# Supplementary material for: Bi-directional regulation between NAD/NAMPT and IFN-γ/PD-L1 axes via BRD4/IRF1 and mitochondrial respiration in metastatic cutaneous melanoma
Source: J Exp Clin Cancer Res. 2026 May 14;45:147. doi: 10.1186/s13046-026-03734-2 (PMC13326467; doi:10.1186/s13046-026-03734-2)
Supplement: Supplementary file 1 — Supplementary Material 1. [file 13046_2026_3734_MOESM1_ESM.xls]

## Sheet: 831 genes IFNGvs IFNG-FK
gene_id	IFNg_1	IFNgFK866_1	IFNg_2	IFNgFK866_2	IFNg_3	IFNgFK866_3	MEAN IFNg	MEAN IFNgFK866	FC	LogFC	gene_name	gene_chr	gene_start	gene_end	gene_strand	gene_length	gene_biotype	gene_description	tf_family
ENSG00000248671	0.0638192	0	0.0439005	0.00468869	0.0658129	0	0.0578442	0.0015629	0.0270191	-5.20988	ALG1L9P	11	71794363	71818238	-	3675	processed_transcript	asparagine-linked glycosylation 1-like 9, pseudogene [Source:NCBI gene;Acc:285407]	-
ENSG00000253746	0.721371	0	0.248111	0	0	0.029613	0.323161	0.00987099	0.0305451	-5.03291	AC091182,2	8	37405439	37406724	-	578	lincRNA	novel transcript	-
ENSG00000269533	0.0215368	0	0.311113	0.0142405	0.0571104	0	0.12992	0.00474682	0.0365365	-4.77452	AC003002,3	19	57389884	57419994	+	1210	protein_coding	novel transcript	-
ENSG00000224939	0.0573998	0	0.0631754	0	0.0684947	0.00754022	0.0630233	0.00251341	0.0398806	-4.64817	LINC00184	1	234629311	234634780	+	2270	lincRNA	long intergenic non-protein coding RNA 184 [Source:HGNC Symbol;Acc:HGNC:37192]	-
ENSG00000267064	0.067468	0	0.0696156	0.0111527	0.111818	0	0.0829672	0.00371757	0.0448077	-4.48011	UXT-AS1	X	47658833	47660377	+	1545	antisense	UXT antisense RNA 1 [Source:HGNC Symbol;Acc:HGNC:49239]	-
ENSG00000101311	0	0.00339634	0.0367954	0	0.0386846	0	0.02516	0.00113211	0.0449966	-4.47404	FERMT1	20	6074845	6123544	-	5359	protein_coding	fermitin family member 1 [Source:HGNC Symbol;Acc:HGNC:15889]	-
ENSG00000185245	0.0937768	0	0.129016	0.0137792	0	0	0.0742642	0.00459308	0.0618479	-4.01513	GP1BA	17	4932297	4935030	+	2501	protein_coding	glycoprotein Ib platelet subunit alpha [Source:HGNC Symbol;Acc:HGNC:4439]	-
ENSG00000234709	0.338875	0	0.582771	0.0672209	0.0898616	0	0.337169	0.022407	0.0664561	-3.91145	UPF3AP3	9	99998301	99999069	-	769	transcribed_processed_pseudogene	UPF3A pseudogene 3 [Source:HGNC Symbol;Acc:HGNC:38395]	-
ENSG00000224853	0.00518494	0	0.0784665	0.00685672	0.0171865	0	0.0336126	0.00228557	0.0679975	-3.87838	LINC00393	13	73413473	73661891	-	5026	lincRNA	long intergenic non-protein coding RNA 393 [Source:HGNC Symbol;Acc:HGNC:42721]	-
ENSG00000197083	0.100005	0.00582059	0.0114653	0.00551038	0.0497227	0	0.0537309	0.00377699	0.0702946	-3.83044	ZNF300P1	5	150930645	150946289	-	3127	transcribed_unprocessed_pseudogene	zinc finger protein 300 pseudogene 1 [Source:HGNC Symbol;Acc:HGNC:27032]	-
ENSG00000265366	0.233718	0	0.241157	0.0257563	0.232411	0.0255849	0.235762	0.0171137	0.072589	-3.78411	GLUD1P2	10	46759019	46786770	-	669	transcribed_unprocessed_pseudogene	glutamate dehydrogenase 1 pseudogene 2 [Source:HGNC Symbol;Acc:HGNC:4337]	-
ENSG00000220920	0.798481	0	0.898798	0.191988	0.481222	0	0.726167	0.0639961	0.0881286	-3.50425	AL023807,1	6	17953572	17953930	+	359	unprocessed_pseudogene	ribosomal protein S12 (RPS12) pseudogene	-
ENSG00000267365	0.0426855	0	0.124792	0	0.0636703	0.0210274	0.0770493	0.00700913	0.0909693	-3.45848	KCNJ2-AS1	17	70166961	70169402	-	2442	antisense	KCNJ2 antisense RNA 1 [Source:HGNC Symbol;Acc:HGNC:43720]	-
ENSG00000132321	0.0174457	0	0.0780045	0.00865152	0.0231309	0.00286465	0.039527	0.00383872	0.0971165	-3.36414	IQCA1	2	236324147	236507542	-	5975	protein_coding	IQ motif containing with AAA domain 1 [Source:HGNC Symbol;Acc:HGNC:26195]	-
ENSG00000265321	3.1397	0.877156	1.72781	0	3.74658	0	2.87136	0.292385	0.101828	-3.29579	MIR4263	2	27996367	27996449	+	83	miRNA	microRNA 4263 [Source:HGNC Symbol;Acc:HGNC:38365]	-
ENSG00000163879	0.0643301	0	0.0160916	0.0116007	0.0581549	0.00384118	0.0461922	0.0051473	0.111432	-3.16576	DNALI1	1	37556919	37566857	+	4456	protein_coding	dynein axonemal light intermediate chain 1 [Source:HGNC Symbol;Acc:HGNC:14353]	-
ENSG00000230121	0.510971	0	0.527236	0.0723989	0.556506	0.119862	0.531571	0.064087	0.120561	-3.05216	AL445070,1	10	7533207	7536565	+	714	antisense	novel transcript	-
ENSG00000257809	0.868651	0.0674111	1.12868	0.223364	0.287931	0	0.761753	0.0969251	0.12724	-2.97438	AC034102,5	12	56150796	56158220	-	540	antisense	novel transcript, antisense to MYL6B	-
ENSG00000157087	0.027747	0	0.0260275	0.00500366	0.0217391	0.00497037	0.0251712	0.00332468	0.132082	-2.92049	ATP2B2	3	10324023	10708007	-	10331	protein_coding	ATPase plasma membrane Ca2+ transporting 2 [Source:HGNC Symbol;Acc:HGNC:815]	-
ENSG00000188573	0.257336	0	0.059006	0.0226872	0.193344	0.0450725	0.169895	0.0225866	0.132944	-2.91111	FBLL1	5	168529116	168530634	+	1519	protein_coding	fibrillarin like 1 [Source:HGNC Symbol;Acc:HGNC:35458]	-
ENSG00000228903	0.0835241	0	0.0751337	0	0.0596308	0.0295399	0.0727629	0.00984665	0.135325	-2.8855	RASA4CP	7	44026951	44041892	-	4056	transcribed_unprocessed_pseudogene	RAS p21 protein activator 4C, pseudogene [Source:HGNC Symbol;Acc:HGNC:44185]	-
ENSG00000272097	0.230302	0.061866	0.0365589	0.0351413	0.399307	0.0116358	0.222056	0.0362144	0.163087	-2.61629	AL024498,1	6	10743324	10747663	-	1471	lincRNA	novel transcript	-
ENSG00000271614	0.165025	0.0150339	0.0542914	0.0142326	0.0713486	0.0188505	0.0968882	0.016039	0.165541	-2.59474	ATP2B1-AS1	12	89708959	89712590	+	3632	lincRNA	ATP2B1 antisense RNA 1 [Source:HGNC Symbol;Acc:HGNC:27883]	-
ENSG00000231249	0.455586	0	0.167142	0.0200827	0.624187	0.199491	0.415638	0.0731911	0.176093	-2.50559	ITPR1-DT	3	4490891	4493163	-	858	antisense	ITPR1 divergent transcript [Source:HGNC Symbol;Acc:HGNC:44470]	-
ENSG00000259556	0.275365	0.139873	0.4305	0.0331046	0.248932	0	0.318266	0.0576592	0.181167	-2.46461	AC090971,3	15	51919073	51930627	-	1041	unprocessed_pseudogene	Leo1, Paf1/RNA polymerase II complex component, homolog (S, cerevisiae) (LEO1) pseudogene	-
ENSG00000188747	0.310602	0.0759278	0.170928	0	0.123546	0.0408016	0.201692	0.0389098	0.192917	-2.37395	NOXA1	9	137423350	137434406	+	1678	protein_coding	NADPH oxidase activator 1 [Source:HGNC Symbol;Acc:HGNC:10668]	-
ENSG00000269815	0.52119	0.109206	0.394373	0.172309	1.24386	0.13693	0.719809	0.139482	0.193776	-2.36754	AC010463,3	19	17296196	17296695	-	500	sense_intronic	novel transcript, sense intronic ABHD8	-
ENSG00000225968	0.149105	0.00946735	0.0326352	0.0313697	0.0718892	0.00890314	0.0845432	0.0165801	0.196114	-2.35024	ELFN1	7	1688119	1747954	+	3845	protein_coding	extracellular leucine rich repeat and fibronectin type III domain containing 1 [Source:HGNC Symbol;Acc:HGNC:33154]	-
ENSG00000280417	0.692435	0.0186009	0.210679	0.193705	0.379593	0.0437309	0.427569	0.0853456	0.199607	-2.32477	AC096887,2	3	53046166	53048122	+	1957	TEC	TEC	-
ENSG00000007264	0.113275	0.0395578	0.0649337	0	0.133501	0.0248002	0.103903	0.0214527	0.206468	-2.27601	MATK	19	3777970	3802129	-	4141	protein_coding	megakaryocyte-associated tyrosine kinase [Source:HGNC Symbol;Acc:HGNC:6906]	-
ENSG00000175768	0.128724	0.0149843	0.108225	0.0236429	0.0237046	0.0187885	0.0868847	0.0191386	0.220276	-2.18262	TOMM5	9	37582646	37592642	-	3644	protein_coding	translocase of outer mitochondrial membrane 5 [Source:HGNC Symbol;Acc:HGNC:31369]	-
ENSG00000222019	0.278414	0.0700038	0.0153214	0.0147273	0.391291	0.0731465	0.228342	0.0526259	0.230469	-2.11735	URAHP	16	90039761	90047773	-	2340	transcribed_unprocessed_pseudogene	urate (hydroxyiso-) hydrolase, pseudogene [Source:HGNC Symbol;Acc:HGNC:43695]	-
ENSG00000279145	0.0729006	0.0203666	0.0334316	0.00964059	0.0644382	0.00957644	0.0569235	0.0131946	0.231795	-2.10908	AC011912,1	15	55171378	55176739	-	5362	lincRNA	TEC	-
ENSG00000196497	0.265436	0.0690671	0.121727	0.00688274	0.20012	0.0615325	0.195761	0.0458274	0.234099	-2.09481	IPO4	14	24180219	24188964	-	5007	protein_coding	importin 4 [Source:HGNC Symbol;Acc:HGNC:19426]	-
ENSG00000243167	1.46519	0.255837	0.503944	0.0692006	0.416286	0.24059	0.795142	0.188543	0.237118	-2.07632	RPS10P28	19	42670005	42670816	+	498	processed_pseudogene	ribosomal protein S10 pseudogene 28 [Source:HGNC Symbol;Acc:HGNC:35511]	-
ENSG00000268575	0.148794	0.00358358	0.0952949	0.0373185	0.0646272	0.0337001	0.102905	0.0248674	0.241653	-2.04899	AL031282,2	1	1702736	1737688	-	5079	processed_transcript	novel transcript, readthrough between SLC35E2 and CDK11A	-
ENSG00000110076	0.0344833	0.0154829	0.0660789	0.00814317	0.0375563	0.0113246	0.0460395	0.0116502	0.253048	-1.98252	NRXN2	11	64606174	64723188	-	10580	protein_coding	neurexin 2 [Source:HGNC Symbol;Acc:HGNC:8009]	-
ENSG00000284294	0.20359	0.0328143	0.118501	0.0931962	0.321846	0.0411449	0.214646	0.0557185	0.259583	-1.94573	AC007326,5	22	18936411	18947741	+	1664	processed_transcript	novel transcript	-
ENSG00000260981	2.25809	0.554128	1.46935	0.443889	0.64734	0.16034	1.45826	0.386119	0.264781	-1.91713	AC091932,1	5	8785042	8785468	-	427	lincRNA	novel transcript	-
ENSG00000124140	0.0965276	0.0449458	0.0442668	0.00386821	0.0814443	0.0115274	0.0740795	0.0201138	0.271516	-1.88089	SLC12A5	20	46021690	46060152	+	8909	protein_coding	solute carrier family 12 member 5 [Source:HGNC Symbol;Acc:HGNC:13818]	-
ENSG00000239674	1.14129	0.86355	1.50474	0.18866	2.58508	0.437277	1.7437	0.496496	0.284737	-1.8123	Z83839,2	22	32141267	32143272	+	274	lincRNA	novel transcript	-
ENSG00000225695	0.811823	0.189003	0.688747	0.17893	0.52025	0.213287	0.673607	0.19374	0.287616	-1.79778	HNRNPA1P35	2	201063089	201064051	+	963	processed_pseudogene	heterogeneous nuclear ribonucleoprotein A1 pseudogene 35 [Source:HGNC Symbol;Acc:HGNC:48764]	-
ENSG00000204389	0.251884	0.0659722	0.317658	0.097154	0.187857	0.0551471	0.252466	0.0727577	0.288188	-1.79492	HSPA1A	6	31815464	31817946	+	2483	protein_coding	heat shock protein family A (Hsp70) member 1A [Source:HGNC Symbol;Acc:HGNC:5232]	-
ENSG00000279331	0.478889	0.0557457	1.07062	0.263874	0.714317	0.340753	0.754609	0.220124	0.291706	-1.77741	RBM12B-AS1	8	93740121	93740773	+	653	TEC	RBM12B antisense RNA 1 [Source:HGNC Symbol;Acc:HGNC:28818]	-
ENSG00000230568	0.282297	0.0862606	0.279146	0.0583309	0.210539	0.0811199	0.257327	0.0752371	0.292379	-1.77409	SF3A3P1	20	3489529	3491005	-	1477	processed_pseudogene	splicing factor 3a, subunit 3 pseudogene 1 [Source:HGNC Symbol;Acc:HGNC:16576]	-
ENSG00000269388	0.566511	0.136013	0.450586	0.058529	0.164309	0.151163	0.393802	0.115235	0.292621	-1.77289	AC018755,3	19	51594561	51606150	+	1472	transcribed_processed_pseudogene	putative ATP-binding domain-containing protein 3-like protein (ABP3L) pseudogene	-
ENSG00000133665	0.23258	0.0147675	0.210894	0.0559219	0.196237	0.118043	0.213237	0.062911	0.295028	-1.76108	DYDC2	10	80344745	80368073	+	2465	protein_coding	DPY30 domain containing 2 [Source:HGNC Symbol;Acc:HGNC:23468]	-
ENSG00000124721	0.0328881	0.00967173	0.0178605	0.0034336	0.0493433	0.0170538	0.033364	0.010053	0.301314	-1.73066	DNAH8	6	38715341	39030529	+	15055	protein_coding	dynein axonemal heavy chain 8 [Source:HGNC Symbol;Acc:HGNC:2952]	-
ENSG00000135722	0.374658	0.10467	0.503991	0.0715662	0.463634	0.251549	0.447427	0.142595	0.3187	-1.64973	FBXL8	16	67159931	67164570	+	3130	protein_coding	F-box and leucine rich repeat protein 8 [Source:HGNC Symbol;Acc:HGNC:17875]	-
ENSG00000087085	0.0895516	0.0384901	0.189543	0.054658	0.146135	0.0452453	0.141743	0.0461311	0.325456	-1.61947	ACHE	7	100889994	100896974	-	3783	protein_coding	acetylcholinesterase (Cartwright blood group) [Source:HGNC Symbol;Acc:HGNC:108]	-
ENSG00000279360	1.59253	0.353908	0.796712	0.478637	1.58362	0.475452	1.32429	0.435999	0.329233	-1.60282	AC007546,2	12	110056916	110057275	-	360	TEC	novel transcript	-
ENSG00000269656	1.06168	0.269644	1.8258	0.542456	1.2477	0.570543	1.3784	0.460881	0.334361	-1.58052	NOP53-AS1	19	47757036	47768840	-	540	antisense	NOP53 antisense RNA 1 [Source:HGNC Symbol;Acc:HGNC:51587]	-
ENSG00000261662	0.786196	0.174108	0.936533	0.088754	0.508488	0.491196	0.743739	0.251353	0.337958	-1.56508	AL359752,1	1	119909255	119910613	-	1359	sense_overlapping	novel transcript, sense overlapping NOTCH2	-
ENSG00000250067	0.475571	0.104568	0.0726976	0.075702	0.379497	0.144612	0.309255	0.108294	0.350177	-1.51384	YJEFN3	19	19528861	19537581	+	2959	protein_coding	YjeF N-terminal domain containing 3 [Source:HGNC Symbol;Acc:HGNC:24785]	-
ENSG00000223820	0.435131	0.135072	0.199548	0.0639367	0.237183	0.107969	0.290621	0.102326	0.352095	-1.50596	CFL1P1	10	87817928	87845612	+	2695	transcribed_unprocessed_pseudogene	cofilin 1 pseudogene 1 [Source:HGNC Symbol;Acc:HGNC:28560]	-
ENSG00000198046	0.059159	0.00826379	0.0590073	0.0254259	0.0764767	0.0349709	0.064881	0.0228869	0.352751	-1.50328	ZNF667	19	56439325	56478065	-	8810	protein_coding	zinc finger protein 667 [Source:HGNC Symbol;Acc:HGNC:28854]	zf-C2H2
ENSG00000119943	0.38412	0.235337	0.440386	0.0222795	0.183168	0.110656	0.335891	0.122758	0.365468	-1.45218	PYROXD2	10	98383565	98415184	-	3867	protein_coding	pyridine nucleotide-disulphide oxidoreductase domain 2 [Source:HGNC Symbol;Acc:HGNC:23517]	-
ENSG00000246889	0.203193	0.070959	0.180542	0.0951677	0.218895	0.0611693	0.200877	0.0757653	0.377173	-1.4067	AP000487,1	11	70372246	70398488	-	3078	antisense	novel transcript	-
ENSG00000197692	2.18028	0.942681	2.7139	0.926764	1.68629	0.647828	2.19349	0.839091	0.382537	-1.38633	CBX3P7	11	89293745	89294246	-	502	processed_pseudogene	chromobox 3 pseudogene 7 [Source:HGNC Symbol;Acc:HGNC:42879]	-
ENSG00000100290	1.39458	0.305578	0.583113	0.23505	0.888267	0.556773	0.95532	0.3658	0.382909	-1.38493	BIK	22	43110748	43129712	+	953	protein_coding	BCL2 interacting killer [Source:HGNC Symbol;Acc:HGNC:1051]	-
ENSG00000118292	0.732984	0.2425	0.51748	0.0892795	0.920698	0.519443	0.723721	0.283741	0.392059	-1.35086	C1orf54	1	150268200	150280916	+	1351	protein_coding	chromosome 1 open reading frame 54 [Source:HGNC Symbol;Acc:HGNC:26258]	-
ENSG00000261351	0.673124	0.201487	0.372081	0.214592	0.645455	0.276324	0.563553	0.230801	0.409546	-1.2879	AC116913,1	15	66488658	66492109	-	2168	antisense	novel transcript, antisense to MAP2K1	-
ENSG00000152763	0.101066	0.0733035	0.117653	0.0257025	0.139155	0.0485098	0.119291	0.0491719	0.4122	-1.27858	WDR78	1	66812885	66924887	-	6704	protein_coding	WD repeat domain 78 [Source:HGNC Symbol;Acc:HGNC:26252]	-
ENSG00000210135	1324.75	209.935	385.778	454.614	1167.42	530.839	959.318	398.463	0.41536	-1.26756	MT-TN	MT	5657	5729	-	73	Mt_tRNA	mitochondrially encoded tRNA asparagine [Source:HGNC Symbol;Acc:HGNC:7493]	-
ENSG00000168071	0.416026	0.0830197	0.221628	0.142712	0.29239	0.174635	0.310015	0.133456	0.430482	-1.21598	CCDC88B	11	64340223	64357534	+	8331	protein_coding	coiled-coil domain containing 88B [Source:HGNC Symbol;Acc:HGNC:26757]	-
ENSG00000227421	2.34997	1.20168	2.39591	0.554942	2.94886	1.57106	2.56492	1.10923	0.432461	-1.20936	LINC01724	1	196044996	196061073	-	621	lincRNA	long intergenic non-protein coding RNA 1724 [Source:HGNC Symbol;Acc:HGNC:52512]	-
ENSG00000187193	1.08765	0.56461	0.556081	0.165215	1.08157	0.463385	0.908434	0.397737	0.437827	-1.19157	MT1X	16	56682424	56684196	+	1773	protein_coding	metallothionein 1X [Source:HGNC Symbol;Acc:HGNC:7405]	-
ENSG00000226287	0.385069	0.168092	0.403948	0.267344	0.414825	0.0948446	0.401281	0.17676	0.44049	-1.18282	TMEM191A	22	20701114	20704606	+	2707	transcribed_unprocessed_pseudogene	transmembrane protein 191A (pseudogene) [Source:HGNC Symbol;Acc:HGNC:25317]	-
ENSG00000132570	0.239845	0.114216	0.184985	0.108129	0.315596	0.105023	0.246809	0.109123	0.442134	-1.17744	PCBD2	5	134904906	135007959	+	7171	protein_coding	pterin-4 alpha-carbinolamine dehydratase 2 [Source:HGNC Symbol;Acc:HGNC:24474]	-
ENSG00000263154	3.72279	2.24433	3.23477	1.3992	2.39005	0.540514	3.11587	1.39468	0.447607	-1.1597	AC110285,3	17	81362272	81374214	+	665	lincRNA	novel transcript	-
ENSG00000226179	2.80079	1.70103	2.88994	0.845444	2.7044	1.23973	2.79838	1.26207	0.450999	-1.1488	LINC00685	X	320990	321851	+	428	antisense	long intergenic non-protein coding RNA 685 [Source:HGNC Symbol;Acc:HGNC:27560]	-
ENSG00000279413	3.01785	2.05082	2.5809	0.701103	3.64983	1.66074	3.08286	1.47088	0.477117	-1.06759	AC112497,1	X	15702602	15703243	-	639	pseudogene		-
ENSG00000233822	0.209352	0.162835	0.23238	0.0880896	0.252341	0.0906285	0.231358	0.113851	0.4921	-1.02298	HIST1H2BN	6	27837760	27865798	+	5477	protein_coding	histone cluster 1 H2B family member n [Source:HGNC Symbol;Acc:HGNC:4749]	-
ENSG00000222009	0.621875	0.222342	0.325928	0.308395	0.554595	0.213954	0.500799	0.24823	0.495668	-1.01255	BTBD19	1	44808482	44815585	+	3520	protein_coding	BTB domain containing 19 [Source:HGNC Symbol;Acc:HGNC:27145]	-
ENSG00000183401	0.538632	0.138836	0.242601	0.161116	0.229552	0.206373	0.336928	0.168775	0.500923	-0.99734	CCDC159	19	11344684	11354944	+	4064	protein_coding	coiled-coil domain containing 159 [Source:HGNC Symbol;Acc:HGNC:26996]	-
ENSG00000078487	0.840376	0.383987	0.707748	0.31159	0.645633	0.412689	0.731253	0.369422	0.505191	-0.985099	ZCWPW1	7	100400826	100428992	-	3318	protein_coding	zinc finger CW-type and PWWP domain containing 1 [Source:HGNC Symbol;Acc:HGNC:23486]	-
ENSG00000212864	1.58623	0.617251	1.12233	0.419536	0.84126	0.788838	1.18327	0.608542	0.514287	-0.959355	RNF208	9	137220247	137221581	-	1150	protein_coding	ring finger protein 208 [Source:HGNC Symbol;Acc:HGNC:25420]	-
ENSG00000232442	3.74138	1.34065	2.79744	1.85001	3.27832	1.85907	3.27238	1.68324	0.514379	-0.959096	MHENCR	20	63627227	63628824	+	801	antisense	melanoma highly expressed competing endogenous lncRNA for miR-425 and miR-489 [Source:HGNC Symbol;Acc:HGNC:53110]	-
ENSG00000108515	0.437159	0.144183	0.417661	0.264968	0.374338	0.227313	0.409719	0.212155	0.517805	-0.949519	ENO3	17	4948092	4957131	+	4292	protein_coding	enolase 3 [Source:HGNC Symbol;Acc:HGNC:3354]	-
ENSG00000072195	0.0669312	0.0274387	0.0690617	0.0307867	0.0810259	0.054474	0.0723396	0.0375665	0.519307	-0.945341	SPEG	2	219434846	219498287	+	17910	protein_coding	SPEG complex locus [Source:HGNC Symbol;Acc:HGNC:16901]	-
ENSG00000177359	0.303943	0.159214	0.204101	0.112449	0.367011	0.187752	0.291685	0.153138	0.525012	-0.929577	AC024940,1	12	31111652	31201235	-	7202	transcribed_unprocessed_pseudogene	alpha-2-macroglobulin like 1 pseudogene [Source:NCBI gene;Acc:144203]	-
ENSG00000254531	3.43062	1.95833	2.60948	1.26506	2.44924	1.23497	2.82978	1.48612	0.525172	-0.929139	FLJ20021	4	101347780	101348883	+	790	lincRNA	uncharacterized LOC90024 [Source:NCBI gene;Acc:90024]	-
ENSG00000205544	8.95681	3.42395	2.45944	2.21784	2.88339	1.91257	4.76655	2.51812	0.528291	-0.920597	TMEM256	17	7402975	7404137	-	707	protein_coding	transmembrane protein 256 [Source:HGNC Symbol;Acc:HGNC:28618]	-
ENSG00000255517	1.0515	0.539747	0.723316	0.318316	0.621495	0.41605	0.798771	0.424704	0.531697	-0.911323	AP002748,3	11	66473490	66480233	-	2057	antisense	uncharacterized LOC101928069 [Source:NCBI gene;Acc:101928069]	-
ENSG00000167799	3.51583	1.99902	3.48798	1.63548	3.17408	1.78706	3.39263	1.80719	0.53268	-0.908658	NUDT8	11	67627938	67629930	-	1475	protein_coding	nudix hydrolase 8 [Source:HGNC Symbol;Acc:HGNC:8055]	-
ENSG00000120899	0.568297	0.234023	0.589776	0.334497	0.601052	0.373266	0.586375	0.313929	0.535372	-0.901387	PTK2B	8	27311482	27459391	+	7933	protein_coding	protein tyrosine kinase 2 beta [Source:HGNC Symbol;Acc:HGNC:9612]	-
ENSG00000122481	1.49888	0.606087	0.642153	0.634641	1.45564	0.690869	1.19889	0.643866	0.537051	-0.896868	RWDD3	1	95234155	95247225	+	1982	protein_coding	RWD domain containing 3 [Source:HGNC Symbol;Acc:HGNC:21393]	-
ENSG00000108839	0.886582	0.340921	0.520787	0.559874	0.970778	0.37949	0.792715	0.426761	0.538354	-0.893373	ALOX12	17	6996065	7010736	+	2616	protein_coding	arachidonate 12-lipoxygenase, 12S type [Source:HGNC Symbol;Acc:HGNC:429]	-
ENSG00000206567	0.668721	0.416762	0.828008	0.455773	0.804798	0.37841	0.767176	0.416982	0.543528	-0.879573	AC022007,1	3	10006418	10011209	-	2533	lincRNA	novel transcript	-
ENSG00000280649	3.91632	1.03219	1.7621	1.84036	2.31869	1.48837	2.6657	1.45364	0.545312	-0.874846	AC245100,8	1	148458814	148459871	+	1058	TEC	TEC	-
ENSG00000218175	19.5635	5.59219	6.80669	4.14542	9.36403	9.87287	11.9114	6.53683	0.548787	-0.865683	AC016739,1	2	176200908	176201252	-	345	processed_pseudogene	ribosomal protein, large, P1 (RPLP1) pseudogene	-
ENSG00000135441	3.85542	1.49477	2.11085	1.22781	1.47095	1.40569	2.47908	1.37609	0.55508	-0.849232	BLOC1S1	12	55716037	55720087	+	1656	protein_coding	biogenesis of lysosomal organelles complex 1 subunit 1 [Source:HGNC Symbol;Acc:HGNC:4200]	-
ENSG00000204435	10.6353	4.38735	4.25995	3.30754	5.70758	3.78157	6.8676	3.82549	0.557034	-0.844162	CSNK2B	6	31665236	31670343	+	2933	protein_coding	casein kinase 2 beta [Source:HGNC Symbol;Acc:HGNC:2460]	-
ENSG00000255455	0.658991	0.205069	0.578983	0.232967	0.42822	0.497118	0.555398	0.311718	0.561251	-0.833281	AP003486,1	11	130866254	130870247	-	3994	lincRNA	uncharacterized LOC103611081 [Source:NCBI gene;Acc:103611081]	-
ENSG00000105227	0.424761	0.293513	0.497341	0.325676	0.44036	0.151367	0.454154	0.256852	0.565562	-0.822244	PRX	19	40393768	40413366	-	5767	protein_coding	periaxin [Source:HGNC Symbol;Acc:HGNC:13797]	-
ENSG00000105518	5.82526	2.22129	3.87318	3.02561	4.22754	2.63246	4.64199	2.62645	0.565803	-0.821629	TMEM205	19	11342776	11346518	-	1606	protein_coding	transmembrane protein 205 [Source:HGNC Symbol;Acc:HGNC:29631]	-
ENSG00000214293	1.36182	0.704554	1.04087	0.594746	1.01983	0.690173	1.14084	0.663158	0.581289	-0.782673	APTR	7	77657660	77696265	-	3100	lincRNA	Alu-mediated CDKN1A/p21 transcriptional regulator [Source:HGNC Symbol;Acc:HGNC:44173]	-
ENSG00000189171	3.35152	1.45378	2.07897	1.22856	2.03475	1.71472	2.48841	1.46569	0.589005	-0.763649	S100A13	1	153618787	153631360	-	2216	protein_coding	S100 calcium binding protein A13 [Source:HGNC Symbol;Acc:HGNC:10490]	-
ENSG00000175602	48.8873	18.4996	26.2774	19.854	28.6231	22.9677	34.5959	20.4404	0.590834	-0.759176	CCDC85B	11	65890112	65891635	+	1524	protein_coding	coiled-coil domain containing 85B [Source:HGNC Symbol;Acc:HGNC:24926]	-
ENSG00000125148	22.5689	9.51383	8.83191	8.96699	15.414	9.26309	15.6049	9.24797	0.592632	-0.754792	MT2A	16	56608199	56609497	+	1299	protein_coding	metallothionein 2A [Source:HGNC Symbol;Acc:HGNC:7406]	-
ENSG00000181513	1.35957	0.872452	1.65208	0.967416	1.86667	1.07883	1.62611	0.9729	0.5983	-0.741058	ACBD4	17	45132600	45144181	+	3776	protein_coding	acyl-CoA binding domain containing 4 [Source:HGNC Symbol;Acc:HGNC:23337]	-
ENSG00000141933	2.21814	0.94953	1.08777	1.11183	1.3187	0.709654	1.54153	0.92367	0.599189	-0.738917	TPGS1	19	507497	519654	+	3642	protein_coding	tubulin polyglutamylase complex subunit 1 [Source:HGNC Symbol;Acc:HGNC:25058]	-
ENSG00000177854	3.31839	1.21088	2.31995	2.05983	2.3256	1.51235	2.65465	1.59435	0.60059	-0.735547	TMEM187	X	153972327	153983195	+	1924	protein_coding	transmembrane protein 187 [Source:HGNC Symbol;Acc:HGNC:13705]	-
ENSG00000210140	986.313	399.87	538.596	659.214	1115.08	552.13	879.996	537.071	0.610311	-0.712383	MT-TC	MT	5761	5826	-	66	Mt_tRNA	mitochondrially encoded tRNA cysteine [Source:HGNC Symbol;Acc:HGNC:7477]	-
ENSG00000125510	0.910505	0.697474	0.95464	0.393268	0.666891	0.458171	0.844012	0.516304	0.611726	-0.709043	OPRL1	20	64080173	64100643	+	3549	protein_coding	opioid related nociceptin receptor 1 [Source:HGNC Symbol;Acc:HGNC:8155]	-
ENSG00000122133	2.52709	1.1892	1.61507	0.971759	1.80601	1.48325	1.98272	1.21474	0.612661	-0.706839	PAEP	9	135561756	135566955	+	1454	protein_coding	progestagen associated endometrial protein [Source:HGNC Symbol;Acc:HGNC:8573]	-
ENSG00000198680	2.46372	1.09099	1.47636	1.08323	1.28811	1.05934	1.74273	1.07786	0.618487	-0.693186	TUSC1	9	25676389	25678440	-	2052	protein_coding	tumor suppressor candidate 1 [Source:HGNC Symbol;Acc:HGNC:31010]	-
ENSG00000105755	5.05269	2.20137	2.95042	2.46003	4.60977	3.19063	4.20429	2.61734	0.62254	-0.683761	ETHE1	19	43506719	43527244	-	1604	protein_coding	ETHE1, persulfide dioxygenase [Source:HGNC Symbol;Acc:HGNC:23287]	-
ENSG00000108187	1.24957	0.81644	1.18536	0.60968	1.06221	0.751237	1.16571	0.725786	0.622611	-0.683596	PBLD	10	68282660	68333049	-	5172	protein_coding	phenazine biosynthesis like protein domain containing [Source:HGNC Symbol;Acc:HGNC:23301]	-
ENSG00000080511	4.3107	2.465	4.81969	3.29808	4.33408	2.66025	4.48816	2.80778	0.625597	-0.676694	RDH8	19	10013249	10022279	+	2001	protein_coding	retinol dehydrogenase 8 [Source:HGNC Symbol;Acc:HGNC:14423]	-
ENSG00000166337	3.66789	1.61044	2.0032	1.60084	2.2023	1.7164	2.62446	1.64256	0.625865	-0.676076	TAF10	11	6606296	6612667	-	6103	protein_coding	TATA-box binding protein associated factor 10 [Source:HGNC Symbol;Acc:HGNC:11543]	-
ENSG00000167705	3.56878	2.52719	3.34142	2.0156	3.73777	2.12428	3.54932	2.22236	0.626136	-0.675453	RILP	17	1646145	1650077	-	2103	protein_coding	Rab interacting lysosomal protein [Source:HGNC Symbol;Acc:HGNC:30266]	-
ENSG00000187630	2.63081	1.25873	2.33694	1.32862	1.90886	1.74156	2.2922	1.44297	0.629513	-0.667693	DHRS4L2	14	23969874	24006408	+	2516	protein_coding	dehydrogenase/reductase 4 like 2 [Source:HGNC Symbol;Acc:HGNC:19731]	-
ENSG00000275895	1.282	0.674414	0.480435	0.616775	1.02235	0.471048	0.928262	0.587412	0.632808	-0.660159	U2AF1L5	21	6484623	6499261	-	11119	protein_coding	U2 small nuclear RNA auxiliary factor 1 like 5 [Source:HGNC Symbol;Acc:HGNC:51830]	-
ENSG00000160948	16.995	6.99258	9.76443	8.38003	9.80449	7.79747	12.188	7.72336	0.633686	-0.658159	VPS28	8	144423601	144428563	-	3769	protein_coding	VPS28, ESCRT-I subunit [Source:HGNC Symbol;Acc:HGNC:18178]	-
ENSG00000111775	56.2878	26.1775	32.7443	28.167	40.2333	27.5847	43.0885	27.3097	0.633806	-0.657887	COX6A1	12	120438090	120440742	+	1344	protein_coding	cytochrome c oxidase subunit 6A1 [Source:HGNC Symbol;Acc:HGNC:2277]	-
ENSG00000261296	1.45974	0.98438	1.44437	0.779767	1.10596	0.779301	1.33669	0.847816	0.634266	-0.656841	AC126323,6	15	62274163	62278365	+	3624	lincRNA	novel transcript	-
ENSG00000167397	6.26808	2.65829	2.7654	2.6739	2.99627	2.33582	4.00992	2.556	0.63742	-0.649684	VKORC1	16	31090842	31095980	-	2191	protein_coding	vitamin K epoxide reductase complex subunit 1 [Source:HGNC Symbol;Acc:HGNC:23663]	-
ENSG00000142632	0.661056	0.466567	1.09614	0.630344	0.834963	0.557593	0.864054	0.551502	0.638272	-0.647756	ARHGEF19	1	16197854	16212609	-	3745	protein_coding	Rho guanine nucleotide exchange factor 19 [Source:HGNC Symbol;Acc:HGNC:26604]	-
ENSG00000129990	1.33051	0.684196	1.28067	1.02155	1.35377	0.829085	1.32165	0.844943	0.639309	-0.645414	SYT5	19	55171199	55180441	-	5347	protein_coding	synaptotagmin 5 [Source:HGNC Symbol;Acc:HGNC:11513]	-
ENSG00000183891	1.67957	1.00811	1.31782	1.14526	1.56579	0.775663	1.52106	0.976344	0.641884	-0.639615	TTC32	2	19896643	19901986	-	1986	protein_coding	tetratricopeptide repeat domain 32 [Source:HGNC Symbol;Acc:HGNC:32954]	-
ENSG00000267414	2.22105	1.43669	1.49311	1.12648	2.25883	1.27647	1.991	1.27988	0.642832	-0.637486	AC120049,1	18	44676927	44679717	-	2065	lincRNA	uncharacterized LOC101927943 [Source:NCBI gene;Acc:101927943]	-
ENSG00000099974	1.55176	1.31942	1.64757	1.14873	2.13572	0.96383	1.77835	1.14399	0.643289	-0.636461	DDTL	22	23966901	23972532	+	1545	protein_coding	D-dopachrome tautomerase like [Source:HGNC Symbol;Acc:HGNC:33446]	-
ENSG00000272084	1.17965	0.460107	0.800928	0.704028	1.04102	0.779843	1.0072	0.647993	0.643361	-0.636301	AL137127,1	1	19072110	19075511	-	3402	3prime_overlapping_ncRNA	novel transcript	-
ENSG00000273117	2.07	1.21041	1.36874	1.01858	1.97864	1.27529	1.80579	1.16809	0.646859	-0.628477	AC144652,1	7	155295918	155297541	-	1624	lincRNA	novel transcript	-
ENSG00000177045	1.81742	0.757521	1.23002	1.28408	1.40403	0.861591	1.48382	0.967732	0.652187	-0.616641	SIX5	19	45764785	45769226	-	3556	protein_coding	SIX homeobox 5 [Source:HGNC Symbol;Acc:HGNC:10891]	Homeobox
ENSG00000143627	3.88261	2.45323	4.40795	2.0886	2.69936	2.62579	3.6633	2.38921	0.6522	-0.616613	PKLR	1	155289293	155301438	-	3168	protein_coding	pyruvate kinase L/R [Source:HGNC Symbol;Acc:HGNC:9020]	-
ENSG00000166896	2.49081	1.29108	1.79422	1.18084	1.45394	1.31189	1.91299	1.26127	0.659319	-0.600951	ATP23	12	57906039	57959148	+	3327	protein_coding	ATP23 metallopeptidase and ATP synthase assembly factor homolog [Source:HGNC Symbol;Acc:HGNC:29452]	-
ENSG00000164919	26.629	16.1826	14.4472	11.4648	20.9215	13.2755	20.6659	13.641	0.660071	-0.599308	COX6C	8	99873200	99894062	-	3066	protein_coding	cytochrome c oxidase subunit 6C [Source:HGNC Symbol;Acc:HGNC:2285]	-
ENSG00000161920	4.26974	2.10722	2.02684	2.11158	2.97094	1.90052	3.08917	2.03977	0.660298	-0.598811	MED11	17	4731428	4733610	+	1477	protein_coding	mediator complex subunit 11 [Source:HGNC Symbol;Acc:HGNC:32687]	-
ENSG00000168517	2.48064	1.70578	2.68275	1.43732	2.17008	1.70491	2.44449	1.61601	0.661081	-0.597102	HEXIM2	17	45160700	45170040	+	2038	protein_coding	hexamethylene bisacetamide inducible 2 [Source:HGNC Symbol;Acc:HGNC:28591]	-
ENSG00000103254	6.87061	3.57773	4.46519	2.60749	4.11459	4.03207	5.15013	3.40576	0.661297	-0.59663	FAM173A	16	720581	722601	+	1923	protein_coding	family with sequence similarity 173 member A [Source:HGNC Symbol;Acc:HGNC:14152]	-
ENSG00000171159	7.18126	2.92399	3.87211	3.7116	5.05179	4.01646	5.36839	3.55068	0.661405	-0.596393	C9orf16	9	128160260	128163928	+	1662	protein_coding	chromosome 9 open reading frame 16 [Source:HGNC Symbol;Acc:HGNC:17823]	-
ENSG00000119632	10.5837	4.44621	4.53004	4.16777	6.06007	5.48916	7.05795	4.70105	0.666064	-0.586267	IFI27L2	14	94127779	94130253	-	1662	protein_coding	interferon alpha inducible protein 27 like 2 [Source:HGNC Symbol;Acc:HGNC:19753]	-
ENSG00000006015	7.28429	4.12628	3.98947	3.81433	5.26991	3.25565	5.51456	3.73209	0.676769	-0.563264	REX1BD	19	18588685	18592336	+	3370	protein_coding	required for excision 1-B domain containing [Source:HGNC Symbol;Acc:HGNC:26098]	-
ENSG00000100209	6.50597	3.62277	4.43859	3.45326	5.27021	3.91029	5.40492	3.66211	0.67755	-0.561601	HSCB	22	28742031	28757515	+	1462	protein_coding	HscB mitochondrial iron-sulfur cluster cochaperone [Source:HGNC Symbol;Acc:HGNC:28913]	-
ENSG00000232573	70.601	45.3949	52.9305	32.3844	70.4513	53.6958	64.6609	43.825	0.677767	-0.561139	RPL3P4	14	98972879	98973301	-	423	processed_pseudogene	ribosomal protein L3 pseudogene 4 [Source:HGNC Symbol;Acc:HGNC:19805]	-
ENSG00000203778	2.83857	1.98257	2.91131	1.76849	2.38452	1.79038	2.71147	1.84715	0.681236	-0.553774	FAM229B	6	112087599	112102790	+	2543	protein_coding	family with sequence similarity 229 member B [Source:HGNC Symbol;Acc:HGNC:33858]	-
ENSG00000105258	6.38653	2.91158	3.65866	3.55753	4.31557	3.31805	4.78692	3.26239	0.681521	-0.553169	POLR2I	19	36113710	36115346	-	1269	protein_coding	RNA polymerase II subunit I [Source:HGNC Symbol;Acc:HGNC:9196]	-
ENSG00000236814	3.09596	2.3179	3.32474	2.93073	4.6069	2.28217	3.67587	2.51027	0.682905	-0.550243	AC046176,1	8	56050038	56051207	-	1170	processed_pseudogene	proteasome (prosome, macropain) 26S subunit, ATPase, 6 (PSMC6) pseudogene	-
ENSG00000154025	0.731169	0.541713	1.07539	0.590302	0.645402	0.543922	0.817322	0.558646	0.683507	-0.548971	SLC5A10	17	18950345	19022595	+	6451	protein_coding	solute carrier family 5 member 10 [Source:HGNC Symbol;Acc:HGNC:23155]	-
ENSG00000197748	0.540488	0.519377	0.791001	0.37177	0.656503	0.474129	0.662664	0.455092	0.686761	-0.54212	CFAP43	10	104129888	104232362	-	7184	protein_coding	cilia and flagella associated protein 43 [Source:HGNC Symbol;Acc:HGNC:26684]	-
ENSG00000105136	0.647583	0.672764	0.671554	0.451861	0.97727	0.459541	0.765469	0.528055	0.689845	-0.535656	ZNF419	19	57487711	57496097	+	8008	protein_coding	zinc finger protein 419 [Source:HGNC Symbol;Acc:HGNC:20648]	zf-C2H2
ENSG00000130731	13.6563	6.72342	8.71812	8.19176	9.82743	7.30482	10.734	7.40667	0.690022	-0.535286	METTL26	16	634427	636366	-	1830	protein_coding	methyltransferase like 26 [Source:HGNC Symbol;Acc:HGNC:14141]	-
ENSG00000257702	6.0147	3.56334	5.30727	4.15064	5.61218	3.97518	5.64472	3.89639	0.690272	-0.534763	LBX2-AS1	2	74502595	74504678	+	2084	antisense	LBX2 antisense RNA 1 [Source:HGNC Symbol;Acc:HGNC:25136]	-
ENSG00000110717	22.0149	11.4043	12.3615	11.1774	14.755	11.3566	16.3771	11.3128	0.690767	-0.53373	NDUFS8	11	68030617	68036644	+	4523	protein_coding	NADH:ubiquinone oxidoreductase core subunit S8 [Source:HGNC Symbol;Acc:HGNC:7715]	-
ENSG00000121851	7.90912	5.53415	7.47333	4.72199	6.54928	4.9094	7.31057	5.05518	0.691489	-0.532223	POLR3GL	1	145964702	145978848	+	1799	protein_coding	RNA polymerase III subunit G like [Source:HGNC Symbol;Acc:HGNC:28466]	-
ENSG00000183666	0.957635	0.698444	1.13094	0.77049	1.21353	0.826592	1.1007	0.765175	0.695171	-0.524561	GUSBP1	5	21341833	21589372	+	6150	transcribed_unprocessed_pseudogene	glucuronidase, beta pseudogene 1 [Source:HGNC Symbol;Acc:HGNC:13670]	-
ENSG00000275832	0.756184	0.474439	0.848582	0.463983	0.671238	0.643992	0.758668	0.527471	0.695259	-0.524377	ARHGAP23	17	38419280	38512392	+	8133	protein_coding	Rho GTPase activating protein 23 [Source:HGNC Symbol;Acc:HGNC:29293]	-
ENSG00000176978	101.022	50.853	69.3775	56.9049	64.0372	55.4034	78.1456	54.3871	0.695971	-0.522901	DPP7	9	137110542	137115177	-	2820	protein_coding	dipeptidyl peptidase 7 [Source:HGNC Symbol;Acc:HGNC:14892]	-
ENSG00000178741	162.563	79.331	98.9298	81.502	103.753	93.7211	121.749	84.8514	0.696939	-0.520895	COX5A	15	74919791	74938168	-	1411	protein_coding	cytochrome c oxidase subunit 5A [Source:HGNC Symbol;Acc:HGNC:2267]	-
ENSG00000198712	17554	11829.3	13902	11100.2	15478.5	9866.34	15644.8	10931.9	0.698758	-0.517136	MT-CO2	MT	7586	8269	+	684	protein_coding	mitochondrially encoded cytochrome c oxidase II [Source:HGNC Symbol;Acc:HGNC:7421]	-
ENSG00000125246	1.18993	0.730356	0.93264	0.672357	1.34822	1.02551	1.15693	0.809408	0.699616	-0.515365	CLYBL	13	99606669	99897134	+	7227	protein_coding	citrate lyase beta like [Source:HGNC Symbol;Acc:HGNC:18355]	-
ENSG00000126368	5.33976	3.6507	6.38922	3.64262	5.02945	4.45814	5.58614	3.91715	0.701227	-0.512047	NR1D1	17	40092787	40100725	-	2772	protein_coding	nuclear receptor subfamily 1 group D member 1 [Source:HGNC Symbol;Acc:HGNC:7962]	THR-like
ENSG00000122386	5.42441	3.35898	4.20838	2.77322	4.44131	3.75383	4.69137	3.29534	0.702427	-0.50958	ZNF205	16	3112560	3120517	+	2330	protein_coding	zinc finger protein 205 [Source:HGNC Symbol;Acc:HGNC:12996]	zf-C2H2
ENSG00000131669	3.60188	1.73212	1.79396	2.11483	2.84452	1.95208	2.74679	1.93301	0.703735	-0.506896	NINJ1	9	93121489	93134288	-	2648	protein_coding	ninjurin 1 [Source:HGNC Symbol;Acc:HGNC:7824]	-
ENSG00000184351	65.6329	36.6837	43.8993	36.3824	49.2069	38.7104	52.913	37.2588	0.704152	-0.506041	KRTAP19-1	21	30479699	30480344	-	646	protein_coding	keratin associated protein 19-1 [Source:HGNC Symbol;Acc:HGNC:18936]	-
ENSG00000227615	20.5733	13.5025	14.0623	9.06892	17.0594	13.9418	17.2317	12.1711	0.706321	-0.501604	AP001324,1	11	74745716	74746114	-	399	processed_pseudogene	ribosomal protein S12 (RPS12) pseudogene	-
ENSG00000049167	1.02363	0.684876	1.02989	0.768561	1.1067	0.782297	1.05341	0.745245	0.707462	-0.499276	ERCC8	5	60873831	60945073	-	5448	protein_coding	ERCC excision repair 8, CSA ubiquitin ligase complex subunit [Source:HGNC Symbol;Acc:HGNC:3439]	-
ENSG00000213619	39.8846	20.0608	22.9033	21.2875	26.5022	22.1346	29.7634	21.1609	0.710973	-0.492134	NDUFS3	11	47565336	47584562	+	3670	protein_coding	NADH:ubiquinone oxidoreductase core subunit S3 [Source:HGNC Symbol;Acc:HGNC:7710]	-
ENSG00000175938	5.94548	3.84955	4.2526	3.26625	3.69964	2.77176	4.63257	3.29585	0.711452	-0.491161	ORAI3	16	30949066	30956461	+	2643	protein_coding	ORAI calcium release-activated calcium modulator 3 [Source:HGNC Symbol;Acc:HGNC:28185]	-
ENSG00000254901	1.17879	0.633579	1.07783	0.926981	0.922967	0.707337	1.05986	0.755966	0.713268	-0.487485	BORCS8	19	19176903	19192591	-	5372	protein_coding	BLOC-1 related complex subunit 8 [Source:HGNC Symbol;Acc:HGNC:37247]	-
ENSG00000180879	30.6867	16.1707	19.6093	18.2333	21.3521	16.7881	23.8827	17.064	0.714495	-0.485005	SSR4	X	153793516	153798505	+	4590	protein_coding	signal sequence receptor subunit 4 [Source:HGNC Symbol;Acc:HGNC:11326]	-
ENSG00000168894	40.2214	22.1246	25.5372	22.0189	28.0804	23.093	31.2797	22.4122	0.716509	-0.480943	RNF181	2	85595725	85597613	+	1220	protein_coding	ring finger protein 181 [Source:HGNC Symbol;Acc:HGNC:28037]	-
ENSG00000275074	7.22721	3.81433	5.83923	5.88757	5.74551	3.78196	6.27065	4.49462	0.716771	-0.480416	NUDT18	8	22106872	22109419	-	1756	protein_coding	nudix hydrolase 18 [Source:HGNC Symbol;Acc:HGNC:26194]	-
ENSG00000100300	49.5758	24.981	32.5133	28.2564	33.6019	29.7623	38.5636	27.6666	0.717427	-0.479097	TSPO	22	43151514	43163242	+	1455	protein_coding	translocator protein [Source:HGNC Symbol;Acc:HGNC:1158]	-
ENSG00000106031	1.3783	1.08075	1.54024	1.35855	1.84104	0.975958	1.58653	1.13842	0.717556	-0.478837	HOXA13	7	27193503	27200106	-	5086	protein_coding	homeobox A13 [Source:HGNC Symbol;Acc:HGNC:5102]	Homeobox
ENSG00000129235	12.0518	6.44538	6.26274	5.32775	7.05828	6.44123	8.45762	6.07145	0.717868	-0.47821	TXNDC17	17	6640758	6644541	+	3784	protein_coding	thioredoxin domain containing 17 [Source:HGNC Symbol;Acc:HGNC:28218]	-
ENSG00000165879	2.94141	2.22617	2.42939	1.84083	2.76518	1.77689	2.71199	1.94796	0.718277	-0.477388	FRAT1	10	97319267	97321915	+	2649	protein_coding	FRAT1, WNT signaling pathway regulator [Source:HGNC Symbol;Acc:HGNC:3944]	-
ENSG00000157379	1.62025	1.08435	1.60195	1.05411	1.33662	1.13607	1.51961	1.09151	0.718284	-0.477375	DHRS1	14	24290598	24299833	-	5002	protein_coding	dehydrogenase/reductase 1 [Source:HGNC Symbol;Acc:HGNC:16445]	-
ENSG00000147121	1.21442	0.751012	1.16171	0.928464	1.32085	0.976293	1.23233	0.885256	0.718361	-0.47722	KRBOX4	X	46446857	46497422	+	4120	protein_coding	KRAB box domain containing 4 [Source:HGNC Symbol;Acc:HGNC:26007]	-
ENSG00000172663	2.0124	1.47659	2.24532	1.34525	2.09938	1.75753	2.11903	1.52646	0.720356	-0.473218	TMEM134	11	67461710	67469272	-	5892	protein_coding	transmembrane protein 134 [Source:HGNC Symbol;Acc:HGNC:26142]	-
ENSG00000279457	6.82733	5.39385	7.32696	6.00678	7.87741	4.4843	7.3439	5.29498	0.721003	-0.471922	FO538757,1	1	185217	195411	-	1397	unprocessed_pseudogene	WAS protein family homolog 2-like [Source:NCBI gene;Acc:102723897]	-
ENSG00000269952	16.7248	14.2891	15.5716	11.1101	22.897	14.4083	18.3978	13.2692	0.721239	-0.471451	AL117336,2	10	35210416	35210750	+	335	sense_intronic	novel transcript, sense intronic to CREM	-
ENSG00000037241	33.8953	17.6224	22.9619	19.1258	24.0438	21.6748	26.967	19.4743	0.722154	-0.469622	RPL26L1	5	172958729	172969771	+	1164	protein_coding	ribosomal protein L26 like 1 [Source:HGNC Symbol;Acc:HGNC:17050]	-
ENSG00000153363	1.11901	0.892045	1.36621	0.786394	1.08363	0.900452	1.18962	0.85963	0.722611	-0.46871	LINC00467	1	211382803	211435333	+	4448	lincRNA	long intergenic non-protein coding RNA 467 [Source:HGNC Symbol;Acc:HGNC:28227]	-
ENSG00000213178	86.3142	40.3973	42.1043	39.6312	58.6537	55.7741	62.3574	45.2675	0.725936	-0.462085	RPL22P1	3	169483671	169484080	-	410	processed_pseudogene	ribosomal protein L22 pseudogene 1 [Source:HGNC Symbol;Acc:HGNC:17998]	-
ENSG00000008382	8.97903	5.37413	6.42152	4.50746	6.07059	5.72214	7.15705	5.20124	0.72673	-0.460508	MPND	19	4343527	4360086	+	2049	protein_coding	MPN domain containing [Source:HGNC Symbol;Acc:HGNC:25934]	-
ENSG00000248964	6.05626	3.68583	4.5204	4.1125	5.5726	3.97785	5.38309	3.92539	0.729208	-0.455597	AC131254,1	8	29815004	29854543	-	2074	lincRNA	uncharacterized LOC101929470 [Source:NCBI gene;Acc:101929470]	-
ENSG00000176410	5.12801	3.12749	3.72948	2.7944	3.98353	3.44392	4.28034	3.12194	0.729366	-0.455285	DNAJC30	7	73680969	73683453	-	2485	protein_coding	DnaJ heat shock protein family (Hsp40) member C30 [Source:HGNC Symbol;Acc:HGNC:16410]	-
ENSG00000211450	14.279	8.67014	8.8658	8.43233	12.1044	8.61384	11.7497	8.5721	0.729557	-0.454907	SELENOH	11	57741250	57743554	+	2305	protein_coding	selenoprotein H [Source:HGNC Symbol;Acc:HGNC:18251]	-
ENSG00000174165	3.31878	1.70507	2.27723	2.04868	2.01543	1.80286	2.53715	1.85221	0.730035	-0.453962	ZDHHC24	11	66520637	66546238	-	6266	protein_coding	zinc finger DHHC-type containing 24 [Source:HGNC Symbol;Acc:HGNC:27387]	-
ENSG00000159685	29.8605	17.898	18.218	15.9151	23.0533	18.3119	23.7106	17.375	0.732795	-0.448519	CHCHD6	3	126704220	126960406	+	2763	protein_coding	coiled-coil-helix-coiled-coil-helix domain containing 6 [Source:HGNC Symbol;Acc:HGNC:28184]	-
ENSG00000187266	5.43365	3.0798	4.44221	3.31859	3.52924	3.46328	4.46837	3.28723	0.735666	-0.442877	EPOR	19	11377205	11384342	-	3079	protein_coding	erythropoietin receptor [Source:HGNC Symbol;Acc:HGNC:3416]	-
ENSG00000178057	20.8134	11.8374	13.7943	11.695	16.7223	14.3034	17.11	12.6119	0.737108	-0.440051	NDUFAF3	3	49020459	49023495	+	2434	protein_coding	NADH:ubiquinone oxidoreductase complex assembly factor 3 [Source:HGNC Symbol;Acc:HGNC:29918]	-
ENSG00000174917	17.7947	9.08086	9.52381	8.80135	9.57908	9.34287	12.2992	9.07503	0.737856	-0.438589	C19orf70	19	5678421	5680896	-	1854	protein_coding	chromosome 19 open reading frame 70 [Source:HGNC Symbol;Acc:HGNC:33702]	-
ENSG00000102967	1.68308	1.14134	1.78716	1.3494	1.59005	1.24397	1.68677	1.2449	0.738041	-0.438227	DHODH	16	72008588	72027664	+	6921	protein_coding	dihydroorotate dehydrogenase (quinone) [Source:HGNC Symbol;Acc:HGNC:2867]	-
ENSG00000196155	2.14436	1.64922	2.08419	1.54251	1.75399	1.22393	1.99418	1.47188	0.738089	-0.438134	PLEKHG4	16	67277510	67289499	+	7328	protein_coding	pleckstrin homology and RhoGEF domain containing G4 [Source:HGNC Symbol;Acc:HGNC:24501]	-
ENSG00000054148	24.1034	12.0813	14.1673	13.618	16.2149	14.5467	18.1619	13.4153	0.738653	-0.437031	PHPT1	9	136848724	136851027	+	1612	protein_coding	phosphohistidine phosphatase 1 [Source:HGNC Symbol;Acc:HGNC:30033]	-
ENSG00000172889	6.94104	4.63402	5.2451	4.14407	4.71653	3.70752	5.63422	4.16187	0.738677	-0.436985	EGFL7	9	136658856	136672678	+	2553	protein_coding	EGF like domain multiple 7 [Source:HGNC Symbol;Acc:HGNC:20594]	-
ENSG00000224397	6.50691	4.83429	6.57507	4.32355	5.51193	4.5811	6.19797	4.57965	0.738895	-0.436558	SMIM25	20	50267486	50279795	+	2451	lincRNA	small integral membrane protein 25 [Source:HGNC Symbol;Acc:HGNC:50328]	-
ENSG00000102030	5.61637	3.08979	3.73112	3.19765	3.46829	3.18359	4.27193	3.15701	0.739012	-0.43633	NAA10	X	153929242	153935223	-	4742	protein_coding	N(alpha)-acetyltransferase 10, NatA catalytic subunit [Source:HGNC Symbol;Acc:HGNC:18704]	-
ENSG00000204220	30.8867	18.1578	19.219	17.7094	24.0505	18.9479	24.7187	18.2717	0.739185	-0.435992	PFDN6	6	33289302	33298401	+	2953	protein_coding	prefoldin subunit 6 [Source:HGNC Symbol;Acc:HGNC:4926]	-
ENSG00000103199	1.85823	1.39076	1.73853	1.28466	1.78237	1.31053	1.79304	1.32865	0.741003	-0.432449	ZNF500	16	4748239	4767624	-	6465	protein_coding	zinc finger protein 500 [Source:HGNC Symbol;Acc:HGNC:23716]	zf-C2H2
ENSG00000173141	22.0682	10.8185	10.8386	11.6765	13.8376	12.1704	15.5815	11.5551	0.741594	-0.431298	MRPL57	13	21176645	21179084	+	2246	protein_coding	mitochondrial ribosomal protein L57 [Source:HGNC Symbol;Acc:HGNC:14514]	-
ENSG00000228594	7.46165	4.51315	4.65131	4.11559	4.84719	3.96507	5.65338	4.19794	0.742553	-0.429434	FNDC10	1	1598012	1600096	-	2085	protein_coding	fibronectin type III domain containing 10 [Source:HGNC Symbol;Acc:HGNC:42951]	-
ENSG00000005206	1.43273	0.847507	1.17663	0.96184	0.923157	0.813804	1.1775	0.874384	0.742573	-0.429394	SPPL2B	19	2328615	2354806	+	7130	protein_coding	signal peptide peptidase like 2B [Source:HGNC Symbol;Acc:HGNC:30627]	-
ENSG00000158717	1.82073	1.03142	1.35853	1.21566	1.48618	1.21925	1.55515	1.15544	0.74298	-0.428604	RNF166	16	88696495	88706421	-	4394	protein_coding	ring finger protein 166 [Source:HGNC Symbol;Acc:HGNC:28856]	-
ENSG00000149761	8.08188	4.38272	5.81958	4.60758	4.48495	4.67812	6.1288	4.55614	0.743397	-0.427795	NUDT22	11	64225941	64230686	+	3721	protein_coding	nudix hydrolase 22 [Source:HGNC Symbol;Acc:HGNC:28189]	-
ENSG00000120656	7.11424	4.24456	5.07789	4.0036	4.77545	4.40175	5.65586	4.21664	0.745534	-0.423654	TAF12	1	28589323	28643085	-	2337	protein_coding	TATA-box binding protein associated factor 12 [Source:HGNC Symbol;Acc:HGNC:11545]	-
ENSG00000164989	4.53946	3.85346	4.73927	3.2511	5.67191	4.04352	4.98355	3.71603	0.745659	-0.423412	CCDC171	9	15553086	16061663	+	12153	protein_coding	coiled-coil domain containing 171 [Source:HGNC Symbol;Acc:HGNC:29828]	-
ENSG00000173272	11.263	5.88319	5.76804	5.78855	7.22185	6.4275	8.08428	6.03308	0.746273	-0.422225	MZT2A	2	131464900	131492743	-	4093	protein_coding	mitotic spindle organizing protein 2A [Source:HGNC Symbol;Acc:HGNC:33187]	-
ENSG00000118508	299.395	188.695	227.853	185.024	240.642	200.965	255.963	191.561	0.748393	-0.418131	RAB32	6	146543693	146554965	+	1217	protein_coding	RAB32, member RAS oncogene family [Source:HGNC Symbol;Acc:HGNC:9772]	-
ENSG00000084207	858.723	501.608	586.09	505.387	618.659	539.49	687.824	515.495	0.749458	-0.416081	GSTP1	11	67583595	67586656	+	1911	protein_coding	glutathione S-transferase pi 1 [Source:HGNC Symbol;Acc:HGNC:4638]	-
ENSG00000004779	82.1364	49.3929	52.0303	42.0974	58.1118	52.6219	64.0928	48.0374	0.749497	-0.416004	NDUFAB1	16	23581002	23596356	-	1600	protein_coding	NADH:ubiquinone oxidoreductase subunit AB1 [Source:HGNC Symbol;Acc:HGNC:7694]	-
ENSG00000157326	8.78449	4.9194	7.52038	6.09998	6.9853	6.47523	7.76339	5.83154	0.751159	-0.412811	DHRS4	14	23953586	23969279	+	2305	protein_coding	dehydrogenase/reductase 4 [Source:HGNC Symbol;Acc:HGNC:16985]	-
ENSG00000163521	2.65103	2.10237	2.81162	2.02063	2.39056	1.7864	2.61774	1.9698	0.752482	-0.41027	GLB1L	2	219236606	219245478	-	3411	protein_coding	galactosidase beta 1 like [Source:HGNC Symbol;Acc:HGNC:28129]	-
ENSG00000196465	21.7176	13.3254	14.2462	12.261	14.8904	12.6941	16.9514	12.7602	0.752749	-0.409758	MYL6B	12	56152256	56159647	+	3259	protein_coding	myosin light chain 6B [Source:HGNC Symbol;Acc:HGNC:29823]	-
ENSG00000180340	3.40551	2.23203	2.76699	2.30072	2.87113	2.27731	3.01454	2.27002	0.753024	-0.409233	FZD2	17	44557459	44559570	+	2112	protein_coding	frizzled class receptor 2 [Source:HGNC Symbol;Acc:HGNC:4040]	-
ENSG00000090238	8.18405	4.69186	5.70297	4.88057	5.72423	5.20322	6.53708	4.92522	0.753427	-0.40846	YPEL3	16	30092314	30096915	-	3181	protein_coding	yippee like 3 [Source:HGNC Symbol;Acc:HGNC:18327]	-
ENSG00000175048	0.789683	0.62683	0.905892	0.545391	0.713032	0.643342	0.802869	0.605188	0.753782	-0.407782	ZDHHC14	6	157381133	157678146	+	11121	protein_coding	zinc finger DHHC-type containing 14 [Source:HGNC Symbol;Acc:HGNC:20341]	-
ENSG00000132004	6.87853	4.96782	5.81705	4.37702	5.19747	4.16977	5.96435	4.50487	0.755299	-0.404881	FBXW9	19	12688053	12696643	-	2114	protein_coding	F-box and WD repeat domain containing 9 [Source:HGNC Symbol;Acc:HGNC:28136]	-
ENSG00000149599	3.71886	2.03567	2.58653	2.37261	2.73425	2.42003	3.01321	2.2761	0.755374	-0.404738	DUSP15	20	31847637	31870747	-	3791	protein_coding	dual specificity phosphatase 15 [Source:HGNC Symbol;Acc:HGNC:16236]	-
ENSG00000166979	2.41259	1.78958	2.67676	1.8367	2.66302	2.23341	2.58412	1.95323	0.755859	-0.403811	EVA1C	21	32412006	32515397	+	4353	protein_coding	eva-1 homolog C [Source:HGNC Symbol;Acc:HGNC:13239]	-
ENSG00000105393	14.7341	8.38488	8.8083	9.02857	11.0931	8.81092	11.5452	8.74146	0.757152	-0.401345	BABAM1	19	17267350	17281249	+	2607	protein_coding	BRISC and BRCA1 A complex member 1 [Source:HGNC Symbol;Acc:HGNC:25008]	-
ENSG00000162604	2.86296	2.18438	2.8111	2.01174	3.02234	2.40484	2.8988	2.20032	0.759046	-0.397741	TM2D1	1	61681046	61725423	-	5516	protein_coding	TM2 domain containing 1 [Source:HGNC Symbol;Acc:HGNC:24142]	-
ENSG00000127220	9.18569	6.45682	9.32802	6.56491	7.02761	6.37408	8.51377	6.46527	0.759389	-0.397088	ABHD8	19	17292131	17310236	-	2210	protein_coding	abhydrolase domain containing 8 [Source:HGNC Symbol;Acc:HGNC:23759]	-
ENSG00000155621	3.14936	2.28382	2.29978	2.11359	3.00148	2.0238	2.81687	2.1404	0.75985	-0.396213	C9orf85	9	71911510	71986054	+	4973	protein_coding	chromosome 9 open reading frame 85 [Source:HGNC Symbol;Acc:HGNC:28784]	-
ENSG00000250039	5.42327	5.82742	6.82031	4.45945	7.41185	4.65812	6.55181	4.98166	0.760349	-0.395266	AC096719,1	4	21949015	22330330	+	1874	antisense	novel transcript	-
ENSG00000173511	129.066	77.8932	96.9862	80.846	91.8473	83.0556	105.967	80.5983	0.7606	-0.394789	VEGFB	11	64234538	64238793	+	1545	protein_coding	vascular endothelial growth factor B [Source:HGNC Symbol;Acc:HGNC:12681]	-
ENSG00000106268	11.9652	7.16561	6.71477	6.54496	8.27063	6.80399	8.98354	6.83819	0.761191	-0.39367	NUDT1	7	2242222	2251146	+	2093	protein_coding	nudix hydrolase 1 [Source:HGNC Symbol;Acc:HGNC:8048]	-
ENSG00000197111	33.0363	19.7832	18.8081	18.0527	25.6218	21.4008	25.8221	19.7456	0.764678	-0.387076	PCBP2	12	53452102	53481162	+	7926	protein_coding	poly(rC) binding protein 2 [Source:HGNC Symbol;Acc:HGNC:8648]	-
ENSG00000178464	84.1177	46.9275	60.2815	47.0445	44.7298	50.712	63.043	48.228	0.765002	-0.386465	RPL10P16	19	12643275	12643919	-	645	processed_pseudogene	ribosomal protein L10 pseudogene 16 [Source:HGNC Symbol;Acc:HGNC:36882]	-
ENSG00000182208	5.92577	3.18275	3.7028	3.50576	3.77144	3.57727	4.46667	3.42193	0.766103	-0.38439	MOB2	11	1469457	1501247	-	4512	protein_coding	MOB kinase activator 2 [Source:HGNC Symbol;Acc:HGNC:24904]	-
ENSG00000204272	9.37349	6.64277	6.09086	5.56195	7.76251	5.59513	7.74229	5.93329	0.766348	-0.383928	NBDY	X	56729241	56818380	+	1707	protein_coding	negative regulator of P-body association [Source:HGNC Symbol;Acc:HGNC:50713]	-
ENSG00000198918	262.202	158.309	165.01	144.431	180.901	163.408	202.704	155.383	0.766549	-0.38355	RPL39	X	119786504	119791643	-	2141	protein_coding	ribosomal protein L39 [Source:HGNC Symbol;Acc:HGNC:10350]	-
ENSG00000147789	1.25792	1.01117	1.25705	1.03761	1.0789	0.709854	1.19796	0.919542	0.76759	-0.381592	ZNF7	8	144827464	144847509	+	10296	protein_coding	zinc finger protein 7 [Source:HGNC Symbol;Acc:HGNC:13139]	zf-C2H2
ENSG00000176261	9.33597	5.83504	6.06165	4.45047	7.38787	7.21783	7.59516	5.83445	0.768179	-0.380485	ZBTB8OS	1	32600172	32650903	-	3531	protein_coding	zinc finger and BTB domain containing 8 opposite strand [Source:HGNC Symbol;Acc:HGNC:24094]	-
ENSG00000123349	30.1149	17.4417	16.038	16.4816	21.3648	17.9721	22.5059	17.2985	0.768618	-0.379661	PFDN5	12	53295291	53299450	+	3380	protein_coding	prefoldin subunit 5 [Source:HGNC Symbol;Acc:HGNC:8869]	-
ENSG00000165898	2.94564	2.17627	2.54748	2.16724	2.77678	2.01862	2.75663	2.12071	0.769311	-0.378361	ISCA2	14	74493720	74497106	+	3061	protein_coding	iron-sulfur cluster assembly 2 [Source:HGNC Symbol;Acc:HGNC:19857]	-
ENSG00000111716	12.6061	6.18699	7.37353	8.3642	8.26439	7.20112	9.41466	7.25077	0.770157	-0.376775	LDHB	12	21635342	21757857	-	2983	protein_coding	lactate dehydrogenase B [Source:HGNC Symbol;Acc:HGNC:6541]	-
ENSG00000168056	4.35	3.03644	4.22301	3.25778	3.67561	3.14469	4.08287	3.14631	0.77061	-0.375926	LTBP3	11	65538805	65558930	-	10298	protein_coding	latent transforming growth factor beta binding protein 3 [Source:HGNC Symbol;Acc:HGNC:6716]	-
ENSG00000108641	4.44156	2.85895	3.36816	2.82405	3.47685	3.03864	3.76219	2.90722	0.772746	-0.371934	B9D1	17	19337554	19378193	-	3667	protein_coding	B9 domain containing 1 [Source:HGNC Symbol;Acc:HGNC:24123]	-
ENSG00000137720	2.48963	1.65334	2.35364	1.97452	2.65609	2.17137	2.49979	1.93308	0.773296	-0.370908	C11orf1	11	111878935	111885975	+	3831	protein_coding	chromosome 11 open reading frame 1 [Source:HGNC Symbol;Acc:HGNC:1163]	-
ENSG00000185262	44.2011	25.7569	29.2183	26.8676	29.2065	26.7365	34.2087	26.4537	0.773303	-0.370895	UBALD2	17	76265202	76271299	+	1797	protein_coding	UBA like domain containing 2 [Source:HGNC Symbol;Acc:HGNC:28438]	-
ENSG00000175193	8.08902	5.36881	5.90421	4.92313	6.32992	5.4262	6.77438	5.23938	0.77341	-0.370694	PARL	3	183829271	183884933	-	2268	protein_coding	presenilin associated rhomboid like [Source:HGNC Symbol;Acc:HGNC:18253]	-
ENSG00000127184	135.332	78.4569	80.1409	75.9874	94.5363	85.4269	103.336	79.9571	0.773756	-0.37005	COX7C	5	86617904	86620962	+	1993	protein_coding	cytochrome c oxidase subunit 7C [Source:HGNC Symbol;Acc:HGNC:2292]	-
ENSG00000105669	28.4171	17.936	19.4421	18.1866	20.5814	16.8671	22.8135	17.6632	0.774244	-0.36914	COPE	19	18899514	18919397	-	2885	protein_coding	coatomer protein complex subunit epsilon [Source:HGNC Symbol;Acc:HGNC:2234]	-
ENSG00000065057	10.1879	6.48644	10.0917	7.99147	8.05497	7.46637	9.44485	7.31476	0.774471	-0.368717	NTHL1	16	2039815	2047866	-	2430	protein_coding	nth like DNA glycosylase 1 [Source:HGNC Symbol;Acc:HGNC:8028]	-
ENSG00000175309	1.10106	0.886004	1.03263	0.738293	0.962284	0.776161	1.03199	0.800153	0.775346	-0.367087	PHYKPL	5	178208497	178232791	-	8402	protein_coding	5-phosphohydroxy-L-lysine phospho-lyase [Source:HGNC Symbol;Acc:HGNC:28249]	-
ENSG00000168569	12.1725	6.99301	7.53994	7.71614	8.77433	7.37952	9.4956	7.36289	0.7754	-0.366987	TMEM223	11	62771629	62792021	-	2280	protein_coding	transmembrane protein 223 [Source:HGNC Symbol;Acc:HGNC:28464]	-
ENSG00000128534	5.37137	3.44676	3.33407	3.0827	4.0533	3.36538	4.25291	3.29828	0.775535	-0.366737	LSM8	7	118184032	118192824	+	6210	protein_coding	LSM8 homolog, U6 small nuclear RNA associated [Source:HGNC Symbol;Acc:HGNC:20471]	-
ENSG00000095321	4.35125	2.79978	3.7285	3.17162	4.03846	3.43406	4.0394	3.13515	0.776143	-0.365606	CRAT	9	129094810	129111189	-	3803	protein_coding	carnitine O-acetyltransferase [Source:HGNC Symbol;Acc:HGNC:2342]	-
ENSG00000173581	8.18629	5.08606	6.76941	5.06306	5.87979	6.0403	6.94516	5.39648	0.777012	-0.363991	CCDC106	19	55641062	55653161	+	2709	protein_coding	coiled-coil domain containing 106 [Source:HGNC Symbol;Acc:HGNC:30181]	-
ENSG00000118420	1.32458	1.2895	1.57	0.997099	1.53467	1.16179	1.47642	1.14946	0.778548	-0.361142	UBE3D	6	82892398	83065841	-	6394	protein_coding	ubiquitin protein ligase E3D [Source:HGNC Symbol;Acc:HGNC:21381]	-
ENSG00000168936	6.29154	4.02939	4.39037	4.08497	4.34658	3.61023	5.00949	3.9082	0.780158	-0.358162	TMEM129	4	1715952	1721358	-	3442	protein_coding	transmembrane protein 129 [Source:HGNC Symbol;Acc:HGNC:25137]	-
ENSG00000173992	10.3016	6.3343	7.04288	7.04143	8.07232	6.4826	8.47228	6.61944	0.781306	-0.35604	CCS	11	66592821	66606019	+	2474	protein_coding	copper chaperone for superoxide dismutase [Source:HGNC Symbol;Acc:HGNC:1613]	-
ENSG00000213722	4.87718	3.65741	4.44972	3.63221	4.81247	3.77664	4.71312	3.68876	0.782656	-0.353549	DDAH2	6	31727038	31730617	-	2538	protein_coding	dimethylarginine dimethylaminohydrolase 2 [Source:HGNC Symbol;Acc:HGNC:2716]	-
ENSG00000100299	13.8119	10.3917	13.0716	9.36771	11.4898	10.2978	12.7911	10.0191	0.783286	-0.35239	ARSA	22	50622754	50628173	-	2932	protein_coding	arylsulfatase A [Source:HGNC Symbol;Acc:HGNC:713]	-
ENSG00000104973	13.6213	9.12062	12.2616	9.82032	10.2684	9.38757	12.0505	9.44284	0.783608	-0.351796	MED25	19	49818279	49840383	+	7687	protein_coding	mediator complex subunit 25 [Source:HGNC Symbol;Acc:HGNC:28845]	-
ENSG00000250305	1.19211	0.925684	0.982583	0.755352	1.03646	0.83551	1.07039	0.838849	0.783688	-0.351648	TRMT9B	8	12945642	13031503	+	14668	protein_coding	tRNA methyltransferase 9B (putative) [Source:HGNC Symbol;Acc:HGNC:26725]	-
ENSG00000130312	30.6655	18.622	18.4045	15.6162	21.7844	21.3497	23.6181	18.5293	0.784536	-0.350088	MRPL34	19	17292609	17306843	+	1686	protein_coding	mitochondrial ribosomal protein L34 [Source:HGNC Symbol;Acc:HGNC:14488]	-
ENSG00000074855	3.21884	2.13119	3.05668	2.36367	2.56414	2.44076	2.94655	2.31188	0.784603	-0.349965	ANO8	19	17323223	17334829	-	4979	protein_coding	anoctamin 8 [Source:HGNC Symbol;Acc:HGNC:29329]	-
ENSG00000126267	149.007	91.4716	99.4358	89.3395	107.107	98.3638	118.517	93.0583	0.785193	-0.348881	COX6B1	19	35648223	35658861	+	936	protein_coding	cytochrome c oxidase subunit 6B1 [Source:HGNC Symbol;Acc:HGNC:2280]	-
ENSG00000131495	26.3748	18.2988	17.2393	14.1623	18.8549	16.5987	20.823	16.3533	0.785346	-0.348599	NDUFA2	5	140638740	140647785	-	1488	protein_coding	NADH:ubiquinone oxidoreductase subunit A2 [Source:HGNC Symbol;Acc:HGNC:7685]	-
ENSG00000115286	4.38996	3.06128	3.21493	3.02851	3.51801	2.66072	3.70763	2.91684	0.786711	-0.346094	NDUFS7	19	1383527	1395589	+	7533	protein_coding	NADH:ubiquinone oxidoreductase core subunit S7 [Source:HGNC Symbol;Acc:HGNC:7714]	-
ENSG00000144485	78.7798	46.3915	49.8972	45.2133	48.52	48.1222	59.0657	46.5757	0.78854	-0.342744	HES6	2	238238267	238240662	-	2037	protein_coding	hes family bHLH transcription factor 6 [Source:HGNC Symbol;Acc:HGNC:18254]	bHLH
ENSG00000197483	4.65566	3.49746	3.68203	3.27527	4.71935	3.5246	4.35235	3.43244	0.788642	-0.342558	ZNF628	19	55476332	55484487	+	3851	protein_coding	zinc finger protein 628 [Source:HGNC Symbol;Acc:HGNC:28054]	zf-C2H2
ENSG00000104823	14.1125	10.4912	12.2002	9.70856	10.5812	8.90852	12.298	9.70276	0.788973	-0.341951	ECH1	19	38815422	38832005	-	2467	protein_coding	enoyl-CoA hydratase 1 [Source:HGNC Symbol;Acc:HGNC:3149]	-
ENSG00000120693	2.27218	1.76508	2.02032	1.60778	2.57795	2.04869	2.29015	1.80718	0.789111	-0.341699	SMAD9	13	36844831	36920765	-	5723	protein_coding	SMAD family member 9 [Source:HGNC Symbol;Acc:HGNC:6774]	MH1
ENSG00000063854	4.88044	3.87171	4.20624	2.86942	4.26765	3.80712	4.45144	3.51608	0.789875	-0.340303	HAGH	16	1795620	1827194	-	5975	protein_coding	hydroxyacylglutathione hydrolase [Source:HGNC Symbol;Acc:HGNC:4805]	-
ENSG00000107902	3.00736	2.29304	2.83623	2.28531	2.61009	2.10584	2.81789	2.22806	0.790684	-0.338827	LHPP	10	124461834	124617888	+	4064	protein_coding	phospholysine phosphohistidine inorganic pyrophosphate phosphatase [Source:HGNC Symbol;Acc:HGNC:30042]	-
ENSG00000167123	4.11602	2.74862	3.98225	3.29603	3.43294	3.07918	3.84373	3.04128	0.79123	-0.33783	CERCAM	9	128411751	128437351	+	6059	protein_coding	cerebral endothelial cell adhesion molecule [Source:HGNC Symbol;Acc:HGNC:23723]	-
ENSG00000175573	14.8277	10.7283	15.2386	11.6536	12.1647	11.0512	14.077	11.1444	0.791673	-0.337024	C11orf68	11	65916808	65919117	-	1761	protein_coding	chromosome 11 open reading frame 68 [Source:HGNC Symbol;Acc:HGNC:28801]	-
ENSG00000185668	15.5355	10.8839	14.1012	11.7161	13.0123	11.1757	14.2163	11.2586	0.791949	-0.336521	POU3F1	1	38044611	38046794	-	2184	protein_coding	POU class 3 homeobox 1 [Source:HGNC Symbol;Acc:HGNC:9214]	Pou
ENSG00000184897	48.9546	28.6481	33.3779	32.1522	33.99	31.3931	38.7742	30.7312	0.792568	-0.335393	H1FX	3	129314771	129316277	-	1507	protein_coding	H1 histone family member X [Source:HGNC Symbol;Acc:HGNC:4722]	-
ENSG00000174938	9.58052	8.10852	10.9432	7.02234	9.11713	8.37907	9.88027	7.83664	0.793161	-0.334315	SEZ6L2	16	29871159	29899547	-	4110	protein_coding	seizure related 6 homolog like 2 [Source:HGNC Symbol;Acc:HGNC:30844]	-
ENSG00000158793	8.60177	5.59993	6.90008	6.20096	6.39021	5.56404	7.29735	5.78831	0.793207	-0.334231	NIT1	1	161118086	161125445	+	3793	protein_coding	nitrilase 1 [Source:HGNC Symbol;Acc:HGNC:7828]	-
ENSG00000136490	7.67781	4.54545	5.67059	4.99679	5.55959	5.47577	6.30267	5.00601	0.794268	-0.332303	LIMD2	17	63695902	63701172	-	4745	protein_coding	LIM domain containing 2 [Source:HGNC Symbol;Acc:HGNC:28142]	-
ENSG00000168765	20.9383	13.3664	20.3037	16.1902	18.572	17.9565	19.938	15.8377	0.794347	-0.332159	GSTM4	1	109656081	109674836	+	5745	protein_coding	glutathione S-transferase mu 4 [Source:HGNC Symbol;Acc:HGNC:4636]	-
ENSG00000169241	14.7448	9.94054	12.1422	10.4932	11.4213	10.0284	12.7694	10.154	0.795184	-0.330639	SLC50A1	1	155135344	155138857	+	2340	protein_coding	solute carrier family 50 member 1 [Source:HGNC Symbol;Acc:HGNC:30657]	-
ENSG00000185608	35.3561	25.4721	23.6824	21.7733	30.2965	23.8931	29.7783	23.7128	0.796311	-0.328596	MRPL40	22	19431902	19436075	+	1965	protein_coding	mitochondrial ribosomal protein L40 [Source:HGNC Symbol;Acc:HGNC:14491]	-
ENSG00000101473	6.71746	5.68538	6.19518	4.71162	6.43386	5.00935	6.44883	5.13545	0.796338	-0.328548	ACOT8	20	45841721	45857406	-	4213	protein_coding	acyl-CoA thioesterase 8 [Source:HGNC Symbol;Acc:HGNC:15919]	-
ENSG00000185088	8.44572	5.4581	5.22245	5.13134	6.32395	5.35036	6.66404	5.31327	0.797304	-0.326798	RPS27L	15	63125872	63158021	-	9127	protein_coding	ribosomal protein S27 like [Source:HGNC Symbol;Acc:HGNC:18476]	-
ENSG00000159199	49.1892	28.4952	32.6096	30.4293	30.1453	30.3511	37.3147	29.7585	0.797501	-0.326441	ATP5MC1	17	48892765	48895871	+	2615	protein_coding	ATP synthase membrane subunit c locus 1 [Source:HGNC Symbol;Acc:HGNC:841]	-
ENSG00000175416	26.8008	18.3617	22.5592	20.1887	23.1475	19.2905	24.1692	19.2803	0.797722	-0.326042	CLTB	5	176392455	176416569	-	2039	protein_coding	clathrin light chain B [Source:HGNC Symbol;Acc:HGNC:2091]	-
ENSG00000163683	2.78392	2.49143	3.41931	2.72014	3.38783	2.45501	3.19702	2.55552	0.799346	-0.323108	SMIM14	4	39546330	39639090	-	6721	protein_coding	small integral membrane protein 14 [Source:HGNC Symbol;Acc:HGNC:27321]	-
ENSG00000181924	17.0211	10.3404	11.5569	10.4107	12.2608	11.8961	13.6129	10.8824	0.799414	-0.322986	COA4	11	73872667	73876988	-	2246	protein_coding	cytochrome c oxidase assembly factor 4 homolog [Source:HGNC Symbol;Acc:HGNC:24604]	-
ENSG00000177380	4.43953	3.20513	4.49054	4.08938	4.68921	3.60315	4.53976	3.63255	0.800165	-0.321631	PPFIA3	19	49119389	49151026	+	6451	protein_coding	PTPRF interacting protein alpha 3 [Source:HGNC Symbol;Acc:HGNC:9247]	-
ENSG00000160446	10.6064	7.18368	8.44187	6.97996	8.20887	7.72441	9.08573	7.29602	0.80302	-0.316493	ZDHHC12	9	128720869	128724127	-	2597	protein_coding	zinc finger DHHC-type containing 12 [Source:HGNC Symbol;Acc:HGNC:19159]	-
ENSG00000196923	8.44407	5.25338	6.30482	5.65372	6.0448	5.79088	6.93123	5.56599	0.803031	-0.316472	PDLIM7	5	177483394	177497606	-	4407	protein_coding	PDZ and LIM domain 7 [Source:HGNC Symbol;Acc:HGNC:22958]	-
ENSG00000126247	63.7776	44.5814	56.4015	49.2801	57.6691	48.9817	59.2827	47.6144	0.803175	-0.316214	CAPNS1	19	36139575	36150353	+	3478	protein_coding	calpain small subunit 1 [Source:HGNC Symbol;Acc:HGNC:1481]	-
ENSG00000183674	33.1692	25.3757	33.6196	26.1056	29.7747	26.0854	32.1878	25.8556	0.803272	-0.316039	LINC00518	6	10429255	10434874	-	1895	lincRNA	long intergenic non-protein coding RNA 518 [Source:HGNC Symbol;Acc:HGNC:28626]	-
ENSG00000137274	3.92245	2.59474	3.30918	3.07653	3.35953	2.83692	3.53039	2.83606	0.803329	-0.315937	BPHL	6	3118374	3153578	+	5780	protein_coding	biphenyl hydrolase like [Source:HGNC Symbol;Acc:HGNC:1094]	-
ENSG00000105640	427.186	275.487	280.072	277.004	337.783	287.051	348.347	279.847	0.803358	-0.315885	RPL18A	19	17859876	17864153	+	3527	protein_coding	ribosomal protein L18a [Source:HGNC Symbol;Acc:HGNC:10311]	-
ENSG00000119655	26.0785	18.4724	20.8604	16.6919	20.2296	18.8285	22.3895	17.9976	0.803842	-0.315015	NPC2	14	74476192	74494177	-	2749	protein_coding	NPC intracellular cholesterol transporter 2 [Source:HGNC Symbol;Acc:HGNC:14537]	-
ENSG00000141759	25.4717	16.2281	18.1453	17.7613	19.6703	16.8905	21.0958	16.96	0.803952	-0.314819	TXNL4A	18	79970811	80033949	-	5231	protein_coding	thioredoxin like 4A [Source:HGNC Symbol;Acc:HGNC:30551]	-
ENSG00000197958	361.836	228.032	219.959	219.343	281.945	247.3	287.914	231.558	0.804263	-0.31426	RPL12	9	127447674	127451405	-	2452	protein_coding	ribosomal protein L12 [Source:HGNC Symbol;Acc:HGNC:10302]	-
ENSG00000119878	17.4714	13.0555	12.0533	11.6533	18.6183	14.0152	16.0477	12.908	0.804353	-0.3141	CRIPT	2	46616416	46625742	+	2561	protein_coding	CXXC repeat containing interactor of PDZ3 domain [Source:HGNC Symbol;Acc:HGNC:14312]	-
ENSG00000139112	5.79101	4.81529	5.87444	4.82433	6.507	4.98073	6.05748	4.87345	0.804534	-0.313774	GABARAPL1	12	10212458	10223130	+	4086	protein_coding	GABA type A receptor associated protein like 1 [Source:HGNC Symbol;Acc:HGNC:4068]	-
ENSG00000105875	5.30522	3.82909	5.6524	4.55912	4.70562	4.22232	5.22108	4.20351	0.805103	-0.312755	WDR91	7	135183839	135211534	-	6032	protein_coding	WD repeat domain 91 [Source:HGNC Symbol;Acc:HGNC:24997]	-
ENSG00000156804	9.50406	7.4773	8.96422	7.15335	9.63665	8.02695	9.36831	7.55253	0.806178	-0.310829	FBXO32	8	123497889	123541206	-	7395	protein_coding	F-box protein 32 [Source:HGNC Symbol;Acc:HGNC:16731]	-
ENSG00000142227	62.4209	36.4566	38.906	40.4777	45.4749	41.4405	48.9339	39.4583	0.806358	-0.310507	EMP3	19	48321509	48330553	+	1667	protein_coding	epithelial membrane protein 3 [Source:HGNC Symbol;Acc:HGNC:3335]	-
ENSG00000234741	15.9687	12.271	13.0138	11.5174	14.5972	11.3794	14.5266	11.7226	0.806977	-0.309401	GAS5	1	173863900	173868882	-	3631	processed_transcript	growth arrest specific 5 [Source:HGNC Symbol;Acc:HGNC:16355]	-
ENSG00000125772	3.89837	4.19297	5.83245	4.31976	5.22614	3.56561	4.98565	4.02611	0.80754	-0.308395	GPCPD1	20	5544404	5611026	-	7527	protein_coding	glycerophosphocholine phosphodiesterase 1 [Source:HGNC Symbol;Acc:HGNC:26957]	-
ENSG00000171861	8.60658	5.67624	7.14437	6.45013	7.77206	6.88796	7.841	6.33811	0.808329	-0.306985	MRM3	17	782273	792509	+	2065	protein_coding	mitochondrial rRNA methyltransferase 3 [Source:HGNC Symbol;Acc:HGNC:18485]	-
ENSG00000147799	3.88654	2.76664	3.91673	3.08451	3.61917	3.38264	3.80748	3.07793	0.80839	-0.306877	ARHGAP39	8	144529179	144605816	-	4888	protein_coding	Rho GTPase activating protein 39 [Source:HGNC Symbol;Acc:HGNC:29351]	-
ENSG00000139546	12.8705	8.44633	10.0763	8.76714	9.96003	9.4035	10.9689	8.87232	0.80886	-0.306039	TARBP2	12	53500921	53506431	+	4090	protein_coding	TARBP2, RISC loading complex RNA binding subunit [Source:HGNC Symbol;Acc:HGNC:11569]	-
ENSG00000105677	62.613	41.2254	51.1152	44.3617	49.1003	46.2459	54.2762	43.9443	0.809643	-0.304642	TMEM147	19	35545595	35547526	+	1932	protein_coding	transmembrane protein 147 [Source:HGNC Symbol;Acc:HGNC:30414]	-
ENSG00000155368	67.9168	43.7868	42.268	39.9354	48.7154	45.0249	52.9667	42.9157	0.810239	-0.30358	DBI	2	119366921	119372560	+	2509	protein_coding	diazepam binding inhibitor, acyl-CoA binding protein [Source:HGNC Symbol;Acc:HGNC:2690]	-
ENSG00000166681	113.335	65.3719	69.8783	69.195	80.3009	78.9568	87.838	71.1746	0.810294	-0.303483	BEX3	X	103376340	103378077	+	1080	protein_coding	brain expressed X-linked 3 [Source:HGNC Symbol;Acc:HGNC:13388]	-
ENSG00000138777	4.97225	4.03597	3.975	3.63945	5.33422	3.89842	4.76049	3.85795	0.81041	-0.303275	PPA2	4	105369077	105474081	-	4654	protein_coding	pyrophosphatase (inorganic) 2 [Source:HGNC Symbol;Acc:HGNC:28883]	-
ENSG00000119013	52.6861	34.1578	33.4305	31.9468	41.271	37.2431	42.4625	34.4492	0.811285	-0.30172	NDUFB3	2	201071433	201085750	+	1103	protein_coding	NADH:ubiquinone oxidoreductase subunit B3 [Source:HGNC Symbol;Acc:HGNC:7698]	-
ENSG00000090581	7.98557	5.46651	7.71317	5.71705	6.19944	6.60951	7.2994	5.93102	0.812536	-0.299497	GNPTG	16	1351923	1364113	+	4102	protein_coding	N-acetylglucosamine-1-phosphate transferase subunit gamma [Source:HGNC Symbol;Acc:HGNC:23026]	-
ENSG00000167113	9.43534	5.69773	7.52938	7.16584	6.51345	6.21506	7.82606	6.35954	0.812611	-0.299362	COQ4	9	128322536	128334072	+	4814	protein_coding	coenzyme Q4 [Source:HGNC Symbol;Acc:HGNC:19693]	-
ENSG00000140365	18.9286	11.7948	14.5069	13.8758	14.5694	13.382	16.0016	13.0175	0.81351	-0.297767	COMMD4	15	75335891	75343224	+	6779	protein_coding	COMM domain containing 4 [Source:HGNC Symbol;Acc:HGNC:26027]	-
ENSG00000232119	16.5616	12.7221	12.7258	10.884	14.5113	12.0665	14.5995	11.8908	0.814467	-0.296072	MCTS1	X	120594010	120621074	+	2837	protein_coding	MCTS1, re-initiation and release factor [Source:HGNC Symbol;Acc:HGNC:23357]	-
ENSG00000187535	1.62713	1.44173	1.98837	1.51256	1.77454	1.43753	1.79668	1.46394	0.814804	-0.295475	IFT140	16	1510427	1612110	-	8168	protein_coding	intraflagellar transport 140 [Source:HGNC Symbol;Acc:HGNC:29077]	-
ENSG00000142937	403.936	263.892	248.603	233.68	293.854	274.835	315.464	257.469	0.816158	-0.29308	RPS8	1	44775251	44778779	+	2847	protein_coding	ribosomal protein S8 [Source:HGNC Symbol;Acc:HGNC:10441]	-
ENSG00000177105	25.109	16.7098	19.2036	17.9658	18.0612	16.3383	20.7912	17.0046	0.817875	-0.290048	RHOG	11	3826978	3840983	-	1782	protein_coding	ras homolog family member G [Source:HGNC Symbol;Acc:HGNC:672]	-
ENSG00000012822	4.11189	3.66965	5.99952	4.23318	4.5704	4.11845	4.89394	4.0071	0.818788	-0.288438	CALCOCO1	12	53708517	53727745	-	8898	protein_coding	calcium binding and coiled-coil domain 1 [Source:HGNC Symbol;Acc:HGNC:29306]	-
ENSG00000099795	210.145	138.513	140.978	127.431	151.156	145.376	167.426	137.106	0.818907	-0.288228	NDUFB7	19	14566078	14572062	-	531	protein_coding	NADH:ubiquinone oxidoreductase subunit B7 [Source:HGNC Symbol;Acc:HGNC:7702]	-
ENSG00000108479	12.1599	8.16558	10.138	9.22043	9.64485	8.77424	10.6476	8.72009	0.818972	-0.288114	GALK1	17	75751594	75765711	-	2891	protein_coding	galactokinase 1 [Source:HGNC Symbol;Acc:HGNC:4118]	-
ENSG00000172339	1.74217	1.34339	1.5371	1.37196	1.7145	1.37883	1.66459	1.36473	0.819859	-0.286553	ALG14	1	94974407	95072945	-	9633	protein_coding	ALG14, UDP-N-acetylglucosaminyltransferase subunit [Source:HGNC Symbol;Acc:HGNC:28287]	-
ENSG00000076864	4.60966	3.46941	5.34199	4.26657	4.63192	4.22926	4.86119	3.98841	0.82046	-0.285494	RAP1GAP	1	21596215	21669363	-	5755	protein_coding	RAP1 GTPase activating protein [Source:HGNC Symbol;Acc:HGNC:9858]	-
ENSG00000179526	16.059	10.5295	12.6249	11.3366	12.2229	11.6979	13.6356	11.188	0.820502	-0.285422	SHARPIN	8	144098633	144108124	-	2783	protein_coding	SHANK associated RH domain interactor [Source:HGNC Symbol;Acc:HGNC:25321]	-
ENSG00000108298	664.747	450.467	418.009	401.772	534.65	475.446	539.135	442.561	0.820872	-0.28477	RPL19	17	39200283	39204732	+	1761	protein_coding	ribosomal protein L19 [Source:HGNC Symbol;Acc:HGNC:10312]	-
ENSG00000136810	134.496	89.2199	89.9755	85.4607	100.206	92.0263	108.226	88.9023	0.82145	-0.283755	TXN	9	110243811	110256640	-	1142	protein_coding	thioredoxin [Source:HGNC Symbol;Acc:HGNC:12435]	-
ENSG00000126822	3.81594	2.93111	3.81699	3.30296	3.1143	2.59547	3.58241	2.94318	0.821564	-0.283556	PLEKHG3	14	64704102	64750247	+	11910	protein_coding	pleckstrin homology and RhoGEF domain containing G3 [Source:HGNC Symbol;Acc:HGNC:20364]	-
ENSG00000067829	22.482	15.0525	18.5264	18.3408	21.3644	17.9038	20.7909	17.099	0.822427	-0.282041	IDH3G	X	153785766	153794523	-	2717	protein_coding	isocitrate dehydrogenase 3 (NAD(+)) gamma [Source:HGNC Symbol;Acc:HGNC:5386]	-
ENSG00000167632	4.35628	3.63719	4.82203	3.63038	4.26852	3.7991	4.48227	3.68889	0.822995	-0.281045	TRAPPC9	8	139727725	140458579	-	9673	protein_coding	trafficking protein particle complex 9 [Source:HGNC Symbol;Acc:HGNC:30832]	-
ENSG00000137500	4.79803	4.12789	4.90432	4.29132	5.2794	3.91841	4.99392	4.11254	0.82351	-0.280142	CCDC90B	11	83259097	83286407	-	6561	protein_coding	coiled-coil domain containing 90B [Source:HGNC Symbol;Acc:HGNC:28108]	-
ENSG00000124535	19.1632	13.8444	14.7588	13.2354	16.0772	14.0965	16.6664	13.7255	0.82354	-0.280089	WRNIP1	6	2765414	2786952	+	3877	protein_coding	Werner helicase interacting protein 1 [Source:HGNC Symbol;Acc:HGNC:20876]	-
ENSG00000176715	2.87193	1.9847	2.7371	2.35396	2.35419	2.22121	2.65441	2.18662	0.823771	-0.279685	ACSF3	16	89088375	89164121	+	14618	protein_coding	acyl-CoA synthetase family member 3 [Source:HGNC Symbol;Acc:HGNC:27288]	-
ENSG00000131966	11.3297	10.9278	11.6015	9.45804	12.5837	8.89928	11.8383	9.76171	0.824586	-0.278258	ACTR10	14	58200080	58235636	+	4039	protein_coding	actin related protein 10 homolog [Source:HGNC Symbol;Acc:HGNC:17372]	-
ENSG00000145782	4.08426	3.58777	3.73123	2.92158	4.22178	3.41825	4.01242	3.3092	0.824739	-0.277991	ATG12	5	115828200	115841858	-	8888	protein_coding	autophagy related 12 [Source:HGNC Symbol;Acc:HGNC:588]	-
ENSG00000119801	9.14864	7.4698	9.53679	7.98839	9.8676	8.09534	9.51768	7.85118	0.824905	-0.277701	YPEL5	2	30146941	30160533	+	3421	protein_coding	yippee like 5 [Source:HGNC Symbol;Acc:HGNC:18329]	-
ENSG00000125901	49.0437	31.2178	34.5319	34.8594	37.357	33.7466	40.3108	33.2746	0.825451	-0.276746	MRPS26	20	3045945	3048254	+	1127	protein_coding	mitochondrial ribosomal protein S26 [Source:HGNC Symbol;Acc:HGNC:14045]	-
ENSG00000172890	1.70493	1.42358	2.12295	1.61471	1.93335	1.72289	1.92041	1.58706	0.826416	-0.275061	NADSYN1	11	71453109	71524107	+	16263	protein_coding	NAD synthetase 1 [Source:HGNC Symbol;Acc:HGNC:29832]	-
ENSG00000149196	12.7746	9.84801	10.5429	8.9605	11.8825	10.2968	11.7333	9.70176	0.826855	-0.274293	HIKESHI	11	86302211	86345931	+	3421	protein_coding	Hikeshi, heat shock protein nuclear import factor [Source:HGNC Symbol;Acc:HGNC:26938]	-
ENSG00000105401	82.0691	54.1241	63.0859	61.5521	68.3536	60.9511	71.1696	58.8758	0.827261	-0.273586	CDC37	19	10391134	10420121	-	3041	protein_coding	cell division cycle 37 [Source:HGNC Symbol;Acc:HGNC:1735]	-
ENSG00000105223	19.4994	14.9849	20.644	15.7684	17.4392	16.8852	19.1942	15.8795	0.827308	-0.273503	PLD3	19	40348456	40380439	+	5184	protein_coding	phospholipase D family member 3 [Source:HGNC Symbol;Acc:HGNC:17158]	-
ENSG00000254470	28.4104	20.0207	27.61	23.7422	21.8974	20.7132	25.9726	21.492	0.827489	-0.273187	AP5B1	11	65775893	65780802	-	4811	protein_coding	adaptor related protein complex 5 subunit beta 1 [Source:HGNC Symbol;Acc:HGNC:25104]	-
ENSG00000118564	9.45391	8.74825	10.3997	7.95796	10.5174	8.43276	10.1237	8.37966	0.82773	-0.272768	FBXL5	4	15604539	15681679	-	4573	protein_coding	F-box and leucine rich repeat protein 5 [Source:HGNC Symbol;Acc:HGNC:13602]	-
ENSG00000169696	3.12576	2.38627	3.07485	2.75764	2.88479	2.38273	3.02847	2.50888	0.828431	-0.271546	ASPSCR1	17	81976807	82017406	+	12097	protein_coding	ASPSCR1, UBX domain containing tether for SLC2A4 [Source:HGNC Symbol;Acc:HGNC:13825]	-
ENSG00000204231	11.4742	8.6594	11.5605	9.74516	9.25053	8.37476	10.7617	8.92644	0.829462	-0.269752	RXRB	6	33193588	33200688	-	3920	protein_coding	retinoid X receptor beta [Source:HGNC Symbol;Acc:HGNC:10478]	RXR-like
ENSG00000104964	44.4999	29.8815	31.8087	30.9591	34.3072	30.9405	36.8719	30.5937	0.829728	-0.269289	AES	19	3052910	3063107	-	5298	protein_coding	amino-terminal enhancer of split [Source:HGNC Symbol;Acc:HGNC:307]	-
ENSG00000142186	21.0813	17.0618	21.2877	17.569	19.0511	16.4567	20.4734	17.0292	0.831773	-0.265739	SCYL1	11	65525077	65538704	+	4282	protein_coding	SCY1 like pseudokinase 1 [Source:HGNC Symbol;Acc:HGNC:14372]	-
ENSG00000127125	18.6743	15.7625	16.9224	13.7981	19.4304	16.2175	18.3424	15.2594	0.831918	-0.265487	PPCS	1	42456117	42473385	+	2590	protein_coding	phosphopantothenoylcysteine synthetase [Source:HGNC Symbol;Acc:HGNC:25686]	-
ENSG00000235174	180.913	130.324	149.039	135.086	152.161	135.723	160.704	133.711	0.832032	-0.265289	RPL39P3	6	73373108	73373263	-	156	processed_pseudogene	ribosomal protein L39 pseudogene 3 [Source:HGNC Symbol;Acc:HGNC:21383]	-
ENSG00000143499	6.68945	5.08913	6.21489	4.97297	6.69622	6.26325	6.53352	5.44178	0.832903	-0.26378	SMYD2	1	214281102	214337131	+	4889	protein_coding	SET and MYND domain containing 2 [Source:HGNC Symbol;Acc:HGNC:20982]	-
ENSG00000177732	28.2208	18.7238	26.7922	22.3519	21.7161	22.8796	25.5764	21.3184	0.83352	-0.262712	SOX12	20	325595	330224	+	4630	protein_coding	SRY-box 12 [Source:HGNC Symbol;Acc:HGNC:11198]	HMG
ENSG00000147853	11.5562	10.6616	11.5442	9.47452	11.6997	8.89604	11.6	9.67738	0.834257	-0.261436	AK3	9	4709559	4742043	-	4483	protein_coding	adenylate kinase 3 [Source:HGNC Symbol;Acc:HGNC:17376]	-
ENSG00000053371	60.2837	41.246	46.1588	43.2273	49.6063	45.794	52.0163	43.4225	0.834786	-0.260521	AKR7A2	1	19303965	19312146	-	1781	protein_coding	aldo-keto reductase family 7 member A2 [Source:HGNC Symbol;Acc:HGNC:389]	-
ENSG00000187954	3.04343	2.30976	2.80604	2.51941	2.55952	2.20534	2.803	2.34484	0.836547	-0.257482	CYHR1	8	144449582	144465677	-	9787	protein_coding	cysteine and histidine rich 1 [Source:HGNC Symbol;Acc:HGNC:17806]	-
ENSG00000159128	20.1257	14.3271	14.9343	15.4555	16.6806	13.5022	17.2469	14.4283	0.836573	-0.257436	IFNGR2	21	33402896	33479348	+	2960	protein_coding	interferon gamma receptor 2 [Source:HGNC Symbol;Acc:HGNC:5440]	-
ENSG00000110651	44.3336	30.8856	35.1078	32.53	36.4466	33.5335	38.6293	32.3163	0.836575	-0.257433	CD81	11	2376177	2397419	+	7394	protein_coding	CD81 molecule [Source:HGNC Symbol;Acc:HGNC:1701]	-
ENSG00000172831	7.31598	6.23051	8.81371	7.31098	7.85385	6.52873	7.99451	6.69007	0.836833	-0.256989	CES2	16	66934444	66945096	+	5343	protein_coding	carboxylesterase 2 [Source:HGNC Symbol;Acc:HGNC:1864]	-
ENSG00000007520	37.9048	26.6499	35.2608	29.7764	29.7985	29.8261	34.3213	28.7508	0.837695	-0.255503	TSR3	16	1349240	1351911	-	1243	protein_coding	TSR3, acp transferase ribosome maturation factor [Source:HGNC Symbol;Acc:HGNC:14175]	-
ENSG00000166340	35.8995	33.6429	46.2231	34.5014	42.432	36.4401	41.5182	34.8615	0.839667	-0.252111	TPP1	11	6612763	6619485	-	6544	protein_coding	tripeptidyl peptidase 1 [Source:HGNC Symbol;Acc:HGNC:2073]	-
ENSG00000213445	11.2378	8.66769	12.0352	9.07689	9.72601	10.0358	10.9996	9.26014	0.841858	-0.248351	SIPA1	11	65638097	65650930	+	4668	protein_coding	signal-induced proliferation-associated 1 [Source:HGNC Symbol;Acc:HGNC:10885]	-
ENSG00000103811	10.323	7.64862	9.55629	8.10954	8.45908	8.14563	9.44611	7.96793	0.843514	-0.245516	CTSH	15	78921058	78949574	-	5892	protein_coding	cathepsin H [Source:HGNC Symbol;Acc:HGNC:2535]	-
ENSG00000160360	6.64929	5.20737	6.85222	5.65087	5.89424	5.51999	6.46525	5.45941	0.844423	-0.243962	GPSM1	9	136327476	136359605	+	5138	protein_coding	G protein signaling modulator 1 [Source:HGNC Symbol;Acc:HGNC:17858]	-
ENSG00000099797	66.1968	50.6632	61.6688	54.4647	61.6771	55.5311	63.1809	53.553	0.847614	-0.238521	TECR	19	14517085	14565980	+	5918	protein_coding	trans-2,3-enoyl-CoA reductase [Source:HGNC Symbol;Acc:HGNC:4551]	-
ENSG00000141084	18.3223	17.1191	23.7506	17.9858	20.6054	18.0224	20.8928	17.7091	0.847619	-0.238512	RANBP10	16	67723066	67806652	-	6460	protein_coding	RAN binding protein 10 [Source:HGNC Symbol;Acc:HGNC:29285]	-
ENSG00000176340	217.985	179.964	170.845	160.992	199.133	158.165	195.988	166.374	0.848899	-0.236336	COX8A	11	63974607	63976543	+	507	protein_coding	cytochrome c oxidase subunit 8A [Source:HGNC Symbol;Acc:HGNC:2294]	-
ENSG00000166562	16.4295	11.9309	14.4767	12.1201	13.5649	13.7204	14.8237	12.5905	0.849347	-0.235574	SEC11C	18	59139477	59158836	+	4511	protein_coding	SEC11 homolog C, signal peptidase complex subunit [Source:HGNC Symbol;Acc:HGNC:23400]	-
ENSG00000162729	59.4181	45.3339	56.5583	45.9425	45.2559	45.9076	53.7441	45.728	0.850847	-0.233028	IGSF8	1	160091340	160098943	-	2592	protein_coding	immunoglobulin superfamily member 8 [Source:HGNC Symbol;Acc:HGNC:17813]	-
ENSG00000136522	81.6785	60.701	61.0924	60.2706	72.6974	62.4807	71.8228	61.1507	0.851411	-0.232072	MRPL47	3	179588285	179604654	-	1370	protein_coding	mitochondrial ribosomal protein L47 [Source:HGNC Symbol;Acc:HGNC:16652]	-
ENSG00000064932	11.2128	8.72691	11.5413	9.68688	9.2663	8.88363	10.6734	9.09914	0.852503	-0.230223	SBNO2	19	1107636	1174283	-	6626	protein_coding	strawberry notch homolog 2 [Source:HGNC Symbol;Acc:HGNC:29158]	-
ENSG00000186918	5.64272	4.75747	5.83466	5.11687	6.02088	5.05047	5.83275	4.97494	0.852931	-0.229499	ZNF395	8	28345585	28402701	-	5819	protein_coding	zinc finger protein 395 [Source:HGNC Symbol;Acc:HGNC:18737]	-
ENSG00000166961	35.3673	31.5594	41.1849	33.7161	34.3314	29.4525	36.9612	31.576	0.854301	-0.227183	MS4A15	11	60756953	60776732	+	2195	protein_coding	membrane spanning 4-domains A15 [Source:HGNC Symbol;Acc:HGNC:28573]	-
ENSG00000103507	31.4491	23.892	29.5944	26.7562	27.7137	25.2877	29.5857	25.312	0.855548	-0.225079	BCKDK	16	31106107	31112791	+	3873	protein_coding	branched chain ketoacid dehydrogenase kinase [Source:HGNC Symbol;Acc:HGNC:16902]	-
ENSG00000167716	30.5943	24.4827	30.4378	26.7425	27.5698	24.5875	29.534	25.2709	0.855655	-0.224899	WDR81	17	1716523	1738599	+	7913	protein_coding	WD repeat domain 81 [Source:HGNC Symbol;Acc:HGNC:26600]	-
ENSG00000172725	30.7362	22.161	26.8975	23.9784	25.3674	24.9017	27.667	23.6804	0.855906	-0.224476	CORO1B	11	67435510	67443821	-	5327	protein_coding	coronin 1B [Source:HGNC Symbol;Acc:HGNC:2253]	-
ENSG00000153774	15.1785	14.0088	15.7211	12.592	15.479	13.1584	15.4595	13.2531	0.857277	-0.222167	CFDP1	16	75293698	75433485	-	3317	protein_coding	craniofacial development protein 1 [Source:HGNC Symbol;Acc:HGNC:1873]	-
ENSG00000189343	60.9433	50.3774	57.9601	48.0632	57.5993	53.0547	58.8342	50.4984	0.858317	-0.220418	RPS2P46	17	19445970	19446852	-	883	processed_pseudogene	ribosomal protein S2 pseudogene 46 [Source:HGNC Symbol;Acc:HGNC:35839]	-
ENSG00000163754	38.5734	28.4342	31.4867	30.4817	34.2664	30.664	34.7755	29.86	0.85865	-0.219858	GYG1	3	148991341	149027668	+	3511	protein_coding	glycogenin 1 [Source:HGNC Symbol;Acc:HGNC:4699]	-
ENSG00000172037	22.8937	19.166	24.5089	20.0848	21.0456	19.7267	22.8161	19.6592	0.861638	-0.214846	LAMB2	3	49121114	49133118	-	6865	protein_coding	laminin subunit beta 2 [Source:HGNC Symbol;Acc:HGNC:6487]	-
ENSG00000160310	19.0441	15.674	17.8613	16.1153	17.0973	14.8721	18.0009	15.5538	0.864055	-0.210806	PRMT2	21	46635167	46665124	+	8031	protein_coding	protein arginine methyltransferase 2 [Source:HGNC Symbol;Acc:HGNC:5186]	-
ENSG00000069424	31.6246	26.8471	33.2761	27.1694	29.623	28.4553	31.5079	27.4906	0.872498	-0.196776	KCNAB2	1	5991466	6101193	+	9534	protein_coding	potassium voltage-gated channel subfamily A regulatory beta subunit 2 [Source:HGNC Symbol;Acc:HGNC:6229]	-
ENSG00000197746	340.785	287.552	339.488	280.887	323.404	309.694	334.559	292.711	0.874917	-0.192782	PSAP	10	71816298	71851375	-	3239	protein_coding	prosaposin [Source:HGNC Symbol;Acc:HGNC:9498]	-
ENSG00000123892	355.263	287.812	331.846	300.054	337.44	312.732	341.516	300.199	0.879018	-0.186035	RAB38	11	88113242	88175467	-	1465	protein_coding	RAB38, member RAS oncogene family [Source:HGNC Symbol;Acc:HGNC:9776]	-
ENSG00000148730	26.1026	31.9828	29.4963	32.1706	28.9122	31.5957	28.1704	31.9164	1.13298	0.180118	EIF4EBP2	10	70404379	70428618	+	7257	protein_coding	eukaryotic translation initiation factor 4E binding protein 2 [Source:HGNC Symbol;Acc:HGNC:3289]	-
ENSG00000166226	102.164	122.084	114.479	130.727	115.067	123.323	110.57	125.378	1.13392	0.181325	CCT2	12	69585334	69601570	+	4322	protein_coding	chaperonin containing TCP1 subunit 2 [Source:HGNC Symbol;Acc:HGNC:1615]	-
ENSG00000132646	197.953	217.038	179.285	221.015	197.199	214.437	191.479	217.497	1.13588	0.183809	PCNA	20	5114953	5126626	-	1471	protein_coding	proliferating cell nuclear antigen [Source:HGNC Symbol;Acc:HGNC:8729]	-
ENSG00000101367	159.973	181.767	173.513	203.375	175.044	194.061	169.51	193.068	1.13897	0.187734	MAPRE1	20	32819893	32850405	+	2623	protein_coding	microtubule associated protein RP/EB family member 1 [Source:HGNC Symbol;Acc:HGNC:6890]	-
ENSG00000101057	116.231	126.011	121.39	145.92	112.993	127.605	116.871	133.179	1.13953	0.188443	MYBL2	20	43667019	43716496	+	2777	protein_coding	MYB proto-oncogene like 2 [Source:HGNC Symbol;Acc:HGNC:7548]	MYB
ENSG00000226869	75.6489	86.2735	72.1996	81.1709	79.2735	91.8839	75.7073	86.4428	1.1418	0.191312	LHFPL3-AS1	7	104738597	104804107	-	3039	processed_transcript	LHFPL3 antisense RNA 1 [Source:HGNC Symbol;Acc:HGNC:40341]	-
ENSG00000134910	24.7165	29.127	26.512	29.5837	27.6886	31.5377	26.3057	30.0828	1.14358	0.193562	STT3A	11	125591712	125625215	+	7393	protein_coding	STT3A, catalytic subunit of the oligosaccharyltransferase complex [Source:HGNC Symbol;Acc:HGNC:6172]	-
ENSG00000198876	13.2731	15.4895	13.3036	15.2331	13.4508	15.081	13.3425	15.2679	1.1443	0.194468	DCAF12	9	34086387	34127399	-	4390	protein_coding	DDB1 and CUL4 associated factor 12 [Source:HGNC Symbol;Acc:HGNC:19911]	-
ENSG00000134748	22.3519	26.2174	24.6332	29.3091	25.3459	27.2475	24.1103	27.5913	1.14438	0.194563	PRPF38A	1	52404564	52420839	+	5658	protein_coding	pre-mRNA processing factor 38A [Source:HGNC Symbol;Acc:HGNC:25930]	-
ENSG00000049541	43.5268	45.3337	42.0301	50.8356	39.7869	47.2924	41.7813	47.8206	1.14455	0.194775	RFC2	7	74231499	74254458	-	2211	protein_coding	replication factor C subunit 2 [Source:HGNC Symbol;Acc:HGNC:9970]	-
ENSG00000158941	10.6248	11.3902	10.4253	12.7558	10.5284	12.0317	10.5262	12.0592	1.14564	0.196157	CCAR2	8	22604632	22621514	+	6534	protein_coding	cell cycle and apoptosis regulator 2 [Source:HGNC Symbol;Acc:HGNC:23360]	-
ENSG00000136527	19.7622	21.7642	18.0128	21.9717	20.1457	22.6283	19.3069	22.1214	1.14578	0.196325	TRA2B	3	185915906	185938136	-	11769	protein_coding	transformer 2 beta homolog [Source:HGNC Symbol;Acc:HGNC:10781]	-
ENSG00000177479	9.68334	11.0813	10.6769	12.1521	9.69492	11.2087	10.0184	11.4807	1.14597	0.196565	ARIH2	3	48918821	48986382	+	8017	protein_coding	ariadne RBR E3 ubiquitin protein ligase 2 [Source:HGNC Symbol;Acc:HGNC:690]	-
ENSG00000099783	96.0637	108.259	94.8987	117.695	101.538	109.478	97.5002	111.811	1.14677	0.197582	HNRNPM	19	8444767	8489114	+	5614	protein_coding	heterogeneous nuclear ribonucleoprotein M [Source:HGNC Symbol;Acc:HGNC:5046]	-
ENSG00000003056	47.1169	52.9838	48.638	58.9739	48.4887	53.7779	48.0812	55.2452	1.149	0.200376	M6PR	12	8940363	8949955	-	3777	protein_coding	mannose-6-phosphate receptor, cation dependent [Source:HGNC Symbol;Acc:HGNC:6752]	-
ENSG00000167670	29.3147	34.7085	32.0909	37.3477	29.6973	32.6918	30.3676	34.916	1.14978	0.201354	CHAF1A	19	4402662	4445018	+	4299	protein_coding	chromatin assembly factor 1 subunit A [Source:HGNC Symbol;Acc:HGNC:1910]	-
ENSG00000122966	3.57703	4.32394	3.50933	3.87989	3.50349	3.98992	3.52995	4.06458	1.15146	0.20346	CIT	12	119685790	119877291	-	13230	protein_coding	citron rho-interacting serine/threonine kinase [Source:HGNC Symbol;Acc:HGNC:1985]	-
ENSG00000198668	17.5433	19.8357	16.6674	20.0197	17.0292	19.2	17.08	19.6851	1.15253	0.2048	CALM1	14	90396502	90408261	+	7705	protein_coding	calmodulin 1 [Source:HGNC Symbol;Acc:HGNC:1442]	-
ENSG00000173692	50.5566	67.9054	62.8396	68.4089	61.9427	65.9606	58.4463	67.425	1.15362	0.206171	PSMD1	2	231056864	231172827	+	5187	protein_coding	proteasome 26S subunit, non-ATPase 1 [Source:HGNC Symbol;Acc:HGNC:9554]	-
ENSG00000108468	45.3572	52.5924	46.02	54.6121	48.3132	54.0824	46.5635	53.7623	1.1546	0.207396	CBX1	17	48070052	48101521	-	3087	protein_coding	chromobox 1 [Source:HGNC Symbol;Acc:HGNC:1551]	-
ENSG00000149532	15.0762	18.7438	18.0745	19.3291	16.4917	19.2658	16.5475	19.1129	1.15503	0.207936	CPSF7	11	61402641	61430031	-	6036	protein_coding	cleavage and polyadenylation specific factor 7 [Source:HGNC Symbol;Acc:HGNC:30098]	-
ENSG00000105993	8.28526	10.2553	8.546	9.93301	9.03175	9.71382	8.62101	9.96737	1.15617	0.209357	DNAJB6	7	157335381	157417439	+	14981	protein_coding	DnaJ heat shock protein family (Hsp40) member B6 [Source:HGNC Symbol;Acc:HGNC:14888]	-
ENSG00000120705	57.041	65.8139	58.4067	68.3508	59.7653	68.9265	58.4043	67.6971	1.15911	0.213018	ETF1	5	138506095	138543300	-	4601	protein_coding	eukaryotic translation termination factor 1 [Source:HGNC Symbol;Acc:HGNC:3477]	-
ENSG00000144580	29.3558	34.468	27.7042	32.1879	28.8911	32.9834	28.6504	33.2131	1.15926	0.213199	CNOT9	2	218568580	218597080	+	5289	protein_coding	CCR4-NOT transcription complex subunit 9 [Source:HGNC Symbol;Acc:HGNC:10445]	-
ENSG00000167721	19.8137	25.6028	24.188	26.2457	21.3916	24.0276	21.7978	25.2921	1.16031	0.214505	TSR1	17	2322503	2337507	-	5545	protein_coding	TSR1, ribosome maturation factor [Source:HGNC Symbol;Acc:HGNC:25542]	-
ENSG00000184787	12.8217	14.1484	12.2119	15.1249	12.5196	14.3037	12.5177	14.5257	1.16041	0.214631	UBE2G2	21	44768580	44802019	-	7388	protein_coding	ubiquitin conjugating enzyme E2 G2 [Source:HGNC Symbol;Acc:HGNC:12483]	-
ENSG00000171109	10.1272	12.6402	10.9055	12.062	11.5627	13.1253	10.8651	12.6091	1.16051	0.214764	MFN1	3	179347692	179394931	+	5957	protein_coding	mitofusin 1 [Source:HGNC Symbol;Acc:HGNC:18262]	-
ENSG00000082641	22.9995	28.1373	25.6535	30.4773	25.162	27.0717	24.605	28.5621	1.16083	0.215152	NFE2L1	17	48048329	48061487	+	5825	protein_coding	nuclear factor, erythroid 2 like 1 [Source:HGNC Symbol;Acc:HGNC:7781]	TF_bZIP
ENSG00000164466	8.11177	9.5596	8.01368	9.55985	8.41207	9.40808	8.17917	9.50918	1.16261	0.217366	SFXN1	5	175477062	175529742	+	7572	protein_coding	sideroflexin 1 [Source:HGNC Symbol;Acc:HGNC:16085]	-
ENSG00000101266	9.94787	11.3763	9.99007	11.6355	9.92853	11.728	9.95549	11.5799	1.16317	0.218065	CSNK2A1	20	472498	543835	-	29523	protein_coding	casein kinase 2 alpha 1 [Source:HGNC Symbol;Acc:HGNC:2457]	-
ENSG00000158545	8.96173	10.4412	9.70509	11.7975	9.34112	10.3573	9.33598	10.8653	1.16381	0.218853	ZC3H18	16	88570381	88631966	+	8648	protein_coding	zinc finger CCCH-type containing 18 [Source:HGNC Symbol;Acc:HGNC:25091]	-
ENSG00000114030	6.30597	7.6672	7.34138	8.3861	6.90136	7.86243	6.84957	7.97191	1.16386	0.218913	KPNA1	3	122421949	122514945	-	8451	protein_coding	karyopherin subunit alpha 1 [Source:HGNC Symbol;Acc:HGNC:6394]	-
ENSG00000166197	87.4077	118.536	98.6383	108.846	103.895	110.187	96.6469	112.523	1.16427	0.219421	NOLC1	10	102152176	102163871	+	3970	protein_coding	nucleolar and coiled-body phosphoprotein 1 [Source:HGNC Symbol;Acc:HGNC:15608]	-
ENSG00000198363	2.90532	3.9458	3.32106	3.84295	3.55394	3.60563	3.26011	3.79813	1.16503	0.220369	ASPH	8	61500556	61714640	-	20047	protein_coding	aspartate beta-hydroxylase [Source:HGNC Symbol;Acc:HGNC:757]	-
ENSG00000080819	21.9958	27.4873	24.5374	28.5654	25.1922	27.5598	23.9085	27.8708	1.16573	0.221235	CPOX	3	98579446	98593723	-	3232	protein_coding	coproporphyrinogen oxidase [Source:HGNC Symbol;Acc:HGNC:2321]	-
ENSG00000120709	6.27557	7.9376	7.52278	8.38943	6.88977	7.7947	6.89604	8.04058	1.16597	0.22153	FAM53C	5	138331935	138349729	+	7051	protein_coding	family with sequence similarity 53 member C [Source:HGNC Symbol;Acc:HGNC:1336]	-
ENSG00000150753	166.421	211.323	215.456	232.95	190.487	223.092	190.788	222.455	1.16598	0.221542	CCT5	5	10249921	10266412	+	5839	protein_coding	chaperonin containing TCP1 subunit 5 [Source:HGNC Symbol;Acc:HGNC:1618]	-
ENSG00000085872	9.74941	11.5048	10.0436	10.7648	8.58849	10.8387	9.4605	11.0361	1.16654	0.22224	CHERP	19	16517889	16542530	-	6113	protein_coding	calcium homeostasis endoplasmic reticulum protein [Source:HGNC Symbol;Acc:HGNC:16930]	-
ENSG00000101109	8.86455	12.7076	10.6608	11.4702	10.6378	11.0148	10.0544	11.7309	1.16674	0.222487	STK4	20	44966474	45079959	+	9075	protein_coding	serine/threonine kinase 4 [Source:HGNC Symbol;Acc:HGNC:11408]	-
ENSG00000145495	10.8091	14.8999	13.639	13.6148	12.6491	14.8152	12.3657	14.4433	1.16801	0.224053	MARCH6	5	10353703	10440388	+	11336	protein_coding	membrane associated ring-CH-type finger 6 [Source:HGNC Symbol;Acc:HGNC:30550]	-
ENSG00000113569	16.3616	22.2244	20.5607	21.7043	19.3678	21.825	18.7634	21.9179	1.16812	0.224191	NUP155	5	37288137	37371181	-	9233	protein_coding	nucleoporin 155 [Source:HGNC Symbol;Acc:HGNC:8063]	-
ENSG00000116750	17.4839	24.1195	20.6791	22.7694	21.7394	23.1266	19.9675	23.3385	1.16883	0.225061	UCHL5	1	193012250	193060080	-	6661	protein_coding	ubiquitin C-terminal hydrolase L5 [Source:HGNC Symbol;Acc:HGNC:19678]	-
ENSG00000099995	62.8163	81.2646	83.5462	90.4291	75.4445	87.5719	73.9357	86.4219	1.16888	0.225126	SF3A1	22	30331988	30356947	-	6329	protein_coding	splicing factor 3a subunit 1 [Source:HGNC Symbol;Acc:HGNC:10765]	-
ENSG00000189306	16.6814	19.1864	16.7974	19.464	14.5884	17.5398	16.0224	18.73	1.16899	0.225263	RRP7A	22	42509968	42519802	-	4082	protein_coding	ribosomal RNA processing 7 homolog A [Source:HGNC Symbol;Acc:HGNC:24286]	-
ENSG00000274523	16.9486	18.8126	19.0026	21.1198	17.033	22.0113	17.6614	20.6479	1.1691	0.225396	RCC1L	7	75027122	75074228	-	4196	protein_coding	RCC1 like [Source:HGNC Symbol;Acc:HGNC:14948]	-
ENSG00000168924	7.1167	9.11384	7.31147	8.59652	7.53392	7.97045	7.3207	8.56027	1.16932	0.225676	LETM1	4	1811479	1856247	-	8184	protein_coding	leucine zipper and EF-hand containing transmembrane protein 1 [Source:HGNC Symbol;Acc:HGNC:6556]	-
ENSG00000115053	150.054	196.67	148.507	172.536	170.216	179.493	156.259	182.899	1.17049	0.227112	NCL	2	231453531	231483641	-	6929	protein_coding	nucleolin [Source:HGNC Symbol;Acc:HGNC:7667]	-
ENSG00000063978	5.47716	5.84585	5.15589	6.85209	5.18752	5.83178	5.27352	6.17657	1.17124	0.228039	RNF4	4	2462220	2625320	+	7270	protein_coding	ring finger protein 4 [Source:HGNC Symbol;Acc:HGNC:10067]	-
ENSG00000059573	26.2048	35.1261	33.2388	35.5051	29.8865	34.0144	29.7767	34.8819	1.17145	0.228293	ALDH18A1	10	95605929	95656706	-	3766	protein_coding	aldehyde dehydrogenase 18 family member A1 [Source:HGNC Symbol;Acc:HGNC:9722]	-
ENSG00000118655	8.3073	9.50701	8.41249	9.38081	8.69494	10.8867	8.47158	9.92483	1.17154	0.228411	DCLRE1B	1	113905141	113914086	+	3940	protein_coding	DNA cross-link repair 1B [Source:HGNC Symbol;Acc:HGNC:17641]	-
ENSG00000107937	13.9144	17.4023	14.064	16.8094	15.9234	17.2393	14.6339	17.1503	1.17196	0.22892	GTPBP4	10	988019	1019936	+	6540	protein_coding	GTP binding protein 4 [Source:HGNC Symbol;Acc:HGNC:21535]	-
ENSG00000148297	6.00264	6.28115	5.57086	6.45445	4.89292	6.56788	5.48881	6.43449	1.17229	0.229334	MED22	9	133338323	133348131	-	7224	protein_coding	mediator complex subunit 22 [Source:HGNC Symbol;Acc:HGNC:11477]	-
ENSG00000164109	12.0958	14.6735	12.8707	16.2267	14.0569	14.8472	13.0078	15.2491	1.17231	0.22935	MAD2L1	4	120055608	120067074	-	5748	protein_coding	mitotic arrest deficient 2 like 1 [Source:HGNC Symbol;Acc:HGNC:6763]	-
ENSG00000117450	327.49	431.634	436.443	488.931	388.197	430.145	384.043	450.237	1.17236	0.229414	PRDX1	1	45511036	45523047	-	1522	protein_coding	peroxiredoxin 1 [Source:HGNC Symbol;Acc:HGNC:9352]	-
ENSG00000132382	13.3469	14.3513	12.3919	14.4837	11.3715	14.6908	12.3701	14.5086	1.17287	0.230049	MYBBP1A	17	4538897	4555631	-	6203	protein_coding	MYB binding protein 1a [Source:HGNC Symbol;Acc:HGNC:7546]	-
ENSG00000167635	15.2485	19.3775	17.5066	19.9573	16.9009	18.9204	16.552	19.4184	1.17318	0.230419	ZNF146	19	36214602	36238774	+	4146	protein_coding	zinc finger protein 146 [Source:HGNC Symbol;Acc:HGNC:12931]	zf-C2H2
ENSG00000111530	10.9467	15.6271	13.3195	15.1034	13.9573	14.1142	12.7412	14.9482	1.17322	0.230478	CAND1	12	67269281	67319951	+	13655	protein_coding	cullin associated and neddylation dissociated 1 [Source:HGNC Symbol;Acc:HGNC:30688]	-
ENSG00000130396	4.81303	6.8267	6.08988	6.12754	5.42704	6.21276	5.44332	6.389	1.17373	0.231103	AFDN	6	167826922	167972023	+	13720	protein_coding	afadin, adherens junction formation factor [Source:HGNC Symbol;Acc:HGNC:7137]	-
ENSG00000092847	6.24182	7.07671	6.36435	7.48503	6.34627	7.71133	6.31748	7.42435	1.17521	0.232916	2001-08-01	1	35869808	35930528	+	13886	protein_coding	argonaute 1, RISC catalytic component [Source:HGNC Symbol;Acc:HGNC:3262]	-
ENSG00000135763	3.71286	4.38267	3.83254	4.56257	4.02749	4.65771	3.85763	4.53432	1.17541	0.23317	URB2	1	229626234	229660199	+	6001	protein_coding	URB2 ribosome biogenesis 2 homolog (S, cerevisiae) [Source:HGNC Symbol;Acc:HGNC:28967]	-
ENSG00000070814	15.8489	19.3784	16.1662	18.5189	16.4467	19.075	16.154	18.9907	1.17561	0.233409	TCOF1	5	150357629	150400308	+	11439	protein_coding	treacle ribosome biogenesis factor 1 [Source:HGNC Symbol;Acc:HGNC:11654]	-
ENSG00000079819	9.63344	13.6172	11.2194	13.015	12.0881	12.0975	10.9803	12.9099	1.17573	0.233562	EPB41L2	6	130839347	131063322	-	10320	protein_coding	erythrocyte membrane protein band 4,1 like 2 [Source:HGNC Symbol;Acc:HGNC:3379]	-
ENSG00000137713	7.87215	9.932	8.60556	9.10522	8.22918	10.0303	8.23563	9.68919	1.1765	0.234497	PPP2R1B	11	111726908	111766427	-	6720	protein_coding	protein phosphatase 2 scaffold subunit Abeta [Source:HGNC Symbol;Acc:HGNC:9303]	-
ENSG00000138018	6.60934	8.20023	6.6447	8.19236	7.31882	7.82962	6.85762	8.07407	1.17739	0.235588	SELENOI	2	26308547	26395891	+	8552	protein_coding	selenoprotein I [Source:HGNC Symbol;Acc:HGNC:29361]	-
ENSG00000139613	9.15053	12.329	11.5519	13.0859	10.731	11.6243	10.4778	12.3464	1.17834	0.236751	SMARCC2	12	56162983	56189567	-	8555	protein_coding	SWI/SNF related, matrix associated, actin dependent regulator of chromatin subfamily c member 2 [Source:HGNC Symbol;Acc:HGNC:11105]	MYB
ENSG00000142945	33.4928	40.4455	35.3801	41.6832	34.3433	39.6172	34.4054	40.582	1.17952	0.238205	KIF2C	1	44739818	44767767	+	3646	protein_coding	kinesin family member 2C [Source:HGNC Symbol;Acc:HGNC:6393]	-
ENSG00000109320	7.2302	8.16528	7.69241	9.38793	7.46312	8.85769	7.46191	8.80363	1.17981	0.238555	NFKB1	4	102501329	102617302	+	6257	protein_coding	nuclear factor kappa B subunit 1 [Source:HGNC Symbol;Acc:HGNC:7794]	RHD
ENSG00000100941	25.1353	35.0935	27.9921	31.5661	32.1296	33.9515	28.419	33.537	1.18009	0.238901	PNN	14	39175183	39183218	+	4201	protein_coding	pinin, desmosome associated protein [Source:HGNC Symbol;Acc:HGNC:9162]	-
ENSG00000134001	33.1566	37.3682	29.6599	38.4533	31.2378	35.1776	31.3515	36.9997	1.18016	0.238981	EIF2S1	14	67359997	67386516	+	5651	protein_coding	eukaryotic translation initiation factor 2 subunit alpha [Source:HGNC Symbol;Acc:HGNC:3265]	-
ENSG00000224861	64.4159	78.5866	70.3036	70.5571	68.6716	91.0551	67.7971	80.0663	1.18097	0.239972	YBX1P1	14	66012830	66013789	-	960	processed_pseudogene	Y-box binding protein 1 pseudogene 1 [Source:HGNC Symbol;Acc:HGNC:8015]	-
ENSG00000121152	22.975	27.2904	24.7125	29.1948	23.7899	27.951	23.8258	28.1454	1.1813	0.240374	NCAPH	2	96335787	96373845	+	3278	protein_coding	non-SMC condensin I complex subunit H [Source:HGNC Symbol;Acc:HGNC:1112]	-
ENSG00000100462	24.8644	27.3146	25.6662	32.3397	23.7338	28.096	24.7548	29.2501	1.18159	0.240733	PRMT5	14	22920511	22929585	-	3467	protein_coding	protein arginine methyltransferase 5 [Source:HGNC Symbol;Acc:HGNC:10894]	-
ENSG00000122965	19.1744	23.9735	21.4554	24.3571	20.312	23.6883	20.3139	24.0063	1.18176	0.240942	RBM19	12	113816738	113966371	-	5912	protein_coding	RNA binding motif protein 19 [Source:HGNC Symbol;Acc:HGNC:29098]	-
ENSG00000108064	19.0077	26.3989	20.2123	24.3465	22.259	21.9892	20.493	24.2449	1.18308	0.242547	TFAM	10	58385022	58399221	+	5606	protein_coding	transcription factor A, mitochondrial [Source:HGNC Symbol;Acc:HGNC:11741]	HMG
ENSG00000166024	11.6396	14.8676	13.6993	15.793	13.8604	15.7359	13.0664	15.4655	1.18361	0.243191	R3HCC1L	10	98134624	98244897	+	3571	protein_coding	R3H domain and coiled-coil containing 1 like [Source:HGNC Symbol;Acc:HGNC:23512]	-
ENSG00000141367	51.6985	72.1396	60.6177	67.2205	63.1046	68.3683	58.4736	69.2428	1.18417	0.243879	CLTC	17	59619689	59696956	+	11836	protein_coding	clathrin heavy chain [Source:HGNC Symbol;Acc:HGNC:2092]	-
ENSG00000009954	25.0915	36.0459	30.8527	33.9122	30.0962	31.9368	28.6801	33.965	1.18427	0.243995	BAZ1B	7	73440398	73522278	-	7053	protein_coding	bromodomain adjacent to zinc finger domain 1B [Source:HGNC Symbol;Acc:HGNC:961]	-
ENSG00000138074	13.1925	15.9056	16.5255	17.9994	12.9461	16.6217	14.2213	16.8422	1.18429	0.244023	SLC5A6	2	27199587	27212958	-	5606	protein_coding	solute carrier family 5 member 6 [Source:HGNC Symbol;Acc:HGNC:11041]	-
ENSG00000127022	177.481	257.059	231.42	253.061	229.881	246.436	212.927	252.185	1.18437	0.244124	CANX	5	179678628	179730925	+	6235	protein_coding	calnexin [Source:HGNC Symbol;Acc:HGNC:1473]	-
ENSG00000143319	10.7219	12.9123	13.6881	15.3153	12.1936	15.1288	12.2012	14.4521	1.18448	0.244258	ISG20L2	1	156721891	156728799	-	5262	protein_coding	interferon stimulated exonuclease gene 20 like 2 [Source:HGNC Symbol;Acc:HGNC:25745]	-
ENSG00000146263	0.906397	1.19013	0.972265	1.07847	0.944137	1.07679	0.940933	1.11513	1.18513	0.245043	MMS22L	6	97142161	97283217	-	21793	protein_coding	MMS22 like, DNA repair protein [Source:HGNC Symbol;Acc:HGNC:21475]	-
ENSG00000134313	3.2163	4.65155	3.97799	4.37335	3.80897	4.02002	3.66775	4.34831	1.18555	0.245557	KIDINS220	2	8721081	8837630	-	15362	protein_coding	kinase D interacting substrate 220 [Source:HGNC Symbol;Acc:HGNC:29508]	-
ENSG00000113407	66.3565	83.6169	80.9273	92.0189	72.0977	84.9828	73.1272	86.8729	1.18797	0.248498	TARS	5	33440696	33469539	+	5718	protein_coding	threonyl-tRNA synthetase [Source:HGNC Symbol;Acc:HGNC:11572]	-
ENSG00000106723	6.19404	7.66338	6.4131	7.80898	6.97153	7.78836	6.52622	7.75357	1.18806	0.248614	SPIN1	9	88388419	88478694	+	4914	protein_coding	spindlin 1 [Source:HGNC Symbol;Acc:HGNC:11243]	-
ENSG00000184992	5.90338	6.73776	5.91872	6.5264	5.44419	7.25022	5.75543	6.83813	1.18812	0.248678	BRI3BP	12	124993700	125031231	+	6648	protein_coding	BRI3 binding protein [Source:HGNC Symbol;Acc:HGNC:14251]	-
ENSG00000114770	3.43482	4.72643	4.64093	4.75617	3.98941	4.85767	4.02172	4.78009	1.18857	0.249225	ABCC5	3	183919934	184018015	-	11441	protein_coding	ATP binding cassette subfamily C member 5 [Source:HGNC Symbol;Acc:HGNC:56]	-
ENSG00000140829	10.5656	13.5313	12.6111	14.6684	11.7219	13.2926	11.6328	13.8308	1.18894	0.24968	DHX38	16	72093562	72112912	+	6361	protein_coding	DEAH-box helicase 38 [Source:HGNC Symbol;Acc:HGNC:17211]	-
ENSG00000129116	4.93157	6.72864	5.77802	6.25248	5.82638	6.68134	5.51199	6.55416	1.18907	0.249837	PALLD	4	168497066	168928457	+	10114	protein_coding	palladin, cytoskeletal associated protein [Source:HGNC Symbol;Acc:HGNC:17068]	-
ENSG00000100522	6.38975	7.82247	7.05147	7.80529	6.68799	8.31265	6.70974	7.98014	1.18934	0.250157	GNPNAT1	14	52775194	52791668	-	4009	protein_coding	glucosamine-phosphate N-acetyltransferase 1 [Source:HGNC Symbol;Acc:HGNC:19980]	-
ENSG00000153989	15.0974	19.1974	15.2003	17.9716	16.6256	18.639	15.6411	18.6027	1.18935	0.25017	NUS1	6	117675502	117710640	+	4676	protein_coding	NUS1, dehydrodolichyl diphosphate synthase subunit [Source:HGNC Symbol;Acc:HGNC:21042]	-
ENSG00000237649	20.7853	24.6108	24.8392	29.5167	20.1784	24.1368	21.9343	26.0881	1.18937	0.250202	KIFC1	6	33391536	33409924	+	3345	protein_coding	kinesin family member C1 [Source:HGNC Symbol;Acc:HGNC:6389]	-
ENSG00000227345	7.48913	11.3273	9.34921	9.94752	9.9162	10.5588	8.91818	10.6112	1.18984	0.250765	PARG	10	49818279	49970203	-	5129	protein_coding	poly(ADP-ribose) glycohydrolase [Source:HGNC Symbol;Acc:HGNC:8605]	-
ENSG00000186566	4.72787	6.57621	5.97227	6.40275	5.30842	6.07001	5.33619	6.34966	1.18992	0.250869	GPATCH8	17	44395284	44503430	-	9734	protein_coding	G-patch domain containing 8 [Source:HGNC Symbol;Acc:HGNC:29066]	-
ENSG00000041802	19.0768	23.8827	22.9228	27.4808	21.3492	24.026	21.1163	25.1298	1.19007	0.251045	LSG1	3	194640788	194672477	-	4818	protein_coding	large 60S subunit nuclear export GTPase 1 [Source:HGNC Symbol;Acc:HGNC:25652]	-
ENSG00000155561	18.0149	27.0256	25.0174	26.6323	22.9468	24.8758	21.993	26.1779	1.19028	0.251302	NUP205	7	135557919	135648757	+	7619	protein_coding	nucleoporin 205 [Source:HGNC Symbol;Acc:HGNC:18658]	-
ENSG00000144036	2.42272	2.99512	2.41897	2.62934	2.28041	2.85523	2.37403	2.82656	1.19062	0.251711	EXOC6B	2	72175984	72826041	-	10197	protein_coding	exocyst complex component 6B [Source:HGNC Symbol;Acc:HGNC:17085]	-
ENSG00000109929	11.068	13.0082	11.765	15.519	12.5084	13.5522	11.7805	14.0265	1.19065	0.251753	SC5D	11	121292453	121308694	+	5566	protein_coding	sterol-C5-desaturase [Source:HGNC Symbol;Acc:HGNC:10547]	-
ENSG00000120451	5.46317	6.75169	6.09555	7.0936	5.93594	6.98971	5.83155	6.945	1.19094	0.252095	SNX19	11	130875436	130916509	-	8152	protein_coding	sorting nexin 19 [Source:HGNC Symbol;Acc:HGNC:21532]	-
ENSG00000080824	421.834	627.164	559.512	613.856	559.32	594.07	513.555	611.697	1.1911	0.252297	HSP90AA1	14	102080738	102139699	-	5248	protein_coding	heat shock protein 90 alpha family class A member 1 [Source:HGNC Symbol;Acc:HGNC:5253]	-
ENSG00000163935	3.76017	4.59835	4.43098	4.79953	3.86546	4.97265	4.01887	4.79018	1.19192	0.253288	SFMBT1	3	52903572	53046750	-	5676	protein_coding	Scm like with four mbt domains 1 [Source:HGNC Symbol;Acc:HGNC:20255]	-
ENSG00000131462	36.5979	43.0905	41.9563	49.5988	37.2818	45.3926	38.612	46.0273	1.19205	0.253441	TUBG1	17	42609676	42615234	+	2411	protein_coding	tubulin gamma 1 [Source:HGNC Symbol;Acc:HGNC:12417]	-
ENSG00000198000	3.77177	5.53756	4.30794	4.95154	4.90227	5.00358	4.32733	5.16423	1.1934	0.255077	NOL8	9	92297358	92325636	-	8056	protein_coding	nucleolar protein 8 [Source:HGNC Symbol;Acc:HGNC:23387]	-
ENSG00000135632	11.5032	12.256	11.3496	12.8977	9.69085	13.688	10.8479	12.9472	1.19353	0.255231	SMYD5	2	73214222	73227237	+	3380	protein_coding	SMYD family member 5 [Source:HGNC Symbol;Acc:HGNC:16258]	-
ENSG00000076641	11.4825	17.2152	14.4442	16.3384	15.2917	15.6489	13.7395	16.4008	1.1937	0.255442	PAG1	8	80967810	81112068	-	11023	protein_coding	phosphoprotein membrane anchor with glycosphingolipid microdomains 1 [Source:HGNC Symbol;Acc:HGNC:30043]	-
ENSG00000095209	5.93864	8.14626	7.18074	8.46077	7.47945	7.9871	6.86628	8.19804	1.19396	0.255752	TMEM38B	9	105694544	105776612	+	4511	protein_coding	transmembrane protein 38B [Source:HGNC Symbol;Acc:HGNC:25535]	-
ENSG00000076003	35.6404	44.4992	38.49	44.6046	37.9625	44.8606	37.3643	44.6548	1.19512	0.257155	MCM6	2	135839626	135876426	-	4118	protein_coding	minichromosome maintenance complex component 6 [Source:HGNC Symbol;Acc:HGNC:6949]	-
ENSG00000166986	19.3852	23.1889	22.7136	27.2562	19.8914	23.6555	20.6634	24.7002	1.19536	0.257445	MARS	12	57475445	57517569	+	7028	protein_coding	methionyl-tRNA synthetase [Source:HGNC Symbol;Acc:HGNC:6898]	-
ENSG00000169180	17.5095	22.0679	21.94	25.2184	18.7724	22.3517	19.4073	23.2127	1.19608	0.258313	XPO6	16	28097979	28211920	-	7065	protein_coding	exportin 6 [Source:HGNC Symbol;Acc:HGNC:19733]	-
ENSG00000148840	9.64993	12.3152	12.0409	12.0461	9.10137	12.4967	10.2641	12.286	1.19699	0.259413	PPRC1	10	102132994	102150331	+	6095	protein_coding	peroxisome proliferator-activated receptor gamma, coactivator-related 1 [Source:HGNC Symbol;Acc:HGNC:30025]	-
ENSG00000107929	2.35908	2.95362	2.4635	2.55189	2.31359	3.04562	2.37872	2.85038	1.19828	0.260964	LARP4B	10	806914	931705	-	12836	protein_coding	La ribonucleoprotein domain family member 4B [Source:HGNC Symbol;Acc:HGNC:28987]	-
ENSG00000224470	2.79754	3.76719	3.17305	3.82865	3.00134	3.16998	2.99064	3.58861	1.19995	0.26297	ATXN1L	16	71845991	71885268	+	8542	protein_coding	ataxin 1 like [Source:HGNC Symbol;Acc:HGNC:33279]	-
ENSG00000116273	12.6227	13.0735	12.1163	15.4007	10.4894	13.8195	11.7428	14.0979	1.20056	0.263702	PHF13	1	6613685	6624033	+	3681	protein_coding	PHD finger protein 13 [Source:HGNC Symbol;Acc:HGNC:22983]	-
ENSG00000169359	2.49694	2.85523	2.02114	2.67903	2.44168	2.82998	2.31992	2.78808	1.2018	0.265199	SLC33A1	3	155821024	155854456	-	10040	protein_coding	solute carrier family 33 member 1 [Source:HGNC Symbol;Acc:HGNC:95]	-
ENSG00000197451	147.29	164.743	136.703	180.346	153.388	180.783	145.793	175.291	1.20232	0.265823	HNRNPAB	5	178204507	178211163	+	2144	protein_coding	heterogeneous nuclear ribonucleoprotein A/B [Source:HGNC Symbol;Acc:HGNC:5034]	-
ENSG00000120539	8.2535	11.9753	9.97262	11.1235	9.06377	9.72013	9.09663	10.9396	1.2026	0.266159	MASTL	10	27154824	27186924	+	3631	protein_coding	microtubule associated serine/threonine kinase like [Source:HGNC Symbol;Acc:HGNC:19042]	-
ENSG00000177302	9.85079	12.2651	10.92	12.7849	9.63032	11.5183	10.1337	12.1894	1.20286	0.26647	TOP3A	17	18271428	18315007	-	6476	protein_coding	DNA topoisomerase III alpha [Source:HGNC Symbol;Acc:HGNC:11992]	-
ENSG00000167522	3.21176	4.65132	3.89477	4.0048	3.59258	4.21556	3.56637	4.29056	1.20306	0.266709	ANKRD11	16	89267619	89490561	-	19538	protein_coding	ankyrin repeat domain 11 [Source:HGNC Symbol;Acc:HGNC:21316]	-
ENSG00000196715	7.20546	8.67884	7.10169	8.60686	6.67137	7.95622	6.99284	8.41397	1.20323	0.266908	VKORC1L1	7	65873166	65959563	+	6000	protein_coding	vitamin K epoxide reductase complex subunit 1 like 1 [Source:HGNC Symbol;Acc:HGNC:21492]	-
ENSG00000072110	14.4326	17.9406	18.3663	20.8682	15.9004	19.7934	16.2331	19.5341	1.20335	0.267053	ACTN1	14	68874143	68979440	-	10626	protein_coding	actinin alpha 1 [Source:HGNC Symbol;Acc:HGNC:163]	-
ENSG00000170315	510.95	726.894	726.574	813.66	596.684	666.68	611.403	735.745	1.20337	0.267083	UBB	17	16380798	16382745	+	1621	protein_coding	ubiquitin B [Source:HGNC Symbol;Acc:HGNC:12463]	-
ENSG00000136068	9.53324	12.1688	11.7498	13.8112	8.91531	10.4474	10.0661	12.1425	1.20627	0.270553	FLNB	3	58008400	58172251	+	13952	protein_coding	filamin B [Source:HGNC Symbol;Acc:HGNC:3755]	-
ENSG00000131941	4.19317	5.08446	4.00015	5.63126	4.93391	5.12349	4.37574	5.27973	1.20659	0.270937	RHPN2	19	32978593	33064888	-	4804	protein_coding	rhophilin Rho GTPase binding protein 2 [Source:HGNC Symbol;Acc:HGNC:19974]	-
ENSG00000131236	77.8438	103.909	90.1283	110.89	89.9533	96.4732	85.9751	103.757	1.20683	0.271221	CAP1	1	40040233	40072649	+	3814	protein_coding	cyclase associated actin cytoskeleton regulatory protein 1 [Source:HGNC Symbol;Acc:HGNC:20040]	-
ENSG00000143033	9.83461	14.8312	13.06	14.6969	12.6682	13.4057	11.8543	14.3113	1.20727	0.271745	MTF2	1	93079235	93139081	+	5909	protein_coding	metal response element binding transcription factor 2 [Source:HGNC Symbol;Acc:HGNC:29535]	-
ENSG00000112290	5.76347	6.92307	6.62053	7.24651	6.30623	8.39538	6.23008	7.52166	1.20731	0.2718	WASF1	6	110099819	110180004	-	3260	protein_coding	WAS protein family member 1 [Source:HGNC Symbol;Acc:HGNC:12732]	-
ENSG00000171793	11.171	13.5405	12.5001	14.7743	11.5773	14.242	11.7494	14.1856	1.20734	0.271836	CTPS1	1	40979335	41012565	+	11517	protein_coding	CTP synthase 1 [Source:HGNC Symbol;Acc:HGNC:2519]	-
ENSG00000112249	4.22737	6.96481	6.15362	6.53046	5.91424	6.18644	5.43174	6.56057	1.20782	0.272406	ASCC3	6	100508194	100881372	-	11731	protein_coding	activating signal cointegrator 1 complex subunit 3 [Source:HGNC Symbol;Acc:HGNC:18697]	-
ENSG00000132485	23.2307	35.2318	29.7056	35.2177	30.2994	30.0881	27.7452	33.5125	1.20787	0.27246	ZRANB2	1	71063291	71081297	-	4993	protein_coding	zinc finger RANBP2-type containing 2 [Source:HGNC Symbol;Acc:HGNC:13058]	-
ENSG00000179409	9.20761	9.45337	7.6523	10.3128	7.52497	9.71143	8.12829	9.82587	1.20885	0.273633	GEMIN4	17	744414	753999	-	5751	protein_coding	gem nuclear organelle associated protein 4 [Source:HGNC Symbol;Acc:HGNC:15717]	-
ENSG00000051825	1.93221	2.79268	2.01111	2.31273	2.36571	2.5216	2.10301	2.54234	1.2089	0.273699	MPHOSPH9	12	123152320	123244014	-	10304	protein_coding	M-phase phosphoprotein 9 [Source:HGNC Symbol;Acc:HGNC:7215]	-
ENSG00000037474	37.3097	47.9718	42.2105	50.8228	42.6814	48.9676	40.7339	49.2541	1.20917	0.274015	NSUN2	5	6599239	6633291	-	5506	protein_coding	NOP2/Sun RNA methyltransferase family member 2 [Source:HGNC Symbol;Acc:HGNC:25994]	-
ENSG00000105576	4.07076	4.63764	3.64692	4.29487	3.86858	5.08448	3.86209	4.67233	1.20979	0.274761	TNPO2	19	12699194	12724011	-	7029	protein_coding	transportin 2 [Source:HGNC Symbol;Acc:HGNC:19998]	-
ENSG00000144283	6.10655	7.86321	7.00479	8.77557	7.0754	7.78634	6.72891	8.14171	1.20996	0.274957	PKP4	2	158456964	158682879	+	9525	protein_coding	plakophilin 4 [Source:HGNC Symbol;Acc:HGNC:9026]	-
ENSG00000106344	2.50478	3.51607	2.93871	3.37972	2.97259	3.28927	2.80536	3.39502	1.21019	0.275235	RBM28	7	128297685	128343908	-	15866	protein_coding	RNA binding motif protein 28 [Source:HGNC Symbol;Acc:HGNC:21863]	-
ENSG00000187257	4.58917	6.36757	5.25392	6.10472	5.46854	6.0641	5.10388	6.17879	1.21061	0.275732	RSBN1L	7	77696443	77783022	+	7206	protein_coding	round spermatid basic protein 1 like [Source:HGNC Symbol;Acc:HGNC:24765]	-
ENSG00000131473	41.919	52.8795	46.0469	55.9898	43.8305	50.7124	43.9321	53.1939	1.21082	0.275985	ACLY	17	41866908	41930542	-	5217	protein_coding	ATP citrate lyase [Source:HGNC Symbol;Acc:HGNC:115]	-
ENSG00000135040	6.50593	8.80806	8.71931	9.48862	7.25483	8.92717	7.49336	9.07462	1.21102	0.276225	NAA35	9	85941146	86022298	+	3641	protein_coding	N(alpha)-acetyltransferase 35, NatC auxiliary subunit [Source:HGNC Symbol;Acc:HGNC:24340]	-
ENSG00000072415	2.84947	4.14274	3.7603	4.23137	3.44609	3.8058	3.35195	4.05997	1.21122	0.276466	MPP5	14	67241109	67335819	+	8743	protein_coding	membrane palmitoylated protein 5 [Source:HGNC Symbol;Acc:HGNC:18669]	-
ENSG00000087263	6.66973	8.70237	7.57673	8.90038	7.44178	8.67312	7.22941	8.75862	1.21153	0.276826	OGFOD1	16	56451490	56479100	+	5806	protein_coding	2-oxoglutarate and iron dependent oxygenase domain containing 1 [Source:HGNC Symbol;Acc:HGNC:25585]	-
ENSG00000263001	2.88108	4.35408	3.91219	4.33663	3.77362	4.11263	3.5223	4.26778	1.21165	0.276969	GTF2I	7	74657667	74760692	+	10438	protein_coding	general transcription factor IIi [Source:HGNC Symbol;Acc:HGNC:4659]	GTF2I
ENSG00000130816	16.4641	23.134	21.4249	23.0461	18.7432	22.4437	18.8774	22.8746	1.21175	0.277089	DNMT1	19	10133345	10231286	-	9796	protein_coding	DNA methyltransferase 1 [Source:HGNC Symbol;Acc:HGNC:2976]	-
ENSG00000133657	7.04476	10.2595	7.93241	8.89369	8.54149	9.34849	7.83955	9.50056	1.21188	0.277241	ATP13A3	3	194402672	194498364	-	13254	protein_coding	ATPase 13A3 [Source:HGNC Symbol;Acc:HGNC:24113]	-
ENSG00000112242	8.88668	12.5581	9.97317	11.3116	10.0765	11.1998	9.64545	11.6898	1.21195	0.277335	E2F3	6	20401906	20493715	+	5164	protein_coding	E2F transcription factor 3 [Source:HGNC Symbol;Acc:HGNC:3115]	E2F
ENSG00000005175	6.00033	7.83038	6.32291	7.4835	6.51738	7.54186	6.28021	7.61858	1.21311	0.27871	RPAP3	12	47661249	47706061	-	5381	protein_coding	RNA polymerase II associated protein 3 [Source:HGNC Symbol;Acc:HGNC:26151]	-
ENSG00000121067	4.59105	6.05654	4.61075	5.5609	5.71079	6.47629	4.97086	6.03124	1.21332	0.278958	SPOP	17	49598884	49678234	-	6380	protein_coding	speckle type BTB/POZ protein [Source:HGNC Symbol;Acc:HGNC:11254]	-
ENSG00000104356	10.4571	14.0334	12.6391	14.4112	11.992	14.1389	11.6961	14.1945	1.21361	0.279308	POP1	8	98117297	98159834	+	4852	protein_coding	POP1 homolog, ribonuclease P/MRP subunit [Source:HGNC Symbol;Acc:HGNC:30129]	-
ENSG00000107938	2.41373	3.13421	2.90392	3.49249	2.66916	3.07567	2.66227	3.23412	1.2148	0.280718	EDRF1	10	125719515	125764143	+	7741	protein_coding	erythroid differentiation regulatory factor 1 [Source:HGNC Symbol;Acc:HGNC:24640]	-
ENSG00000101811	15.0137	17.2106	15.2621	21.2728	16.091	17.8676	15.4556	18.7837	1.21533	0.281349	CSTF2	X	100820359	100840932	+	2187	protein_coding	cleavage stimulation factor subunit 2 [Source:HGNC Symbol;Acc:HGNC:2484]	-
ENSG00000131504	21.1374	28.8328	28.2684	31.6886	23.1298	27.6344	24.1785	29.3853	1.21535	0.281367	DIAPH1	5	141515016	141619055	-	7375	protein_coding	diaphanous related formin 1 [Source:HGNC Symbol;Acc:HGNC:2876]	-
ENSG00000117222	6.56814	9.34433	7.4244	8.39637	7.74355	8.67863	7.24536	8.80644	1.21546	0.281501	RBBP5	1	205086142	205122015	-	4404	protein_coding	RB binding protein 5, histone lysine methyltransferase complex subunit [Source:HGNC Symbol;Acc:HGNC:9888]	-
ENSG00000183955	4.45044	5.50919	4.459	5.26825	4.78397	5.86866	4.56447	5.5487	1.21563	0.281702	KMT5A	12	123383773	123409358	+	4579	protein_coding	lysine methyltransferase 5A [Source:HGNC Symbol;Acc:HGNC:29489]	-
ENSG00000156970	9.7403	15.3057	12.9679	15.872	14.3889	13.9271	12.3657	15.0349	1.21586	0.281976	BUB1B	15	40161023	40221136	+	4476	protein_coding	BUB1 mitotic checkpoint serine/threonine kinase B [Source:HGNC Symbol;Acc:HGNC:1149]	-
ENSG00000124275	9.68911	14.9882	12.3148	13.8871	12.9104	13.5972	11.6381	14.1575	1.21648	0.28271	MTRR	5	7851186	7906025	+	6498	protein_coding	5-methyltetrahydrofolate-homocysteine methyltransferase reductase [Source:HGNC Symbol;Acc:HGNC:7473]	-
ENSG00000137970	172.37	266.46	255.764	267.737	241.539	280.803	223.224	271.667	1.21702	0.283347	RPL7P9	1	96678874	96679620	-	747	processed_pseudogene	ribosomal protein L7 pseudogene 9 [Source:HGNC Symbol;Acc:HGNC:37028]	-
ENSG00000116062	13.0025	17.2076	14.332	16.9472	13.4602	15.5484	13.5982	16.5677	1.21837	0.284956	MSH6	2	47695530	47810101	+	10993	protein_coding	mutS homolog 6 [Source:HGNC Symbol;Acc:HGNC:7329]	-
ENSG00000106348	13.3713	15.3829	14.7736	18.4873	13.1338	16.49	13.7596	16.7867	1.22	0.286883	IMPDH1	7	128392277	128410252	-	3662	protein_coding	inosine monophosphate dehydrogenase 1 [Source:HGNC Symbol;Acc:HGNC:6052]	-
ENSG00000166483	1.96314	2.7462	2.18667	2.66698	2.36354	2.53623	2.17111	2.6498	1.22048	0.28745	WEE1	11	9573681	9593457	+	9239	protein_coding	WEE1 G2 checkpoint kinase [Source:HGNC Symbol;Acc:HGNC:12761]	-
ENSG00000030066	9.24967	14.6907	13.0369	14.3317	12.4714	13.422	11.586	14.1481	1.22114	0.288226	NUP160	11	47778087	47848555	-	8576	protein_coding	nucleoporin 160 [Source:HGNC Symbol;Acc:HGNC:18017]	-
ENSG00000251381	13.4474	17.4463	13.3727	16.5645	14.8862	16.9254	13.9021	16.9788	1.22131	0.288429	LINC00958	11	12961842	12989548	-	2870	lincRNA	long intergenic non-protein coding RNA 958 [Source:HGNC Symbol;Acc:HGNC:48671]	-
ENSG00000162512	50.7879	60.0475	57.1923	65.4127	47.6719	64.929	51.884	63.4631	1.22317	0.290628	SDC3	1	30869467	30908761	-	7067	protein_coding	syndecan 3 [Source:HGNC Symbol;Acc:HGNC:10660]	-
ENSG00000198162	3.91149	6.78748	5.08463	5.25645	5.61328	5.83586	4.8698	5.95993	1.22385	0.291433	MAN1A2	1	117367449	117528872	+	9667	protein_coding	mannosidase alpha class 1A member 2 [Source:HGNC Symbol;Acc:HGNC:6822]	-
ENSG00000140807	0.870396	1.20435	1.18101	1.27959	0.943853	1.18562	0.998419	1.22318	1.22512	0.292924	NKD1	16	50548330	50649249	+	17425	protein_coding	naked cuticle homolog 1 [Source:HGNC Symbol;Acc:HGNC:17045]	-
ENSG00000101868	11.4627	16.8853	16.0785	18.9388	15.5499	16.9866	14.3637	17.6036	1.22556	0.293438	POLA1	X	24693919	24996986	+	6336	protein_coding	DNA polymerase alpha 1, catalytic subunit [Source:HGNC Symbol;Acc:HGNC:9173]	-
ENSG00000170759	20.5257	35.9901	29.3948	32.3187	32.8468	33.1958	27.5891	33.8348	1.22638	0.294411	KIF5B	10	32009010	32056431	-	5877	protein_coding	kinesin family member 5B [Source:HGNC Symbol;Acc:HGNC:6324]	-
ENSG00000080345	4.38964	6.9694	5.39971	6.0535	5.82868	6.13477	5.20601	6.38589	1.22664	0.294709	RIF1	2	151409883	151508013	+	18166	protein_coding	replication timing regulatory factor 1 [Source:HGNC Symbol;Acc:HGNC:23207]	-
ENSG00000068383	4.20496	4.9456	4.30979	5.72815	4.43784	5.21894	4.31753	5.29757	1.22699	0.295122	INPP5A	10	132537820	132783480	+	3706	protein_coding	inositol polyphosphate-5-phosphatase A [Source:HGNC Symbol;Acc:HGNC:6076]	-
ENSG00000178691	10.9102	18.8515	13.975	14.399	15.8351	16.7137	13.5735	16.6547	1.22701	0.295146	SUZ12	17	31937018	32001045	+	6547	protein_coding	SUZ12, polycomb repressive complex 2 subunit [Source:HGNC Symbol;Acc:HGNC:17101]	-
ENSG00000114982	7.14577	9.6123	7.98568	9.67724	8.06016	9.17615	7.73054	9.48856	1.22741	0.295621	KANSL3	2	96593170	96642787	-	9015	protein_coding	KAT8 regulatory NSL complex subunit 3 [Source:HGNC Symbol;Acc:HGNC:25473]	-
ENSG00000137492	5.02507	6.41875	5.06903	6.44683	5.31445	6.05173	5.13618	6.30577	1.22772	0.295976	THAP12	11	76349956	76380971	-	7727	protein_coding	THAP domain containing 12 [Source:HGNC Symbol;Acc:HGNC:9440]	THAP
ENSG00000213160	4.34247	6.51852	5.7237	5.97719	4.71332	5.65468	4.92649	6.05013	1.22808	0.296405	KLHL23	2	169694488	169776989	+	5509	protein_coding	kelch like family member 23 [Source:HGNC Symbol;Acc:HGNC:27506]	-
ENSG00000198604	6.21867	9.47879	7.35624	7.52091	7.99161	9.492	7.18884	8.83057	1.22837	0.296747	BAZ1A	14	34752731	34875647	-	7698	protein_coding	bromodomain adjacent to zinc finger domain 1A [Source:HGNC Symbol;Acc:HGNC:960]	-
ENSG00000104885	5.20867	6.57832	6.02729	6.59613	4.9964	6.76786	5.41079	6.64744	1.22855	0.29696	DOT1L	19	2164149	2232578	+	11272	protein_coding	DOT1 like histone lysine methyltransferase [Source:HGNC Symbol;Acc:HGNC:24948]	-
ENSG00000113356	6.17285	10.6289	8.79129	9.42364	8.47675	8.74766	7.81363	9.60008	1.22863	0.297054	POLR3G	5	90471748	90514553	+	4019	protein_coding	RNA polymerase III subunit G [Source:HGNC Symbol;Acc:HGNC:30075]	-
ENSG00000163026	4.07794	5.14283	3.64858	5.11061	4.5087	4.79185	4.07841	5.0151	1.22967	0.298272	WDCP	2	24029340	24049575	-	3847	protein_coding	WD repeat and coiled coil containing [Source:HGNC Symbol;Acc:HGNC:26157]	-
ENSG00000146963	5.60717	5.56173	4.08416	5.79457	4.35453	5.92946	4.68195	5.76192	1.23067	0.299439	LUC7L2	7	139340359	139423457	+	6316	protein_coding	LUC7 like 2, pre-mRNA splicing factor [Source:HGNC Symbol;Acc:HGNC:21608]	-
ENSG00000083168	3.25758	5.39141	5.11346	5.39986	4.36274	4.8839	4.24459	5.22505	1.23099	0.29982	KAT6A	8	41929479	42052026	-	24175	protein_coding	lysine acetyltransferase 6A [Source:HGNC Symbol;Acc:HGNC:13013]	-
ENSG00000174106	4.08556	6.55458	5.26952	6.49956	5.23681	4.91455	4.86396	5.98956	1.23142	0.300318	LEMD3	12	65169571	65248327	+	5562	protein_coding	LEM domain containing 3 [Source:HGNC Symbol;Acc:HGNC:28887]	-
ENSG00000127191	6.71586	7.15021	5.13361	6.94318	5.52753	7.31286	5.79233	7.13542	1.23187	0.300854	TRAF2	9	136881912	136926607	+	3663	protein_coding	TNF receptor associated factor 2 [Source:HGNC Symbol;Acc:HGNC:12032]	-
ENSG00000178074	4.37358	6.50762	4.76942	6.07656	5.38464	5.31497	4.84255	5.96638	1.23207	0.30109	C2orf69	2	199911256	199955935	+	4296	protein_coding	chromosome 2 open reading frame 69 [Source:HGNC Symbol;Acc:HGNC:26799]	-
ENSG00000100354	2.96196	4.19211	3.28707	3.81618	3.46848	3.9671	3.23917	3.99179	1.23235	0.301413	TNRC6B	22	40044817	40335808	+	19998	protein_coding	trinucleotide repeat containing 6B [Source:HGNC Symbol;Acc:HGNC:29190]	-
ENSG00000060749	3.74909	5.91002	4.79606	6.05668	5.55891	5.45259	4.70135	5.80643	1.23505	0.304575	QSER1	11	32892820	32993316	+	10899	protein_coding	glutamine and serine rich 1 [Source:HGNC Symbol;Acc:HGNC:26154]	-
ENSG00000105810	0.999019	1.37918	1.04837	1.21291	1.01739	1.19507	1.02159	1.26239	1.23571	0.305335	CDK6	7	92604921	92836594	-	12260	protein_coding	cyclin dependent kinase 6 [Source:HGNC Symbol;Acc:HGNC:1777]	-
ENSG00000125107	10.1986	17.9125	16.9795	18.325	15.9148	17.0264	14.3643	17.7546	1.23603	0.305709	CNOT1	16	58519951	58629886	-	10852	protein_coding	CCR4-NOT transcription complex subunit 1 [Source:HGNC Symbol;Acc:HGNC:7877]	-
ENSG00000065060	4.85789	6.8814	6.62185	7.05898	5.66331	7.25041	5.71435	7.0636	1.23612	0.305814	UHRF1BP1	6	34792015	34883138	+	9908	protein_coding	UHRF1 binding protein 1 [Source:HGNC Symbol;Acc:HGNC:21216]	-
ENSG00000125885	12.5029	18.4424	15.9029	19.7424	16.6379	17.5102	15.0146	18.565	1.23647	0.306222	MCM8	20	5950652	5998977	+	7691	protein_coding	minichromosome maintenance 8 homologous recombination repair factor [Source:HGNC Symbol;Acc:HGNC:16147]	-
ENSG00000170854	5.58689	7.84918	6.47995	7.55357	6.62912	7.71726	6.23198	7.70667	1.23663	0.306415	RIOX2	3	97941818	97972457	-	6880	protein_coding	ribosomal oxygenase 2 [Source:HGNC Symbol;Acc:HGNC:19441]	-
ENSG00000170113	1.42579	2.0314	1.51856	1.69933	1.42179	1.67031	1.45538	1.80035	1.23703	0.306881	NIPA1	15	22773063	22829791	+	8700	protein_coding	NIPA magnesium transporter 1 [Source:HGNC Symbol;Acc:HGNC:17043]	-
ENSG00000091127	4.30887	5.77195	5.06438	6.10352	4.60716	5.42409	4.66014	5.76652	1.23741	0.307329	PUS7	7	105439661	105522267	-	4421	protein_coding	pseudouridylate synthase 7 [Source:HGNC Symbol;Acc:HGNC:26033]	-
ENSG00000173145	9.09515	14.2419	11.272	13.5176	13.0498	13.6117	11.139	13.7904	1.23803	0.308051	NOC3L	10	94333226	94362959	-	4464	protein_coding	NOC3 like DNA replication regulator [Source:HGNC Symbol;Acc:HGNC:24034]	-
ENSG00000109606	18.0137	26.0415	21.9474	26.0744	21.5451	24.0387	20.5021	25.3849	1.23816	0.3082	DHX15	4	24517441	24584550	-	8162	protein_coding	DEAH-box helicase 15 [Source:HGNC Symbol;Acc:HGNC:2738]	-
ENSG00000112159	2.55944	3.87757	3.11552	3.38654	3.04339	3.53331	2.90612	3.59914	1.23847	0.308559	MDN1	6	89642499	89819723	-	18602	protein_coding	midasin AAA ATPase 1 [Source:HGNC Symbol;Acc:HGNC:18302]	-
ENSG00000147224	17.5055	25.5286	20.154	25.7972	21.2738	21.6906	19.6444	24.3388	1.23897	0.309139	PRPS1	X	107628424	107651026	+	2623	protein_coding	phosphoribosyl pyrophosphate synthetase 1 [Source:HGNC Symbol;Acc:HGNC:9462]	-
ENSG00000145604	12.1774	15.2268	11.9086	14.6533	12.9535	16.0769	12.3465	15.319	1.24075	0.311216	SKP2	5	36151989	36184319	+	3837	protein_coding	S-phase kinase associated protein 2 [Source:HGNC Symbol;Acc:HGNC:10901]	-
ENSG00000158882	5.88696	6.62407	7.00363	7.88988	5.15808	7.88942	6.01622	7.46779	1.24128	0.311823	TOMM40L	1	161225939	161230744	+	3289	protein_coding	translocase of outer mitochondrial membrane 40 like [Source:HGNC Symbol;Acc:HGNC:25756]	-
ENSG00000006576	2.58606	4.22079	3.9186	4.39642	3.54469	3.86433	3.34978	4.16052	1.24203	0.312695	PHTF2	7	77798792	77957503	+	8646	protein_coding	putative homeodomain transcription factor 2 [Source:HGNC Symbol;Acc:HGNC:13411]	-
ENSG00000114790	2.34531	3.15011	2.74655	3.67284	2.75394	2.92496	2.61527	3.2493	1.24244	0.313171	ARHGEF26	3	154121003	154257827	+	5489	protein_coding	Rho guanine nucleotide exchange factor 26 [Source:HGNC Symbol;Acc:HGNC:24490]	-
ENSG00000066279	3.24817	4.92682	3.46929	4.03274	4.04961	4.42253	3.58902	4.4607	1.24287	0.31368	ASPM	1	197084128	197146694	-	10887	protein_coding	abnormal spindle microtubule assembly [Source:HGNC Symbol;Acc:HGNC:19048]	-
ENSG00000181026	9.43131	11.3839	8.34641	9.93829	7.47244	10.0798	8.41672	10.4673	1.24364	0.314564	AEN	15	88621296	88632282	+	6018	protein_coding	apoptosis enhancing nuclease [Source:HGNC Symbol;Acc:HGNC:25722]	-
ENSG00000055044	47.9404	70.6964	56.9949	71.3107	62.2539	65.954	55.7297	69.3204	1.24387	0.314833	NOP58	2	202265716	202303666	+	3299	protein_coding	NOP58 ribonucleoprotein [Source:HGNC Symbol;Acc:HGNC:29926]	-
ENSG00000102974	8.27327	12.5604	10.0202	11.5387	10.319	11.504	9.53748	11.8677	1.24432	0.315355	CTCF	16	67562407	67639185	+	10174	protein_coding	CCCTC-binding factor [Source:HGNC Symbol;Acc:HGNC:13723]	zf-C2H2
ENSG00000164045	12.8177	14.6023	12.6793	15.1132	11.5103	16.3596	12.3358	15.3584	1.24503	0.316181	CDC25A	3	48157146	48188402	-	4117	protein_coding	cell division cycle 25A [Source:HGNC Symbol;Acc:HGNC:1725]	-
ENSG00000085999	6.91243	8.73217	8.60583	10.0693	7.04589	9.30419	7.52138	9.36854	1.24559	0.316826	RAD54L	1	46247688	46278473	+	3212	protein_coding	RAD54 like [Source:HGNC Symbol;Acc:HGNC:9826]	-
ENSG00000167625	4.71646	5.46328	5.06176	6.06775	4.22695	5.91516	4.66839	5.81539	1.2457	0.316952	ZNF526	19	42220271	42228201	+	4271	protein_coding	zinc finger protein 526 [Source:HGNC Symbol;Acc:HGNC:29415]	zf-C2H2
ENSG00000186638	2.11247	3.33977	3.09926	3.22922	2.94459	3.59579	2.71878	3.38826	1.24624	0.317586	KIF24	9	34252381	34311371	-	6131	protein_coding	kinesin family member 24 [Source:HGNC Symbol;Acc:HGNC:19916]	-
ENSG00000113368	23.1688	29.4883	21.1629	27.4424	23.6051	27.7498	22.6456	28.2268	1.24646	0.317836	LMNB1	5	126776623	126837020	+	3633	protein_coding	lamin B1 [Source:HGNC Symbol;Acc:HGNC:6637]	-
ENSG00000162928	2.42076	3.19672	2.12625	2.78436	2.47592	2.789	2.34098	2.92336	1.24878	0.320517	PEX13	2	61017225	61051990	+	5910	protein_coding	peroxisomal biogenesis factor 13 [Source:HGNC Symbol;Acc:HGNC:8855]	-
ENSG00000103064	1.62786	1.97889	1.85214	2.16409	1.58916	2.1948	1.68972	2.11259	1.25026	0.32223	SLC7A6	16	68264516	68301823	+	7588	protein_coding	solute carrier family 7 member 6 [Source:HGNC Symbol;Acc:HGNC:11064]	-
ENSG00000036257	6.56641	10.6469	9.34397	10.4838	9.14773	10.1999	8.35271	10.4435	1.25032	0.322295	CUL3	2	224470150	224585397	-	11505	protein_coding	cullin 3 [Source:HGNC Symbol;Acc:HGNC:2553]	-
ENSG00000161692	2.4579	2.79153	2.36806	2.75849	1.98965	2.97487	2.27187	2.84163	1.25079	0.32284	DBF4B	17	44708608	44752264	+	7146	protein_coding	DBF4 zinc finger B [Source:HGNC Symbol;Acc:HGNC:17883]	-
ENSG00000176273	1.2631	1.81237	1.62224	1.87726	1.51281	1.81464	1.46605	1.83476	1.2515	0.323656	SLC35G1	10	93893973	93956062	+	6829	protein_coding	solute carrier family 35 member G1 [Source:HGNC Symbol;Acc:HGNC:26607]	-
ENSG00000184205	3.58134	4.86292	4.23877	5.68677	4.24565	4.55235	4.02192	5.03401	1.25164	0.323824	TSPYL2	X	53082367	53088540	+	4948	protein_coding	TSPY like 2 [Source:HGNC Symbol;Acc:HGNC:24358]	-
ENSG00000135108	2.61383	3.6381	2.95113	3.55331	2.51842	2.9262	2.69446	3.37254	1.25166	0.32384	FBXO21	12	117141988	117190531	-	6949	protein_coding	F-box protein 21 [Source:HGNC Symbol;Acc:HGNC:13592]	-
ENSG00000125630	3.31869	4.32521	3.86901	4.80528	3.79693	4.62997	3.66154	4.58682	1.2527	0.325044	POLR1B	2	112541915	112577150	+	6329	protein_coding	RNA polymerase I subunit B [Source:HGNC Symbol;Acc:HGNC:20454]	-
ENSG00000152455	8.95453	12.6156	10.6148	12.5716	10.6708	12.7088	10.0801	12.632	1.25317	0.325578	SUV39H2	10	14878820	14904315	+	3565	protein_coding	suppressor of variegation 3-9 homolog 2 [Source:HGNC Symbol;Acc:HGNC:17287]	-
ENSG00000068024	1.58876	1.99056	1.49786	1.92185	1.58698	1.94492	1.55787	1.95244	1.25328	0.32571	HDAC4	2	239048168	239401654	-	13368	protein_coding	histone deacetylase 4 [Source:HGNC Symbol;Acc:HGNC:14063]	-
ENSG00000110344	1.94575	2.72627	2.54334	2.90327	2.17788	2.73298	2.22232	2.78751	1.25432	0.32691	UBE4A	11	118359585	118399211	+	6576	protein_coding	ubiquitination factor E4A [Source:HGNC Symbol;Acc:HGNC:12499]	-
ENSG00000163659	4.55835	6.90469	5.80962	7.00093	5.57154	6.0931	5.31317	6.66624	1.25466	0.3273	TIPARP	3	156673235	156706770	+	5048	protein_coding	TCDD inducible poly(ADP-ribose) polymerase [Source:HGNC Symbol;Acc:HGNC:23696]	-
ENSG00000130749	4.59308	4.70561	3.90943	5.03254	3.58962	5.43604	4.03071	5.05806	1.25488	0.327551	ZC3H4	19	47064187	47113752	-	6502	protein_coding	zinc finger CCCH-type containing 4 [Source:HGNC Symbol;Acc:HGNC:17808]	-
ENSG00000075711	6.35795	10.2032	8.73244	10.004	8.73452	9.70094	7.94164	9.96939	1.25533	0.328068	DLG1	3	197042560	197299300	-	11001	protein_coding	discs large MAGUK scaffold protein 1 [Source:HGNC Symbol;Acc:HGNC:2900]	-
ENSG00000090061	1.42979	1.95295	1.86893	2.25763	1.72128	2.09477	1.67333	2.10178	1.25605	0.328889	CCNK	14	99481169	99535044	+	8220	protein_coding	cyclin K [Source:HGNC Symbol;Acc:HGNC:1596]	-
ENSG00000188559	2.14001	3.73032	3.05825	3.16799	2.82083	3.17527	2.67303	3.35786	1.2562	0.329065	RALGAPA2	20	20389552	20712488	-	11471	protein_coding	Ral GTPase activating protein catalytic alpha subunit 2 [Source:HGNC Symbol;Acc:HGNC:16207]	-
ENSG00000138756	1.11444	1.53293	1.18328	1.51538	1.33507	1.51908	1.21093	1.52246	1.25727	0.33029	BMP2K	4	78776342	78916372	+	9938	protein_coding	BMP2 inducible kinase [Source:HGNC Symbol;Acc:HGNC:18041]	-
ENSG00000171316	4.25067	7.18093	6.24804	6.42381	5.70403	6.76709	5.40091	6.79061	1.25731	0.330338	CHD7	8	60678778	60868028	+	16982	protein_coding	chromodomain helicase DNA binding protein 7 [Source:HGNC Symbol;Acc:HGNC:20626]	-
ENSG00000064651	1.65194	2.37412	1.89279	2.3106	2.22429	2.58574	1.923	2.42349	1.26026	0.333722	SLC12A2	5	128083766	128189688	+	10664	protein_coding	solute carrier family 12 member 2 [Source:HGNC Symbol;Acc:HGNC:10911]	-
ENSG00000115808	4.56549	7.72315	6.54531	7.7245	7.14636	7.5644	6.08572	7.67068	1.26044	0.333927	STRN	2	36843640	36966472	-	8345	protein_coding	striatin [Source:HGNC Symbol;Acc:HGNC:11424]	-
ENSG00000116539	2.2853	4.44621	3.88829	4.15352	3.61863	3.74612	3.26407	4.11528	1.26078	0.334318	ASH1L	1	155335268	155562807	-	13296	protein_coding	ASH1 like histone lysine methyltransferase [Source:HGNC Symbol;Acc:HGNC:19088]	Others
ENSG00000064309	1.27839	2.13604	1.91606	2.03845	1.74226	2.05557	1.64557	2.07669	1.26199	0.335699	CDON	11	125955796	126063335	-	10600	protein_coding	cell adhesion associated, oncogene regulated [Source:HGNC Symbol;Acc:HGNC:17104]	-
ENSG00000152193	4.85893	6.1839	4.43452	5.92268	4.77302	5.64561	4.68882	5.9174	1.26202	0.335737	RNF219	13	78614291	78659179	-	3529	protein_coding	ring finger protein 219 [Source:HGNC Symbol;Acc:HGNC:20308]	-
ENSG00000124784	10.7957	16.7278	12.8977	17.4385	15.8349	15.7362	13.1761	16.6342	1.26245	0.336228	RIOK1	6	7389496	7418037	+	3237	protein_coding	RIO kinase 1 [Source:HGNC Symbol;Acc:HGNC:18656]	-
ENSG00000177463	1.89808	2.67757	2.30046	2.61503	2.10888	2.67293	2.10248	2.65518	1.26288	0.336718	NR2C2	3	14947584	15053600	+	11821	protein_coding	nuclear receptor subfamily 2 group C member 2 [Source:HGNC Symbol;Acc:HGNC:7972]	RXR-like
ENSG00000171016	1.14341	1.53594	1.06745	1.36408	1.2032	1.41262	1.13802	1.43754	1.2632	0.337082	PYGO1	15	55538890	55588947	-	8615	protein_coding	pygopus family PHD finger 1 [Source:HGNC Symbol;Acc:HGNC:30256]	-
ENSG00000116127	1.08659	1.96333	1.61225	1.91755	1.76766	1.76595	1.48883	1.88228	1.26426	0.338298	ALMS1	2	73385758	73610793	+	14054	protein_coding	ALMS1, centrosome and basal body associated protein [Source:HGNC Symbol;Acc:HGNC:428]	-
ENSG00000096063	12.2431	16.9091	14.516	18.2969	15.8302	18.656	14.1965	17.954	1.26468	0.338776	SRPK1	6	35832966	35921342	-	6692	protein_coding	SRSF protein kinase 1 [Source:HGNC Symbol;Acc:HGNC:11305]	-
ENSG00000106462	12.9606	17.3799	13.3672	18.1188	15.3275	17.192	13.8851	17.5636	1.26492	0.339047	EZH2	7	148807383	148884321	-	4522	protein_coding	enhancer of zeste 2 polycomb repressive complex 2 subunit [Source:HGNC Symbol;Acc:HGNC:3527]	-
ENSG00000135541	1.99376	3.01712	2.31875	2.8009	2.62562	2.96905	2.31271	2.92902	1.26649	0.340837	AHI1	6	135283532	135497776	-	8705	protein_coding	Abelson helper integration site 1 [Source:HGNC Symbol;Acc:HGNC:21575]	-
ENSG00000185798	8.17895	12.6911	9.4967	12.9927	12.1133	12.0586	9.92965	12.5808	1.26699	0.341406	WDR53	3	196554177	196568674	-	1797	protein_coding	WD repeat domain 53 [Source:HGNC Symbol;Acc:HGNC:28786]	-
ENSG00000123066	1.27354	2.27829	1.92627	2.19007	2.0284	2.15717	1.74274	2.20851	1.26726	0.341718	MED13L	12	115953872	116277719	-	37364	protein_coding	mediator complex subunit 13 like [Source:HGNC Symbol;Acc:HGNC:22962]	-
ENSG00000123104	3.04743	5.20905	4.75497	5.12739	4.47276	5.23289	4.09172	5.18978	1.26836	0.342965	ITPR2	12	26336515	26833198	-	12750	protein_coding	inositol 1,4,5-trisphosphate receptor type 2 [Source:HGNC Symbol;Acc:HGNC:6181]	-
ENSG00000144909	5.47803	8.99844	7.99421	9.62483	8.00932	8.62553	7.16052	9.08293	1.26847	0.343094	OSBPL11	3	125528858	125595090	-	4191	protein_coding	oxysterol binding protein like 11 [Source:HGNC Symbol;Acc:HGNC:16397]	-
ENSG00000136152	1.78899	2.57767	2.03515	2.66942	2.28297	2.50371	2.0357	2.5836	1.26914	0.343855	COG3	13	45464898	45536630	+	6016	protein_coding	component of oligomeric golgi complex 3 [Source:HGNC Symbol;Acc:HGNC:18619]	-
ENSG00000109790	3.55127	6.04695	5.72211	6.72958	4.92013	5.23737	4.73117	6.00463	1.26916	0.343879	KLHL5	4	39045039	39126857	+	5144	protein_coding	kelch like family member 5 [Source:HGNC Symbol;Acc:HGNC:6356]	-
ENSG00000162231	5.19592	7.25806	6.59854	7.8894	6.13609	7.62136	5.97685	7.58961	1.26983	0.344641	NXF1	11	62792123	62806302	-	6194	protein_coding	nuclear RNA export factor 1 [Source:HGNC Symbol;Acc:HGNC:8071]	-
ENSG00000198252	1.738	2.21936	1.77892	2.333	1.6797	2.05272	1.7322	2.20169	1.27104	0.346004	STYX	14	52730180	52774998	+	4978	protein_coding	serine/threonine/tyrosine interacting protein [Source:HGNC Symbol;Acc:HGNC:11447]	-
ENSG00000067048	5.18193	7.19094	5.87954	8.15002	6.05168	6.41637	5.70438	7.25244	1.27138	0.346397	DDX3Y	Y	12904108	12920478	+	5738	protein_coding	DEAD-box helicase 3 Y-linked [Source:HGNC Symbol;Acc:HGNC:2699]	-
ENSG00000070367	3.97472	7.43816	5.53818	6.37579	5.95692	5.85425	5.15661	6.55607	1.27139	0.346408	EXOC5	14	57200507	57269008	-	12575	protein_coding	exocyst complex component 5 [Source:HGNC Symbol;Acc:HGNC:10696]	-
ENSG00000115687	1.24372	1.70666	1.57352	1.69633	1.1527	1.65781	1.32331	1.68693	1.27478	0.350252	PASK	2	241106099	241150264	-	10686	protein_coding	PAS domain containing serine/threonine kinase [Source:HGNC Symbol;Acc:HGNC:17270]	-
ENSG00000108848	8.92949	12.6989	8.64302	12.0031	12.399	13.6011	9.99049	12.7677	1.27799	0.353871	LUC7L3	17	50719544	50756213	+	8151	protein_coding	LUC7 like 3 pre-mRNA splicing factor [Source:HGNC Symbol;Acc:HGNC:24309]	-
ENSG00000182010	1.63213	2.42095	1.84742	2.34967	2.23276	2.54737	1.90411	2.43933	1.28109	0.357371	RTKN2	10	62183035	62268707	-	9548	protein_coding	rhotekin 2 [Source:HGNC Symbol;Acc:HGNC:19364]	-
ENSG00000180357	4.57203	7.34381	6.5935	7.50297	6.04485	7.20574	5.73679	7.35084	1.28135	0.357665	ZNF609	15	64460742	64686068	+	12112	protein_coding	zinc finger protein 609 [Source:HGNC Symbol;Acc:HGNC:29003]	-
ENSG00000162769	1.87295	2.34505	1.61395	2.33241	1.7646	2.05651	1.7505	2.24466	1.28229	0.358726	FLVCR1	1	212858255	212899363	+	6442	protein_coding	feline leukemia virus subgroup C cellular receptor 1 [Source:HGNC Symbol;Acc:HGNC:24682]	-
ENSG00000110075	4.03836	6.30515	4.08381	4.62258	4.96955	5.86344	4.36391	5.59706	1.28258	0.359048	PPP6R3	11	68460731	68615334	+	8305	protein_coding	protein phosphatase 6 regulatory subunit 3 [Source:HGNC Symbol;Acc:HGNC:1173]	-
ENSG00000100764	14.1274	21.1788	18.313	20.7968	14.6653	18.5082	15.7019	20.1613	1.284	0.360649	PSMC1	14	90256495	90275429	+	6161	protein_coding	proteasome 26S subunit, ATPase 1 [Source:HGNC Symbol;Acc:HGNC:9547]	-
ENSG00000185716	1.26424	1.62328	1.09512	1.33975	1.18239	1.58526	1.18058	1.5161	1.28419	0.36086	MOSMO	16	22007638	22087534	+	6122	protein_coding	modulator of smoothened [Source:HGNC Symbol;Acc:HGNC:27087]	-
ENSG00000007968	4.77065	6.1337	4.28359	5.79101	4.06491	4.94324	4.37305	5.62265	1.28575	0.36261	E2F2	1	23506430	23531220	-	5457	protein_coding	E2F transcription factor 2 [Source:HGNC Symbol;Acc:HGNC:3114]	E2F
ENSG00000110218	12.0275	17.7474	15.4401	18.6249	14.2063	17.2523	13.8913	17.8749	1.28677	0.363753	PANX1	11	94128928	94181972	+	2769	protein_coding	pannexin 1 [Source:HGNC Symbol;Acc:HGNC:8599]	-
ENSG00000225630	141.68	200.246	177.457	209.511	132.068	171.294	150.402	193.684	1.28778	0.364881	MTND2P28	1	629640	630683	+	1044	unprocessed_pseudogene	MT-ND2 pseudogene 28 [Source:HGNC Symbol;Acc:HGNC:42129]	-
ENSG00000113810	16.9971	33.645	26.1821	28.0744	26.7483	28.4158	23.3092	30.0451	1.28898	0.366231	SMC4	3	160399274	160434962	+	8457	protein_coding	structural maintenance of chromosomes 4 [Source:HGNC Symbol;Acc:HGNC:14013]	-
ENSG00000196792	1.57984	2.79705	2.08686	2.40852	2.49135	2.74757	2.05268	2.65104	1.2915	0.369051	STRN3	14	30893799	31026401	-	4965	protein_coding	striatin 3 [Source:HGNC Symbol;Acc:HGNC:15720]	-
ENSG00000092531	2.9858	5.57444	5.52061	6.25863	4.73769	5.31475	4.4147	5.71594	1.29475	0.372675	SNAP23	15	42491233	42545356	+	5900	protein_coding	synaptosome associated protein 23 [Source:HGNC Symbol;Acc:HGNC:11131]	-
ENSG00000112379	0.574546	0.708367	0.47234	0.652082	0.510949	0.658098	0.519278	0.672849	1.29574	0.373774	ARFGEF3	6	138161921	138344663	+	14877	protein_coding	ARFGEF family member 3 [Source:HGNC Symbol;Acc:HGNC:21213]	-
ENSG00000093000	9.27654	13.6059	10.3875	12.5659	10.4968	12.9802	10.0536	13.0507	1.29811	0.376408	NUP50	22	45163841	45188015	+	8318	protein_coding	nucleoporin 50 [Source:HGNC Symbol;Acc:HGNC:8065]	-
ENSG00000065328	5.15075	8.46309	6.12325	7.46232	6.98447	7.80495	6.08616	7.91012	1.29969	0.378169	MCM10	10	13161554	13211104	+	5454	protein_coding	minichromosome maintenance 10 replication initiation factor [Source:HGNC Symbol;Acc:HGNC:18043]	-
ENSG00000138780	1.13014	1.44567	1.06503	1.54381	1.2926	1.54441	1.16259	1.51129	1.29994	0.378442	GSTCD	4	105708778	105847728	+	6295	protein_coding	glutathione S-transferase C-terminal domain containing [Source:HGNC Symbol;Acc:HGNC:25806]	-
ENSG00000236698	24.442	36.4438	33.9976	45.4342	33.5192	37.9313	30.653	39.9364	1.30286	0.38168	EIF1AXP1	1	16685621	16686055	-	435	processed_pseudogene	EIF1AX pseudogene 1 [Source:HGNC Symbol;Acc:HGNC:19900]	-
ENSG00000006432	1.08143	1.57969	1.22585	1.60958	1.33203	1.56432	1.2131	1.58453	1.30618	0.385354	MAP3K9	14	70722526	70809534	-	12386	protein_coding	mitogen-activated protein kinase kinase kinase 9 [Source:HGNC Symbol;Acc:HGNC:6861]	-
ENSG00000147650	0.690336	1.27148	1.03409	1.24778	0.989516	1.02589	0.904647	1.18172	1.30627	0.385458	LRP12	8	104489231	104589024	-	9777	protein_coding	LDL receptor related protein 12 [Source:HGNC Symbol;Acc:HGNC:31708]	-
ENSG00000183808	1.35805	2.76431	2.08486	2.33425	2.20427	2.29176	1.88239	2.46344	1.30867	0.388106	RBM12B	8	93729356	93741017	-	7618	protein_coding	RNA binding motif protein 12B [Source:HGNC Symbol;Acc:HGNC:32310]	-
ENSG00000197579	4.57218	8.4476	6.37341	7.17746	6.7451	7.58914	5.8969	7.73807	1.31223	0.392018	TOPORS	9	32540544	32552553	-	4098	protein_coding	TOP1 binding arginine/serine rich protein [Source:HGNC Symbol;Acc:HGNC:21653]	-
ENSG00000146281	2.61813	4.17525	3.02702	3.44399	3.24015	4.04276	2.96176	3.88733	1.31251	0.392324	PM20D2	6	89146050	89165565	+	4708	protein_coding	peptidase M20 domain containing 2 [Source:HGNC Symbol;Acc:HGNC:21408]	-
ENSG00000155744	0.76897	1.50325	1.08172	1.09627	1.01821	1.16915	0.9563	1.25622	1.31363	0.393556	FAM126B	2	200973718	201071671	-	12810	protein_coding	family with sequence similarity 126 member B [Source:HGNC Symbol;Acc:HGNC:28593]	-
ENSG00000152413	2.12999	2.70028	1.67492	2.82796	2.15317	2.30016	1.98603	2.60946	1.31391	0.393869	HOMER1	5	79372636	79514217	-	6154	protein_coding	homer scaffold protein 1 [Source:HGNC Symbol;Acc:HGNC:17512]	-
ENSG00000096654	3.88138	6.31963	4.24322	5.13286	4.67035	5.46603	4.26499	5.6395	1.32228	0.403027	ZNF184	6	27450743	27473118	-	3122	protein_coding	zinc finger protein 184 [Source:HGNC Symbol;Acc:HGNC:12975]	zf-C2H2
ENSG00000169379	2.20195	4.43414	2.95171	3.67516	3.58493	3.4488	2.91286	3.8527	1.32265	0.403432	ARL13B	3	93980139	94055668	+	4154	protein_coding	ADP ribosylation factor like GTPase 13B [Source:HGNC Symbol;Acc:HGNC:25419]	-
ENSG00000135913	1.30718	2.94272	2.43709	2.43904	2.23155	2.52599	1.99194	2.63592	1.32329	0.404131	USP37	2	218450251	218568361	-	9290	protein_coding	ubiquitin specific peptidase 37 [Source:HGNC Symbol;Acc:HGNC:20063]	-
ENSG00000138778	1.78531	3.16262	2.07087	2.70944	2.38357	2.38874	2.07992	2.7536	1.3239	0.404792	CENPE	4	103105806	103198409	-	9444	protein_coding	centromere protein E [Source:HGNC Symbol;Acc:HGNC:1856]	-
ENSG00000165494	1.27011	2.17658	1.61408	1.74543	1.64755	2.09159	1.51058	2.00453	1.327	0.408163	PCF11	11	83156988	83187451	+	9951	protein_coding	PCF11, cleavage and polyadenylation factor subunit [Source:HGNC Symbol;Acc:HGNC:30097]	-
ENSG00000136682	0.782158	1.01671	0.860432	1.3032	0.849802	0.988733	0.830798	1.10288	1.32749	0.408706	CBWD2	2	113437691	113496189	+	8396	protein_coding	COBW domain containing 2 [Source:HGNC Symbol;Acc:HGNC:17907]	-
ENSG00000159217	7.01195	11.0697	9.18637	10.9356	8.40371	10.6787	8.20068	10.8946	1.3285	0.409801	IGF2BP1	17	48997412	49055650	+	9109	protein_coding	insulin like growth factor 2 mRNA binding protein 1 [Source:HGNC Symbol;Acc:HGNC:28866]	-
ENSG00000147251	0.880154	1.22947	0.861495	1.27418	0.8868	0.998302	0.876149	1.16732	1.33233	0.413948	DOCK11	X	118495898	118686163	+	6721	protein_coding	dedicator of cytokinesis 11 [Source:HGNC Symbol;Acc:HGNC:23483]	-
ENSG00000170325	1.34113	2.58758	1.93978	2.0492	1.67649	1.97873	1.65246	2.20517	1.33448	0.416273	PRDM10	11	129899706	130002835	-	6626	protein_coding	PR/SET domain 10 [Source:HGNC Symbol;Acc:HGNC:13995]	zf-C2H2
ENSG00000281649	2.19474	3.5599	2.47751	3.39144	3.0432	3.36359	2.57182	3.43831	1.33692	0.418911	EBLN3P	9	37079857	37090507	+	6483	lincRNA	endogenous Bornavirus-like nucleoprotein 3, pseudogene [Source:HGNC Symbol;Acc:HGNC:50682]	-
ENSG00000118193	2.38858	4.90979	3.90939	4.37345	3.8222	4.26437	3.37339	4.51587	1.33867	0.420804	KIF14	1	200551497	200620734	-	7277	protein_coding	kinesin family member 14 [Source:HGNC Symbol;Acc:HGNC:19181]	-
ENSG00000203666	0.551044	0.776085	0.628983	0.842829	0.65033	0.833243	0.610119	0.817386	1.33972	0.421927	EFCAB2	1	244969705	245127164	+	8607	protein_coding	EF-hand calcium binding domain 2 [Source:HGNC Symbol;Acc:HGNC:28166]	-
ENSG00000196083	2.84765	4.82347	3.28184	4.53062	3.51108	3.58971	3.21352	4.3146	1.34264	0.42507	IL1RAP	3	190514051	190659750	+	11558	protein_coding	interleukin 1 receptor accessory protein [Source:HGNC Symbol;Acc:HGNC:5995]	-
ENSG00000054967	1.01402	1.27539	0.890347	1.47452	0.961897	1.10733	0.955422	1.28575	1.34574	0.428401	RELT	11	73376264	73397474	+	6322	protein_coding	RELT, TNF receptor [Source:HGNC Symbol;Acc:HGNC:13764]	-
ENSG00000197977	1.21268	1.51182	1.47552	2.1598	1.51277	2.0298	1.40032	1.90047	1.35716	0.440596	ELOVL2	6	10980759	11044314	-	3997	protein_coding	ELOVL fatty acid elongase 2 [Source:HGNC Symbol;Acc:HGNC:14416]	-
ENSG00000145734	1.23005	2.82469	2.01949	2.55776	2.51581	2.44302	1.92178	2.60849	1.35733	0.44077	BDP1	5	71455615	71567820	+	12436	protein_coding	B double prime 1, subunit of RNA polymerase III transcription initiation factor IIIB [Source:HGNC Symbol;Acc:HGNC:13652]	-
ENSG00000139734	3.40013	5.38057	3.53848	5.1239	4.40602	4.90811	3.78154	5.13753	1.35858	0.442099	DIAPH3	13	59665583	60163987	-	7442	protein_coding	diaphanous related formin 3 [Source:HGNC Symbol;Acc:HGNC:15480]	-
ENSG00000224411	2.9311	5.12214	3.80397	4.59021	3.52441	4.2401	3.41983	4.65082	1.35996	0.44356	HSP90AA2P	11	27888838	27891033	-	2196	processed_pseudogene	heat shock protein 90 alpha family class A member 2, pseudogene [Source:HGNC Symbol;Acc:HGNC:5256]	-
ENSG00000106546	1.15447	1.80411	1.03594	1.16636	1.00051	1.37676	1.06364	1.44907	1.36237	0.446119	AHR	7	16916359	17346152	+	8081	protein_coding	aryl hydrocarbon receptor [Source:HGNC Symbol;Acc:HGNC:348]	bHLH
ENSG00000109220	4.92323	5.95192	3.49544	5.73929	4.92848	6.51925	4.44905	6.07015	1.36437	0.448236	CHIC2	4	54009789	54064690	-	1318	protein_coding	cysteine rich hydrophobic domain 2 [Source:HGNC Symbol;Acc:HGNC:1935]	-
ENSG00000254598	9.47786	15.5274	14.4067	21.5143	15.3482	17.1042	13.0776	18.0486	1.38012	0.464796	CSNK2A3	11	11351942	11353357	-	1416	protein_coding	casein kinase 2 alpha 3 [Source:HGNC Symbol;Acc:HGNC:2458]	-
ENSG00000140534	2.9341	5.07123	4.35883	4.46668	2.95882	4.65697	3.41725	4.73163	1.38463	0.469501	TICRR	15	89575482	89631056	+	8402	protein_coding	TOPBP1 interacting checkpoint and replication regulator [Source:HGNC Symbol;Acc:HGNC:28704]	-
ENSG00000185483	0.582119	1.17365	1.13456	1.25992	0.885019	1.17507	0.867232	1.20288	1.38703	0.472003	ROR1	1	63774022	64181498	+	6715	protein_coding	receptor tyrosine kinase like orphan receptor 1 [Source:HGNC Symbol;Acc:HGNC:10256]	-
ENSG00000184675	0.472238	0.758824	0.600861	0.661237	0.482898	0.739956	0.518666	0.720006	1.38819	0.473203	AMER1	X	64185117	64205744	-	8443	protein_coding	APC membrane recruitment protein 1 [Source:HGNC Symbol;Acc:HGNC:26837]	-
ENSG00000174010	1.45421	2.47826	1.87777	1.9753	1.40752	2.12862	1.57984	2.19406	1.38879	0.473826	KLHL15	X	23983720	24027186	-	6272	protein_coding	kelch like family member 15 [Source:HGNC Symbol;Acc:HGNC:29347]	-
ENSG00000067646	1.12216	2.5785	1.85844	2.25402	2.00046	2.13063	1.66035	2.32105	1.39792	0.483287	ZFY	Y	2935281	2982506	+	5527	protein_coding	zinc finger protein Y-linked [Source:HGNC Symbol;Acc:HGNC:12870]	zf-C2H2
ENSG00000085185	1.33622	1.79825	1.17474	1.73689	1.24233	1.75102	1.2511	1.76205	1.40841	0.494063	BCORL1	X	129981107	130058083	+	7996	protein_coding	BCL6 corepressor like 1 [Source:HGNC Symbol;Acc:HGNC:25657]	-
ENSG00000206195	2.49551	3.63363	2.18216	3.62021	2.77598	3.25966	2.48455	3.5045	1.41052	0.496224	DUXAP8	22	15784959	15829984	+	5545	processed_transcript	double homeobox A pseudogene 8 [Source:HGNC Symbol;Acc:HGNC:32187]	-
ENSG00000263002	0.980358	1.42883	1.06662	1.17409	1.03788	1.75434	1.02828	1.45242	1.41247	0.498217	ZNF234	19	44141557	44160309	+	5210	protein_coding	zinc finger protein 234 [Source:HGNC Symbol;Acc:HGNC:13027]	zf-C2H2
ENSG00000196757	1.16204	2.20452	1.90656	2.35699	1.65003	2.10924	1.57288	2.22358	1.4137	0.499479	ZNF700	19	11925068	11950773	+	3319	protein_coding	zinc finger protein 700 [Source:HGNC Symbol;Acc:HGNC:25292]	zf-C2H2
ENSG00000108423	1.58079	2.37214	1.69032	2.71142	2.06999	2.48263	1.78037	2.52206	1.4166	0.502429	TUBD1	17	59859482	59892945	-	3330	protein_coding	tubulin delta 1 [Source:HGNC Symbol;Acc:HGNC:16811]	-
ENSG00000146205	1.03414	1.52767	1.39757	1.82445	1.05566	1.60493	1.16246	1.65235	1.42143	0.507341	ANO7	2	241188509	241225377	+	5695	protein_coding	anoctamin 7 [Source:HGNC Symbol;Acc:HGNC:31677]	-
ENSG00000115419	2.96209	5.40455	3.60089	4.41864	4.01176	5.29321	3.52492	5.0388	1.42948	0.515492	GLS	2	190880827	190965552	+	9827	protein_coding	glutaminase [Source:HGNC Symbol;Acc:HGNC:4331]	-
ENSG00000103226	1.67557	3.95741	3.05483	3.70484	2.3615	2.62516	2.36397	3.42914	1.45059	0.536635	NOMO3	16	16232495	16294814	+	8274	protein_coding	NODAL modulator 3 [Source:HGNC Symbol;Acc:HGNC:25242]	-
ENSG00000142961	0.643119	0.572242	0.499965	0.917469	0.493513	0.885325	0.545532	0.791679	1.4512	0.53725	MOB3C	1	46607715	46616891	-	5916	protein_coding	MOB kinase activator 3C [Source:HGNC Symbol;Acc:HGNC:29800]	-
ENSG00000120519	0.409189	0.767561	0.471808	0.827147	0.658793	0.642469	0.513264	0.745726	1.45291	0.538945	SLC10A7	4	146253975	146521964	-	6687	protein_coding	solute carrier family 10 member 7 [Source:HGNC Symbol;Acc:HGNC:23088]	-
ENSG00000216285	13.9325	25.5528	22.9406	31.4437	20.573	26.4911	19.1487	27.8292	1.45332	0.539352	AC078819,1	12	104030779	104031543	+	765	processed_pseudogene	phosphoglycerate mutase 1 (brain) (PGAM1) pseudogene	-
ENSG00000155034	2.26382	3.6309	2.86084	3.65074	2.34284	3.74755	2.48916	3.6764	1.47696	0.562631	FBXL18	7	5431335	5513798	-	5088	protein_coding	F-box and leucine rich repeat protein 18 [Source:HGNC Symbol;Acc:HGNC:21874]	-
ENSG00000186185	1.66826	1.89634	1.63279	1.74345	1.4845	3.43797	1.59518	2.35925	1.47899	0.564609	KIF18B	17	44924709	44947711	-	4655	protein_coding	kinesin family member 18B [Source:HGNC Symbol;Acc:HGNC:27102]	-
ENSG00000204186	0.666295	1.54288	1.0021	0.996401	0.843846	1.18271	0.837412	1.24066	1.48154	0.567101	ZDBF2	2	206274663	206314438	+	10912	protein_coding	zinc finger DBF-type containing 2 [Source:HGNC Symbol;Acc:HGNC:29313]	-
ENSG00000127080	0.433821	0.803296	0.54826	0.790502	0.468181	0.556627	0.483421	0.716808	1.48278	0.568308	IPPK	9	92613184	92670265	-	5166	protein_coding	inositol-pentakisphosphate 2-kinase [Source:HGNC Symbol;Acc:HGNC:14645]	-
ENSG00000197472	0.846449	1.34714	0.86862	1.41297	0.873913	1.09369	0.862994	1.2846	1.48854	0.573901	ZNF695	1	246945547	247008093	-	3756	protein_coding	zinc finger protein 695 [Source:HGNC Symbol;Acc:HGNC:30954]	zf-C2H2
ENSG00000173480	0.626073	1.42439	0.984993	1.42225	0.973926	1.01379	0.861664	1.28681	1.4934	0.578599	ZNF417	19	57900296	57916610	-	4204	protein_coding	zinc finger protein 417 [Source:HGNC Symbol;Acc:HGNC:20646]	zf-C2H2
ENSG00000140450	0.499176	0.898428	0.554685	0.753219	0.509112	0.685156	0.520991	0.778934	1.4951	0.580243	ARRDC4	15	97960698	97973838	+	4072	protein_coding	arrestin domain containing 4 [Source:HGNC Symbol;Acc:HGNC:28087]	-
ENSG00000125454	2.13757	1.95952	1.24336	2.77483	1.6932	2.89057	1.69138	2.54164	1.5027	0.587558	SLC25A19	17	75272981	75289510	-	3316	protein_coding	solute carrier family 25 member 19 [Source:HGNC Symbol;Acc:HGNC:14409]	-
ENSG00000198805	2.15956	2.66045	2.13952	3.69264	2.0327	3.17596	2.11059	3.17635	1.50496	0.589722	PNP	14	20468954	20477094	+	4139	protein_coding	purine nucleoside phosphorylase [Source:HGNC Symbol;Acc:HGNC:7892]	-
ENSG00000258429	3.48811	3.61505	2.78643	4.21102	1.87976	4.52296	2.7181	4.11634	1.51442	0.598765	PDF	16	69328621	69330595	-	1158	protein_coding	peptide deformylase, mitochondrial [Source:HGNC Symbol;Acc:HGNC:30012]	-
ENSG00000125351	2.68123	5.05091	2.42039	3.75267	3.92506	5.14989	3.00889	4.65115	1.5458	0.628355	UPF3B	X	119805311	119852998	-	3081	protein_coding	UPF3B, regulator of nonsense mediated mRNA decay [Source:HGNC Symbol;Acc:HGNC:20439]	-
ENSG00000162924	0.120701	0.288839	0.160613	0.259053	0.215129	0.226138	0.165481	0.25801	1.55915	0.640762	REL	2	60881521	60931610	+	13170	protein_coding	REL proto-oncogene, NF-kB subunit [Source:HGNC Symbol;Acc:HGNC:9954]	RHD
ENSG00000183655	0.360985	0.514337	0.40724	0.673103	0.418795	0.663882	0.395673	0.617107	1.55964	0.641211	KLHL25	15	85759323	85795030	-	7219	protein_coding	kelch like family member 25 [Source:HGNC Symbol;Acc:HGNC:25732]	-
ENSG00000131711	0.328065	0.611023	0.377539	0.515701	0.354272	0.559701	0.353292	0.562142	1.59115	0.670072	MAP1B	5	72107234	72209570	+	12630	protein_coding	microtubule associated protein 1B [Source:HGNC Symbol;Acc:HGNC:6836]	-
ENSG00000178665	0.233935	0.343681	0.294097	0.429374	0.208562	0.400025	0.245531	0.391026	1.59257	0.67136	ZNF713	7	55887475	55942530	+	6461	protein_coding	zinc finger protein 713 [Source:HGNC Symbol;Acc:HGNC:22043]	zf-C2H2
ENSG00000213047	0.169743	0.51282	0.255252	0.382388	0.297025	0.265761	0.240674	0.38699	1.60794	0.685218	DENND1B	1	197504748	197775696	-	13203	protein_coding	DENN domain containing 1B [Source:HGNC Symbol;Acc:HGNC:28404]	-
ENSG00000196437	0.296131	0.468088	0.30377	0.401918	0.22387	0.457253	0.27459	0.44242	1.6112	0.688134	ZNF569	19	37411155	37469275	-	5016	protein_coding	zinc finger protein 569 [Source:HGNC Symbol;Acc:HGNC:24737]	zf-C2H2
ENSG00000276672	0.50028	0.832314	0.367337	0.747071	0.577602	0.749484	0.481739	0.77629	1.61143	0.688342	AL161891,1	13	33846190	33850825	+	4636	sense_intronic	novel transcript, sense intronic to RFC3	-
ENSG00000214826	0.610148	0.821422	0.69344	1.22201	0.486562	0.894438	0.596717	0.979291	1.64113	0.714691	DDX12P	12	9418673	9448229	-	2947	unprocessed_pseudogene	DEAD/H-box helicase 12, pseudogene [Source:HGNC Symbol;Acc:HGNC:2737]	-
ENSG00000168280	0.299762	0.393054	0.352101	0.581533	0.254967	0.51451	0.302277	0.496366	1.64209	0.715534	KIF5C	2	148875250	149026759	+	9215	protein_coding	kinesin family member 5C [Source:HGNC Symbol;Acc:HGNC:6325]	-
ENSG00000131015	0.90793	1.94288	1.4883	2.12034	1.21661	1.87784	1.20428	1.98035	1.64443	0.717587	ULBP2	6	149942000	149949235	+	1349	protein_coding	UL16 binding protein 2 [Source:HGNC Symbol;Acc:HGNC:14894]	-
ENSG00000204623	0.0728086	0.159822	0.106301	0.173901	0.133967	0.195191	0.104359	0.176305	1.6894	0.756515	ZNRD1ASP	6	30001011	30061640	-	17538	transcribed_unitary_pseudogene	zinc ribbon domain containing 1 antisense, pseudogene [Source:HGNC Symbol;Acc:HGNC:13924]	-
ENSG00000198945	0.265029	0.786704	0.312031	0.515614	0.462898	0.458621	0.346653	0.58698	1.69328	0.75982	L3MBTL3	6	130013699	130141451	+	5113	protein_coding	L3MBTL3, histone methyl-lysine binding protein [Source:HGNC Symbol;Acc:HGNC:23035]	-
ENSG00000227232	1.09948	1.73792	1.14111	1.84936	0.818399	1.63435	1.01966	1.74054	1.70698	0.771446	WASH7P	1	14404	29570	-	1351	unprocessed_pseudogene	WAS protein family homolog 7, pseudogene [Source:HGNC Symbol;Acc:HGNC:38034]	-
ENSG00000204427	0.326293	0.600418	0.267617	0.634803	0.29951	0.309107	0.297807	0.514776	1.72856	0.789569	ABHD16A	6	31686949	31703444	-	4153	protein_coding	abhydrolase domain containing 16A [Source:HGNC Symbol;Acc:HGNC:13921]	-
ENSG00000102931	1.31809	1.61317	0.582284	2.30279	0.970015	1.07225	0.956797	1.66274	1.73782	0.797276	ARL2BP	16	57245098	57253635	+	2155	protein_coding	ADP ribosylation factor like GTPase 2 binding protein [Source:HGNC Symbol;Acc:HGNC:17146]	-
ENSG00000197375	0.0917015	0.152292	0.0616785	0.0902779	0.0702491	0.168647	0.0745431	0.137072	1.83883	0.878788	SLC22A5	5	132369752	132395614	+	12788	protein_coding	solute carrier family 22 member 5 [Source:HGNC Symbol;Acc:HGNC:10969]	-
ENSG00000115884	0.456676	0.729052	0.354033	0.503268	0.221054	0.67132	0.343921	0.634547	1.84504	0.883649	SDC1	2	20200797	20225433	-	3595	protein_coding	syndecan 1 [Source:HGNC Symbol;Acc:HGNC:10658]	-
ENSG00000140451	0.374997	0.578554	0.42351	0.73646	0.397019	0.896988	0.398509	0.737334	1.85023	0.887707	PIF1	15	64815632	64825668	-	4656	protein_coding	PIF1 5'-to-3' DNA helicase [Source:HGNC Symbol;Acc:HGNC:26220]	-
ENSG00000267575	0.370034	1.01254	0.519544	0.92171	0.524224	0.692509	0.471268	0.875587	1.85794	0.893704	AC006504,5	19	27793463	27918863	+	5141	lincRNA	uncharacterized LOC101927151 [Source:NCBI gene;Acc:101927151]	-
ENSG00000144893	0.0392369	0.144235	0.0781307	0.107873	0.0835113	0.122075	0.0669596	0.124728	1.86273	0.897416	MED12L	3	151085697	151437072	+	12619	protein_coding	mediator complex subunit 12 like [Source:HGNC Symbol;Acc:HGNC:16050]	-
ENSG00000197275	0.539535	0.870139	0.337399	0.671336	0.38044	0.850499	0.419125	0.797325	1.90236	0.927788	RAD54B	8	94371960	94475109	-	5313	protein_coding	RAD54 homolog B [Source:HGNC Symbol;Acc:HGNC:17228]	-
ENSG00000159905	0.2206	0.730183	0.316691	0.424907	0.273413	0.41578	0.270234	0.523624	1.93766	0.954318	ZNF221	19	43951223	43967709	+	2717	protein_coding	zinc finger protein 221 [Source:HGNC Symbol;Acc:HGNC:13014]	zf-C2H2
ENSG00000133863	0.0329478	0.130402	0.0800809	0.111833	0.0844573	0.144271	0.0658287	0.128835	1.95713	0.968737	TEX15	8	30831544	30913003	-	11864	protein_coding	testis expressed 15, meiosis and synapsis associated [Source:HGNC Symbol;Acc:HGNC:11738]	-
ENSG00000158528	0.074783	0.235041	0.0498347	0.140617	0.137885	0.139681	0.0875008	0.17178	1.96318	0.97319	PPP1R9A	7	94907202	95296415	+	11151	protein_coding	protein phosphatase 1 regulatory subunit 9A [Source:HGNC Symbol;Acc:HGNC:14946]	-
ENSG00000226121	0.275075	0.848543	0.565034	0.869	0.349519	0.667488	0.396543	0.79501	2.00485	1.0035	AHCTF1P1	2	161500885	161507705	-	6821	processed_pseudogene	AT-hook containing transcription factor 1 pseudogene 1 [Source:NCBI gene;Acc:285116]	-
ENSG00000264885	0.511807	0.883736	0.195592	1.00584	0.480671	0.65365	0.396024	0.847743	2.14064	1.09804	AC026271,3	17	18667629	18669461	-	1833	sense_intronic	novel transcript	-
ENSG00000143674	0.0724241	0.25062	0.122285	0.243793	0.10039	0.155681	0.0983664	0.216698	2.20297	1.13945	MAP3K21	1	233327768	233385148	+	7916	protein_coding	mitogen-activated protein kinase kinase kinase 21 [Source:HGNC Symbol;Acc:HGNC:29798]	-
ENSG00000236792	1.00003	2.17754	0.566511	2.29487	0.896942	1.31367	0.82116	1.92869	2.34874	1.23189	AL513175,2	1	192247505	192247947	+	443	processed_pseudogene	pseudogene similar to ATP-binding cassette, sub-family E (OABP), member (ABCE1)	-
ENSG00000196110	0.0575424	0.251187	0.0692698	0.180728	0.143052	0.212595	0.0899546	0.214837	2.38828	1.25597	ZNF699	19	9294275	9309838	-	3623	protein_coding	zinc finger protein 699 [Source:HGNC Symbol;Acc:HGNC:24750]	zf-C2H2
ENSG00000176641	0.0441188	0.090731	0.0168604	0.0518614	0.0259983	0.0772744	0.0289925	0.073289	2.52786	1.33791	RNF152	18	61808063	61894247	-	10632	protein_coding	ring finger protein 152 [Source:HGNC Symbol;Acc:HGNC:26811]	-
ENSG00000213713	0.640569	1.01681	0.260378	0.827856	0.115816	0.726725	0.338921	0.857132	2.529	1.33857	PIGCP1	11	33075566	33076460	-	895	processed_pseudogene	phosphatidylinositol glycan anchor biosynthesis class C pseudogene 1 [Source:HGNC Symbol;Acc:HGNC:8961]	-
ENSG00000217416	0.875385	2.16342	0.509525	1.6474	0.267843	1.23839	0.550918	1.68307	3.05503	1.61119	ISCA1P1	5	62776877	62777263	-	387	processed_pseudogene	iron-sulfur cluster assembly 1 pseudogene 1 [Source:HGNC Symbol;Acc:HGNC:33263]	-
ENSG00000164199	0.00462294	0.0339028	0.0047701	0.0101892	0.0086834	0.0136639	0.00602548	0.019252	3.19509	1.67586	ADGRV1	5	90529344	91164437	+	33822	protein_coding	adhesion G protein-coupled receptor V1 [Source:HGNC Symbol;Acc:HGNC:17416]	-
ENSG00000274315	0.414466	0.976991	0.178191	1.06195	0	0.476398	0.197552	0.838445	4.24417	2.08548	AC009318,3	12	29331434	29331936	-	503	antisense	novel transcript, antisense to FAR2	-
ENSG00000284675	0.15832	0.0663462	0.130688	1.08871	0.0629741	0.395151	0.117327	0.516736	4.40422	2.13889	AC116667,2	16	73123296	73137580	+	823	lincRNA	novel transcript	-
ENSG00000271533	0.0495025	0.143237	0	0.187039	0.0515698	0.125411	0.0336908	0.151896	4.50852	2.17266	Z83843,1	X	74209976	74213660	-	3685	sense_intronic	novel transcript, sense intronic FTX	-
ENSG00000227896	0.0426088	0.130942	0.011724	0.180311	0.028247	0.0839583	0.0275266	0.131737	4.78581	2.25876	AL731569,1	10	86521945	86525101	+	3058	antisense	novel transcript	-
ENSG00000227258	0.0259816	0.108879	0.0357448	0.183247	0	0.0739487	0.0205755	0.122025	5.93061	2.56818	SMIM2-AS1	13	44110451	44240517	+	3009	antisense	SMIM2 antisense RNA 1 [Source:HGNC Symbol;Acc:HGNC:42674]	-
ENSG00000226009	0.0613165	0.107065	0.0632683	0.445977	0.0406491	0.523557	0.055078	0.358866	6.5156	2.7039	KCNIP2-AS1	10	101819078	101828779	+	850	antisense	KCNIP2 antisense RNA 1 [Source:HGNC Symbol;Acc:HGNC:48680]	-
ENSG00000272140	0.065586	0.229039	0	0.245743	0.0434796	0.258467	0.0363552	0.244417	6.72302	2.74911	AC022400,5	10	73703735	73713581	-	1192	lincRNA	novel transcript	-
ENSG00000149256	0.00159581	0.0356664	0.00878189	0.0327103	0	0.00314445	0.00345923	0.0238404	6.89181	2.78488	TENM4	11	78652831	79440948	-	16330	protein_coding	teneurin transmembrane protein 4 [Source:HGNC Symbol;Acc:HGNC:29945]	-
ENSG00000160201	0.138365	1.42502	0.111312	0.204687	0.150806	1.25538	0.133494	0.961697	7.20402	2.8488	U2AF1	21	43092956	43107587	-	11112	protein_coding	U2 small nuclear RNA auxiliary factor 1 [Source:HGNC Symbol;Acc:HGNC:12453]	-
ENSG00000214353	0	0.0862606	0.0036938	0.0213035	0.0177992	0.070539	0.00716433	0.0593677	8.28657	3.05077	VAC14-AS1	16	70755098	70773251	+	4853	antisense	VAC14 antisense RNA 1 [Source:HGNC Symbol;Acc:HGNC:48605]	-
ENSG00000238062	0.00705646	0.019714	0	0.0559901	0.014034	0.1066	0.00703016	0.0607681	8.64391	3.11168	SPATA3-AS1	2	230984368	230996032	-	3693	lincRNA	SPATA3 antisense RNA 1 (head to head) [Source:HGNC Symbol;Acc:HGNC:28013]	-
ENSG00000259677	0.0698647	0.463564	0	0.369565	0.0694741	0.39005	0.0464462	0.407726	8.77845	3.13397	AC027176,2	15	89876540	89877285	+	746	processed_pseudogene	Arginine/serine-rich coiled-coil protein (RSRC2) pseudogene	-
ENSG00000173208	0.0125326	0.0583552	0	0.0386716	0	0.0192071	0.00417754	0.0387446	9.2745	3.21327	ABCD2	12	39550033	39619751	-	6238	protein_coding	ATP binding cassette subfamily D member 2 [Source:HGNC Symbol;Acc:HGNC:66]	-
ENSG00000280927	0	0.0843072	0	0.0221705	0.0177827	0.0660691	0.00592756	0.0575156	9.70308	3.27844	CTBP1-AS	4	1210120	1218591	+	3886	antisense	CTBP1 antisense RNA [Source:HGNC Symbol;Acc:HGNC:48337]	-
ENSG00000164107	0	0.136469	0.00995614	0.0717757	0.0143926	0.0285192	0.00811624	0.0789215	9.7239	3.28153	HAND2	4	173524969	173530229	-	3601	protein_coding	heart and neural crest derivatives expressed 2 [Source:HGNC Symbol;Acc:HGNC:4808]	bHLH
ENSG00000224292	0.119722	0.418093	0	0.39581	0	0.524236	0.0399074	0.446046	11.177	3.48247	AF196972,1	X	48506523	48508838	-	653	antisense	uncharacterized LOC101927635 [Source:NCBI gene;Acc:101927635]	-
ENSG00000270977	0.00906576	0.0823144	0	0.00599442	0	0.0148863	0.00302192	0.0343984	11.383	3.5088	AC015849,5	17	35893707	35911023	-	5749	lincRNA	novel transcript	-
ENSG00000124762	0.00854411	0.0298377	0.00587739	0.135588	0	0.0056119	0.00480716	0.0570125	11.8599	3.56802	CDKN1A	6	36676460	36687339	+	3050	protein_coding	cyclin dependent kinase inhibitor 1A [Source:HGNC Symbol;Acc:HGNC:1784]	-
ENSG00000258384	0.0140256	0.166532	0.00964802	0.204026	0.00929811	0.0552733	0.0109906	0.141944	12.9151	3.69098	AC068831,1	15	90952239	90955225	-	1858	antisense	novel transcript, antisense to UNC45A and RCCD1	-
ENSG00000285672	0.0433603	0.196849	0	0.157688	0	0.213598	0.0144534	0.189378	13.1026	3.71179	AL160396,2	13	114275326	114277323	-	1202	lincRNA	novel transcript	-
ENSG00000119737	0.0123213	0.0860567	0	0.114058	0.0163365	0.186135	0.00955261	0.12875	13.478	3.75253	GPR75	2	53852913	53859989	-	2115	protein_coding	G protein-coupled receptor 75 [Source:HGNC Symbol;Acc:HGNC:4526]	-
ENSG00000253347	0.0507983	0.106439	0	0.23512	0	0.367016	0.0169328	0.236192	13.9488	3.80207	AC040934,1	17	47409322	47423526	-	513	antisense	novel transcript	-
ENSG00000229154	0	0.347158	0	0	0.0470733	0.326469	0.0156911	0.224542	14.3102	3.83897	KCNQ5-AS1	6	73134803	73143514	-	1101	antisense	KCNQ5 antisense RNA 1 [Source:HGNC Symbol;Acc:HGNC:40323]	-
ENSG00000171989	0.0153925	0.0430029	0	0.152666	0	0.0404401	0.00513084	0.0787032	15.3392	3.93916	LDHAL6B	15	59206823	59208515	+	1693	protein_coding	lactate dehydrogenase A like 6B [Source:HGNC Symbol;Acc:HGNC:21481]	-
ENSG00000261460	0	0.0346906	0.0113888	0.0218945	0	0.141367	0.00379628	0.065984	17.3812	4.11946	AC009690,2	15	72278867	72351794	+	3148	antisense	novel transcript, antisense to HEXA and CELF6	-
ENSG00000250948	0	0.817187	0	0.914295	0.141028	0.978074	0.0470092	0.903185	19.2129	4.26401	AC091180,4	17	49375380	49380094	+	245	antisense	novel transcript	-
ENSG00000234776	0	0.189101	0.0232806	0.156645	0	0.155603	0.00776018	0.167116	21.5351	4.42862	C11orf94	11	45906513	45907282	-	770	protein_coding	chromosome 11 open reading frame 94 [Source:HGNC Symbol;Acc:HGNC:37213]	-
ENSG00000248537	0.0666484	0.605148	0	0.0881378	0	0.787962	0.0222161	0.493749	22.2248	4.4741	AC091906,1	5	9363275	9422481	+	391	antisense	novel transcript	-
ENSG00000280129	0.0160366	0.268815	0	0.106037	0	0	0.00534554	0.12495	23.3747	4.54688	AL132780,5	14	23005499	23007123	-	1625	TEC	TEC	-
ENSG00000185133	0.0054043	0.0150983	0	0.0428808	0	0.0745421	0.00180143	0.0441737	24.5215	4.61597	INPP5J	22	31122731	31134696	+	4822	protein_coding	inositol polyphosphate-5-phosphatase J [Source:HGNC Symbol;Acc:HGNC:8956]	-
ENSG00000140945	0	0.0536902	0.0032048	0.0169429	0	0.0107101	0.00106827	0.0271144	25.3817	4.66572	CDH13	16	82626803	83800640	+	11187	protein_coding	cadherin 13 [Source:HGNC Symbol;Acc:HGNC:1753]	-
ENSG00000204572	0	0.0309541	0.0152432	0.307695	0	0.0582187	0.00508107	0.132289	26.0357	4.70242	KRTAP5-10	11	71565563	71566738	+	1176	protein_coding	keratin associated protein 5-10 [Source:HGNC Symbol;Acc:HGNC:23605]	-
ENSG00000160097	0	0.0405884	0	0.087829	0.00550363	0.0218111	0.00183454	0.0500762	27.2963	4.77063	FNDC5	1	32862268	32872482	-	3139	protein_coding	fibronectin type III domain containing 5 [Source:HGNC Symbol;Acc:HGNC:20240]	-
ENSG00000252965	0.245845	1.88878	0	1.95067	0	3.06801	0.0819482	2.30249	28.0969	4.81234	RF00019	3	125528244	125528349	-	106	misc_RNA		-
ENSG00000234945	0.00801092	0	0	0.211878	0	0.0210468	0.00267031	0.0776415	29.0759	4.86175	GTF3C2-AS1	2	27335535	27342599	+	3253	antisense	GTF3C2 antisense RNA 1 [Source:HGNC Symbol;Acc:HGNC:40269]	-
ENSG00000272430	0	0.0330326	0	0.562898	0.0313537	0.341705	0.0104512	0.312545	29.9051	4.90232	AL356056,3	10	46632387	46635472	+	551	lincRNA	novel transcript	-
ENSG00000228013	0.0742014	0	0.112293	0	0.186926	0	0.124473	0	0	#NUM!	IL6R-AS1	1	154402328	154406564	-	1756	antisense	IL6R antisense RNA 1 [Source:HGNC Symbol;Acc:HGNC:53716]	-
ENSG00000181804	0.0765144	0	0.0307028	0	0.0380433	0	0.0484201	0	0	#NUM!	SLC9A9	3	143265222	143848531	-	4087	protein_coding	solute carrier family 9 member A9 [Source:HGNC Symbol;Acc:HGNC:20653]	-
ENSG00000224614	0	0.112888	0	0.0575461	0	0.122493	0	0.0976421	#DIV/0!	#DIV/0!	TNK2-AS1	3	195908076	195911257	+	2096	antisense	TNK2 antisense RNA 1 [Source:HGNC Symbol;Acc:HGNC:49093]	-
ENSG00000275897	0.111409	0	0.0905707	0	0.0268572	0	0.0762789	0	0	#NUM!	AC021491,4	17	50475819	50478391	+	2573	lincRNA	novel transcript	-
ENSG00000233711	0.303901	0	0.783937	0	0.554037	0	0.547292	0	0	#NUM!	EIF4EBP2P1	20	43423196	43423538	-	343	processed_pseudogene	eukaryotic translation initiation factor 4E binding protein 2 pseudogene 1 [Source:HGNC Symbol;Acc:HGNC:16596]	-
ENSG00000186204	0.0340902	0	0.0469005	0	0.0129141	0	0.0313016	0	0	#NUM!	CYP4F12	19	15672757	15697174	+	5351	protein_coding	cytochrome P450 family 4 subfamily F member 12 [Source:HGNC Symbol;Acc:HGNC:18857]	-
ENSG00000234773	0	0.0927439	0	0.0274378	0	0.0436084	0	0.0545967	#DIV/0!	#DIV/0!	AC012618,3	19	12195015	12237767	+	3140	transcribed_unprocessed_pseudogene	novel zinc finger protein pseudogene	-
ENSG00000267959	0.613165	0	1.68716	0	3.25193	0	1.85075	0	0	#NUM!	MIR3188	19	18282077	18282161	+	85	miRNA	microRNA 3188 [Source:HGNC Symbol;Acc:HGNC:38226]	-
ENSG00000129167	0	0.00970547	0	0.0490038	0	0.0243388	0	0.0276827	#DIV/0!	#DIV/0!	TPH1	11	18017564	18042426	-	5626	protein_coding	tryptophan hydroxylase 1 [Source:HGNC Symbol;Acc:HGNC:12008]	-
ENSG00000261366	0	0.112352	0	0.129156	0	0	0	0.0805026	#DIV/0!	#DIV/0!	MANEA-DT	6	95575183	95577450	-	2268	antisense	MANEA divergent transcript [Source:HGNC Symbol;Acc:HGNC:43732]	-
ENSG00000243978	0	0.0329191	0	0.0124659	0	0.0309573	0	0.0254474	#DIV/0!	#DIV/0!	RTL9	X	110358816	110456334	+	5529	protein_coding	retrotransposon Gag like 9 [Source:HGNC Symbol;Acc:HGNC:29245]	-
ENSG00000228727	0	0.116898	0	0.044267	0	0.109931	0	0.0903654	#DIV/0!	#DIV/0!	SAPCD1	6	31762799	31764851	+	1557	protein_coding	suppressor APC domain containing 1 [Source:HGNC Symbol;Acc:HGNC:13938]	-
ENSG00000238151	0.696247	0	0.0684199	0	0.8572	0	0.540622	0	0	#NUM!	MLLT10P1	20	30403123	30403384	-	262	processed_pseudogene	myeloid/lymphoid or mixed-lineage leukemia; translocated to, 10 pseudogene 1 [Source:HGNC Symbol;Acc:HGNC:15794]	-
ENSG00000281103	0.0189294	0	0.0303831	0	0.0460132	0	0.0317753	0	0	#NUM!	TRG-AS1	7	38341577	38378804	+	4130	antisense	T cell receptor gamma locus antisense RNA 1 [Source:HGNC Symbol;Acc:HGNC:48974]	-
ENSG00000162882	0	0	0	0.145382	0	0.0439523	0	0.0631115	#DIV/0!	#DIV/0!	HAAO	2	42767089	42792593	-	2726	protein_coding	3-hydroxyanthranilate 3,4-dioxygenase [Source:HGNC Symbol;Acc:HGNC:4796]	-
ENSG00000215483	0.0085199	0	0.00683752	0	0.00564817	0	0.00700186	0	0	#NUM!	LINC00598	13	40079106	40535807	-	18352	lincRNA	long intergenic non-protein coding RNA 598 [Source:HGNC Symbol;Acc:HGNC:42770]	-
ENSG00000013588	0.0185257	0	0.00849575	0	0.0184222	0	0.0151479	0	0	#NUM!	GPRC5A	12	12890782	12917937	+	8440	protein_coding	G protein-coupled receptor class C group 5 member A [Source:HGNC Symbol;Acc:HGNC:9836]	-
ENSG00000234428	0.0594966	0	0.163708	0	0.216935	0	0.146713	0	0	#NUM!	AC023051,1	12	26623369	26649479	+	876	antisense	novel transcript, antisense to ITPR2	-
ENSG00000204965	0	0	0	0.0460202	0	0.021654	0	0.0225581	#DIV/0!	#DIV/0!	PCDHA5	5	140821604	141012344	+	7114	protein_coding	protocadherin alpha 5 [Source:HGNC Symbol;Acc:HGNC:8671]	-
ENSG00000259236	0.0724681	0	0.17946	0	0	0	0.0839759	0	0	#NUM!	GOLGA8VP	15	101771758	101781989	-	1798	unprocessed_pseudogene	golgin A8 family member V, pseudogene [Source:HGNC Symbol;Acc:HGNC:49920]	-
ENSG00000161649	0	0	0	0.0581022	0	0.0396795	0	0.0325939	#DIV/0!	#DIV/0!	CD300LG	17	43847148	43863629	+	4745	protein_coding	CD300 molecule like family member g [Source:HGNC Symbol;Acc:HGNC:30455]	-
ENSG00000270617	0	0.343415	0	0.238416	0	0	0	0.193943	#DIV/0!	#DIV/0!	URGCP-MRPS24	7	43866558	43906589	-	795	protein_coding	URGCP-MRPS24 readthrough [Source:HGNC Symbol;Acc:HGNC:49188]	-
ENSG00000118156	0.0335891	0	0.0231055	0	0.0185563	0	0.0250836	0	0	#NUM!	ZNF541	19	47520685	47555856	-	4655	protein_coding	zinc finger protein 541 [Source:HGNC Symbol;Acc:HGNC:25294]	zf-C2H2
ENSG00000049540	0.0318673	0	0.0328817	0	0	0	0.021583	0	0	#NUM!	ELN	7	74027789	74069907	+	6542	protein_coding	elastin [Source:HGNC Symbol;Acc:HGNC:3327]	-
ENSG00000282772	0.0282029	0	0.213405	0	0.149575	0	0.130394	0	0	#NUM!	AL358790,1	10	102845761	102854513	-	924	antisense	novel transcript, antisense to C10orf32	-
ENSG00000224888	0.00543246	0	0.0336323	0	0.0360139	0	0.0250262	0	0	#NUM!	AC138028,2	16	88731180	88741425	+	4797	antisense	uncharacterized LOC100289580 [Source:NCBI gene;Acc:100289580]	-
ENSG00000248391	0	0.298377	0	0.0770385	0	0.17856	0	0.184659	#DIV/0!	#DIV/0!	LINC02064	5	29380296	29395981	-	671	lincRNA	long intergenic non-protein coding RNA 2064 [Source:HGNC Symbol;Acc:HGNC:52909]	-
ENSG00000207088	0.749914	0	2.19239	0	0	0	0.980769	0	0	#NUM!	SNORA7B	3	129397210	129397348	-	139	snoRNA	small nucleolar RNA, H/ACA box 7B [Source:HGNC Symbol;Acc:HGNC:32593]	-
ENSG00000257222	0	0.145997	0	0.691081	0	0.137296	0	0.324791	#DIV/0!	#DIV/0!	AC079907,1	12	102063355	102074820	+	374	antisense	novel transcript, antisense to WASHC3 and NUP37	-
ENSG00000100312	0.151877	0	0	0	0.0419521	0	0.0646096	0	0	#NUM!	ACR	22	50738196	50745334	+	2059	protein_coding	acrosin [Source:HGNC Symbol;Acc:HGNC:126]	-
ENSG00000112852	0.0442115	0	0	0	0.0502449	0	0.0314855	0	0	#NUM!	PCDHB2	5	141094578	141098703	+	4126	protein_coding	protocadherin beta 2 [Source:HGNC Symbol;Acc:HGNC:8687]	-
ENSG00000170458	0	0	0	0.210134	0	0.0181509	0	0.0760948	#DIV/0!	#DIV/0!	CD14	5	140631728	140633701	-	1886	protein_coding	CD14 molecule [Source:HGNC Symbol;Acc:HGNC:1628]	-
ENSG00000225805	0.122345	0	0.841597	0	0.567752	0	0.510565	0	0	#NUM!	DEFB131B	11	71878453	71884561	+	213	protein_coding	defensin beta 131B [Source:HGNC Symbol;Acc:HGNC:38058]	-
ENSG00000010278	0.0125136	0	0.0387357	0	0.0248872	0	0.0253788	0	0	#NUM!	CD9	12	6199715	6238271	+	4165	protein_coding	CD9 molecule [Source:HGNC Symbol;Acc:HGNC:1709]	-
ENSG00000175766	0.0148657	0	0.0460166	0	0.0295651	0	0.0301491	0	0	#NUM!	EIF4E1B	5	176630618	176646641	+	3506	protein_coding	eukaryotic translation initiation factor 4E family member 1B [Source:HGNC Symbol;Acc:HGNC:33179]	-
ENSG00000262732	0.01051	0	0.0253039	0	0.0278699	0	0.021228	0	0	#NUM!	AC010401,1	16	13930677	13935635	-	4959	antisense	novel transcript, antisense to ERCC4	-
ENSG00000231563	0	0.514516	0	0.18266	0	0.483853	0	0.393676	#DIV/0!	#DIV/0!	AL670729,1	1	228407381	228409694	+	283	antisense	novel transcript	-
ENSG00000213413	0.078809	0	0.0542118	0	0.0261228	0	0.0530479	0	0	#NUM!	PVRIG	7	100218241	100221490	+	1984	protein_coding	PVR related immunoglobulin domain containing [Source:HGNC Symbol;Acc:HGNC:32190]	-
ENSG00000205611	0	0	0	0.0462369	0	0.0421018	0	0.0294462	#DIV/0!	#DIV/0!	LINC01597	20	30278906	30288479	-	4472	lincRNA	long intergenic non-protein coding RNA 1597 [Source:HGNC Symbol;Acc:HGNC:51594]	-
ENSG00000280422	0	0	0	0.117446	0	0.0749983	0	0.064148	#DIV/0!	#DIV/0!	AC115284,2	3	51951849	51953902	-	2054	TEC	TEC	-
ENSG00000227986	0.283256	0	0	0	0.166917	0	0.150057	0	0	#NUM!	TRIM60P18	7	64355078	64356199	+	828	unprocessed_pseudogene	tripartite motif containing 60 pseudogene 18 [Source:HGNC Symbol;Acc:HGNC:38490]	-
ENSG00000188738	0.0033276	0	0.00610404	0	0.00367666	0	0.00436943	0	0	#NUM!	FSIP2	2	185738895	185833290	+	23494	protein_coding	fibrous sheath interacting protein 2 [Source:HGNC Symbol;Acc:HGNC:21675]	-
ENSG00000254697	0.0540654	0	0.297527	0	0.286737	0	0.212776	0	0	#NUM!	COPS8P3	11	78581675	78582156	+	482	processed_pseudogene	COP9 signalosome subunit 8 pseudogene 3 [Source:HGNC Symbol;Acc:HGNC:45271]	-
ENSG00000123500	0	0	0.0375808	0	0.0543267	0	0.0306358	0	0	#NUM!	COL10A1	6	116118923	116158747	-	3816	protein_coding	collagen type X alpha 1 chain [Source:HGNC Symbol;Acc:HGNC:2185]	-
ENSG00000247746	0	0.00826003	0	0.0664684	0	0.00388389	0	0.0262041	#DIV/0!	#DIV/0!	USP51	X	55484616	55489202	-	4407	protein_coding	ubiquitin specific peptidase 51 [Source:HGNC Symbol;Acc:HGNC:23086]	-
ENSG00000146054	0	0.0099215	0	0.0117409	0	0.020993	0	0.0142185	#DIV/0!	#DIV/0!	TRIM7	5	181193924	181205293	-	7338	protein_coding	tripartite motif containing 7 [Source:HGNC Symbol;Acc:HGNC:16278]	-
ENSG00000198211	0	0.0917917	0	0.0434498	0	0	0	0.0450805	#DIV/0!	#DIV/0!	AC092143,1	16	89919165	89936092	+	2776	protein_coding	novel protein (MC1R-TUBB3 readthrough)	-
ENSG00000285600	0	0	0	0.111607	0	0.0246366	0	0.0454147	#DIV/0!	#DIV/0!	AC023593,1	3	127620106	127629049	-	2779	antisense		-
ENSG00000261528	0	0.0501405	0	0.356011	0	0.0471523	0	0.151101	#DIV/0!	#DIV/0!	AC002400,1	16	23500905	23501630	+	726	processed_pseudogene	cyclin Y-like 1 (CCNYL1) pseudogene	-
ENSG00000121310	0.00225195	0	0.00464726	0	0.0194078	0	0.00876899	0	0	#NUM!	ECHDC2	1	52895910	52927212	-	11572	protein_coding	enoyl-CoA hydratase domain containing 2 [Source:HGNC Symbol;Acc:HGNC:23408]	-
ENSG00000227706	0	0.204123	0	0	0	0.0319931	0	0.0787054	#DIV/0!	#DIV/0!	AL713998,1	6	67887646	67889339	-	1605	lincRNA	novel transcript	-
ENSG00000228392	0.0371925	0	0.127921	0	0	0	0.0550379	0	0	#NUM!	AL162391,1	9	126270121	126275918	-	2102	lincRNA	uncharacterized LOC101929116 [Source:NCBI gene;Acc:101929116]	-
ENSG00000239828	0	0	0.0433257	0	0.0574123	0	0.0335793	0	0	#NUM!	AC063944,1	3	107272611	107421304	-	3310	lincRNA	novel transcript	-
ENSG00000257512	0.161003	0	0	0	0.137231	0	0.0994115	0	0	#NUM!	AC124947,2	12	93314809	93315941	+	1133	transcribed_processed_pseudogene	anaphase promoting complex subunit 10 (ANAPC10) pseudogene	-
ENSG00000239881	0.261642	0	0	0	0.416286	0	0.225976	0	0	#NUM!	RPS27P25	12	120369440	120371688	+	498	transcribed_processed_pseudogene	ribosomal protein S27 pseudogene 25 [Source:HGNC Symbol;Acc:HGNC:36020]	-
ENSG00000204929	0	0.0290364	0	0.0366518	0	0.013653	0	0.0264471	#DIV/0!	#DIV/0!	AC007389,1	2	65436711	66084639	+	3761	processed_transcript	uncharacterized LOC105369167 [Source:NCBI gene;Acc:105369167]	-
ENSG00000087116	0.00298642	0	0.0102716	0	0.0197982	0	0.0110187	0	0	#NUM!	ADAMTS2	5	179110851	179345430	-	8726	protein_coding	ADAM metallopeptidase with thrombospondin type 1 motif 2 [Source:HGNC Symbol;Acc:HGNC:218]	-
ENSG00000267567	0.101006	0	0.208442	0	0.234363	0	0.18127	0	0	#NUM!	AC008736,2	19	32718298	32719595	-	516	lincRNA	novel transcript	-
ENSG00000230839	0	0.315624	0	0.149401	0	0.395752	0	0.286926	#DIV/0!	#DIV/0!	AL121760,1	20	1804016	1817606	-	346	lincRNA	novel transcript	-
ENSG00000275318	0	0	0	0	0.541342	0	0.180447	0	0	#NUM!	AL136981,2	9	92840955	92841688	-	734	unprocessed_pseudogene	novel zinc finger protein pseudogene	-
ENSG00000256293	0.252189	0	0.144565	0	0.0557287	0	0.150827	0	0	#NUM!	AC135279,2	12	64338178	64338797	-	620	processed_pseudogene	ATPase, H+ transporting, lysosomal 31kDa, V1 subunit E1 (ATP6V1E1) pseudogene	-
ENSG00000250433	0	0	0.0665653	0	0.0513209	0	0.0392954	0	0	#NUM!	CLSTN2-AS1	3	140505611	140508789	-	2693	antisense	CLSTN2 antisense RNA 1 [Source:HGNC Symbol;Acc:HGNC:49095]	-
ENSG00000277957	0	0.0568942	0	0.00489655	0	0.0243198	0	0.0287035	#DIV/0!	#DIV/0!	SENP3-EIF4A1	17	7563287	7578715	+	3519	protein_coding	SENP3-EIF4A1 readthrough (NMD candidate) [Source:HGNC Symbol;Acc:HGNC:49182]	-
ENSG00000255493	0	0	0.251119	0	0.0930813	0	0.114733	0	0	#NUM!	OR4A10P	11	55430478	55432370	+	928	unprocessed_pseudogene	olfactory receptor family 4 subfamily A member 10 pseudogene [Source:HGNC Symbol;Acc:HGNC:15147]	-
ENSG00000128655	0	0	0	0.0211215	0	0.00699366	0	0.00937173	#DIV/0!	#DIV/0!	PDE11A	2	177623252	178072755	-	12237	protein_coding	phosphodiesterase 11A [Source:HGNC Symbol;Acc:HGNC:8773]	-
ENSG00000272983	0.00737917	0	0.00507604	0	0.0269057	0	0.0131203	0	0	#NUM!	AL117339,4	10	38137337	38144399	+	7063	lincRNA	novel transcript	-
ENSG00000279583	0.103411	0	0.213405	0	0	0	0.105605	0	0	#NUM!	AC009086,3	16	29595130	29596137	-	1008	TEC	novel transcript	-
ENSG00000285650	0	0.0625854	0	0	0	0.0428041	0	0.0351299	#DIV/0!	#DIV/0!	AL157827,2	9	92600094	92612368	-	3199	antisense	Novel transcript, antisense to CENPP	-
ENSG00000227730	0.152693	0	0	0	0.472387	0	0.20836	0	0	#NUM!	MTND6P5	9	5091093	5091604	+	512	unprocessed_pseudogene	MT-ND6 pseudogene 5 [Source:HGNC Symbol;Acc:HGNC:39468]	-
ENSG00000227741	0	0.161479	0	0.0109195	0	0.0216937	0	0.0646974	#DIV/0!	#DIV/0!	AL121987,2	1	160202199	160208869	-	1578	antisense	uncharacterized LOC729867 [Source:NCBI gene;Acc:729867]	-

## Sheet: GO DOWN
Term	Overlap	P-value	Adjusted P-value	Old P-value	Old Adjusted P-value	Odds Ratio	Combined Score	Genes
Aerobic Respiration and Respiratory Electron Transport	23/260	7.6e-10	4.68e-07	0	0	5.37637	112.889	COX8A;ISCA2;NDUFB7;PKLR;IDH3G;NDUFB3;NDUFA2;HSCB;COX6C;COX6A1;COX7C;COX5A;COX6B1;ATP5MC1;LDHB;TMEM223;NDUFS8;NDUFS7;NDUFAB1;NDUFS3;NDUFAF3;MT-CO2;HAGH
Respiratory Electron Transport	17/158	6.98e-09	2.15e-06	0	0	6.59937	123.937	COX8A;NDUFB7;NDUFB3;NDUFA2;HSCB;COX6A1;COX6C;COX7C;COX5A;COX6B1;TMEM223;NDUFS8;NDUFS7;NDUFAB1;NDUFS3;NDUFAF3;MT-CO2
Metabolism	72/2181	9.77e-07	0.0002	0	0	1.98689	27.4957	ISCA2;ACHE;TECR;NUDT1;DBI;HSCB;NADSYN1;COX6A1;ENO3;COX7C;MED11;AKR7A2;TMEM223;RPL18A;TSPO;NUDT18;RPL39;GYG1;VKORC1;COX8A;ARSA;ACOT8;PHYKPL;RPS8;GPCPD1;COX6B1;MED25;NDUFS8;PPA2;NDUFS7;ETHE1;CSNK2B;NDUFS3;MT-CO2;HAGH;CES2;NDUFB7;GSTP1;RPL12;NDUFB3;RPS27L;ALOX12;TXN;COX5A;BPHL;PLD3;ATP5MC1;RXRB;LDHB;PPCS;PSAP;LHPP;RPL19;GSTM4;SYT5;ACBD4;PKLR;IDH3G;NDUFA2;NR1D1;COX6C;ACSF3;DHODH;COQ4;BCKDK;NUDT8;GLB1…
Complex IV Assembly	17746	2.67e-06	0.000411	0	0	10.7326	137.733	COX8A;TMEM223;MT-CO2;COX6A1;COX6C;COX5A;COX7C;COX6B1
Complex I Biogenesis	25082	4.63e-06	0.000569	0	0	8.20041	100.726	NDUFS8;NDUFB7;NDUFS7;NDUFB3;NDUFA2;NDUFAB1;NDUFS3;NDUFAF3;HSCB
Cytoprotection by HMOX1	21732	0.00011	0.0112649	0	0	7.19972	65.6321	COX8A;MT-CO2;COX6A1;COX6C;COX7C;COX5A;COX6B1
TP53 Regulates Metabolic Genes	31625	0.000203	0.0178361	0	0	5.49322	46.7047	COX8A;MT-CO2;TXN;COX6A1;COX6C;COX7C;COX5A;COX6B1
SRP-dependent Cotranslational Protein Targeting to Membrane	9/119	0.000395	0.0303882	0	0	4.38694	34.3755	RPL18A;SSR4;RPS8;RPL12;RPS27L;RPL39;RPL26L1;RPL19;SEC11C
Translation	15/302	0.000587	0.0400913	0	0	2.82347	21.0094	MRPS26;SSR4;RPS8;RPL12;RPS27L;MRPL47;MRPL34;MRPL57;MRPL40;RPL18A;PPA2;RPL39;RPL26L1;RPL19;SEC11C
Cellular Response to Chemical Stress	11/202	0.00149651	0.0920356	0	0	3.09213	20.1131	COX8A;CCS;GSTP1;CSNK2B;MT-CO2;TXN;COX6C;COX6A1;COX7C;COX5A;COX6B1
Peptide Chain Elongation	34516	0.00189186	0.105772	0	0	4.29558	26.9341	RPL18A;RPS8;RPL12;RPS27L;RPL39;RPL26L1;RPL19
Eukaryotic Translation Termination	35977	0.00240051	0.110345	0	0	4.10593	24.7673	RPL18A;RPS8;RPL12;RPS27L;RPL39;RPL26L1;RPL19
Selenocysteine Synthesis	35977	0.00240051	0.110345	0	0	4.10593	24.7673	RPL18A;RPS8;RPL12;RPS27L;RPL39;RPL26L1;RPL19
Eukaryotic Translation Elongation	36342	0.00254273	0.110345	0	0	4.06109	24.263	RPL18A;RPS8;RPL12;RPS27L;RPL39;RPL26L1;RPL19
Nonsense Mediated Decay (NMD) Independent of the Exon Junction Complex (EJC)	7/100	0.00269134	0.110345	0	0	4.01722	23.7727	RPL18A;RPS8;RPL12;RPS27L;RPL39;RPL26L1;RPL19
Viral mRNA Translation	7/102	0.00300849	0.115639	0	0	3.93224	22.8318	RPL18A;RPS8;RPL12;RPS27L;RPL39;RPL26L1;RPL19
Response of EIF2AK4 (GCN2) to Amino Acid Deficiency	7/106	0.00372782	0.120828	0	0	3.77259	21.0961	RPL18A;RPS8;RPL12;RPS27L;RPL39;RPL26L1;RPL19
Formation of a Pool of Free 40S Subunits	7/106	0.00372782	0.120828	0	0	3.77259	21.0961	RPL18A;RPS8;RPL12;RPS27L;RPL39;RPL26L1;RPL19
Protein Localization	9/164	0.00373289	0.120828	0	0	3.10613	17.3651	COA4;ACOT8;IDH3G;ECH1;HSCB;CRAT;TOMM5;ATP5MC1;DHRS4
Influenza Infection	9/169	0.00454366	0.139718	0	0	3.00829	16.2268	RPL18A;RPS8;RPL12;RPS27L;POLR2I;RPL39;RPL26L1;RPL19;HSPA1A
L13a-mediated Translational Silencing of Ceruloplasmin Expression	7/116	0.00609541	0.166366	0	0	3.42473	17.4669	RPL18A;RPS8;RPL12;RPS27L;RPL39;RPL26L1;RPL19
GTP Hydrolysis and Joining of the 60S Ribosomal Subunit	7/117	0.0063824	0.166366	0	0	3.39342	17.151	RPL18A;RPS8;RPL12;RPS27L;RPL39;RPL26L1;RPL19
Phosphate Bond Hydrolysis by NUDT Proteins	45840	0.00684678	0.166366	0	0	21.1558	105.44	NUDT1;NUDT18
Influenza Viral RNA Transcription and Replication	8/149	0.00694677	0.166366	0	0	3.02901	15.0526	RPL18A;RPS8;RPL12;RPS27L;POLR2I;RPL39;RPL26L1;RPL19
Mitochondrial Protein Import	23863	0.0072663	0.166366	0	0	4.43093	21.8202	COA4;IDH3G;HSCB;TOMM5;ATP5MC1
Nonsense Mediated Decay (NMD) Enhanced by the Exon Junction Complex (EJC)	7/120	0.00730387	0.166366	0	0	3.30282	16.2477	RPL18A;RPS8;RPL12;RPS27L;RPL39;RPL26L1;RPL19
Nonsense-Mediated Decay (NMD)	7/120	0.00730387	0.166366	0	0	3.30282	16.2477	RPL18A;RPS8;RPL12;RPS27L;RPL39;RPL26L1;RPL19
Selenoamino Acid Metabolism	7/122	0.00797062	0.175069	0	0	3.24505	15.68	RPL18A;RPS8;RPL12;RPS27L;RPL39;RPL26L1;RPL19
Cap-dependent Translation Initiation	7/124	0.00868122	0.177965	0	0	3.18925	15.1381	RPL18A;RPS8;RPL12;RPS27L;RPL39;RPL26L1;RPL19
Eukaryotic Translation Initiation	7/124	0.00868122	0.177965	0	0	3.18925	15.1381	RPL18A;RPS8;RPL12;RPS27L;RPL39;RPL26L1;RPL19
Beta-oxidation of pristanoyl-CoA	45902	0.0114513	0.227178	0	0	15.1097	67.5353	ACOT8;CRAT
rRNA Processing	10/237	0.0138528	0.266234	0	0	2.35434	10.0749	RPL18A;RPS8;RPL12;TSR3;RPS27L;MT-CO2;RPL39;RPL26L1;RPL19;MRM3
Peroxisomal Lipid Metabolism	46813	0.0149247	0.278143	0	0	6.35741	26.7312	ACOT8;ACBD4;CRAT
Cellular Responses to Stimuli	26/887	0.0157594	0.28506	0	0	1.6331	6.77788	GSTP1;RPL12;RPS27L;MT1X;HIKESHI;TXN;COX6A1;COX7C;COX5A;MT2A;CAPNS1;RPL18A;RPL39;RPL19;COX8A;RPS8;NR1D1;COX6C;COX6B1;CCS;CSNK2B;MT-CO2;TPP1;ACTR10;RPL26L1;HSPA1A
Receptor Mediated Mitophagy	45963	0.0170699	0.29161	0	0	11.7508	47.831	CSNK2B;ATG12
Metallothioneins Bind Metals	45963	0.0170699	0.29161	0	0	11.7508	47.831	MT2A;MT1X
Fatty Acid Metabolism	8/176	0.0176944	0.29411	0	0	2.53868	10.2423	ACOT8;ACBD4;TECR;NDUFAB1;ALOX12;DBI;ACSF3;CRAT
Transcriptional Regulation by TP53	13/362	0.0189397	0.306524	0	0	1.9947	7.91196	COX8A;TAF12;TAF10;TXN;COX6C;COX6A1;COX7C;COX5A;COX6B1;CSNK2B;SMYD2;MT-CO2;POLR2I
Cellular Responses to Stress	23/787	0.0230406	0.354327	0	0	1.62247	6.11753	COX8A;RPS8;GSTP1;RPL12;RPS27L;HIKESHI;TXN;NR1D1;COX6C;COX6A1;COX7C;COX5A;COX6B1;CCS;RPL18A;CSNK2B;MT-CO2;TPP1;RPL39;ACTR10;RPL26L1;RPL19;HSPA1A
WNT5A-dependent Internalization of FZD2, FZD5 and ROR2	41306	0.0236218	0.354327	0	0	9.61333	36.0076	FZD2;CLTB
Mitochondrial Iron-Sulfur Cluster Biogenesis	41306	0.0236218	0.354327	0	0	9.61333	36.0076	ISCA2;HSCB
Response to Metal Ions	41671	0.0272237	0.370923	0	0	8.81177	31.7547	MT2A;MT1X
Mitochondrial Translation Elongation	33359	0.0277438	0.370923	0	0	3.08724	11.067	MRPS26;MRPL40;MRPL47;MRPL34;MRPL57
Mitochondrial Translation Initiation	33359	0.0277438	0.370923	0	0	3.08724	11.067	MRPS26;MRPL40;MRPL47;MRPL34;MRPL57
Mitochondrial Translation Termination	33359	0.0277438	0.370923	0	0	3.08724	11.067	MRPS26;MRPL40;MRPL47;MRPL34;MRPL57
Chaperonin-mediated Protein Folding	33359	0.0277438	0.370923	0	0	3.08724	11.067	FBXW9;CSNK2B;FBXL5;PFDN5;PFDN6
Detoxification of Reactive Oxygen Species	13210	0.0291758	0.381768	0	0	4.81425	17.0156	CCS;GSTP1;TXN
Peroxisomal Protein Import	23102	0.0299702	0.383993	0	0	3.59524	12.6105	ACOT8;ECH1;CRAT;DHRS4
Cellular Response to Starvation	7/161	0.0316274	0.386908	0	0	2.41841	8.35253	RPL18A;RPS8;RPL12;RPS27L;RPL39;RPL26L1;RPL19
rRNA Processing in the Nucleus and Cytosol	8/199	0.0335694	0.386908	0	0	2.23034	7.57008	RPL18A;RPS8;RPL12;TSR3;RPS27L;RPL39;RPL26L1;RPL19
Regulation of Expression of SLITs and ROBOs	7/164	0.0344468	0.386908	0	0	2.37183	7.98912	RPL18A;RPS8;RPL12;RPS27L;RPL39;RPL26L1;RPL19
Rap1 Signalling	42401	0.0350339	0.386908	0	0	7.55218	25.3107	RAP1GAP;SIPA1
Protein Folding	35551	0.0351794	0.386908	0	0	2.88501	9.65699	FBXW9;CSNK2B;FBXL5;PFDN5;PFDN6
Mitochondrial Protein Degradation	35551	0.0351794	0.386908	0	0	2.88501	9.65699	ECH1;NDUFA2;NDUFS3;MT-CO2;COX5A
Mitochondrial Translation	35551	0.0351794	0.386908	0	0	2.88501	9.65699	MRPS26;MRPL40;MRPL47;MRPL34;MRPL57
Mitophagy	14305	0.0358598	0.386908	0	0	4.41239	14.685	CSNK2B;ATG12;TOMM5
Glycosphingolipid Catabolism	14305	0.0358598	0.386908	0	0	4.41239	14.685	ARSA;GLB1L;PSAP
Biosynthesis of DHA-derived SPMs	42767	0.0392248	0.408868	0	0	7.04834	22.8257	GSTM4;ALOX12
Purine Catabolism	42767	0.0392248	0.408868	0	0	7.04834	22.8257	NUDT1;NUDT18
tRNA Processing in the Mitochondrion	15401	0.0432605	0.441681	0	0	4.07235	12.7893	MT-TN;MT-TC;MT-CO2
Signaling by ROBO Receptors	8/210	0.043809	0.441681	0	0	2.10769	6.59268	RPL18A;RPS8;RPL12;RPS27L;ARHGAP39;RPL39;RPL26L1;RPL19
Metabolism of Lipids	21/758	0.0469282	0.462558	0	0	1.52912	4.67778	GSTM4;ARSA;ACHE;ACOT8;ACBD4;TECR;ALOX12;DBI;NR1D1;GPCPD1;ACSF3;PLD3;RXRB;MED11;MED25;GLB1L;CSNK2B;NDUFAB1;PSAP;TSPO;CRAT
Biosynthesis of Specialized Proresolving Mediators (SPMs)	43497	0.0481361	0.462558	0	0	6.21849	18.8652	GSTM4;ALOX12
Synthesis, Secretion, and Deacylation of Ghrelin	43497	0.0481361	0.462558	0	0	6.21849	18.8652	ACHE;SEC11C
RHOG GTPase Cycle	27120	0.0494947	0.468296	0	0	3.02857	9.10355	PLEKHG3;RHOG;NDUFS3;ARHGAP39
Vitamin B5 (Pantothenate) Metabolism	43862	0.0528406	0.488054	0	0	5.87272	17.2686	NUDT8;PPCS
RNA Polymerase II HIV Promoter Escape	17227	0.057138	0.488054	0	0	3.60866	10.329	TAF12;TAF10;POLR2I
RNA Polymerase II Promoter Escape	17227	0.057138	0.488054	0	0	3.60866	10.329	TAF12;TAF10;POLR2I
RNA Polymerase II Transcription Initiation	17227	0.057138	0.488054	0	0	3.60866	10.329	TAF12;TAF10;POLR2I
RNA Polymerase II Transcription Initiation And Promoter Clearance	17227	0.057138	0.488054	0	0	3.60866	10.329	TAF12;TAF10;POLR2I
RNA Polymerase II Transcription Pre-Initiation And Promoter Opening	17227	0.057138	0.488054	0	0	3.60866	10.329	TAF12;TAF10;POLR2I
HIV Transcription Initiation	17227	0.057138	0.488054	0	0	3.60866	10.329	TAF12;TAF10;POLR2I
Cellular Hexose Transport	44593	0.0627092	0.525319	0	0	5.28491	14.6352	SLC50A1;SLC5A10
Pyruvate Metabolism	17958	0.0632091	0.525319	0	0	3.45141	9.5304	LDHB;PKLR;HAGH
Major Pathway of rRNA Processing in the Nucleolus and Cytosol	7/189	0.064477	0.528712	0	0	2.0434	5.60187	RPL18A;RPS8;RPL12;RPS27L;RPL39;RPL26L1;RPL19
CDC42 GTPase Cycle	6/155	0.0706854	0.571993	0	0	2.13719	5.66252	PLEKHG3;PLEKHG4;WDR81;WDR91;ARHGEF19;ARHGAP39
Synthesis of Very Long-Chain Fatty acyl-CoAs	45323	0.0731422	0.576698	0	0	4.80397	12.5641	TECR;ACSF3
Maturation of hRSV A Proteins	45323	0.0731422	0.576698	0	0	4.80397	12.5641	CSNK2B;SEC11C
MicroRNA (miRNA) Biogenesis	46054	0.0840848	0.642492	0	0	4.40319	10.902	POLR2I;TARBP2
Metabolism of Proteins	47/2067	0.0887243	0.642492	0	0	1.25665	3.04388	ACHE;RPL12;RPS27L;TXN;MRPL34;COX5A;MRPL57;BABAM1;MRPL40;RPL18A;TMEM129;CTSH;RPL39;RPL19;SEC11C;ARSA;MRPS26;RWDD3;SSR4;RPS8;LAMB2;TAF10;ECH1;FBXW9;NDUFA2;ANO8;ALG14;MRPL47;TRAPPC9;FBXO32;COMMD4;RAB32;FBXL8;PPA2;CSNK2B;NDUFAB1;NDUFS3;RNF181;ERCC8;MT-CO2;RAB38;FBXL5;ACTR10;PFDN5;COPE;PFDN6;RPL26L1
Prefoldin Mediated Transfer of Substrate to CCT TriC	46419	0.0897309	0.642492	0	0	4.22685	10.1907	PFDN5;PFDN6
NR1H2 & NR1H3 Regulate Gene Expression Linked to Gluconeogenesis	45778	0.0898444	0.642492	0	0	13.1875	31.7776	RXRB
NR1H2 & NR1H3 Regulate Gene Expression Linked to Triglyceride Lipolysis in Adipose	45778	0.0898444	0.642492	0	0	13.1875	31.7776	RXRB
NR1H2 & NR1H3 Regulate Gene Expression to Limit Cholesterol Uptake	45778	0.0898444	0.642492	0	0	13.1875	31.7776	RXRB
Branched-chain Ketoacid Dehydrogenase Kinase Deficiency	45778	0.0898444	0.642492	0	0	13.1875	31.7776	BCKDK
Diseases of Base Excision Repair	45778	0.0898444	0.642492	0	0	13.1875	31.7776	NTHL1
Glycosphingolipid Metabolism	21245	0.0939278	0.663973	0	0	2.88531	6.82441	ARSA;GLB1L;PSAP
Synthesis of PC	46784	0.0954852	0.666672	0	0	4.06407	9.54562	ACHE;CSNK2B
Downregulation of ERBB2 Signaling	47150	0.101342	0.666672	0	0	3.91335	8.95866	CDC37;MATK
EGR2 and SOX10-mediated Initiation of Schwann Cell Myelination	47150	0.101342	0.666672	0	0	3.91335	8.95866	PRX;POU3F1
NADE Modulates Death Signalling	45809	0.106823	0.666672	0	0	10.5495	23.5947	BEX3
Biosynthesis of Lipoxins (LX)	45809	0.106823	0.666672	0	0	10.5495	23.5947	ALOX12
Protein Repair	45809	0.106823	0.666672	0	0	10.5495	23.5947	TXN
Defective F9 Activation	45809	0.106823	0.666672	0	0	10.5495	23.5947	GP1BA
Sulfide Oxidation to Sulfate	45809	0.106823	0.666672	0	0	10.5495	23.5947	ETHE1
Respiratory Syncytial Virus (RSV) Genome Replication, Transcription and Translation	10990	0.107295	0.666672	0	0	3.77339	8.42287	CSNK2B;SEC11C
Metabolism of Nucleotides	35886	0.110905	0.666672	0	0	2.25255	4.95355	NUDT1;NUDT18;TXN;DHODH
Disassembly of the Destruction Complex and Recruitment of AXIN to the Membrane	11355	0.113339	0.666672	0	0	3.64309	7.93237	FRAT1;FZD2
Neutrophil Degranulation	13/478	0.113404	0.666672	0	0	1.48809	3.23927	ARSA;GSTP1;RHOG;KCNAB2;DPP7;NPC2;CSNK2B;PSAP;CTSH;YPEL5;ACTR10;GYG1;HSPA1A
PINK1-PRKN Mediated Mitophagy	11720	0.119468	0.666672	0	0	3.52147	7.48209	ATG12;TOMM5
Cooperation of Prefoldin and TriC CCT in Actin and Tubulin Folding	11720	0.119468	0.666672	0	0	3.52147	7.48209	PFDN5;PFDN6
Metabolism of RNA	19/761	0.121895	0.666672	0	0	1.36604	2.87497	MT-TN;RPS8;RPL12;TSR3;ZBTB8OS;RPS27L;MRM3;TRMT9B;LSM8;RPL18A;MT-TC;PCBP2;MT-CO2;TXNL4A;POLR2I;RPL39;RPL26L1;RPL19;HSPA1A
Cation-coupled Chloride Cotransporters	45839	0.123486	0.666672	0	0	8.79077	18.387	SLC12A5
Coenzyme A Biosynthesis	45839	0.123486	0.666672	0	0	8.79077	18.387	PPCS
Defective Binding of VWF Variant to GPIb IX V	45839	0.123486	0.666672	0	0	8.79077	18.387	GP1BA
Enhanced Binding of GP1BA Variant to VWF Multimer Collagen	45839	0.123486	0.666672	0	0	8.79077	18.387	GP1BA
Erythropoietin Activates Phospholipase C Gamma (PLCG)	45839	0.123486	0.666672	0	0	8.79077	18.387	EPOR
Erythropoietin Activates STAT5	45839	0.123486	0.666672	0	0	8.79077	18.387	EPOR
SUMO Is Transferred From E1 to E2 (UBE2I, UBC9)	45839	0.123486	0.666672	0	0	8.79077	18.387	RWDD3
Synthesis of 12-Eicosatetraenoic Acid Derivatives	45839	0.123486	0.666672	0	0	8.79077	18.387	ALOX12
Viral RNP Complexes in the Host Cell Nucleus	45839	0.123486	0.666672	0	0	8.79077	18.387	HSPA1A
Cristae Formation	12086	0.125678	0.666672	0	0	3.4077	7.06769	CHCHD6;ATP5MC1
RAC1 GTPase Cycle	6/184	0.130636	0.666672	0	0	1.78633	3.63579	PLEKHG3;PLEKHG4;NOXA1;ARHGEF19;ARHGAP39;ARHGAP23
Citric Acid Cycle (TCA Cycle)	12451	0.131962	0.666672	0	0	3.30104	6.6854	ISCA2;IDH3G
Metabolism of Amino Acids and Derivatives	10/358	0.13434	0.666672	0	0	1.52615	3.06357	BCKDK;RPL18A;PHYKPL;RPS8;ETHE1;RPL12;RPS27L;RPL39;RPL26L1;RPL19
RHO GTPase Cycle	12/450	0.137808	0.666672	0	0	1.4563	2.88624	PLEKHG3;PLEKHG4;WDR81;CDC37;WDR91;NOXA1;RHOG;ARHGEF19;NDUFS3;PTK2B;ARHGAP39;ARHGAP23
tRNA Processing	5/146	0.137983	0.666672	0	0	1.8777	3.71901	TRMT9B;MT-TN;MT-TC;ZBTB8OS;MT-CO2
Negative Regulators of DDX58 IFIH1 Signaling	12816	0.138317	0.666672	0	0	3.20085	6.33194	PCBP2;ATG12
Nucleotide Catabolism	12816	0.138317	0.666672	0	0	3.20085	6.33194	NUDT1;NUDT18
Lysosome Vesicle Biogenesis	12816	0.138317	0.666672	0	0	3.20085	6.33194	BLOC1S1;CLTB
rRNA Modification in the Mitochondrion	45870	0.139838	0.666672	0	0	7.53456	14.8225	MRM3
ChREBP Activates Metabolic Gene Expression	45870	0.139838	0.666672	0	0	7.53456	14.8225	PKLR
Defects of Platelet Adhesion to Exposed Collagen	45870	0.139838	0.666672	0	0	7.53456	14.8225	GP1BA
IFNG Signaling Activates MAPKs	45870	0.139838	0.666672	0	0	7.53456	14.8225	IFNGR2
Synthesis of PG	45870	0.139838	0.666672	0	0	7.53456	14.8225	PLD3
Inactivation of CDC42 and RAC1	45870	0.139838	0.666672	0	0	7.53456	14.8225	ARHGAP39
VEGF Binds to VEGFR Leading to Receptor Dimerization	45870	0.139838	0.666672	0	0	7.53456	14.8225	VEGFB
VEGF Ligand-Receptor Interactions	45870	0.139838	0.666672	0	0	7.53456	14.8225	VEGFB
WNT Mediated Activation of DVL	45870	0.139838	0.666672	0	0	7.53456	14.8225	CSNK2B
RHOA GTPase Cycle	5/149	0.146542	0.678457	0	0	1.8383	3.53035	PLEKHG3;PLEKHG4;ARHGEF19;ARHGAP39;ARHGAP23
Transcription of the HIV Genome	25993	0.146695	0.678457	0	0	2.33215	4.47633	TAF12;TAF10;POLR2I
Fatty acyl-CoA Biosynthesis	13547	0.151218	0.678457	0	0	3.01764	5.70041	TECR;ACSF3
Glutathione Conjugation	13547	0.151218	0.678457	0	0	3.01764	5.70041	GSTM4;GSTP1
Myoclonic Epilepsy of Lafora	45901	0.155887	0.678457	0	0	6.59241	12.2528	GYG1
NR1H2 & NR1H3 Regulate Gene Expression Linked to Lipogenesis	45901	0.155887	0.678457	0	0	6.59241	12.2528	RXRB
NR1H2 & NR1H3 Regulate Gene Expression to Control Bile Acid Homeostasis	45901	0.155887	0.678457	0	0	6.59241	12.2528	RXRB
Defective Factor IX Causes Hemophilia B	45901	0.155887	0.678457	0	0	6.59241	12.2528	GP1BA
Displacement of DNA Glycosylase by APEX1	45901	0.155887	0.678457	0	0	6.59241	12.2528	NTHL1
Small Interfering RNA (siRNA) Biogenesis	45901	0.155887	0.678457	0	0	6.59241	12.2528	TARBP2
Hydrolysis of LPC	45901	0.155887	0.678457	0	0	6.59241	12.2528	GPCPD1
SARS-CoV-1-host Interactions	4/112	0.157125	0.678457	0	0	1.95915	3.62583	PKLR;RPS8;PCBP2;RPS27L
rRNA Processing in the Mitochondrion	13912	0.157755	0.678457	0	0	2.93366	5.41763	MT-CO2;MRM3
Mitochondrial Fatty Acid Beta-Oxidation	13912	0.157755	0.678457	0	0	2.93366	5.41763	NDUFAB1;DBI
Association of TriC CCT With Target Proteins During Biosynthesis	14277	0.164344	0.701885	0	0	2.85423	5.15415	FBXW9;FBXL5
Neurotransmitter Clearance	45931	0.171637	0.704912	0	0	5.85962	10.3268	ACHE
Processing and Activation of SUMO	45931	0.171637	0.704912	0	0	5.85962	10.3268	RWDD3
Protein Lipoylation	45931	0.171637	0.704912	0	0	5.85962	10.3268	NDUFAB1
Regulation of FOXO Transcriptional Activity by Acetylation	45931	0.171637	0.704912	0	0	5.85962	10.3268	TXN
Formation of the Posterior Neural Plate	45931	0.171637	0.704912	0	0	5.85962	10.3268	POU3F1
Autophagy	5/158	0.173508	0.704912	0	0	1.72936	3.02903	GABARAPL1;CSNK2B;ATG12;VPS28;TOMM5
PPARA Activates Gene Expression	4/117	0.175129	0.704912	0	0	1.87198	3.26143	RXRB;MED11;MED25;NR1D1
Nervous System Development	14/567	0.175971	0.704912	0	0	1.34509	2.337	RPS8;RPL12;CLTB;RPS27L;ARHGAP39;POU3F1;RAP1GAP;RPL18A;CSNK2B;PRX;RPL39;PDLIM7;RPL26L1;RPL19
RET Signaling	15008	0.177661	0.704912	0	0	2.70758	4.67837	RAP1GAP;PDLIM7
SARS-CoV-1 Modulates Host Translation Machinery	15008	0.177661	0.704912	0	0	2.70758	4.67837	RPS8;RPS27L
Signaling by Retinoic Acid	15008	0.177661	0.704912	0	0	2.70758	4.67837	RXRB;DHRS4
Regulation of Lipid Metabolism by PPARalpha	4/119	0.182521	0.705904	0	0	1.83924	3.12834	RXRB;MED11;MED25;NR1D1
Beta-oxidation of Very Long Chain Fatty Acids	45962	0.187093	0.705904	0	0	5.27339	8.83898	ACOT8
Condensation of Prometaphase Chromosomes	45962	0.187093	0.705904	0	0	5.27339	8.83898	CSNK2B
RHO GTPases Activate KTN1	45962	0.187093	0.705904	0	0	5.27339	8.83898	RHOG
Constitutive Signaling by Overexpressed ERBB2	45962	0.187093	0.705904	0	0	5.27339	8.83898	CDC37
Formation of Annular Gap Junctions	45962	0.187093	0.705904	0	0	5.27339	8.83898	CLTB
Formation of the Anterior Neural Plate	45962	0.187093	0.705904	0	0	5.27339	8.83898	POU3F1
MET Activates RAS Signaling	45962	0.187093	0.705904	0	0	5.27339	8.83898	RANBP10
RNA Polymerase II Pre-transcription Events	29646	0.192394	0.719025	0	0	2.03212	3.34937	TAF12;TAF10;POLR2I
WNT5 FZD7-mediated Leishmania Damping	45992	0.202262	0.719025	0	0	4.79374	7.66131	NOXA1
Pregnenolone Biosynthesis	45992	0.202262	0.719025	0	0	4.79374	7.66131	TSPO
Reduction of Cytosolic Ca++ Levels	45992	0.202262	0.719025	0	0	4.79374	7.66131	ATP2B2
Erythropoietin Activates Phosphoinositide-3-kinase (PI3K)	45992	0.202262	0.719025	0	0	4.79374	7.66131	EPOR
GP1b-IX-V Activation Signalling	45992	0.202262	0.719025	0	0	4.79374	7.66131	GP1BA
Gap Junction Degradation	45992	0.202262	0.719025	0	0	4.79374	7.66131	CLTB
Interleukin-2 Signaling	45992	0.202262	0.719025	0	0	4.79374	7.66131	PTK2B
Killing Mechanisms	45992	0.202262	0.719025	0	0	4.79374	7.66131	NOXA1
Lysine Catabolism	45992	0.202262	0.719025	0	0	4.79374	7.66131	PHYKPL
Glycerophospholipid Biosynthesis	4/128	0.216964	0.741926	0	0	1.70496	2.60521	ACHE;CSNK2B;GPCPD1;PLD3
Alpha-Linolenic (Omega3) and Linoleic (Omega6) Acid Metabolism	41275	0.217149	0.741926	0	0	4.39404	6.71045	ACOT8
Alpha-Linolenic Acid (ALA) Metabolism	41275	0.217149	0.741926	0	0	4.39404	6.71045	ACOT8
Diseases of Branched-Chain Amino Acid Catabolism	41275	0.217149	0.741926	0	0	4.39404	6.71045	BCKDK
Synthesis, Secretion, and Inactivation of Glucose-dependent Insulinotropic Polypeptide (GIP)	41275	0.217149	0.741926	0	0	4.39404	6.71045	SEC11C
The Activation of Arylsulfatases	41275	0.217149	0.741926	0	0	4.39404	6.71045	ARSA
Ubiquinol Biosynthesis	41275	0.217149	0.741926	0	0	4.39404	6.71045	COQ4
Protein-protein Interactions at Synapses	32203	0.226227	0.752982	0	0	1.8641	2.77046	SHARPIN;NRXN2;PPFIA3
Selective Autophagy	32568	0.231153	0.752982	0	0	1.84233	2.69842	CSNK2B;ATG12;TOMM5
Nucleotide Biosynthesis	41640	0.231759	0.752982	0	0	4.05583	5.92986	DHODH
Regulation of IFNG Signaling	41640	0.231759	0.752982	0	0	4.05583	5.92986	IFNGR2
Erythropoietin Activates RAS	41640	0.231759	0.752982	0	0	4.05583	5.92986	EPOR
Glycogen Breakdown (Glycogenolysis)	41640	0.231759	0.752982	0	0	4.05583	5.92986	GYG1
Glycogen Synthesis	41640	0.231759	0.752982	0	0	4.05583	5.92986	GYG1
RAB GEFs Exchange GTP for GDP on RABs	32933	0.236099	0.752982	0	0	1.82106	2.62871	RAB32;RAB38;TRAPPC9
Respiratory Syncytial Virus Infection Pathway	4/133	0.236812	0.752982	0	0	1.63845	2.36017	MED11;MED25;CSNK2B;SEC11C
Regulation of TNFR1 Signaling	18295	0.239142	0.752982	0	0	2.1989	3.14596	SHARPIN;SPPL2B
Signaling by ERBB2	18295	0.239142	0.752982	0	0	2.1989	3.14596	CDC37;MATK
Regulation of TP53 Activity Through Phosphorylation	33664	0.246045	0.752982	0	0	1.77996	2.49593	TAF12;TAF10;CSNK2B
Formation of TC-NER Pre-Incision Complex	18660	0.246064	0.752982	0	0	2.15391	3.02014	ERCC8;POLR2I
WNT5A-dependent Internalization of FZD4	42005	0.246096	0.752982	0	0	3.76594	5.27996	CLTB
Constitutive Signaling by EGFRvIII	42005	0.246096	0.752982	0	0	3.76594	5.27996	CDC37
Degradation of Cysteine and Homocysteine	42005	0.246096	0.752982	0	0	3.76594	5.27996	ETHE1
Diseases Associated With Glycosylation Precursor Biosynthesis	42005	0.246096	0.752982	0	0	3.76594	5.27996	GALK1
Signaling by EGFRvIII in Cancer	42005	0.246096	0.752982	0	0	3.76594	5.27996	CDC37
Synthesis And Processing Of GAG, GAGPOL Polyproteins	42005	0.246096	0.752982	0	0	3.76594	5.27996	VPS28
Keratan Sulfate Degradation	42005	0.246096	0.752982	0	0	3.76594	5.27996	GLB1L
Membrane Binding and Targetting of GAG Proteins	42005	0.246096	0.752982	0	0	3.76594	5.27996	VPS28
mRNA Splicing - Minor Pathway	19391	0.259925	0.761918	0	0	2.06924	2.78801	TXNL4A;POLR2I
Nuclear Receptor Transcription Pathway	19391	0.259925	0.761918	0	0	2.06924	2.78801	RXRB;NR1D1
Formation of the Ternary Complex, and Subsequently, the 43S Complex	19391	0.259925	0.761918	0	0	2.06924	2.78801	RPS8;RPS27L
Platelet Adhesion to Exposed Collagen	42370	0.260167	0.761918	0	0	3.5147	4.73229	GP1BA
Processing of SMDT1	42370	0.260167	0.761918	0	0	3.5147	4.73229	PARL
Defects of Contact Activation System (CAS) and Kallikrein Kinin System (KKS)	42370	0.260167	0.761918	0	0	3.5147	4.73229	GP1BA
Signal Regulatory Protein Family Interactions	42370	0.260167	0.761918	0	0	3.5147	4.73229	PTK2B
Signaling by ERBB2 ECD Mutants	42370	0.260167	0.761918	0	0	3.5147	4.73229	CDC37
Glycogen Storage Diseases	42370	0.260167	0.761918	0	0	3.5147	4.73229	GYG1
Mitochondrial Biogenesis	35490	0.271171	0.780071	0	0	1.68485	2.19873	CHCHD6;NR1D1;ATP5MC1
Neddylation	6/234	0.272375	0.780071	0	0	1.39101	1.80911	FBXL8;FBXW9;ERCC8;FBXL5;FBXO32;COMMD4
SARS-CoV-2 Modulates Host Translation Machinery	20121	0.273795	0.780071	0	0	1.99095	2.57903	RPS8;RPS27L
Acetylcholine Neurotransmitter Release Cycle	42736	0.273976	0.780071	0	0	3.29486	4.2659	PPFIA3
Beta-catenin Phosphorylation Cascade	42736	0.273976	0.780071	0	0	3.29486	4.2659	FRAT1
The NLRP3 Inflammasome	42736	0.273976	0.780071	0	0	3.29486	4.2659	TXN
Macroautophagy	4/143	0.277655	0.78625	0	0	1.5198	1.94744	GABARAPL1;CSNK2B;ATG12;TOMM5
HSP90 Chaperone Cycle for Steroid Hormone Receptors (SHR) in the Presence of Ligand	20486	0.280726	0.78625	0	0	1.95398	2.48229	ACTR10;HSPA1A
Late Phase of HIV Life Cycle	4/145	0.285964	0.78625	0	0	1.49809	1.87544	TAF12;TAF10;POLR2I;VPS28
Mitochondrial Unfolded Protein Response (UPRmt)	43101	0.287528	0.78625	0	0	3.10089	3.86505	HSPA1A
Norepinephrine Neurotransmitter Release Cycle	43101	0.287528	0.78625	0	0	3.10089	3.86505	PPFIA3
RNA Polymerase III Chain Elongation	43101	0.287528	0.78625	0	0	3.10089	3.86505	POLR3GL
Serotonin Neurotransmitter Release Cycle	43101	0.287528	0.78625	0	0	3.10089	3.86505	PPFIA3
Neurexins and Neuroligins	20852	0.287652	0.78625	0	0	1.91835	2.39027	SHARPIN;NRXN2
E3 Ubiquitin Ligases Ubiquitinate Target Proteins	20852	0.287652	0.78625	0	0	1.91835	2.39027	TMEM129;RNF181
NFE2L2 Regulating Anti-Oxidant Detoxification Enzymes	43466	0.300828	0.78898	0	0	2.92846	3.51772	TXN
Aflatoxin Activation and Detoxification	43466	0.300828	0.78898	0	0	2.92846	3.51772	AKR7A2
Constitutive Signaling by Ligand-Responsive EGFR Cancer Variants	43466	0.300828	0.78898	0	0	2.92846	3.51772	CDC37
Diseases of Hemostasis	43466	0.300828	0.78898	0	0	2.92846	3.51772	GP1BA
Regulation of TP53 Activity Through Methylation	43466	0.300828	0.78898	0	0	2.92846	3.51772	SMYD2
FASTK Family Proteins Regulate Processing and Stability of Mitochondrial RNAs	43466	0.300828	0.78898	0	0	2.92846	3.51772	MT-CO2
Signaling by FGFR2 IIIa TM	43466	0.300828	0.78898	0	0	2.92846	3.51772	POLR2I
Signaling by Ligand-Responsive EGFR Variants in Cancer	43466	0.300828	0.78898	0	0	2.92846	3.51772	CDC37
LDL Clearance	43466	0.300828	0.78898	0	0	2.92846	3.51772	NPC2
TNF Signaling	21582	0.30148	0.78898	0	0	1.85085	2.21927	SHARPIN;SPPL2B
Ribosomal Scanning and Start Codon Recognition	21947	0.308378	0.791131	0	0	1.81885	2.13975	RPS8;RPS27L
Translation Initiation Complex Formation	21947	0.308378	0.791131	0	0	1.81885	2.13975	RPS8;RPS27L
Metabolism of Vitamins and Cofactors	5/198	0.310486	0.791131	0	0	1.36813	1.60019	VKORC1;COQ4;NUDT8;PPCS;NADSYN1
Axon Guidance	12/541	0.310983	0.791131	0	0	1.20007	1.4017	RPL18A;RPS8;RPL12;CSNK2B;CLTB;RPS27L;ARHGAP39;RPL39;RAP1GAP;PDLIM7;RPL26L1;RPL19
Receptor-type Tyrosine-Protein Phosphatases	43831	0.313879	0.791131	0	0	2.77419	3.21459	PPFIA3
Diseases Associated With N-glycosylation of Proteins	43831	0.313879	0.791131	0	0	2.77419	3.21459	ALG14
Formation of ATP by Chemiosmotic Coupling	43831	0.313879	0.791131	0	0	2.77419	3.21459	ATP5MC1
Induction of Cell-Cell Fusion	43831	0.313879	0.791131	0	0	2.77419	3.21459	ANO8
Maturation of TCA Enzymes and Regulation of TCA Cycle	43831	0.313879	0.791131	0	0	2.77419	3.21459	ISCA2
mRNA Activation Upon Binding of the Cap-Binding Complex and eIFs, and Subsequent Binding to 43S	22313	0.315262	0.791371	0	0	1.78793	2.0639	RPS8;RPS27L
Sphingolipid Metabolism	3/107	0.322081	0.797275	0	0	1.52206	1.72442	ARSA;GLB1L;PSAP
Gap-filling DNA Repair Synthesis and Ligation in TC-NER	22678	0.32213	0.797275	0	0	1.75804	1.99151	ERCC8;POLR2I
Branched-chain Amino Acid Catabolism	44197	0.326688	0.797275	0	0	2.63535	2.94829	BCKDK
Regulation of Gene Expression in Beta Cells	44197	0.326688	0.797275	0	0	2.63535	2.94829	PKLR
Signal Transduction by L1	44197	0.326688	0.797275	0	0	2.63535	2.94829	CSNK2B
Synthesis, Secretion, and Inactivation of Glucagon-like Peptide-1 (GLP-1)	44197	0.326688	0.797275	0	0	2.63535	2.94829	SEC11C
Mitochondrial tRNA Aminoacylation	44197	0.326688	0.797275	0	0	2.63535	2.94829	PPA2
Dual Incision in TC-NER	23043	0.328981	0.799697	0	0	1.72913	1.92237	ERCC8;POLR2I
Death Receptor Signaling	4/157	0.336411	0.800856	0	0	1.37974	1.50312	BEX3;SHARPIN;SPPL2B;ARHGEF19
SARS-CoV-1 Infection	4/157	0.336411	0.800856	0	0	1.37974	1.50312	PKLR;RPS8;PCBP2;RPS27L
Neurodegenerative Diseases	44562	0.339259	0.800856	0	0	2.50973	2.713	CAPNS1
RA Biosynthesis Pathway	44562	0.339259	0.800856	0	0	2.50973	2.713	DHRS4
Deregulated CDK5 Triggers Multiple Neurodegenerative Pathways in Alzheimer's Disease Models	44562	0.339259	0.800856	0	0	2.50973	2.713	CAPNS1
Signaling by ERBB2 TMD JMD Mutants	44562	0.339259	0.800856	0	0	2.50973	2.713	CDC37
The Canonical Retinoid Cycle in Rods (Twilight Vision)	44562	0.339259	0.800856	0	0	2.50973	2.713	RDH8
HIV Life Cycle	4/158	0.340642	0.800856	0	0	1.37071	1.47615	TAF12;TAF10;POLR2I;VPS28
RAB Geranylgeranylation	23774	0.342625	0.800856	0	0	1.67407	1.79313	RAB32;RAB38
Regulation of TP53 Activity	4/160	0.349109	0.800856	0	0	1.353	1.42386	TAF12;TAF10;CSNK2B;SMYD2
Abortive Elongation of HIV-1 Transcript in the Absence of Tat	44927	0.351595	0.800856	0	0	2.39553	2.50398	POLR2I
RHOBTB2 GTPase Cycle	44927	0.351595	0.800856	0	0	2.39553	2.50398	CDC37
RNA Polymerase III Transcription Termination	44927	0.351595	0.800856	0	0	2.39553	2.50398	POLR3GL
Dopamine Neurotransmitter Release Cycle	44927	0.351595	0.800856	0	0	2.39553	2.50398	PPFIA3
Synthesis of Bile Acids and Bile Salts via 7Alpha-Hydroxycholesterol	44927	0.351595	0.800856	0	0	2.39553	2.50398	ACOT8
Intrinsic Pathway of Fibrin Clot Formation	44927	0.351595	0.800856	0	0	2.39553	2.50398	GP1BA
Mitochondrial Calcium Ion Transport	44927	0.351595	0.800856	0	0	2.39553	2.50398	PARL
FOXO-mediated Transcription	24504	0.356179	0.808302	0	0	1.62239	1.67483	TXN;FBXO32
Assembly Of The HIV Virion	45292	0.363702	0.810423	0	0	2.29126	2.31743	VPS28
RHO GTPases Activate NADPH Oxidases	45292	0.363702	0.810423	0	0	2.29126	2.31743	NOXA1
Glutamate Neurotransmitter Release Cycle	45292	0.363702	0.810423	0	0	2.29126	2.31743	PPFIA3
HS-GAG Degradation	45292	0.363702	0.810423	0	0	2.29126	2.31743	GLB1L
Incretin Synthesis, Secretion, and Inactivation	45292	0.363702	0.810423	0	0	2.29126	2.31743	SEC11C
Complex III Assembly	45658	0.375583	0.810469	0	0	2.19568	2.15017	HSCB
Defective Intrinsic Pathway for Apoptosis	45658	0.375583	0.810469	0	0	2.19568	2.15017	CAPNS1
Signaling by EGFR in Cancer	45658	0.375583	0.810469	0	0	2.19568	2.15017	CDC37
Signaling by ERBB2 KD Mutants	45658	0.375583	0.810469	0	0	2.19568	2.15017	CDC37
Signaling by Erythropoietin	45658	0.375583	0.810469	0	0	2.19568	2.15017	EPOR
Glycogen Metabolism	45658	0.375583	0.810469	0	0	2.19568	2.15017	GYG1
Inflammasomes	45658	0.375583	0.810469	0	0	2.19568	2.15017	TXN
Metabolism of Cofactors	45658	0.375583	0.810469	0	0	2.19568	2.15017	COQ4
Mitochondrial RNA Degradation	45658	0.375583	0.810469	0	0	2.19568	2.15017	MT-CO2
Signaling by ERBB2 in Cancer	46023	0.387243	0.826925	0	0	2.10774	1.99962	CDC37
Gluconeogenesis	46023	0.387243	0.826925	0	0	2.10774	1.99962	ENO3
TNFR1-induced Proapoptotic Signaling	46023	0.387243	0.826925	0	0	2.10774	1.99962	SHARPIN
trans-Golgi Network Vesicle Budding	26330	0.389598	0.828868	0	0	1.50612	1.41973	BLOC1S1;CLTB
Attenuation Phase	46388	0.398686	0.828868	0	0	2.02657	1.8636	HSPA1A
Cell Recruitment (Pro-Inflammatory Response)	46388	0.398686	0.828868	0	0	2.02657	1.8636	TXN
Purinergic Signaling in Leishmaniasis Infection	46388	0.398686	0.828868	0	0	2.02657	1.8636	TXN
RNA Pol II CTD Phosphorylation and Interaction With CE	46388	0.398686	0.828868	0	0	2.02657	1.8636	POLR2I
RNA Pol II CTD Phosphorylation and Interaction With CE During HIV Infection	46388	0.398686	0.828868	0	0	2.02657	1.8636	POLR2I
RNA Polymerase III Transcription Initiation From Type 2 Promoter	46388	0.398686	0.828868	0	0	2.02657	1.8636	POLR3GL
Biological Oxidations	5/222	0.398935	0.828868	0	0	1.21531	1.11682	GSTM4;AKR7A2;GSTP1;BPHL;CES2
Glycolysis	27061	0.402751	0.832007	0	0	1.46414	1.33154	PKLR;ENO3
Rab Regulation of Trafficking	3/123	0.403313	0.832007	0	0	1.31804	1.19684	RAB32;RAB38;TRAPPC9
Platelet Calcium Homeostasis	46753	0.409915	0.832007	0	0	1.95141	1.74028	ATP2B2
RNA Polymerase III Transcription Initiation From Type 1 Promoter	46753	0.409915	0.832007	0	0	1.95141	1.74028	POLR3GL
RNA Polymerase III Transcription Initiation From Type 3 Promoter	46753	0.409915	0.832007	0	0	1.95141	1.74028	POLR3GL
FGFR2 Alternative Splicing	46753	0.409915	0.832007	0	0	1.95141	1.74028	POLR2I
Sulfur Amino Acid Metabolism	46753	0.409915	0.832007	0	0	1.95141	1.74028	ETHE1
Cell Death Signalling via NRAGE, NRIF and NADE	27791	0.415769	0.83709	0	0	1.42442	1.2501	BEX3;ARHGEF19
Transcription-Coupled Nucleotide Excision Repair (TC-NER)	27791	0.415769	0.83709	0	0	1.42442	1.2501	ERCC8;POLR2I
MHC Class II Antigen Presentation	3/126	0.41829	0.83709	0	0	1.2857	1.12059	CTSH;RILP;ACTR10
mRNA Capping	47119	0.420936	0.83709	0	0	1.88162	1.62812	POLR2I
PIWI-interacting RNA (piRNA) Biogenesis	47119	0.420936	0.83709	0	0	1.88162	1.62812	POLR2I
Protein Ubiquitination	28157	0.422225	0.83709	0	0	1.40535	1.21172	TMEM129;RNF181
Metabolism of Water-Soluble Vitamins and Cofactors	3/127	0.423256	0.83709	0	0	1.27526	1.09644	NUDT8;PPCS;NADSYN1
Paracetamol ADME	10959	0.431751	0.83709	0	0	1.81665	1.52581	GSTP1
HSF1 Activation	10959	0.431751	0.83709	0	0	1.81665	1.52581	HSPA1A
Surfactant Metabolism	10959	0.431751	0.83709	0	0	1.81665	1.52581	CTSH
Interconversion of Nucleotide Di- and Triphosphates	10959	0.431751	0.83709	0	0	1.81665	1.52581	TXN
Laminin Interactions	10959	0.431751	0.83709	0	0	1.81665	1.52581	LAMB2
MET Activates PTK2 Signaling	10959	0.431751	0.83709	0	0	1.81665	1.52581	LAMB2
PCP CE Pathway	28887	0.435025	0.83709	0	0	1.36871	1.13925	FZD2;CLTB
Signaling by MET	28887	0.435025	0.83709	0	0	1.36871	1.13925	LAMB2;RANBP10
PKR-mediated Signaling	29252	0.441367	0.83709	0	0	1.3511	1.10503	TARBP2;HSPA1A
Nicotinate Metabolism	11324	0.442365	0.83709	0	0	1.756	1.43223	NADSYN1
Endosomal Sorting Complex Required For Transport (ESCRT)	11324	0.442365	0.83709	0	0	1.756	1.43223	VPS28
FOXO-mediated Transcription of Oxidative Stress, Metabolic and Neuronal Genes	11324	0.442365	0.83709	0	0	1.756	1.43223	FBXO32
Signaling by BMP	11324	0.442365	0.83709	0	0	1.756	1.43223	SMAD9
Turbulent Flow Shear Stress Activates Signaling by PIEZO1 and Integrins in Endothelial Cells	11324	0.442365	0.83709	0	0	1.756	1.43223	CAPNS1
Metalloprotease DUBs	11324	0.442365	0.83709	0	0	1.756	1.43223	BABAM1
Pausing and Recovery of Tat-mediated HIV Elongation	11689	0.452781	0.844946	0	0	1.69927	1.34641	POLR2I
Regulation of Necroptotic Cell Death	11689	0.452781	0.844946	0	0	1.69927	1.34641	CDC37
Tat-mediated HIV Elongation Arrest and Recovery	11689	0.452781	0.844946	0	0	1.69927	1.34641	POLR2I
Viral Infection Pathways	20/1029	0.457341	0.844946	0	0	1.04544	0.817872	PKLR;TAF12;RPS8;IFNGR2;RPL12;TAF10;ANO8;RPS27L;MED11;MED25;RPL18A;CSNK2B;PCBP2;POLR2I;RPL39;VPS28;RPL26L1;RPL19;HSPA1A;SEC11C
Regulation of HSF1-mediated Heat Shock Response	30348	0.460156	0.844946	0	0	1.30086	1.00971	HIKESHI;HSPA1A
Pausing and Recovery of HIV Elongation	12055	0.463003	0.844946	0	0	1.64609	1.26752	POLR2I
FGFR2 Mutant Receptor Activation	12055	0.463003	0.844946	0	0	1.64609	1.26752	POLR2I
Formation of the Early Elongation Complex	12055	0.463003	0.844946	0	0	1.64609	1.26752	POLR2I
Formation of the HIV-1 Early Elongation Complex	12055	0.463003	0.844946	0	0	1.64609	1.26752	POLR2I
HIV Elongation Arrest and Recovery	12055	0.463003	0.844946	0	0	1.64609	1.26752	POLR2I
Synthesis of Bile Acids and Bile Salts	12055	0.463003	0.844946	0	0	1.64609	1.26752	ACOT8
TNFR1-induced NF-kappa-B Signaling Pathway	12055	0.463003	0.844946	0	0	1.64609	1.26752	SHARPIN
Transcriptional Regulation of White Adipocyte Differentiation	30713	0.466337	0.848512	0	0	1.28493	0.980202	MED11;MED25
Glucose Metabolism	31079	0.472475	0.850632	0	0	1.26938	0.951742	PKLR;ENO3
RIPK1-mediated Regulated Necrosis	12420	0.473034	0.850632	0	0	1.59612	1.19484	CDC37
Diseases of Carbohydrate Metabolism	12420	0.473034	0.850632	0	0	1.59612	1.19484	GYG1
Late Endosomal Microautophagy	12420	0.473034	0.850632	0	0	1.59612	1.19484	VPS28
Peptide Hormone Metabolism	31444	0.478571	0.855586	0	0	1.2542	0.924285	ACHE;SEC11C
DDX58 IFIH1-mediated Induction of Interferon-Alpha Beta	31444	0.478571	0.855586	0	0	1.2542	0.924285	PCBP2;ATG12
RHOBTB GTPase Cycle	12785	0.482879	0.858296	0	0	1.5491	1.12773	CDC37
GPVI-mediated Activation Cascade	12785	0.482879	0.858296	0	0	1.5491	1.12773	RHOG
Budding and Maturation of HIV Virion	13150	0.49254	0.865463	0	0	1.50476	1.06564	VPS28
RNA Polymerase III Transcription Initiation	13150	0.49254	0.865463	0	0	1.50476	1.06564	POLR3GL
Keratan Sulfate Keratin Metabolism	13150	0.49254	0.865463	0	0	1.50476	1.06564	GLB1L
Metabolism of Steroid Hormones	13150	0.49254	0.865463	0	0	1.50476	1.06564	TSPO
Molecules Associated With Elastic Fibres	13516	0.502021	0.872156	0	0	1.46289	1.00809	LTBP3
Plasma Lipoprotein Clearance	13516	0.502021	0.872156	0	0	1.46289	1.00809	NPC2
RUNX1 Interacts With Co-Factors Whose Precise Effect on RUNX1 Targets Is Not Known	13516	0.502021	0.872156	0	0	1.46289	1.00809	CSNK2B
HSF1-dependent Transactivation	13516	0.502021	0.872156	0	0	1.46289	1.00809	HSPA1A
Cooperation of PDCL (PhLP1) and TRiC CCT in G-protein Beta Folding	13881	0.511326	0.88333	0	0	1.42328	0.954661	CSNK2B
Resolution of Abasic Sites (AP Sites)	13881	0.511326	0.88333	0	0	1.42328	0.954661	NTHL1
Platelet Aggregation (Plug Formation)	14246	0.520457	0.88579	0	0	1.38575	0.904963	GP1BA
Export of Viral Ribonucleoproteins From Nucleus	14246	0.520457	0.88579	0	0	1.38575	0.904963	HSPA1A
Formation of Fibrin Clot (Clotting Cascade)	14246	0.520457	0.88579	0	0	1.38575	0.904963	GP1BA
RAC3 GTPase Cycle	34366	0.525747	0.88579	0	0	1.14467	0.735951	NOXA1;ARHGAP39
Generic Transcription Pathway	23/1230	0.52591	0.88579	0	0	1.00286	0.644466	COX8A;TAF12;TAF10;GP1BA;TXN;NR1D1;COX6C;COX6A1;FBXO32;COX7C;COX5A;KRBOX4;COX6B1;RXRB;MED25;ZNF419;CSNK2B;SMYD2;MT-CO2;ZNF205;ZNF667;POLR2I;ZNF500
RHOU GTPase Cycle	14611	0.529418	0.88579	0	0	1.35015	0.858666	PTK2B
mRNA Splicing - Major Pathway	4/204	0.529835	0.88579	0	0	1.05295	0.668825	LSM8;PCBP2;TXNL4A;POLR2I
Cleavage of the Damaged Pyrimidine	14977	0.538212	0.88579	0	0	1.31633	0.815471	NTHL1
RNA Polymerase III Abortive And Retractive Initiation	14977	0.538212	0.88579	0	0	1.31633	0.815471	POLR3GL
RNA Polymerase III Transcription	14977	0.538212	0.88579	0	0	1.31633	0.815471	POLR3GL
Recognition and Association of DNA Glycosylase With Site Containing an Affected Pyrimidine	14977	0.538212	0.88579	0	0	1.31633	0.815471	NTHL1
Depyrimidination	14977	0.538212	0.88579	0	0	1.31633	0.815471	NTHL1
MET Promotes Cell Motility	14977	0.538212	0.88579	0	0	1.31633	0.815471	LAMB2
AUF1 (hnRNP D0) Binds and Destabilizes mRNA	15342	0.546842	0.88579	0	0	1.28416	0.775113	HSPA1A
tRNA Aminoacylation	15342	0.546842	0.88579	0	0	1.28416	0.775113	PPA2
RHOF GTPase Cycle	15342	0.546842	0.88579	0	0	1.28416	0.775113	ARHGAP39
Regulation of Beta-Cell Development	15342	0.546842	0.88579	0	0	1.28416	0.775113	PKLR
P75 NTR Receptor-Mediated Signalling	35827	0.548233	0.88579	0	0	1.09675	0.65921	BEX3;ARHGEF19
Interferon Gamma Signaling	36192	0.553737	0.88579	0	0	1.08539	0.641539	MT2A;IFNGR2
ER to Golgi Anterograde Transport	3/155	0.554634	0.88579	0	0	1.03885	0.612348	TRAPPC9;ACTR10;COPE
tRNA Modification in the Nucleus and Cytosol	15707	0.555311	0.88579	0	0	1.25352	0.737354	TRMT9B
Aspirin ADME	15707	0.555311	0.88579	0	0	1.25352	0.737354	CES2
Base-Excision Repair, AP Site Formation	15707	0.555311	0.88579	0	0	1.25352	0.737354	NTHL1
Signaling by FGFR2 in Disease	15707	0.555311	0.88579	0	0	1.25352	0.737354	POLR2I
Voltage Gated Potassium Channels	15707	0.555311	0.88579	0	0	1.25352	0.737354	KCNAB2
Phospholipid Metabolism	4/211	0.55648	0.88579	0	0	1.01698	0.596076	ACHE;CSNK2B;GPCPD1;PLD3
NR1H3 & NR1H2 Regulate Gene Expression Linked to Cholesterol Transport and Efflux	16072	0.563622	0.88579	0	0	1.22431	0.701982	RXRB
Bile Acid and Bile Salt Metabolism	16072	0.563622	0.88579	0	0	1.22431	0.701982	ACOT8
Elastic Fibre Formation	16072	0.563622	0.88579	0	0	1.22431	0.701982	LTBP3
Formation of HIV-1 Elongation Complex Containing HIV-1 Tat	16072	0.563622	0.88579	0	0	1.22431	0.701982	POLR2I
HIV Transcription Elongation	16072	0.563622	0.88579	0	0	1.22431	0.701982	POLR2I
Smooth Muscle Contraction	16072	0.563622	0.88579	0	0	1.22431	0.701982	MYL6B
Interleukin-2 Family Signaling	16072	0.563622	0.88579	0	0	1.22431	0.701982	PTK2B
Tat-mediated Elongation of the HIV-1 Transcript	16072	0.563622	0.88579	0	0	1.22431	0.701982	POLR2I
COPI-mediated Anterograde Transport	2/101	0.564601	0.88579	0	0	1.06336	0.607852	ACTR10;COPE
Cellular Response to Heat Stress	2/101	0.564601	0.88579	0	0	1.06336	0.607852	HIKESHI;HSPA1A
mRNA Splicing	4/215	0.571339	0.892497	0	0	0.997495	0.558371	LSM8;PCBP2;TXNL4A;POLR2I
Formation of HIV Elongation Complex in the Absence of HIV Tat	16438	0.571779	0.892497	0	0	1.19642	0.668803	POLR2I
PKMTs Methylate Histone Lysines	16803	0.579783	0.902225	0	0	1.16977	0.637645	SMYD2
Phase I - Functionalization of Compounds	2/105	0.585757	0.902225	0	0	1.02185	0.546537	BPHL;CES2
Heme Signaling	17168	0.587638	0.902225	0	0	1.14428	0.608352	NR1D1
Inhibition of DNA Recombination at Telomere	17168	0.587638	0.902225	0	0	1.14428	0.608352	POLR2I
TGF-beta Receptor Signaling Activates SMADs	17168	0.587638	0.902225	0	0	1.14428	0.608352	LTBP3
Gap Junction Trafficking	17533	0.595347	0.902225	0	0	1.11988	0.580783	CLTB
Metabolism of Fat-Soluble Vitamins	17533	0.595347	0.902225	0	0	1.11988	0.580783	VKORC1
Post-translational Protein Phosphorylation	2/107	0.596047	0.902225	0	0	1.00228	0.518618	LAMB2;ANO8
Nucleotide Excision Repair	2/108	0.60112	0.902225	0	0	0.992778	0.505286	ERCC8;POLR2I
HATs Acetylate Histones	2/108	0.60112	0.902225	0	0	0.992778	0.505286	TAF12;TAF10
Signaling by VEGF	2/108	0.60112	0.902225	0	0	0.992778	0.505286	VEGFB;PTK2B
Integration of Energy Metabolism	2/108	0.60112	0.902225	0	0	0.992778	0.505286	SYT5;PKLR
Signaling by Rho GTPases	12/672	0.602195	0.902225	0	0	0.955276	0.48449	PLEKHG3;PLEKHG4;WDR81;CDC37;WDR91;NOXA1;RHOG;ARHGEF19;NDUFS3;PTK2B;ARHGAP39;ARHGAP23
XBP1(S) Activates Chaperone Genes	17899	0.602912	0.902225	0	0	1.09649	0.554809	TPP1
Viral Messenger RNA Synthesis	17899	0.602912	0.902225	0	0	1.09649	0.554809	POLR2I
RSV-host Interactions	2/109	0.606144	0.902225	0	0	0.98345	0.492351	MED11;MED25
Drug ADME	2/109	0.606144	0.902225	0	0	0.98345	0.492351	GSTP1;CES2
Adipogenesis	2/110	0.611121	0.902225	0	0	0.974294	0.479801	MED11;MED25
HIV Infection	4/227	0.614192	0.902225	0	0	0.943235	0.459778	TAF12;TAF10;POLR2I;VPS28
Phase II - Conjugation of Compounds	2/111	0.61605	0.902225	0	0	0.965306	0.467621	GSTM4;GSTP1
Neurotransmitter Release Cycle	18629	0.617621	0.902225	0	0	1.05253	0.507192	PPFIA3
Nonhomologous End-Joining (NHEJ)	18629	0.617621	0.902225	0	0	1.05253	0.507192	BABAM1
Asymmetric Localization of PCP Proteins	18629	0.617621	0.902225	0	0	1.05253	0.507192	FZD2
Diseases of DNA Repair	18629	0.617621	0.902225	0	0	1.05253	0.507192	NTHL1
EPH-ephrin Mediated Repulsion of Cells	18629	0.617621	0.902225	0	0	1.05253	0.507192	CLTB
Gap Junction Trafficking and Regulation	18629	0.617621	0.902225	0	0	1.05253	0.507192	CLTB
IRE1alpha Activates Chaperones	18629	0.617621	0.902225	0	0	1.05253	0.507192	TPP1
COPI-independent Golgi-to-ER Retrograde Traffic	18994	0.62477	0.910507	0	0	1.03184	0.485346	ACTR10
RHOD GTPase Cycle	19360	0.631787	0.914253	0	0	1.01194	0.464687	ARHGAP39
Intraflagellar Transport	19360	0.631787	0.914253	0	0	1.01194	0.464687	IFT140
Metabolism of Carbohydrates	5/290	0.631801	0.914253	0	0	0.922101	0.423412	PKLR;GLB1L;ENO3;GYG1;GALK1
Signaling by Rho GTPases, Miro GTPases and RHOBTB3	12/688	0.63462	0.915579	0	0	0.931879	0.423752	PLEKHG3;PLEKHG4;WDR81;CDC37;WDR91;NOXA1;RHOG;ARHGEF19;NDUFS3;PTK2B;ARHGAP39;ARHGAP23
NR1H2 and NR1H3-mediated Signaling	19725	0.638672	0.915579	0	0	0.992798	0.445135	RXRB
SARS-CoV-1 Activates Modulates Innate Immune Responses	19725	0.638672	0.915579	0	0	0.992798	0.445135	PCBP2
Ion Homeostasis	19725	0.638672	0.915579	0	0	0.992798	0.445135	ATP2B2
Sensory Processing of Sound by Outer Hair Cells of the Cochlea	20090	0.645429	0.92005	0	0	0.974363	0.426615	ATP2B2
Ion Transport by P-type ATPases	20090	0.645429	0.92005	0	0	0.974363	0.426615	ATP2B2
Antigen Processing Ubiquitination & Proteasome Degradation	5/296	0.64962	0.92005	0	0	0.902809	0.389443	FBXL8;UBE3D;FBXW9;FBXL5;FBXO32
Regulation of PTEN Stability and Activity	20455	0.65206	0.92005	0	0	0.956598	0.409059	CSNK2B
Golgi Associated Vesicle Biogenesis	20455	0.65206	0.92005	0	0	0.956598	0.409059	BLOC1S1
Transcriptional Activation of Mitochondrial Biogenesis	20455	0.65206	0.92005	0	0	0.956598	0.409059	NR1D1
Organelle Biogenesis and Maintenance	5/297	0.652536	0.92005	0	0	0.899671	0.384059	IFT140;CHCHD6;B9D1;NR1D1;ATP5MC1
KEAP1-NFE2L2 Pathway	2/119	0.653759	0.92005	0	0	0.898933	0.382061	CSNK2B;TXN
Heparan Sulfate Heparin (HS-GAG) Metabolism	20821	0.658567	0.924701	0	0	0.939468	0.392405	GLB1L
RNA Polymerase II Transcription Elongation	21186	0.664953	0.925561	0	0	0.922939	0.376595	POLR2I
Formation of RNA Pol II Elongation Complex	21186	0.664953	0.925561	0	0	0.922939	0.376595	POLR2I
tRNA Processing in the Nucleus	21551	0.67122	0.925561	0	0	0.90698	0.361575	ZBTB8OS
NRAGE Signals Death Through JNK	21551	0.67122	0.925561	0	0	0.90698	0.361575	ARHGEF19
Non-integrin membrane-ECM Interactions	21551	0.67122	0.925561	0	0	0.90698	0.361575	LAMB2
Arachidonate Metabolism	21551	0.67122	0.925561	0	0	0.90698	0.361575	ALOX12
RHOQ GTPase Cycle	21551	0.67122	0.925561	0	0	0.90698	0.361575	PLEKHG3
Iron Uptake and Transport	21551	0.67122	0.925561	0	0	0.90698	0.361575	FBXL5
Regulation of IGF Transport and Uptake by Insulin-like Growth Factor Binding Proteins (IGFBPs)	2/124	0.675795	0.927801	0	0	0.861871	0.337738	LAMB2;ANO8
Transport to the Golgi and Subsequent Modification	3/186	0.677231	0.927801	0	0	0.861498	0.335762	TRAPPC9;ACTR10;COPE
Recruitment and ATM-med Phosphorylation of Repair and Signaling Proteins at DNA Double Strand Breaks	21916	0.67737	0.927801	0	0	0.891562	0.347297	BABAM1
Nucleotide-binding Domain, Leucine Rich Repeat Containing Receptor (NLR) Signaling Pathways	22282	0.683405	0.927802	0	0	0.876658	0.333715	TXN
DNA Double Strand Break Response	22282	0.683405	0.927802	0	0	0.876658	0.333715	BABAM1
Regulated Necrosis	22282	0.683405	0.927802	0	0	0.876658	0.333715	CDC37
Gamma Carboxylation, Hypusinylation, Hydroxylation, and Arylsulfatase Activation	22282	0.683405	0.927802	0	0	0.876658	0.333715	ARSA
TCF Dependent Signaling in Response to WNT	3/189	0.687667	0.931396	0	0	0.847472	0.317336	FRAT1;FZD2;CSNK2B
TP53 Regulates Transcription of DNA Repair Genes	22647	0.689328	0.931396	0	0	0.862242	0.320787	POLR2I
Platelet Degranulation	2/128	0.692592	0.931396	0	0	0.834339	0.306464	PSAP;VEGFB
rRNA Modification in the Nucleus and Cytosol	23012	0.69514	0.931396	0	0	0.848292	0.308475	TSR3
Ca2+ Pathway	23012	0.69514	0.931396	0	0	0.848292	0.308475	FZD2
Signaling by FGFR in Disease	23012	0.69514	0.931396	0	0	0.848292	0.308475	POLR2I
Collagen Degradation	23377	0.700843	0.934964	0	0	0.834784	0.296742	PHYKPL
Cytosolic Sensors of Pathogen-Associated DNA	23377	0.700843	0.934964	0	0	0.834784	0.296742	POLR3GL
RUNX1 Regulates Genes Involved in Megakaryocyte Differentiation and Platelet Function	23743	0.70644	0.940391	0	0	0.821699	0.285554	GP1BA
Response to Elevated Platelet Cytosolic Ca2+	2/133	0.712574	0.946508	0	0	0.802288	0.271872	PSAP;VEGFB
Beta-catenin Independent WNT Signaling	2/134	0.716438	0.947029	0	0	0.796169	0.265493	FZD2;CLTB
Gene Silencing by RNA	2/134	0.716438	0.947029	0	0	0.796169	0.265493	POLR2I;TARBP2
RNA Polymerase II Transcription	23/1360	0.717586	0.947029	0	0	0.898964	0.298332	COX8A;TAF12;TAF10;GP1BA;TXN;NR1D1;COX6C;COX6A1;FBXO32;COX7C;COX5A;KRBOX4;COX6B1;RXRB;MED25;ZNF419;CSNK2B;SMYD2;MT-CO2;ZNF205;ZNF667;POLR2I;ZNF500
Golgi-to-ER Retrograde Transport	2/135	0.720258	0.947261	0	0	0.790142	0.259282	ACTR10;COPE
Platelet Activation, Signaling and Aggregation	4/262	0.723071	0.947261	0	0	0.813806	0.263875	PSAP;RHOG;VEGFB;GP1BA
Infectious Disease	22/1311	0.727318	0.947261	0	0	0.891691	0.283908	PKLR;TAF12;RPS8;IFNGR2;RPL12;TAF10;ANO8;RPS27L;TXN;MED11;MED25;RPL18A;CSNK2B;PCBP2;NOXA1;POLR2I;RPL39;VPS28;RPL26L1;RPL19;HSPA1A;SEC11C
COPII-mediated Vesicle Transport	25204	0.727804	0.947261	0	0	0.773205	0.245666	TRAPPC9
Sensory Processing of Sound by Inner Hair Cells of the Cochlea	25204	0.727804	0.947261	0	0	0.773205	0.245666	ATP2B2
High Laminar Flow Shear Stress Activates Signaling by PIEZO1 and PECAM1 CDH5 KDR in Endothelial Cell	25204	0.727804	0.947261	0	0	0.773205	0.245666	CAPNS1
Diseases of Metabolism	4/264	0.728544	0.947261	0	0	0.807463	0.25573	BCKDK;ALG14;GYG1;GALK1
Circadian Clock	25569	0.732898	0.9485	0	0	0.76196	0.236778	NR1D1
RHOB GTPase Cycle	25569	0.732898	0.9485	0	0	0.76196	0.236778	ARHGAP39
Base Excision Repair	25934	0.737897	0.9485	0	0	0.751037	0.228279	NTHL1
Translocation of SLC2A4 (GLUT4) to the Plasma Membrane	25934	0.737897	0.9485	0	0	0.751037	0.228279	ASPSCR1
Degradation of the Extracellular Matrix	2/140	0.738713	0.9485	0	0	0.761319	0.230562	CAPNS1;PHYKPL
Innate Immune System	19/1149	0.73875	0.9485	0	0	0.878564	0.266025	ARSA;CD81;POLR3GL;GSTP1;RHOG;TXN;KCNAB2;ATG12;PLD3;DPP7;NPC2;CSNK2B;PCBP2;PSAP;CTSH;YPEL5;ACTR10;GYG1;HSPA1A
Degradation of Beta-Catenin by the Destruction Complex	26299	0.742802	0.951715	0	0	0.740421	0.220146	FRAT1
RHOC GTPase Cycle	27030	0.752341	0.961681	0	0	0.720062	0.204905	ARHGAP39
Plasma Lipoprotein Assembly, Remodeling, and Clearance	27395	0.756976	0.961681	0	0	0.710295	0.197763	NPC2
Signaling by FGFR2	27395	0.756976	0.961681	0	0	0.710295	0.197763	POLR2I
Transcriptional Regulation by Small RNAs	27395	0.756976	0.961681	0	0	0.710295	0.197763	POLR2I
Diseases of Glycosylation	2/146	0.75948	0.961681	0	0	0.729373	0.200666	ALG14;GALK1
ECM Proteoglycans	27760	0.761526	0.961681	0	0	0.700789	0.190917	LAMB2
Regulation of mRNA Stability by Proteins That Bind AU-rich Elements	27760	0.761526	0.961681	0	0	0.700789	0.190917	HSPA1A
Sensory Processing of Sound	28126	0.76599	0.962964	0	0	0.691532	0.184353	ATP2B2
G2 M DNA Damage Checkpoint	28126	0.76599	0.962964	0	0	0.691532	0.184353	BABAM1
Interferon Signaling	4/280	0.769436	0.962964	0	0	0.760025	0.199201	MT2A;IFNGR2;TARBP2;HSPA1A
Diseases of Programmed Cell Death	28491	0.770372	0.962964	0	0	0.682516	0.178057	CAPNS1
Regulation of Insulin Secretion	28491	0.770372	0.962964	0	0	0.682516	0.178057	SYT5
Biosynthesis of the N-glycan Precursor (Dolichol LLO) and Transfer to a Nascent Protein	28856	0.774671	0.963127	0	0	0.673732	0.172015	ALG14
Processing of DNA Double-Strand Break Ends	29221	0.77889	0.963127	0	0	0.665169	0.166216	BABAM1
G Alpha (12 13) Signalling Events	29221	0.77889	0.963127	0	0	0.665169	0.166216	ARHGEF19
Late SARS-CoV-2 Infection Events	29221	0.77889	0.963127	0	0	0.665169	0.166216	ANO8
Processing of Capped Intron-Containing Pre-mRNA	4/285	0.781182	0.963127	0	0	0.746309	0.184299	LSM8;PCBP2;TXNL4A;POLR2I
Centrosome Maturation	29587	0.78303	0.963127	0	0	0.656821	0.160648	MZT2A
RNA Polymerase II Transcribes snRNA Genes	29587	0.78303	0.963127	0	0	0.656821	0.160648	POLR2I
Recruitment of Mitotic Centrosome Proteins and Complexes	29587	0.78303	0.963127	0	0	0.656821	0.160648	MZT2A
Signaling by WNT	4/287	0.785746	0.964539	0	0	0.740958	0.178661	FRAT1;FZD2;CSNK2B;CLTB
Metabolism of Steroids	2/155	0.787949	0.965316	0	0	0.686151	0.163525	ACOT8;TSPO
Constitutive Signaling by Aberrant PI3K in Cancer	30317	0.79108	0.967225	0	0	0.640736	0.15016	RHOG
Antiviral Mechanism by IFN-stimulated Genes	2/158	0.79676	0.972236	0	0	0.672852	0.152874	TARBP2;HSPA1A
Signaling by TGFB Family Members	2/161	0.805245	0.974511	0	0	0.660055	0.142974	SMAD9;LTBP3
Nuclear Events Mediated by NFE2L2	31778	0.806297	0.974511	0	0	0.610809	0.131509	TXN
Platelet Homeostasis	31778	0.806297	0.974511	0	0	0.610809	0.131509	ATP2B2
RAC2 GTPase Cycle	32143	0.809926	0.974511	0	0	0.603757	0.12728	ARHGAP39
Extracellular Matrix Organization	4/300	0.813591	0.974511	0	0	0.70794	0.146046	CAPNS1;PHYKPL;LAMB2;LTBP3
Activation of HOX Genes During Differentiation	33239	0.820409	0.974511	0	0	0.583542	0.115514	POLR2I
Activation of Anterior HOX Genes in Hindbrain Development During Early Embryogenesis	33239	0.820409	0.974511	0	0	0.583542	0.115514	POLR2I
Signaling by FGFR	33239	0.820409	0.974511	0	0	0.583542	0.115514	POLR2I
Chromatin Modifying Enzymes	3/238	0.823755	0.974511	0	0	0.669074	0.129721	TAF12;TAF10;SMYD2
Chromatin Organization	3/238	0.823755	0.974511	0	0	0.669074	0.129721	TAF12;TAF10;SMYD2
EPH-Ephrin Signaling	33604	0.823773	0.974511	0	0	0.5771	0.111877	CLTB
Telomere Maintenance	33604	0.823773	0.974511	0	0	0.5771	0.111877	POLR2I
Asparagine N-linked Glycosylation	4/306	0.825409	0.974511	0	0	0.693659	0.133096	ALG14;TRAPPC9;ACTR10;COPE
Cellular Responses to Mechanical Stimuli	33970	0.827075	0.974511	0	0	0.570798	0.108372	CAPNS1
Response of Endothelial Cells to Shear Stress	33970	0.827075	0.974511	0	0	0.570798	0.108372	CAPNS1
Class I MHC Mediated Antigen Processing & Presentation	5/373	0.828144	0.974511	0	0	0.711063	0.134084	FBXL8;UBE3D;FBXW9;FBXL5;FBXO32
Oxidative Stress Induced Senescence	34335	0.830315	0.974511	0	0	0.564632	0.104993	TXN
Class B 2 (Secretin Family Receptors)	34335	0.830315	0.974511	0	0	0.564632	0.104993	FZD2
Recruitment of NuMA to Mitotic Centrosomes	34335	0.830315	0.974511	0	0	0.564632	0.104993	MZT2A
Signaling by TGF-beta Receptor Complex	34335	0.830315	0.974511	0	0	0.564632	0.104993	LTBP3
Unfolded Protein Response (UPR)	34700	0.833495	0.97638	0	0	0.558596	0.101736	TPP1
DNA Repair	4/312	0.836603	0.978033	0	0	0.679935	0.121305	BABAM1;NTHL1;ERCC8;POLR2I
Membrane Trafficking	9/633	0.838541	0.978033	0	0	0.752972	0.132592	RAB32;BLOC1S1;CLTB;ASPSCR1;RAB38;TRAPPC9;ACTR10;VPS28;COPE
Anchoring of the Basal Body to the Plasma Membrane	35431	0.839677	0.978033	0	0	0.546903	0.0955649	B9D1
Hedgehog 'Off' State	36161	0.84563	0.978266	0	0	0.535687	0.0898206	IFT140
VEGFA-VEGFR2 Pathway	36161	0.84563	0.978266	0	0	0.535687	0.0898206	PTK2B
Visual Phototransduction	36161	0.84563	0.978266	0	0	0.535687	0.0898206	RDH8
SLC-mediated Transmembrane Transport	3/249	0.84624	0.978266	0	0	0.638794	0.106648	SLC12A5;SLC5A10;SLC50A1
COPI-dependent Golgi-to-ER Retrograde Traffic	1/101	0.851362	0.982341	0	0	0.524919	0.0844688	COPE
Potassium Channels	1/103	0.856882	0.986859	0	0	0.514574	0.0794783	KCNAB2
Ion Channel Transport	2/184	0.860463	0.987434	0	0	0.57596	0.0865579	ANO8;ATP2B2
Gene Expression (Transcription)	25/1615	0.860761	0.987434	0	0	0.814944	0.122191	TXN;COX6A1;COX7C;COX5A;KRBOX4;RXRB;SMYD2;ZNF205;ZNF667;POLR2I;ZNF500;COX8A;TAF12;POLR3GL;TAF10;GP1BA;NR1D1;COX6C;FBXO32;TARBP2;COX6B1;MED25;ZNF419;CSNK2B;MT-CO2
Cargo Recognition for Clathrin-Mediated Endocytosis	1/105	0.862198	0.987434	0	0	0.504627	0.0748211	CLTB
Role of Phospholipids in Phagocytosis	1/107	0.867317	0.987778	0	0	0.495055	0.0704715	PLD3
Stimuli-sensing Channels	1/107	0.867317	0.987778	0	0	0.495055	0.0704715	ANO8
Transport of Inorganic Cations Anions and Amino Acids Oligopeptides	1/107	0.867317	0.987778	0	0	0.495055	0.0704715	SLC12A5
PI3K AKT Signaling in Cancer	1/110	0.874642	0.991558	0	0	0.481355	0.0644733	RHOG
Signaling by Receptor Tyrosine Kinases	7/536	0.87538	0.991558	0	0	0.690477	0.0919003	LAMB2;CDC37;RANBP10;VEGFB;MATK;PTK2B;POLR2I
PI5P, PP2A and IER3 Regulate PI3K AKT Signaling	1/111	0.876992	0.991558	0	0	0.476955	0.0626036	RHOG
Signaling by Nuclear Receptors	3/270	0.882328	0.991558	0	0	0.587914	0.073602	RXRB;POLR2I;DHRS4
Neuronal System	5/411	0.884371	0.991558	0	0	0.643239	0.0790406	ACHE;SHARPIN;NRXN2;KCNAB2;PPFIA3
Peptide Ligand-Binding Receptors	2/198	0.886662	0.991558	0	0	0.534435	0.0642881	PSAP;OPRL1
HDR Through Homologous Recombination (HRR) or Single Strand Annealing (SSA)	1/116	0.888103	0.991558	0	0	0.456101	0.0541243	BABAM1
Cilium Assembly	2/200	0.89001	0.991558	0	0	0.528983	0.0616385	IFT140;B9D1
Negative Regulation of the PI3K AKT Network	1/118	0.892262	0.991558	0	0	0.448258	0.0510994	RHOG
Transcriptional Regulation by RUNX1	2/202	0.893266	0.991558	0	0	0.523639	0.0591035	CSNK2B;GP1BA
Chromosome Maintenance	1/119	0.894283	0.991558	0	0	0.444437	0.0496582	POLR2I
Mitotic Prometaphase	2/203	0.894861	0.991558	0	0	0.521007	0.0578773	MZT2A;CSNK2B
Gastrulation	1/120	0.896267	0.991558	0	0	0.440679	0.0482621	POU3F1
L1CAM Interactions	1/120	0.896267	0.991558	0	0	0.440679	0.0482621	CSNK2B
Muscle Contraction	2/204	0.896433	0.991558	0	0	0.518401	0.0566778	MYL6B;ATP2B2
Intra-Golgi and Retrograde Golgi-to-ER Traffic	2/204	0.896433	0.991558	0	0	0.518401	0.0566778	ACTR10;COPE
Estrogen-dependent Gene Expression	1/121	0.898213	0.991743	0	0	0.436985	0.0469095	POLR2I
Homology Directed Repair	1/122	0.900123	0.992071	0	0	0.433351	0.045599	BABAM1
SARS-CoV Infections	6/498	0.905665	0.993834	0	0	0.635841	0.0630026	PKLR;RPS8;IFNGR2;PCBP2;ANO8;RPS27L
Developmental Biology	20/1385	0.907782	0.993834	0	0	0.758003	0.0733377	PKLR;RPS8;RPL12;CLTB;RPS27L;KRTAP19-1;ARHGAP39;POU3F1;RAP1GAP;MED11;MED25;CAPNS1;RPL18A;CSNK2B;PRX;POLR2I;RPL39;PDLIM7;RPL26L1;RPL19
Glycosaminoglycan Metabolism	1/127	0.909149	0.993834	0	0	0.416048	0.039627	GLB1L
Regulation of Complement Cascade	1/128	0.910854	0.993834	0	0	0.412751	0.0385396	CD81
Formation of the Cornified Envelope	1/129	0.912527	0.993834	0	0	0.409505	0.037485	CAPNS1
Cardiac Conduction	1/130	0.914169	0.993834	0	0	0.40631	0.036462	ATP2B2
Post-translational Protein Modification	21/1457	0.914415	0.993834	0	0	0.755751	0.0676176	ARSA;RWDD3;LAMB2;TAF10;FBXW9;ANO8;ALG14;TRAPPC9;FBXO32;COMMD4;BABAM1;RAB32;FBXL8;NDUFAB1;TMEM129;RNF181;ERCC8;RAB38;FBXL5;ACTR10;COPE
Keratinization	2/217	0.914977	0.993834	0	0	0.48673	0.0432491	CAPNS1;KRTAP19-1
SARS-CoV-2-host Interactions	2/218	0.916266	0.993834	0	0	0.484451	0.0423644	RPS8;RPS27L
Signaling by Hedgehog	1/136	0.923395	0.999111	0	0	0.388132	0.0309334	IFT140
G2 M Checkpoints	1/137	0.924833	0.999111	0	0	0.385259	0.0301047	BABAM1
Adaptive Immune System	11/854	0.926434	0.999111	0	0	0.677087	0.051738	FBXL8;UBE3D;CD81;FBXW9;CTSH;FBXL5;FBXO32;ACTR10;RILP;SIPA1;RAP1GAP
Complement Cascade	1/139	0.92763	0.999111	0	0	0.379636	0.0285192	CD81
SARS-CoV-2 Infection	3/313	0.933624	0.999931	0	0	0.50524	0.0347007	RPS8;ANO8;RPS27L
PTEN Regulation	1/145	0.935412	0.999931	0	0	0.363706	0.0242839	CSNK2B
Clathrin-mediated Endocytosis	1/145	0.935412	0.999931	0	0	0.363706	0.0242839	CLTB
G Alpha (I) Signalling Events	3/316	0.936294	0.999931	0	0	0.500319	0.032934	GPSM1;PSAP;OPRL1
DNA Double-Strand Break Repair	1/152	0.943443	0.999931	0	0	0.346721	0.020186	BABAM1
Vesicle-mediated Transport	9/752	0.943753	0.999931	0	0	0.628415	0.0363791	RAB32;BLOC1S1;CLTB;ASPSCR1;RAB38;TRAPPC9;ACTR10;VPS28;COPE
Parasitic Infection Pathways	2/245	0.944864	0.999931	0	0	0.430025	0.0243885	NOXA1;TXN
Leishmania Infection	2/245	0.944864	0.999931	0	0	0.430025	0.0243885	NOXA1;TXN
Disease	31/2131	0.945382	0.999931	0	0	0.756526	0.0424908	RPL12;RPS27L;TXN;MED11;CAPNS1;RPL18A;NTHL1;PCBP2;POLR2I;RPL39;GYG1;RPL19;SEC11C;PKLR;TAF12;RPS8;IFNGR2;TAF10;ANO8;RHOG;ALG14;GP1BA;BCKDK;MED25;CDC37;CSNK2B;NOXA1;VPS28;RPL26L1;HSPA1A;GALK1
Cell-Cell Communication	1/157	0.948561	0.999931	0	0	0.335522	0.0177186	PTK2B
Factors Involved in Megakaryocyte Development and Platelet Production	1/158	0.949528	0.999931	0	0	0.333368	0.0172652	AK3
Immune System	31/2150	0.951476	0.999931	0	0	0.74893	0.0372521	UBE3D;CD81;GSTP1;TXN;RAP1GAP;PLD3;MT2A;DPP7;PCBP2;PSAP;CTSH;PTK2B;GYG1;RILP;ARSA;POLR3GL;IFNGR2;FBXW9;RHOG;KCNAB2;FBXO32;ATG12;TARBP2;FBXL8;NPC2;CSNK2B;FBXL5;YPEL5;ACTR10;SIPA1;HSPA1A
Potential Therapeutics for SARS	1/164	0.95496	0.999931	0	0	0.320997	0.0147933	IFNGR2
Cellular Senescence	1/167	0.957454	0.999931	0	0	0.315148	0.013702	TXN
Fcgamma Receptor (FCGR) Dependent Phagocytosis	1/168	0.958254	0.999931	0	0	0.313244	0.0133576	PLD3
HCMV Late Events	1/171	0.960565	0.999931	0	0	0.307669	0.0123786	VPS28
Deubiquitination	2/268	0.96165	0.999931	0	0	0.392376	0.0153436	BABAM1;TAF10
Transmission Across Chemical Synapses	2/269	0.962256	0.999931	0	0	0.390886	0.0150392	ACHE;PPFIA3
Transport of Small Molecules	8/724	0.962471	0.999931	0	0	0.578893	0.0221437	SLC12A5;NPC2;ANO8;ATP2B2;SLC5A10;SLC50A1;FBXL5;PARL
SUMOylation	1/176	0.964137	0.999931	0	0	0.298802	0.0109127	RWDD3
PIP3 Activates AKT Signaling	2/281	0.968845	0.999931	0	0	0.373842	0.0118325	CSNK2B;RHOG
G2 M Transition	1/184	0.969194	0.999931	0	0	0.285622	0.00893732	MZT2A
Mitotic G2-G2 M Phases	1/186	0.970343	0.999931	0	0	0.282505	0.00850514	MZT2A
Ub-specific Processing Proteases	1/190	0.972513	0.999931	0	0	0.276469	0.00770558	TAF10
RHO GTPase Effectors	2/291	0.973477	0.999931	0	0	0.36072	0.00969671	NOXA1;RHOG
ESR-mediated Signaling	1/192	0.973539	0.999931	0	0	0.273546	0.00733587	POLR2I
Programmed Cell Death	1/202	0.97812	0.999931	0	0	0.259803	0.00574749	CDC37
Intracellular Signaling by Second Messengers	2/321	0.983724	0.999931	0	0	0.326289	0.00535437	CSNK2B;RHOG
Immunoregulatory Interactions Between a Lymphoid and a non-Lymphoid Cell	1/223	0.985327	0.999931	0	0	0.234973	0.00347322	CD81
Class A 1 (Rhodopsin-like Receptors)	2/333	0.98664	0.999931	0	0	0.314265	0.00422682	PSAP;OPRL1
Diseases of Signal Transduction by Growth Factor Receptors and Second Messengers	3/451	0.991047	0.999931	0	0	0.34711	0.00312168	CDC37;RHOG;POLR2I
Hemostasis	6/707	0.991812	0.999931	0	0	0.441394	0.00362902	PSAP;RHOG;VEGFB;AK3;GP1BA;ATP2B2
HCMV Infection	1/259	0.99261	0.999931	0	0	0.201811	0.00149687	VPS28
Cell Cycle Checkpoints	1/261	0.992887	0.999931	0	0	0.200238	0.00142942	BABAM1
GPCR Ligand Binding	3/467	0.99299	0.999931	0	0	0.334861	0.00235562	FZD2;PSAP;OPRL1
M Phase	2/372	0.993018	0.999931	0	0	0.280571	0.00196573	MZT2A;CSNK2B
Signal Transduction	33/2613	0.995789	0.999931	0	0	0.641303	0.00270612	GPSM1;BEX3;SPPL2B;CLTB;OPRL1;ARHGAP39;LTBP3;RXRB;FRAT1;SHARPIN;WDR91;PSAP;PTK2B;POLR2I;PLEKHG3;PLEKHG4;FZD2;IFT140;LAMB2;RHOG;VEGFB;MATK;ARHGEF19;SMAD9;EPOR;DHRS4;ARHGAP23;WDR81;CDC37;CSNK2B;NOXA1;RANBP10;NDUFS3
Signaling by GPCR	5/706	0.997239	0.999931	0	0	0.366828	0.00101411	GPSM1;FZD2;PSAP;ARHGEF19;OPRL1
GPCR Downstream Signalling	4/633	0.997763	0.999931	0	0	0.327409	0.000733	GPSM1;PSAP;ARHGEF19;OPRL1
Cell Cycle	4/649	0.99824	0.999931	0	0	0.319019	0.000562	BABAM1;MZT2A;CSNK2B;POLR2I
Cytokine Signaling in Immune System	5/776	0.998988	0.999931	0	0	0.33229	0.000336	MT2A;IFNGR2;PTK2B;TARBP2;HSPA1A
Cell Cycle, Mitotic	2/516	0.999409	0.999931	0	0	0.200457	0.000119	MZT2A;CSNK2B
Signaling by Interleukins	1/452	0.999814	0.999931	0	0	0.114298	2.12e-05	PTK2B
Sensory Perception	2/640	0.999931	0.999931	0	0	0.160449	1.1e-05	RDH8;ATP2B2

## Sheet: GO UP
Term	Overlap	P-value	Adjusted P-value	Old P-value	Old Adjusted P-value	Odds Ratio	Combined Score	Genes
Protein Localization to Nucleus (GO:0034504)	12/127	6.94219e-06	0.0111492	0	0	5.41082	64.2692	RRP7A;NUP155;ARL2BP;NUP50;FAM53C;NOL8;E2F3;STK4;TNPO2;TOPORS;KPNA1;LMNB1
Mitotic Sister Chromatid Segregation (GO:0000070)	11/120	2.22844e-05	0.0178943	0	0	5.22067	55.9219	CENPE;KIF18B;KIFC1;CUL3;KIF14;PHF13;KIF2C;KMT5A;TUBG1;SMC4;NCAPH
Regulation of DNA Replication (GO:0006275)	1973-08-01	8.35133e-05	0.0447074	0	0	6.33101	59.4514	TSPYL2;USP37;WEE1;PCNA;BAZ1A;CDC25A;GTPBP4;UCHL5
Microtubule Depolymerization (GO:0007019)	2016-04-01	0.000210982	0.0675234	0	0	17.0139	144.001	KIF18B;KIF14;KIF24;KIF2C
Mitotic Chromosome Condensation (GO:0007076)	2016-04-01	0.000210982	0.0675234	0	0	17.0139	144.001	PHF13;KMT5A;SMC4;NCAPH
Negative Regulation of Gene Expression, Epigenetic (GO:0045814)	9/110	0.000293724	0.0675234	0	0	4.58735	37.3083	HDAC4;SUV39H2;DNMT1;SMYD5;CBX1;MTF2;TEX15;EZH2;LMNB1
DNA Metabolic Process (GO:0006259)	16/302	0.000294311	0.0675234	0	0	2.90638	23.6314	DCLRE1B;PARG;MCM8;RFC2;TOP3A;DOT1L;MCM10;NOC3L;HNRNPAB;UCHL5;TICRR;MSH6;POLA1;POLR1B;RAD54L;MCM6
Import Into Nucleus (GO:0051170)	1975-07-01	0.000626113	0.113988	0	0	5.28053	38.9491	NUP155;NUP50;FAM53C;E2F3;STK4;TNPO2;KPNA1
Regulation of G2/M Transition of Mitotic Cell Cycle (GO:0010389)	1937-05-01	0.000700266	0.113988	0	0	7.98792	58.0247	WEE1;CDK6;KIF14;DBF4B;CDC25A
Mitotic Metaphase Chromosome Alignment (GO:0007080)	1956-06-01	0.000734543	0.113988	0	0	6.14513	44.3449	CENPE;KIFC1;CUL3;KIF14;KIF2C;MAPRE1
Negative Regulation of Intracellular Estrogen Receptor Signaling Pathway (GO:0033147)	2025-10-03	0.000785568	0.113988	0	0	21.8237	156.02	CNOT1;CNOT9;STRN3
Positive Regulation of DNA Replication (GO:0045740)	2023-04-01	0.00092203	0.113988	0	0	10.7418	75.0735	WEE1;PCNA;BAZ1A;CDC25A
Protein Import Into Nucleus (GO:0006606)	1980-07-01	0.000922689	0.113988	0	0	4.91759	34.3652	NUP155;NUP50;FAM53C;E2F3;STK4;TNPO2;KPNA1
Mismatch Repair (GO:0006298)	2024-04-01	0.00108964	0.120981	0	0	10.2042	69.6119	MSH6;PCNA;MCM8;POLR1B
Positive Regulation of DNA Biosynthetic Process (GO:2000573)	1941-05-01	0.00112996	0.120981	0	0	7.09893	48.1703	CCT2;HSP90AA1;PCNA;RFC2;CCT5
Microtubule Polymerization or Depolymerization (GO:0031109)	2026-04-01	0.00148691	0.132927	0	0	9.27557	60.3938	KIF18B;KIF14;KIF24;KIF2C
Protein Depolymerization (GO:0051261)	2026-04-01	0.00148691	0.132927	0	0	9.27557	60.3938	KIF18B;KIF14;KIF24;KIF2C
Epigenetic Regulation of Gene Expression (GO:0040029)	1964-06-01	0.00148984	0.132927	0	0	5.29536	34.468	HDAC4;SUV39H2;SMYD5;MTF2;CTCF;EZH2
Establishment of Protein Localization to Organelle (GO:0072594)	1990-07-01	0.00184049	0.15557	0	0	4.3229	27.2244	NUP155;NUP50;FAM53C;E2F3;STK4;TNPO2;KPNA1
Regulation of Translation (GO:0006417)	11/201	0.00196096	0.157465	0	0	2.98258	18.5943	TCOF1;KLHL25;CNOT1;OGFOD1;IGF2BP1;NOLC1;UPF3B;ETF1;LARP4B;PUS7;CNOT9
Negative Regulation of Gene Expression (GO:0010629)	16/364	0.00212275	0.16234	0	0	2.38092	14.6546	DDX3Y;HDAC4;SUV39H2;DNMT1;TIPARP;SMYD5;PUS7;NFKB1;CNOT1;HAND2;MTF2;REL;IGF2BP1;CNOT9;EZH2;TNRC6B
Nucleocytoplasmic Transport (GO:0006913)	1950-05-01	0.00277133	0.18789	0	0	5.67653	33.4258	LSG1;NUP205;NUP155;NUP50;NUP160
mRNA Splicing, via Spliceosome (GO:0000398)	11/211	0.00285888	0.18789	0	0	2.83199	16.5879	PNN;HNRNPM;PRMT5;SF3A1;PRPF38A;TRA2B;DHX15;GEMIN4;DHX38;U2AF1;SRPK1
Chromosome Condensation (GO:0030261)	1931-04-01	0.00289981	0.18789	0	0	7.55594	44.1502	PHF13;KMT5A;SMC4;NCAPH
DNA Replication (GO:0006260)	1973-06-01	0.00292482	0.18789	0	0	4.58193	26.7334	POLA1;MCM8;RFC2;POLR1B;MCM6;TICRR
Attachment of Mitotic Spindle Microtubules to Kinetochore (GO:0051315)	2016-03-01	0.00336232	0.198963	0	0	11.7477	66.9043	CENPE;KIF2C;MAPRE1
Regulation of Hyaluronan Biosynthetic Process (GO:1900125)	2025-05-02	0.00361119	0.198963	0	0	33.867	190.459	CLTC;NFKB1
Anterograde Dendritic Transport of Neurotransmitter Receptor Complex (GO:0098971)	2025-05-02	0.00361119	0.198963	0	0	33.867	190.459	KIF5C;KIF5B
Regulation of Protein Catabolic Process (GO:0042176)	8/129	0.00371348	0.198963	0	0	3.39121	18.9765	AMER1;HSP90AA1;UBB;TIPARP;CSNK2A3;UCHL5;NKD1;MAD2L1
Polyol Metabolic Process (GO:0019751)	2017-03-01	0.0040246	0.198963	0	0	10.908	60.1611	IPPK;INPP5A;INPP5J
Metaphase Chromosome Alignment (GO:0051310)	1955-05-01	0.00420582	0.198963	0	0	5.10757	27.945	CENPE;KIFC1;CUL3;KIF14;KIF2C
Chromatin Organization (GO:0006325)	14/323	0.00444538	0.198963	0	0	2.33842	12.6646	HDAC4;SUV39H2;PRMT5;DNMT1;SMARCC2;CHD7;CTCF;BAZ1A;BAZ1B;UCHL5;SRPK1;CHAF1A;MYBBP1A;EZH2
RNA Processing (GO:0006396)	13/291	0.00468947	0.198963	0	0	2.41095	12.9286	SF3A1;NOP58;NSUN2;ISG20L2;NOLC1;NOL8;AEN;U2AF1;CCAR2;SRPK1;RRP7A;DHX15;LUC7L3
mRNA Processing (GO:0006397)	11/226	0.0047995	0.198963	0	0	2.63237	14.0549	PNN;HNRNPM;SF3A1;CPSF7;PRPF38A;NSUN2;TRA2B;CSTF2;DHX15;DHX38;U2AF1
Sister Chromatid Segregation (GO:0000819)	1936-04-01	0.0050316	0.198963	0	0	6.3737	33.7297	KIF18B;KIFC1;TUBG1;SMC4
Subtelomeric Heterochromatin Formation (GO:0031509)	2025-06-02	0.00534743	0.198963	0	0	25.399	132.866	DOT1L;EZH2
Negative Regulation of Retinoic Acid Receptor Signaling Pathway (GO:0048387)	2025-06-02	0.00534743	0.198963	0	0	25.399	132.866	CNOT1;EZH2
Nucleotide Transport (GO:0006862)	2025-06-02	0.00534743	0.198963	0	0	25.399	132.866	SLC25A19;ABCC5
Quaternary Ammonium Group Transport (GO:0015697)	2025-06-02	0.00534743	0.198963	0	0	25.399	132.866	SLC22A5;SLC25A19
protein-RNA Complex Assembly (GO:0022618)	8/138	0.00556784	0.198963	0	0	3.15498	16.3767	RRP7A;PRMT5;HSP90AA1;GEMIN4;LUC7L3;MDN1;LUC7L2;SRPK1
Heme Biosynthetic Process (GO:0006783)	2019-03-01	0.0055729	0.198963	0	0	9.54351	49.5293	FLVCR1;CPOX;NFE2L1
Positive Regulation of Embryonic Development (GO:0040019)	2019-03-01	0.0055729	0.198963	0	0	9.54351	49.5293	TENM4;RBM19;NR2C2
Nuclear Transport (GO:0051169)	1938-04-01	0.00611695	0.198963	0	0	5.99816	30.5708	NUP205;NUP155;NUP50;NUP160
Regulation of Nuclear-Transcribed mRNA Catabolic Process, Deadenylation-Dependent Decay (GO:1900151)	2020-03-01	0.00646314	0.198963	0	0	8.98167	45.2823	CNOT1;IGF2BP1;TNRC6B
Positive Regulation of RNA Metabolic Process (GO:0051254)	2020-03-01	0.00646314	0.198963	0	0	8.98167	45.2823	ZC3H18;RIOK1;NFKB1
Mitotic Cell Cycle Phase Transition (GO:0044772)	7/113	0.0065262	0.198963	0	0	3.38092	17.0126	USP37;WEE1;CDK6;CUL3;E2F3;MASTL;CDC25A
Double-Strand Break Repair via Homologous Recombination (GO:0000724)	7/114	0.00684058	0.198963	0	0	3.34915	16.6951	MMS22L;MCM8;POLR1B;TOP3A;RAD54L;MCM6;RAD54B
Constitutive Heterochromatin Formation (GO:0140719)	1940-04-01	0.00734759	0.198963	0	0	5.66435	27.8311	SMYD5;DOT1L;TEX15;EZH2
Regulation of DNA Recombination (GO:0000018)	1940-04-01	0.00734759	0.198963	0	0	5.66435	27.8311	MSH6;POLR1B;TEX15;KPNA1
Amino-Acid Betaine Transport (GO:0015838)	2025-07-02	0.00739069	0.198963	0	0	20.3181	99.7119	SLC7A6;SLC22A5
Anterograde Axonal Protein Transport (GO:0099641)	2025-07-02	0.00739069	0.198963	0	0	20.3181	99.7119	KIF5C;KIF5B
Anterograde Dendritic Transport (GO:0098937)	2025-07-02	0.00739069	0.198963	0	0	20.3181	99.7119	KIF5C;KIF5B
Axo-Dendritic Protein Transport (GO:0099640)	2025-07-02	0.00739069	0.198963	0	0	20.3181	99.7119	KIF5C;KIF5B
Centromeric Sister Chromatid Cohesion (GO:0070601)	2025-07-02	0.00739069	0.198963	0	0	20.3181	99.7119	PPP2R1B;BUB1B
Establishment of Centrosome Localization (GO:0051660)	2025-07-02	0.00739069	0.198963	0	0	20.3181	99.7119	DLG1;MAD2L1
Positive Regulation of Chromosome Condensation (GO:1905821)	2025-07-02	0.00739069	0.198963	0	0	20.3181	99.7119	SMC4;NCAPH
Protein Localization to Presynapse (GO:1905383)	2025-07-02	0.00739069	0.198963	0	0	20.3181	99.7119	KIF5C;KIF5B
Regulation of Chromosome Condensation (GO:0060623)	2025-07-02	0.00739069	0.198963	0	0	20.3181	99.7119	SMC4;NCAPH
DNA Replication Initiation (GO:0006270)	2021-03-01	0.00743324	0.198963	0	0	8.48225	41.5782	POLA1;MCM10;NOC3L
Porphyrin-Containing Compound Biosynthetic Process (GO:0006779)	2021-03-01	0.00743324	0.198963	0	0	8.48225	41.5782	FLVCR1;CPOX;NFE2L1
G1/S Transition of Mitotic Cell Cycle (GO:0000082)	1964-05-01	0.00800457	0.210743	0	0	4.32646	20.887	USP37;CDK6;CUL3;E2F3;CDC25A
Inositol Phosphate Metabolic Process (GO:0043647)	2022-03-01	0.0084848	0.212083	0	0	8.03541	38.3247	IPPK;INPP5A;INPP5J
Positive Regulation of Telomere Maintenance via Telomerase (GO:0032212)	2022-03-01	0.0084848	0.212083	0	0	8.03541	38.3247	CCT2;HSP90AA1;CCT5
Protein K48-linked Ubiquitination (GO:0070936)	1991-06-01	0.00857551	0.212083	0	0	3.60832	17.1714	CUL3;ARIH2;UBE2G2;RNF4;RNF152;TOPORS
Positive Regulation of Cell Cycle Process (GO:0090068)	7/119	0.00858367	0.212083	0	0	3.19882	15.2196	CUL3;KIF14;PKP4;DBF4B;SMC4;NCAPH;MAD2L1
RNA Splicing (GO:0008380)	1992-06-01	0.00902811	0.217973	0	0	3.56618	16.7875	TRA2B;DHX15;LUC7L3;U2AF1;CCAR2;SRPK1
Cell Cycle G1/S Phase Transition (GO:0044843)	1966-05-01	0.00909352	0.217973	0	0	4.18418	19.6665	USP37;CDK6;CUL3;E2F3;CDC25A
Positive Regulation of Catabolic Process (GO:0009896)	9/183	0.00963401	0.220055	0	0	2.65281	12.3155	AMER1;L3MBTL3;HSP90AA1;TIPARP;CNOT1;CSNK2A3;ZC3H18;RNF152;NKD1
Regulation of Protein Serine/Threonine Kinase Activity (GO:0071900)	1967-05-01	0.00967452	0.220055	0	0	4.11648	19.0933	CCNK;STK4;CDC25A;GTPBP4;EZH2
Co-Transcriptional mRNA 3'-End Processing, Cleavage and Polyadenylation Pathway (GO:0180010)	2025-08-02	0.00972848	0.220055	0	0	16.9309	78.4358	CPSF7;PCF11
Positive Regulation of DNA-directed DNA Polymerase Activity (GO:1900264)	2025-08-02	0.00972848	0.220055	0	0	16.9309	78.4358	PCNA;RFC2
Regulation of Telomere Maintenance via Telomerase (GO:0032210)	1944-04-01	0.0102744	0.226172	0	0	5.09687	23.334	PIF1;CCT2;HSP90AA1;CCT5
Regulation of Cell Communication (GO:0010646)	1968-05-01	0.0102805	0.226172	0	0	4.05093	18.5432	TSPYL2;CCNK;ASPH;PPP6R3;STRN
Pigment Biosynthetic Process (GO:0046148)	2025-03-01	0.0121414	0.254255	0	0	6.93861	30.6071	FLVCR1;CPOX;NFE2L1
Positive Regulation of Telomere Maintenance via Telomere Lengthening (GO:1904358)	2025-03-01	0.0121414	0.254255	0	0	6.93861	30.6071	CCT2;HSP90AA1;CCT5
Protein Localization to Microtubule (GO:0035372)	2025-09-02	0.0123486	0.254255	0	0	14.5115	63.7664	DIAPH1;MAPRE1
Protein Localization to Microtubule Cytoskeleton (GO:0072698)	2025-09-02	0.0123486	0.254255	0	0	14.5115	63.7664	DIAPH1;MAPRE1
Protein Localization to Nucleolus (GO:1902570)	2025-09-02	0.0123486	0.254255	0	0	14.5115	63.7664	RRP7A;NOL8
Chromosome Organization (GO:0051276)	1947-04-01	0.0129032	0.259032	0	0	4.74055	20.6227	MSH6;NUP155;KAT6A;DOT1L
Mitotic Nuclear Division (GO:0140014)	1947-04-01	0.0129032	0.259032	0	0	4.74055	20.6227	KIF18B;KIFC1;TUBG1;SMC4
Actin Filament Polymerization (GO:0030041)	2026-03-01	0.0135311	0.262455	0	0	6.63659	28.5557	DIAPH1;DIAPH3;WASF1
Chromatin Remodeling (GO:0006338)	11/262	0.0137229	0.262455	0	0	2.25064	9.65228	HDAC4;SUV39H2;PRMT5;SMARCC2;MYBBP1A;MTF2;CHD7;CTCF;BAZ1A;BAZ1B;UCHL5
Proteasomal Protein Catabolic Process (GO:0010498)	14/372	0.0143661	0.262455	0	0	2.01323	8.54192	CUL3;KIF14;UBE4A;KLHL23;UBE2G2;RNF4;TOPORS;KLHL5;MAN1A2;PSMC1;CANX;ARIH2;SPOP;PSMD1
Negative Regulation of Translation (GO:0017148)	6/102	0.0145321	0.262455	0	0	3.19306	13.5111	CNOT1;IGF2BP1;EIF4EBP2;PUS7;CNOT9;TNRC6B
Protein Localization to Chromosome (GO:0034502)	1949-04-01	0.0148734	0.262455	0	0	4.5294	19.0605	MMS22L;MCM8;POLR1B;CTCF
Regulation of Intracellular Estrogen Receptor Signaling Pathway (GO:0033146)	2027-03-01	0.0150076	0.262455	0	0	6.35974	26.7058	CNOT1;CNOT9;STRN3
Regulation of Transcription by RNA Polymerase III (GO:0006359)	2027-03-01	0.0150076	0.262455	0	0	6.35974	26.7058	MYBBP1A;POLR3G;BAZ1B
mRNA 3'-End Processing (GO:0031124)	2027-03-01	0.0150076	0.262455	0	0	6.35974	26.7058	CPSF7;PCF11;CSTF2
Regulation of Cation Channel Activity (GO:2001257)	2027-03-01	0.0150076	0.262455	0	0	6.35974	26.7058	HOMER1;ASPH;CALM1
Regulation of Chromosome Segregation (GO:0051983)	2027-03-01	0.0150076	0.262455	0	0	6.35974	26.7058	KIF2C;SMC4;NCAPH
Co-Transcriptional RNA 3'-End Processing, Cleavage and Polyadenylation Pathway (GO:0180012)	2025-10-02	0.0152394	0.262455	0	0	12.6969	53.1221	CPSF7;PCF11
Mitotic DNA Replication (GO:1902969)	2025-10-02	0.0152394	0.262455	0	0	12.6969	53.1221	POLA1;MCM6
Protein Localization to Nuclear Envelope (GO:0090435)	2025-10-02	0.0152394	0.262455	0	0	12.6969	53.1221	NUP155;LMNB1
DNA Repair (GO:0006281)	12/302	0.0153616	0.262455	0	0	2.12641	8.87965	DCLRE1B;MSH6;POLA1;PCNA;RFC2;CSNK2A3;POLR1B;TOP3A;DOT1L;RAD54L;ASCC3;TICRR
Proteasome-Mediated Ubiquitin-Dependent Protein Catabolic Process (GO:0043161)	13/340	0.0159517	0.269668	0	0	2.04449	8.46047	KLHL15;CUL3;KIF14;KLHL23;RNF4;TOPORS;KLHL5;PSMC1;ARIH2;SPOP;PSMD1;ASCC3;DCAF12
Telomere Maintenance via Telomere Lengthening (GO:0010833)	2028-03-01	0.0165715	0.277228	0	0	6.10504	25.0311	DCLRE1B;PIF1;HSP90AA1
DNA Damage Response (GO:0006974)	15/421	0.0180658	0.286732	0	0	1.90236	7.63558	CCNK;MCM8;RFC2;TOP3A;DOT1L;CBX1;MCM10;BAZ1B;MASTL;TOPORS;TICRR;MSH6;POLA1;RBBP5;RAD54L
mRNA Splice Site Recognition (GO:0006376)	2029-03-01	0.0182233	0.286732	0	0	5.86993	23.5094	SF3A1;LUC7L3;LUC7L2
Regulation of Chromosome Separation (GO:1905818)	2025-11-02	0.0183894	0.286732	0	0	11.2855	45.0969	SMC4;NCAPH
Regulation of Sequestering of Calcium Ion (GO:0051282)	2025-11-02	0.0183894	0.286732	0	0	11.2855	45.0969	DIAPH1;TMEM38B
Folic Acid Metabolic Process (GO:0046655)	2025-11-02	0.0183894	0.286732	0	0	11.2855	45.0969	PM20D2;MTRR
Positive Regulation of Fatty Acid Oxidation (GO:0046321)	2025-11-02	0.0183894	0.286732	0	0	11.2855	45.0969	ABCD2;KLHL25
+ Reg of Nuclear-Transcribed mRNA Cat Proc, Deadenylation-Dep Decay (GO:1900153)	2025-11-02	0.0183894	0.286732	0	0	11.2855	45.0969	CNOT1;TNRC6B
RNA Splicing, via Transesterification Reactions With Bulged Adenosine as Nucleophile (GO:0000377)	8/171	0.018709	0.28891	0	0	2.51198	9.99454	PNN;HNRNPM;SF3A1;PRPF38A;TRA2B;DHX15;DHX38;U2AF1
Regulation of Release of Sequestered Calcium Ion Into Cytosol (GO:0051279)	1953-04-01	0.0193588	0.296097	0	0	4.1588	16.4049	DIAPH1;ASPH;TMEM38B;CALM1
rRNA Processing (GO:0006364)	6/110	0.0203531	0.297822	0	0	2.94623	11.4742	RRP7A;NOP58;NOLC1;NOL8;TSR1;RIOK1
Regulation of Signal Transduction by P53 Class Mediator (GO:1901796)	1954-04-01	0.0205967	0.297822	0	0	4.07542	15.8233	PRMT5;KAT6A;URB2;KMT5A
Regulation of Cellular Response to Stress (GO:0080135)	6/111	0.0211773	0.297822	0	0	2.91803	11.2485	PARG;DNAJB6;POLR1B;PHF13;KMT5A;UCHL5
DNA Strand Elongation (GO:0022616)	2025-12-02	0.0217874	0.297822	0	0	10.1565	38.863	DCLRE1B;POLA1
DNA Strand Elongation Involved in DNA Replication (GO:0006271)	2025-12-02	0.0217874	0.297822	0	0	10.1565	38.863	POLA1;PCNA
Negative Regulation of Microtubule Polymerization (GO:0031115)	2025-12-02	0.0217874	0.297822	0	0	10.1565	38.863	INPP5J;MAPRE1
Positive Regulation of Nuclear-Transcribed mRNA poly(A) Tail Shortening (GO:0060213)	2025-12-02	0.0217874	0.297822	0	0	10.1565	38.863	CNOT1;TNRC6B
Regulation of DNA-templated DNA Replication Initiation (GO:0030174)	2025-12-02	0.0217874	0.297822	0	0	10.1565	38.863	MCM6;TICRR
Negative Regulation of Carbohydrate Metabolic Process (GO:0045912)	1931-03-01	0.0217913	0.297822	0	0	5.45009	20.8534	HDAC4;CLTC;STK4
Negative Regulation of Intracellular Steroid Hormone Receptor Signaling Pathway (GO:0033144)	1931-03-01	0.0217913	0.297822	0	0	5.45009	20.8534	CNOT1;CNOT9;STRN3
Double-Strand Break Repair (GO:0006302)	8/176	0.0218118	0.297822	0	0	2.43659	9.32071	DCLRE1B;POLA1;MMS22L;MCM8;CSNK2A3;POLR1B;TOP3A;RAD54B
DNA-templated DNA Replication (GO:0006261)	1955-04-01	0.0218823	0.297822	0	0	3.9953	15.2704	POLA1;RFC2;MCM10;NOC3L
Nucleus Organization (GO:0006997)	1955-04-01	0.0218823	0.297822	0	0	3.9953	15.2704	PYGO1;NUP205;NUP155;LMNB1
Negative Regulation of Proteasomal Ubiquitin-Dependent Protein Catabolic Process (GO:0032435)	1932-03-01	0.023708	0.319958	0	0	5.26189	19.6897	STYX;CCAR2;UCHL5
Regulation of Retinoic Acid Receptor Signaling Pathway (GO:0048385)	2013-02-01	0.0254228	0.327738	0	0	9.23269	33.9034	CNOT1;EZH2
Epigenetic Programming of Gene Expression (GO:0043045)	2013-02-01	0.0254228	0.327738	0	0	9.23269	33.9034	ZDBF2;SUV39H2
Negative Regulation of DNA Replication (GO:0008156)	2013-02-01	0.0254228	0.327738	0	0	9.23269	33.9034	TSPYL2;GTPBP4
Positive Regulation of Chromosome Separation (GO:1905820)	2013-02-01	0.0254228	0.327738	0	0	9.23269	33.9034	SMC4;NCAPH
Regulation of Cell Communication by Electrical Coupling (GO:0010649)	2013-02-01	0.0254228	0.327738	0	0	9.23269	33.9034	ASPH;CALM1
Regulation of DNA Metabolic Process (GO:0051052)	6/116	0.0256374	0.327738	0	0	2.78467	10.2022	USP37;PARG;PHF13;BAZ1A;UCHL5;KPNA1
Heme Metabolic Process (GO:0042168)	1933-03-01	0.025713	0.327738	0	0	5.08623	18.6195	FLVCR1;CPOX;NFE2L1
Protein K63-linked Ubiquitination (GO:0070534)	1958-04-01	0.0260283	0.329146	0	0	3.77276	13.7652	ARRDC4;ARIH2;RNF4;RNF152
Positive Regulation of Transcription by RNA Polymerase II (GO:0045944)	28/983	0.0277536	0.346176	0	0	1.51948	5.4464	HDAC4;CCNK;DOT1L;CTCF;AHR;RNF4;NR2C2;PRDM10;MED12L;STRN3;ZNF609;E2F2;E2F3;MYBL2;GTF2I;BAZ1B;PPRC1;ZFY;NFKB1;MED13L;MED22;AHI1;MYBBP1A;HAND2;KANSL3;REL;CDH13;NFE2L1
Positive Regulation of Transcription by RNA Polymerase I (GO:0045943)	1934-03-01	0.0278061	0.346176	0	0	4.92191	17.6327	IPPK;MYBBP1A;BAZ1B
Regulation of Mitotic Cell Cycle Phase Transition (GO:1901990)	1988-05-01	0.0283239	0.349909	0	0	3.07166	10.9475	CENPE;SMARCC2;CDK6;CUL3;KIF14
GTP Metabolic Process (GO:0046039)	2014-02-01	0.0292851	0.353623	0	0	8.46287	29.8797	IMPDH1;MFN1
Regulation of Nuclear-Transcribed mRNA poly(A) Tail Shortening (GO:0060211)	2014-02-01	0.0292851	0.353623	0	0	8.46287	29.8797	CNOT1;TNRC6B
Meiotic Sister Chromatid Cohesion (GO:0051177)	2014-02-01	0.0292851	0.353623	0	0	8.46287	29.8797	PPP2R1B;BUB1B
Telomere Organization (GO:0032200)	1961-04-01	0.030615	0.366924	0	0	3.57365	12.4587	DCLRE1B;POLR1B;DOT1L;UCHL5
Cellular Response to Misfolded Protein (GO:0071218)	2015-02-01	0.0333641	0.391115	0	0	7.81148	26.5612	KLHL15;CUL3
Stem Cell Development (GO:0048864)	2015-02-01	0.0333641	0.391115	0	0	7.81148	26.5612	TCOF1;NOLC1
mRNA Modification (GO:0016556)	2015-02-01	0.0333641	0.391115	0	0	7.81148	26.5612	PUS7;HNRNPAB
Spliceosomal Complex Assembly (GO:0000245)	1963-04-01	0.0339208	0.394759	0	0	3.45215	11.6811	SF3A1;LUC7L3;LUC7L2;SRPK1
Protein Polyubiquitination (GO:0000209)	9/228	0.0344158	0.397638	0	0	2.10283	7.08494	ARRDC4;CUL3;ARIH2;SPOP;UBE4A;UBE2G2;RNF4;RNF152;TOPORS
Positive Regulation of DNA-templated Transcription (GO:0045893)	34/1274	0.0371634	0.416678	0	0	1.42302	4.68519	HDAC4;CCNK;DOT1L;CTCF;AHR;RNF4;NR2C2;PRDM10;MED12L;STRN3;EDRF1;ZNF609;E2F2;E2F3;MYBL2;GTF2I;SMARCC2;BAZ1B;PPRC1;ZFY;HNRNPAB;NFKB1;UCHL5;MED13L;AHI1;MYBBP1A;ASPH;KAT6A;HAND2;KANSL3;REL;TFAM;CDH13;NFE2L1
Ribosomal Small Subunit Assembly (GO:0000028)	2016-02-01	0.0376501	0.416678	0	0	7.25315	23.7861	RRP7A;RCC1L
Spermatid Nucleus Differentiation (GO:0007289)	2016-02-01	0.0376501	0.416678	0	0	7.25315	23.7861	PYGO1;SRPK1
Negative Regulation of Activin Receptor Signaling Pathway (GO:0032926)	2016-02-01	0.0376501	0.416678	0	0	7.25315	23.7861	NOMO3;LEMD3
Positive Regulation of Transcription by RNA Polymerase III (GO:0045945)	2016-02-01	0.0376501	0.416678	0	0	7.25315	23.7861	MYBBP1A;BAZ1B
Regulation of DNA Damage Checkpoint (GO:2000001)	2016-02-01	0.0376501	0.416678	0	0	7.25315	23.7861	POLR1B;CCAR2
Ribosome Biogenesis (GO:0042254)	7/161	0.0378798	0.416678	0	0	2.3214	7.59874	RRP7A;NOP58;NOLC1;NOL8;URB2;RIOK1;GTPBP4
Positive Regulation of Transferase Activity (GO:0051347)	1939-03-01	0.0395826	0.432446	0	0	4.23723	13.6836	ARRDC4;PCNA;RFC2
Ribosomal Large Subunit Assembly (GO:0000027)	2017-02-01	0.0421335	0.442923	0	0	6.76926	21.4376	MDN1;RCC1L
Positive Regulation of Potassium Ion Transport (GO:0043268)	2017-02-01	0.0421335	0.442923	0	0	6.76926	21.4376	DLG1;KIF5B
Regulation of DNA-templated DNA Replication (GO:0090329)	2017-02-01	0.0421335	0.442923	0	0	6.76926	21.4376	MCM6;TICRR
Reg of Cardiac Muscle Contraction by Reg of the Release of Sequestered Calcium Ion (GO:0010881)	2017-02-01	0.0421335	0.442923	0	0	6.76926	21.4376	ASPH;CALM1
G2/M Transition of Mitotic Cell Cycle (GO:0000086)	1940-03-01	0.0421962	0.442923	0	0	4.1225	13.0495	WEE1;MASTL;CDC25A
Positive Regulation of Cytokinesis (GO:0032467)	1940-03-01	0.0421962	0.442923	0	0	4.1225	13.0495	CUL3;KIF14;PKP4
Positive Regulation of Protein Catabolic Process (GO:0045732)	1999-05-01	0.0436609	0.454904	0	0	2.71068	8.48797	AMER1;HSP90AA1;TIPARP;CSNK2A3;NKD1
Positive Regulation of Protein Metabolic Process (GO:0051247)	8/202	0.0439041	0.454904	0	0	2.10722	6.58663	AMER1;HSP90AA1;ASPH;TIPARP;CSNK2A3;UPF3B;LARP4B;NKD1
Negative Regulation of DNA Metabolic Process (GO:0051053)	1941-03-01	0.0448944	0.456428	0	0	4.01381	12.4566	TSPYL2;MSH6;GTPBP4
Rac Protein Signal Transduction (GO:0016601)	2018-02-01	0.0468051	0.456428	0	0	6.34585	19.4295	CDH13;WASF1
Regulation of Protein-Containing Complex Disassembly (GO:0043244)	2018-02-01	0.0468051	0.456428	0	0	6.34585	19.4295	OGFOD1;ETF1
Establishment of Chromosome Localization (GO:0051303)	2018-02-01	0.0468051	0.456428	0	0	6.34585	19.4295	CENPE;KIF2C
Neural Crest Cell Differentiation (GO:0014033)	2018-02-01	0.0468051	0.456428	0	0	6.34585	19.4295	TCOF1;NOLC1
Positive Regulation of Calcium Ion Transmembrane Transporter Activity (GO:1901021)	2018-02-01	0.0468051	0.456428	0	0	6.34585	19.4295	ASPH;CALM1
Positive Regulation of Chromosome Segregation (GO:0051984)	2018-02-01	0.0468051	0.456428	0	0	6.34585	19.4295	SMC4;NCAPH
Regulation of Calcium Ion Transmembrane Transporter Activity (GO:1901019)	2018-02-01	0.0468051	0.456428	0	0	6.34585	19.4295	ASPH;CALM1
mRNA Metabolic Process (GO:0016071)	5/101	0.0468933	0.456428	0	0	2.65394	8.12073	SF3A1;NSUN2;DHX15;U2AF1;HNRNPAB
Recombinational Repair (GO:0000725)	5/101	0.0468933	0.456428	0	0	2.65394	8.12073	MMS22L;MCM8;POLR1B;TOP3A;RAD54B
Negative Regulation of DNA Recombination (GO:0045910)	1942-03-01	0.0476762	0.461253	0	0	3.91069	11.9015	MSH6;KLHL15;KMT5A
Regulation of Gene Expression (GO:0010468)	30/1127	0.0496917	0.466064	0	0	1.41434	4.24575	HDAC4;DDX3Y;DNMT1;L3MBTL3;CHD7;CTCF;AHR;NR2C2;TRA2B;IGF2BP1;E2F2;ZNF146;ZNF221;PRMT5;TIPARP;BAZ1A;ASH1L;HNRNPAB;NFKB1;AFDN;CDK6;MYBBP1A;KAT6A;HAND2;MTF2;RBM12B;REL;ZNF713;EZH2;ZNF695
DNA Recombination (GO:0006310)	1943-03-01	0.0505407	0.466064	0	0	3.81273	11.3809	TOP3A;RAD54L;RAD54B
Cell Cycle G2/M Phase Transition (GO:0044839)	1943-03-01	0.0505407	0.466064	0	0	3.81273	11.3809	WEE1;MASTL;CDC25A
Release of Sequestered Calcium Ion Into Cytosol (GO:0051209)	1943-03-01	0.0505407	0.466064	0	0	3.81273	11.3809	LETM1;ITPR2;CHERP
Modification-Dependent Protein Catabolic Process (GO:0019941)	8/208	0.0505531	0.466064	0	0	2.04337	6.09891	UBB;KLHL25;KLHL15;CUL3;ARIH2;UBE2G2;FBXO21;TOPORS
Monoatomic Anion Transmembrane Transport (GO:0098656)	1972-04-01	0.0512742	0.466064	0	0	2.99387	8.8935	PANX1;SLC5A6;SLC12A2;ANO7
Regulation of Receptor Signaling Pathway via STAT (GO:1904892)	2019-02-01	0.0516559	0.466064	0	0	5.97226	17.6967	DOT1L;STK4
Maintenance of Protein Localization in Organelle (GO:0072595)	2019-02-01	0.0516559	0.466064	0	0	5.97226	17.6967	ARL2BP;TOPORS
Mitochondrial Fusion (GO:0008053)	2019-02-01	0.0516559	0.466064	0	0	5.97226	17.6967	MFN1;RCC1L
Nuclear Envelope Organization (GO:0006998)	2019-02-01	0.0516559	0.466064	0	0	5.97226	17.6967	NUP155;LMNB1
Pore Complex Assembly (GO:0046931)	2019-02-01	0.0516559	0.466064	0	0	5.97226	17.6967	AFDN;NUP205
Positive Regulation of Cell Cycle Phase Transition (GO:1901989)	2019-02-01	0.0516559	0.466064	0	0	5.97226	17.6967	CUL3;EZH2
DNA-templated DNA Replication Maintenance of Fidelity (GO:0045005)	1944-03-01	0.053487	0.474587	0	0	3.71954	10.892	MMS22L;PCNA;MCM8
Organelle Disassembly (GO:1903008)	1944-03-01	0.053487	0.474587	0	0	3.71954	10.892	RRP7A;KIF5B;ASCC3
Positive Regulation of Cell Division (GO:0051781)	1944-03-01	0.053487	0.474587	0	0	3.71954	10.892	CUL3;KIF14;PKP4
Protein Stabilization (GO:0050821)	8/212	0.055329	0.484169	0	0	2.00289	5.79728	CCT2;HSP90AA1;MCM8;COG3;STK4;GTPBP4;RPAP3;CCT5
Intracellular Calcium Ion Homeostasis (GO:0006874)	6/140	0.0555573	0.484169	0	0	2.28311	6.59897	LETM1;SLC10A7;ASPH;SLC35G1;ATP13A3;CHERP
DNA-templated Transcription Termination (GO:0006353)	2020-02-01	0.0566773	0.484169	0	0	5.64018	16.1895	PRMT5;PCF11
Regulation of Spindle Organization (GO:0090224)	2020-02-01	0.0566773	0.484169	0	0	5.64018	16.1895	CLTC;RNF4
Maintenance of Protein Location in Nucleus (GO:0051457)	2020-02-01	0.0566773	0.484169	0	0	5.64018	16.1895	ARL2BP;TOPORS
Positive Regulation of G2/M Transition of Mitotic Cell Cycle (GO:0010971)	2020-02-01	0.0566773	0.484169	0	0	5.64018	16.1895	DBF4B;CDC25A
Regulation of Cell Cycle G2/M Phase Transition (GO:1902749)	2020-02-01	0.0566773	0.484169	0	0	5.64018	16.1895	CDK6;KIF14
Protein Ubiquitination (GO:0016567)	12/369	0.0572518	0.486489	0	0	1.72135	4.92357	ARRDC4;CAND1;UBB;KLHL25;CUL3;ARIH2;SPOP;UBE4A;UBE2G2;RNF4;RNF152;TOPORS
Positive Regulation of DNA Metabolic Process (GO:0051054)	5/108	0.0592987	0.50123	0	0	2.47269	6.98575	WEE1;PCNA;BAZ1A;CDC25A;UCHL5
Regulation of Cyclin-Dependent Protein Serine/Threonine Kinase Activity (GO:0000079)	1946-03-01	0.0596209	0.501315	0	0	3.54618	9.99934	CCNK;CDC25A;GTPBP4
Ubiquitin-Dependent Protein Catabolic Process (GO:0006511)	14/455	0.061368	0.504308	0	0	1.62728	4.54153	KLHL25;KLHL15;CUL3;KIF14;KLHL23;UBE2G2;FBXO21;RNF4;TOPORS;KLHL5;PSMC1;SPOP;ARIH2;PSMD1
RNA-templated DNA Biosynthetic Process (GO:0006278)	2021-02-01	0.0618609	0.504308	0	0	5.34306	14.869	PIF1;HSP90AA1
Cellular Response to Nerve Growth Factor Stimulus (GO:1990090)	2021-02-01	0.0618609	0.504308	0	0	5.34306	14.869	KIDINS220;WASF1
Telomere Maintenance via Telomerase (GO:0007004)	2021-02-01	0.0618609	0.504308	0	0	5.34306	14.869	PIF1;HSP90AA1
Negative Regulation of Cilium Assembly (GO:1902018)	2021-02-01	0.0618609	0.504308	0	0	5.34306	14.869	MPHOSPH9;KIF24
Positive Regulation of Smoothened Signaling Pathway (GO:0045880)	2021-02-01	0.0618609	0.504308	0	0	5.34306	14.869	TUBD1;UCHL5
Regulation of Cell Cycle Process (GO:0010564)	6/146	0.0653652	0.530184	0	0	2.18459	5.95906	PRMT5;SMARCC2;MYBBP1A;KIF2C;DBF4B;CALM1
Cellular Response to Interferon-Beta (GO:0035458)	2022-02-01	0.0671986	0.534262	0	0	5.07565	13.7048	UBE2G2;CALM1
Chaperone-Mediated Protein Complex Assembly (GO:0051131)	2022-02-01	0.0671986	0.534262	0	0	5.07565	13.7048	CCT2;HSP90AA1
Nitric Oxide Metabolic Process (GO:0046209)	2022-02-01	0.0671986	0.534262	0	0	5.07565	13.7048	HSP90AA1;SLC7A6
Regulation of Cardiac Muscle Contraction by Calcium Ion Signaling (GO:0010882)	2022-02-01	0.0671986	0.534262	0	0	5.07565	13.7048	ASPH;CALM1
Regulation of Protein Ubiquitination (GO:0031396)	5/113	0.0691987	0.534906	0	0	2.35761	6.29663	AMER1;HSP90AA1;UBB;CUL3;GTPBP4
Actin Polymerization or Depolymerization (GO:0008154)	1949-03-01	0.0694077	0.534906	0	0	3.3144	8.84201	DIAPH1;DIAPH3;WASF1
Regulation of Stem Cell Differentiation (GO:2000736)	1949-03-01	0.0694077	0.534906	0	0	3.3144	8.84201	SMYD5;NSUN2;PUS7
Regulation of Double-Strand Break Repair via Homologous Recombination (GO:0010569)	1980-04-01	0.0700743	0.534906	0	0	2.67763	7.11768	KLHL15;POLR1B;KMT5A;TEX15
Regulation of RNA Biosynthetic Process (GO:2001141)	14/465	0.0705784	0.534906	0	0	1.59037	4.21612	ZNF221;PRMT5;CHD7;BAZ1A;ASH1L;AHR;NR2C2;MYBBP1A;KAT6A;ZNF713;E2F2;ZNF146;EZH2;ZNF695
Regulation of Cytokinesis (GO:0032465)	1981-04-01	0.0726422	0.534906	0	0	2.64272	6.92977	CUL3;KIF14;PKP4;CALM1
Regulatory ncRNA-mediated Post-Transcriptional Gene Silencing (GO:0035194)	2023-02-01	0.0726823	0.534906	0	0	4.8337	12.6723	CNOT1;TNRC6B
Positive Regulation of Cell Cycle G2/M Phase Transition (GO:1902751)	2023-02-01	0.0726823	0.534906	0	0	4.8337	12.6723	DBF4B;CDC25A
Positive Regulation of mRNA Splicing, via Spliceosome (GO:0048026)	2023-02-01	0.0726823	0.534906	0	0	4.8337	12.6723	PRMT5;TRA2B
Purine Ribonucleotide Transport (GO:0015868)	2023-02-01	0.0726823	0.534906	0	0	4.8337	12.6723	PANX1;ABCC5
Nuclear Export (GO:0051168)	1950-03-01	0.0728214	0.534906	0	0	3.24371	8.4977	LSG1;NUP155;XPO6
Regulation of Interferon-Beta Production (GO:0032648)	1951-03-01	0.0763088	0.534906	0	0	3.17597	8.17168	HSP90AA1;REL;POLR3G
Regulation of Mitotic Metaphase/Anaphase Transition (GO:0030071)	1951-03-01	0.0763088	0.534906	0	0	3.17597	8.17168	CENPE;SMARCC2;CUL3
Carboxylic Acid Transmembrane Transport (GO:1905039)	1951-03-01	0.0763088	0.534906	0	0	3.17597	8.17168	SLC5A6;ABCC5;SFXN1
Adenine Nucleotide Transport (GO:0051503)	2024-02-01	0.0783045	0.534906	0	0	4.61375	11.7519	PANX1;ABCC5
Regulation of Release of Sequestered Calcium Ion Into Cytosol by Sarcoplasmic Reticulum (GO:0010880)	2024-02-01	0.0783045	0.534906	0	0	4.61375	11.7519	ASPH;CALM1
Male Gamete Generation (GO:0048232)	2024-02-01	0.0783045	0.534906	0	0	4.61375	11.7519	MCM8;TEX15
Negative Regulation of Double-Strand Break Repair via Homologous Recombination (GO:2000042)	2024-02-01	0.0783045	0.534906	0	0	4.61375	11.7519	KLHL15;KMT5A
Intrinsic Apoptotic Signaling Pathway in Response to DNA Damage (GO:0008630)	1952-03-01	0.0798684	0.534906	0	0	3.111	7.86266	MSH6;AEN;TOPORS
Vascular Transport (GO:0010232)	1984-04-01	0.0806285	0.534906	0	0	2.54323	6.40361	SLC5A6;SLC12A2;SLC22A5;ABCC5
Regulation of Smoothened Signaling Pathway (GO:0008589)	1953-03-01	0.083499	0.534906	0	0	3.04862	7.56949	MOSMO;TUBD1;UCHL5
Cholesterol Biosynthetic Process (GO:0006695)	2025-02-01	0.0840579	0.534906	0	0	4.41293	10.9275	ACLY;SC5D
Stress Granule Assembly (GO:0034063)	2025-02-01	0.0840579	0.534906	0	0	4.41293	10.9275	OGFOD1;EIF2S1
Negative Regulation of Catalytic Activity (GO:0043086)	2025-02-01	0.0840579	0.534906	0	0	4.41293	10.9275	CAND1;CCAR2
Non-Canonical NF-kappaB Signal Transduction (GO:0038061)	2025-02-01	0.0840579	0.534906	0	0	4.41293	10.9275	REL;NFKB1
Ribonucleoprotein Complex Biogenesis (GO:0022613)	5/120	0.0844942	0.534906	0	0	2.2133	5.46924	RRP7A;NOP58;URB2;RIOK1;GTPBP4
Transport Across Blood-Brain Barrier (GO:0150104)	1986-04-01	0.0861841	0.534906	0	0	2.48095	6.08146	SLC5A6;SLC12A2;SLC22A5;ABCC5
Cellular Response to Oxidative Stress (GO:0034599)	5/121	0.0868137	0.534906	0	0	2.19411	5.36239	VKORC1L1;CUL3;EIF2S1;PEX13;NFE2L1
Apical Junction Assembly (GO:0043297)	1954-03-01	0.0871991	0.534906	0	0	2.98869	7.2911	AFDN;DLG1;STRN
Tight Junction Assembly (GO:0120192)	1954-03-01	0.0871991	0.534906	0	0	2.98869	7.2911	AFDN;DLG1;STRN
Transposable Element Silencing (GO:0010526)	2026-02-01	0.0899351	0.534906	0	0	4.22884	10.1859	SMYD5;TEX15
Positive Regulation of mRNA Processing (GO:0050685)	2026-02-01	0.0899351	0.534906	0	0	4.22884	10.1859	PRMT5;TRA2B
RNA Modification (GO:0009451)	1955-03-01	0.0909674	0.534906	0	0	2.93107	7.02652	NSUN2;PUS7;HNRNPAB
Regulation of Receptor Signaling Pathway via JAK-STAT (GO:0046425)	1955-03-01	0.0909674	0.534906	0	0	2.93107	7.02652	DOT1L;STK4;CALM1
Dicarboxylic Acid Metabolic Process (GO:0043648)	1955-03-01	0.0909674	0.534906	0	0	2.93107	7.02652	ACLY;MTRR;ALDH18A1
DNA Replication-Dependent Chromatin Assembly (GO:0006335)	2025-05-01	0.0933174	0.534906	0	0	12.6667	30.0422	CHAF1A
Regulation of Extracellular Exosome Assembly (GO:1903551)	2025-05-01	0.0933174	0.534906	0	0	12.6667	30.0422	SDC1
Regulation of Fat Cell Proliferation (GO:0070344)	2025-05-01	0.0933174	0.534906	0	0	12.6667	30.0422	E2F3
Regulation of Nodal Signaling Pathway (GO:1900107)	2025-05-01	0.0933174	0.534906	0	0	12.6667	30.0422	NOMO3
Regulation of Phospholipase C-activating G Protein-Coupled Receptor Signaling Pathway (GO:1900736)	2025-05-01	0.0933174	0.534906	0	0	12.6667	30.0422	INPP5A
Regulation of Translational Termination (GO:0006449)	2025-05-01	0.0933174	0.534906	0	0	12.6667	30.0422	OGFOD1
Cellular Response to Histamine (GO:0071420)	2025-05-01	0.0933174	0.534906	0	0	12.6667	30.0422	DIAPH1
Regulation of Vitamin D Biosynthetic Process (GO:0060556)	2025-05-01	0.0933174	0.534906	0	0	12.6667	30.0422	NFKB1
Resolution of DNA Recombination Intermediates (GO:0071139)	2025-05-01	0.0933174	0.534906	0	0	12.6667	30.0422	TOP3A
Cerebral Cortex Cell Migration (GO:0021795)	2025-05-01	0.0933174	0.534906	0	0	12.6667	30.0422	PEX13
Cilium Disassembly (GO:0061523)	2025-05-01	0.0933174	0.534906	0	0	12.6667	30.0422	RRP7A
snoRNA Localization (GO:0048254)	2025-05-01	0.0933174	0.534906	0	0	12.6667	30.0422	NOP58
Double-Strand Break Repair via Synthesis-Dependent Strand Annealing (GO:0045003)	2025-05-01	0.0933174	0.534906	0	0	12.6667	30.0422	RAD54L
tRNA Pseudouridine Synthesis (GO:0031119)	2025-05-01	0.0933174	0.534906	0	0	12.6667	30.0422	PUS7
Telencephalon Cell Migration (GO:0022029)	2025-05-01	0.0933174	0.534906	0	0	12.6667	30.0422	PEX13
Thiamine Transmembrane Transport (GO:0071934)	2025-05-01	0.0933174	0.534906	0	0	12.6667	30.0422	SLC25A19
Thiamine-Containing Compound Metabolic Process (GO:0042723)	2025-05-01	0.0933174	0.534906	0	0	12.6667	30.0422	SLC25A19
Transepithelial Chloride Transport (GO:0030321)	2025-05-01	0.0933174	0.534906	0	0	12.6667	30.0422	SLC12A2
Iodide Transport (GO:0015705)	2025-05-01	0.0933174	0.534906	0	0	12.6667	30.0422	SLC5A6
mRNA 3'-Splice Site Recognition (GO:0000389)	2025-05-01	0.0933174	0.534906	0	0	12.6667	30.0422	SF3A1
Maintenance of DNA Repeat Elements (GO:0043570)	2025-05-01	0.0933174	0.534906	0	0	12.6667	30.0422	MSH6
Negative Regulation of Protein Localization to Chromatin (GO:0120186)	2025-05-01	0.0933174	0.534906	0	0	12.6667	30.0422	RNF4
Negative Regulation of Vitamin Metabolic Process (GO:0046137)	2025-05-01	0.0933174	0.534906	0	0	12.6667	30.0422	NFKB1
Nucleolar Large rRNA Transcription by RNA Polymerase I (GO:0042790)	2025-05-01	0.0933174	0.534906	0	0	12.6667	30.0422	TCOF1
Positive Regulation of 3'-UTR-mediated mRNA Stabilization (GO:1905870)	2025-05-01	0.0933174	0.534906	0	0	12.6667	30.0422	LARP4B
+ Reg of CD4-+, CD25-+, Alpha-Beta Regulatory T Cell Differentiation (GO:0032831)	2025-05-01	0.0933174	0.534906	0	0	12.6667	30.0422	KLHL25
Positive Regulation of Wnt Signaling Pathway, Planar Cell Polarity Pathway (GO:2000096)	2025-05-01	0.0933174	0.534906	0	0	12.6667	30.0422	NKD1
Positive Regulation of Intrinsic Apoptotic Signaling Pathway by P53 Class Mediator (GO:1902255)	2025-05-01	0.0933174	0.534906	0	0	12.6667	30.0422	UBB
Positive Regulation of Nuclear Cell Cycle DNA Replication (GO:0010571)	2025-05-01	0.0933174	0.534906	0	0	12.6667	30.0422	DBF4B
Positive Regulation of Unsaturated Fatty Acid Biosynthetic Process (GO:2001280)	2025-05-01	0.0933174	0.534906	0	0	12.6667	30.0422	ABCD2
Protection From Non-Homologous End Joining at Telomere (GO:0031848)	2025-05-01	0.0933174	0.534906	0	0	12.6667	30.0422	DCLRE1B
Protein Localization to Non-Motile Cilium (GO:0097499)	2025-05-01	0.0933174	0.534906	0	0	12.6667	30.0422	ARL13B
Pyrimidine-Containing Compound Biosynthetic Process (GO:0072528)	2025-05-01	0.0933174	0.534906	0	0	12.6667	30.0422	CTPS1
DNA Synthesis Involved in DNA Repair (GO:0000731)	2027-02-01	0.0959293	0.534906	0	0	4.05948	9.51601	POLA1;PCNA
Regulation of Microtubule Polymerization or Depolymerization (GO:0031110)	2027-02-01	0.0959293	0.534906	0	0	4.05948	9.51601	MAP1B;MAPRE1
Regulation of Myelination (GO:0031641)	2027-02-01	0.0959293	0.534906	0	0	4.05948	9.51601	TENM4;KIF14
Regulation of Proteolysis Involved in Protein Catabolic Process (GO:1903050)	2027-02-01	0.0959293	0.534906	0	0	4.05948	9.51601	UBB;UCHL5
Spindle Assembly Checkpoint Signaling (GO:0071173)	2027-02-01	0.0959293	0.534906	0	0	4.05948	9.51601	BUB1B;MAD2L1
miRNA-mediated Post-Transcriptional Gene Silencing (GO:0035195)	2027-02-01	0.0959293	0.534906	0	0	4.05948	9.51601	CNOT1;TNRC6B
Mitotic Spindle Assembly Checkpoint Signaling (GO:0007094)	2027-02-01	0.0959293	0.534906	0	0	4.05948	9.51601	BUB1B;MAD2L1
Mitotic Spindle Checkpoint Signaling (GO:0071174)	2027-02-01	0.0959293	0.534906	0	0	4.05948	9.51601	BUB1B;MAD2L1
Protein Quality Control for Misfolded or Incompletely Synthesized Proteins (GO:0006515)	2027-02-01	0.0959293	0.534906	0	0	4.05948	9.51601	KLHL15;CUL3
Regulation of Cell Differentiation (GO:0045595)	7/201	0.0973641	0.534906	0	0	1.83898	4.28352	SUZ12;MOSMO;SMARCC2;CDK6;SMYD5;NSUN2;LRP12
Positive Regulation of Protein Localization to Cell Periphery (GO:1904377)	1957-03-01	0.0987027	0.534906	0	0	2.82222	6.53526	DLG1;KIF5B;EPB41L2
Negative Regulation of Macromolecule Biosynthetic Process (GO:0010558)	7/202	0.0992832	0.534906	0	0	1.82945	4.22563	DDX3Y;DNMT1;TIPARP;HAND2;CLTC;REL;NFKB1
Protein-Containing Complex Assembly (GO:0065003)	10/323	0.0996365	0.534906	0	0	1.63117	3.76184	CCT2;CENPE;AFDN;HSP90AA1;WDCP;CAND1;CUL3;CLTC;IL1RAP;WASF1
ERAD Pathway (GO:0036503)	1991-04-01	0.100857	0.534906	0	0	2.33776	5.36295	MAN1A2;CANX;UBE4A;UBE2G2
Negative Regulation of Protein Polymerization (GO:0032272)	2028-02-01	0.102034	0.534906	0	0	3.90315	8.90875	INPP5J;MAPRE1
Phospholipid Biosynthetic Process (GO:0008654)	2028-02-01	0.102034	0.534906	0	0	3.90315	8.90875	NUS1;FLVCR1
Regulation of Calcium Ion Transmembrane Transport (GO:1903169)	2028-02-01	0.102034	0.534906	0	0	3.90315	8.90875	DIAPH1;TMEM38B
Regulation of Cardiac Muscle Cell Action Potential (GO:0098901)	2028-02-01	0.102034	0.534906	0	0	3.90315	8.90875	DLG1;CALM1
RNA Biosynthetic Process (GO:0032774)	5/128	0.103964	0.534906	0	0	2.0685	4.68248	POLA1;PRMT5;ISG20L2;AEN;TOPORS
Intracellular Protein Transport (GO:0006886)	10/326	0.104199	0.534906	0	0	1.61543	3.65322	HSP90AA1;NUP155;XPO6;NUP50;CLTC;FAM53C;E2F3;STK4;TNPO2;KPNA1
Regulation of Embryonic Development (GO:0045995)	1959-03-01	0.106693	0.534906	0	0	2.72115	6.08939	RBM19;NR2C2;UCHL5
mRNA Transport (GO:0051028)	1959-03-01	0.106693	0.534906	0	0	2.72115	6.08939	NXF1;KIF5C;NUP160
Protein Polymerization (GO:0051258)	1959-03-01	0.106693	0.534906	0	0	2.72115	6.08939	DIAPH1;DIAPH3;WASF1
Regulation of Protein Metabolic Process (GO:0051246)	1993-04-01	0.107029	0.534906	0	0	2.285	5.10618	PM20D2;TCOF1;SPOP;NOLC1
Response to Interferon-Beta (GO:0035456)	2029-02-01	0.108242	0.534906	0	0	3.7584	8.35637	UBE2G2;CALM1
Negative Regulation of Mitotic Metaphase/Anaphase Transition (GO:0045841)	2029-02-01	0.108242	0.534906	0	0	3.7584	8.35637	BUB1B;MAD2L1
Organelle Fusion (GO:0048284)	2029-02-01	0.108242	0.534906	0	0	3.7584	8.35637	MFN1;RCC1L
Protein Methylation (GO:0006479)	2029-02-01	0.108242	0.534906	0	0	3.7584	8.35637	PRMT5;ETF1
Regulation of DNA Repair (GO:0006282)	5/130	0.109152	0.534906	0	0	2.0352	4.50799	SMARCC2;PARG;PCNA;PHF13;UCHL5
Neuron Migration (GO:0001764)	1960-03-01	0.11078	0.534906	0	0	2.67327	5.88176	MAP1B;PEX13;LRP12
HRI-mediated Signaling (GO:0140468)	2025-06-01	0.110911	0.534906	0	0	10.1328	22.2823	EIF2S1
Regulation of Growth Hormone Secretion (GO:0060123)	2025-06-01	0.110911	0.534906	0	0	10.1328	22.2823	CHD7
Regulation of High Voltage-Gated Calcium Channel Activity (GO:1901841)	2025-06-01	0.110911	0.534906	0	0	10.1328	22.2823	CALM1
PERK-mediated Unfolded Protein Response (GO:0036499)	2025-06-01	0.110911	0.534906	0	0	10.1328	22.2823	EIF2S1
Regulation of Mitochondrial Transcription (GO:1903108)	2025-06-01	0.110911	0.534906	0	0	10.1328	22.2823	KANSL3
Regulation of Muscle Organ Development (GO:0048634)	2025-06-01	0.110911	0.534906	0	0	10.1328	22.2823	SFMBT1
Autophagosome Membrane Docking (GO:0016240)	2025-06-01	0.110911	0.534906	0	0	10.1328	22.2823	CALM1
Regulation of Potassium Ion Export Across Plasma Membrane (GO:1903764)	2025-06-01	0.110911	0.534906	0	0	10.1328	22.2823	DLG1
Regulation of Protein Depolymerization (GO:1901879)	2025-06-01	0.110911	0.534906	0	0	10.1328	22.2823	MAP1B
Regulation of Vascular Associated Smooth Muscle Cell Apoptotic Process (GO:1905459)	2025-06-01	0.110911	0.534906	0	0	10.1328	22.2823	E2F3
Ribosome-Associated Ubiquitin-Dependent Protein Catabolic Process (GO:1990116)	2025-06-01	0.110911	0.534906	0	0	10.1328	22.2823	ASCC3
Stress Granule Disassembly (GO:0035617)	2025-06-01	0.110911	0.534906	0	0	10.1328	22.2823	KIF5B
Sulfur Amino Acid Catabolic Process (GO:0000098)	2025-06-01	0.110911	0.534906	0	0	10.1328	22.2823	MTRR
Transcription-Dependent Tethering of RNA Polymerase II Gene DNA at Nuclear Periphery (GO:0000972)	2025-06-01	0.110911	0.534906	0	0	10.1328	22.2823	NUP155
Fatty Acid Alpha-Oxidation (GO:0001561)	2025-06-01	0.110911	0.534906	0	0	10.1328	22.2823	PEX13
Fatty Acid Elongation, Monounsaturated Fatty Acid (GO:0034625)	2025-06-01	0.110911	0.534906	0	0	10.1328	22.2823	ELOVL2
Fatty Acid Elongation, Polyunsaturated Fatty Acid (GO:0034626)	2025-06-01	0.110911	0.534906	0	0	10.1328	22.2823	ELOVL2
Fatty Acid Elongation, Unsaturated Fatty Acid (GO:0019368)	2025-06-01	0.110911	0.534906	0	0	10.1328	22.2823	ELOVL2
Type B Pancreatic Cell Development (GO:0003323)	2025-06-01	0.110911	0.534906	0	0	10.1328	22.2823	CDK6
Glycerol Ether Biosynthetic Process (GO:0046504)	2025-06-01	0.110911	0.534906	0	0	10.1328	22.2823	SELENOI
Inclusion Body Assembly (GO:0070841)	2025-06-01	0.110911	0.534906	0	0	10.1328	22.2823	HSP90AA1
Marginal Zone B Cell Differentiation (GO:0002315)	2025-06-01	0.110911	0.534906	0	0	10.1328	22.2823	DOCK11
Mitochondrial Fragmentation Involved in Apoptotic Process (GO:0043653)	2025-06-01	0.110911	0.534906	0	0	10.1328	22.2823	CCAR2
Mitochondrion-Endoplasmic Reticulum Membrane Tethering (GO:1990456)	2025-06-01	0.110911	0.534906	0	0	10.1328	22.2823	CALM1
Monoacylglycerol Catabolic Process (GO:0052651)	2025-06-01	0.110911	0.534906	0	0	10.1328	22.2823	ABHD16A
Negative Regulation of Cardiac Muscle Cell Apoptotic Process (GO:0010667)	2025-06-01	0.110911	0.534906	0	0	10.1328	22.2823	HAND2
- Reg of Nuclear-Transcribed mRNA Cat Proc, Nonsense-Mediated Decay (GO:2000623)	2025-06-01	0.110911	0.534906	0	0	10.1328	22.2823	HNRNPAB
Noradrenergic Neuron Differentiation (GO:0003357)	2025-06-01	0.110911	0.534906	0	0	10.1328	22.2823	HAND2
Peptidyl-Lysine Monomethylation (GO:0018026)	2025-06-01	0.110911	0.534906	0	0	10.1328	22.2823	KMT5A
Peptidyl-Methionine Modification (GO:0018206)	2025-06-01	0.110911	0.534906	0	0	10.1328	22.2823	PDF
Positive Regulation of Gastrulation (GO:2000543)	2025-06-01	0.110911	0.534906	0	0	10.1328	22.2823	TENM4
Protein Localization to Ciliary Membrane (GO:1903441)	2025-06-01	0.110911	0.534906	0	0	10.1328	22.2823	ARL13B
Regulation of Calcidiol 1-Monooxygenase Activity (GO:0060558)	2025-06-01	0.110911	0.534906	0	0	10.1328	22.2823	NFKB1
Response to Calcium Ion (GO:0051592)	1995-04-01	0.113368	0.538829	0	0	2.23455	4.86487	ADGRV1;ASPH;HOMER1;CALM1
L-amino Acid Transport (GO:0015807)	1930-02-01	0.114548	0.538829	0	0	3.62398	7.85232	SLC7A6;SFXN1
Clathrin-Dependent Endocytosis (GO:0072583)	1930-02-01	0.114548	0.538829	0	0	3.62398	7.85232	CLTC;CANX
Very Long-Chain Fatty Acid Metabolic Process (GO:0000038)	1930-02-01	0.114548	0.538829	0	0	3.62398	7.85232	ABCD2;ELOVL2
Lamellipodium Organization (GO:0097581)	1930-02-01	0.114548	0.538829	0	0	3.62398	7.85232	CDH13;WASF1
Negative Regulation of Cytokine Production Involved in Inflammatory Response (GO:1900016)	1930-02-01	0.114548	0.538829	0	0	3.62398	7.85232	ABCD2;NFKB1
Positive Regulation of Cation Channel Activity (GO:2001259)	1930-02-01	0.114548	0.538829	0	0	3.62398	7.85232	ASPH;CALM1
Positive Regulation of Peptidyl-Serine Phosphorylation (GO:0033138)	1930-02-01	0.114548	0.538829	0	0	3.62398	7.85232	STK4;CNOT9
post-Golgi Vesicle-Mediated Transport (GO:0006892)	1961-03-01	0.114927	0.538829	0	0	2.62705	5.68352	SNAP23;EXOC6B;EXOC5
DNA-templated Transcription Initiation (GO:0006352)	1962-03-01	0.119131	0.538829	0	0	2.58239	5.49412	TFAM;E2F2;E2F3
Organic Cation Transport (GO:0015695)	1962-03-01	0.119131	0.538829	0	0	2.58239	5.49412	SLC7A6;SLC22A5;FLVCR1
Regulation of Protein Localization (GO:0032880)	1997-04-01	0.119868	0.538829	0	0	2.18627	4.63787	AFDN;DLG1;HSP90AA1;DNAJB6
Regulation of Transcription by RNA Polymerase I (GO:0006356)	1931-02-01	0.120945	0.538829	0	0	3.49884	7.39103	MYBBP1A;BAZ1B
Establishment of Mitotic Spindle Orientation (GO:0000132)	1931-02-01	0.120945	0.538829	0	0	3.49884	7.39103	MAPRE1;MAD2L1
Natural Killer Cell Mediated Immunity (GO:0002228)	1931-02-01	0.120945	0.538829	0	0	3.49884	7.39103	KIF5B;ULBP2
rRNA Metabolic Process (GO:0016072)	1998-04-01	0.123178	0.538829	0	0	2.1629	4.52939	RRP7A;NOP58;NOLC1;NOL8
Regulation of Metaphase/Anaphase Transition of Cell Cycle (GO:1902099)	1932-02-01	0.127427	0.538829	0	0	3.38204	6.96771	CENPE;SMARCC2
Natural Killer Cell Mediated Cytotoxicity (GO:0042267)	1932-02-01	0.127427	0.538829	0	0	3.38204	6.96771	KIF5B;ULBP2
Negative Regulation of G1/S Transition of Mitotic Cell Cycle (GO:2000134)	1932-02-01	0.127427	0.538829	0	0	3.38204	6.96771	DLG1;WEE1
Positive Regulation of Mitotic Cell Cycle Phase Transition (GO:1901992)	1964-03-01	0.127707	0.538829	0	0	2.49747	5.13983	CUL3;DBF4B;CDC25A
Regulation of mRNA Export From Nucleus (GO:0010793)	2025-07-01	0.128165	0.538829	0	0	8.44358	17.3468	NSUN2
Aspartate Family Amino Acid Biosynthetic Process (GO:0009067)	2025-07-01	0.128165	0.538829	0	0	8.44358	17.3468	MTRR
Regulation of Positive Chemotaxis (GO:0050926)	2025-07-01	0.128165	0.538829	0	0	8.44358	17.3468	CDH13
Regulation of Protein Localization to Cell Cortex (GO:1904776)	2025-07-01	0.128165	0.538829	0	0	8.44358	17.3468	EPB41L2
Regulation of Ribonucleoprotein Complex Localization (GO:2000197)	2025-07-01	0.128165	0.538829	0	0	8.44358	17.3468	NSUN2
Cardiac Muscle Hypertrophy (GO:0003300)	2025-07-01	0.128165	0.538829	0	0	8.44358	17.3468	HDAC4
Regulatory ncRNA-mediated Heterochromatin Formation (GO:0031048)	2025-07-01	0.128165	0.538829	0	0	8.44358	17.3468	EZH2
Cellular Response to Potassium Ion (GO:0035865)	2025-07-01	0.128165	0.538829	0	0	8.44358	17.3468	SLC12A2
Response to Angiotensin (GO:1990776)	2025-07-01	0.128165	0.538829	0	0	8.44358	17.3468	NFKB1
Chaperone Mediated Protein Folding Independent of Cofactor (GO:0051086)	2025-07-01	0.128165	0.538829	0	0	8.44358	17.3468	CCT5
Response to Potassium Ion (GO:0035864)	2025-07-01	0.128165	0.538829	0	0	8.44358	17.3468	SLC12A2
Dense Core Granule Cytoskeletal Transport (GO:0099519)	2025-07-01	0.128165	0.538829	0	0	8.44358	17.3468	KIF5B
Dolichol Metabolic Process (GO:0019348)	2025-07-01	0.128165	0.538829	0	0	8.44358	17.3468	NUS1
Sulfur Amino Acid Biosynthetic Process (GO:0000097)	2025-07-01	0.128165	0.538829	0	0	8.44358	17.3468	MTRR
Establishment of Mitochondrion Localization, Microtubule-Mediated (GO:0034643)	2025-07-01	0.128165	0.538829	0	0	8.44358	17.3468	UBB
Fatty Acid Elongation, Saturated Fatty Acid (GO:0019367)	2025-07-01	0.128165	0.538829	0	0	8.44358	17.3468	ELOVL2
Lactate Metabolic Process (GO:0006089)	2025-07-01	0.128165	0.538829	0	0	8.44358	17.3468	LDHAL6B
Methionine Metabolic Process (GO:0006555)	2025-07-01	0.128165	0.538829	0	0	8.44358	17.3468	MTRR
Mitochondrial Large Ribosomal Subunit Assembly (GO:1902775)	2025-07-01	0.128165	0.538829	0	0	8.44358	17.3468	RCC1L
Negative Regulation of p38MAPK Cascade (GO:1903753)	2025-07-01	0.128165	0.538829	0	0	8.44358	17.3468	DLG1
Negative Regulation of Voltage-Gated Calcium Channel Activity (GO:1901386)	2025-07-01	0.128165	0.538829	0	0	8.44358	17.3468	CALM1
Peptidyl-Amino Acid Modification (GO:0018193)	2025-07-01	0.128165	0.538829	0	0	8.44358	17.3468	PDF
Photoreceptor Cell Differentiation (GO:0046530)	2025-07-01	0.128165	0.538829	0	0	8.44358	17.3468	NKD1
Positive Regulation of Arp2/3 Complex-Mediated Actin Nucleation (GO:2000601)	2025-07-01	0.128165	0.538829	0	0	8.44358	17.3468	WASF1
Positive Regulation of CD4-positive, Alpha-Beta T Cell Differentiation (GO:0043372)	2025-07-01	0.128165	0.538829	0	0	8.44358	17.3468	KLHL25
Positive Regulation of T-helper 2 Cell Cytokine Production (GO:2000553)	2025-07-01	0.128165	0.538829	0	0	8.44358	17.3468	DENND1B
Positive Regulation of Oligodendrocyte Differentiation (GO:0048714)	2025-07-01	0.128165	0.538829	0	0	8.44358	17.3468	TENM4
Positive Regulation of Ryanodine-Sensitive Calcium-Release Channel Activity (GO:0060316)	2025-07-01	0.128165	0.538829	0	0	8.44358	17.3468	CALM1
Pyrimidine Ribonucleotide Biosynthetic Process (GO:0009220)	2025-07-01	0.128165	0.538829	0	0	8.44358	17.3468	CTPS1
Cellular Response to Chemical Stress (GO:0062197)	4/100	0.129912	0.543329	0	0	2.11762	4.32185	VKORC1L1;CUL3;EIF2S1;NFE2L1
Response to UV (GO:0009411)	4/100	0.129912	0.543329	0	0	2.11762	4.32185	MSH6;PCNA;EIF2S1;CCAR2
Protein Localization to Chromatin (GO:0071168)	1933-02-01	0.133989	0.550111	0	0	3.27277	6.57826	MMS22L;MCM8
Membraneless Organelle Assembly (GO:0140694)	5/139	0.133991	0.550111	0	0	1.89763	3.81419	CENPE;PPP2R1B;OGFOD1;MAPRE1;EIF2S1
Negative Regulation of Microtubule Polymerization or Depolymerization (GO:0031111)	1934-02-01	0.140626	0.550111	0	0	3.17034	6.2191	INPP5J;MAPRE1
Organophosphate Biosynthetic Process (GO:0090407)	1934-02-01	0.140626	0.550111	0	0	3.17034	6.2191	IPPK;FLVCR1
RNA Export From Nucleus (GO:0006405)	1967-03-01	0.140965	0.550111	0	0	2.38003	4.66306	NXF1;NUP155;NUP160
Regulation of Cellular Localization (GO:0060341)	1967-03-01	0.140965	0.550111	0	0	2.38003	4.66306	AFDN;HSP90AA1;DNAJB6
Regulation of Intrinsic Apoptotic Signaling Pathway by P53 Class Mediator (GO:1902253)	2025-08-01	0.145084	0.550111	0	0	7.23699	13.9706	UBB
Regulation of miRNA Metabolic Process (GO:2000628)	2025-08-01	0.145084	0.550111	0	0	7.23699	13.9706	NFKB1
Adult Heart Development (GO:0007512)	2025-08-01	0.145084	0.550111	0	0	7.23699	13.9706	HAND2
Ammonium Transmembrane Transport (GO:0072488)	2025-08-01	0.145084	0.550111	0	0	7.23699	13.9706	SLC12A2
Regulation of Nuclear Cell Cycle DNA Replication (GO:0033262)	2025-08-01	0.145084	0.550111	0	0	7.23699	13.9706	DBF4B
Regulation of Protein Localization to Chromatin (GO:1905634)	2025-08-01	0.145084	0.550111	0	0	7.23699	13.9706	RNF4
Regulation of Sister Chromatid Cohesion (GO:0007063)	2025-08-01	0.145084	0.550111	0	0	7.23699	13.9706	CTCF
Regulation of Stem Cell Division (GO:2000035)	2025-08-01	0.145084	0.550111	0	0	7.23699	13.9706	SMYD5
Cobalamin Metabolic Process (GO:0009235)	2025-08-01	0.145084	0.550111	0	0	7.23699	13.9706	MTRR
Retrograde Transport, Vesicle Recycling Within Golgi (GO:0000301)	2025-08-01	0.145084	0.550111	0	0	7.23699	13.9706	COG3
Determination of Left/Right Asymmetry in Lateral Mesoderm (GO:0003140)	2025-08-01	0.145084	0.550111	0	0	7.23699	13.9706	NOMO3
Somatic Hypermutation of Immunoglobulin Genes (GO:0016446)	2025-08-01	0.145084	0.550111	0	0	7.23699	13.9706	MSH6
Somatic Recombination of Immunoglobulin Gene Segments (GO:0016447)	2025-08-01	0.145084	0.550111	0	0	7.23699	13.9706	MSH6
Synaptic Vesicle Fusion to Presynaptic Active Zone Membrane (GO:0031629)	2025-08-01	0.145084	0.550111	0	0	7.23699	13.9706	SNAP23
Epigenetic Programming in the Zygotic Pronuclei (GO:0044725)	2025-08-01	0.145084	0.550111	0	0	7.23699	13.9706	SUV39H2
Transferrin Transport (GO:0033572)	2025-08-01	0.145084	0.550111	0	0	7.23699	13.9706	CLTC
Vitamin K Metabolic Process (GO:0042373)	2025-08-01	0.145084	0.550111	0	0	7.23699	13.9706	VKORC1L1
Multi-Pass Transmembrane Protein Insertion Into ER Membrane (GO:0160063)	2025-08-01	0.145084	0.550111	0	0	7.23699	13.9706	NOMO3
Negative Regulation of Ferroptosis (GO:0110076)	2025-08-01	0.145084	0.550111	0	0	7.23699	13.9706	SC5D
Negative Regulation of Retrograde Protein Transport, ER to Cytosol (GO:1904153)	2025-08-01	0.145084	0.550111	0	0	7.23699	13.9706	UBE2G2
Negative Regulation of Ubiquitin Protein Ligase Activity (GO:1904667)	2025-08-01	0.145084	0.550111	0	0	7.23699	13.9706	MAD2L1
Phosphatidylethanolamine Biosynthetic Process (GO:0006646)	2025-08-01	0.145084	0.550111	0	0	7.23699	13.9706	SELENOI
Positive Regulation of Fatty Acid Beta-Oxidation (GO:0032000)	2025-08-01	0.145084	0.550111	0	0	7.23699	13.9706	ABCD2
Positive Regulation of Telomerase RNA Localization to Cajal Body (GO:1904874)	2025-08-01	0.145084	0.550111	0	0	7.23699	13.9706	CCT5
protein-RNA Complex Disassembly (GO:0032988)	2025-08-01	0.145084	0.550111	0	0	7.23699	13.9706	KIF5B
Regulation of 3'-UTR-mediated mRNA Stabilization (GO:1905868)	2025-08-01	0.145084	0.550111	0	0	7.23699	13.9706	LARP4B
Regulation of Wnt Signaling Pathway, Planar Cell Polarity Pathway (GO:2000095)	2025-08-01	0.145084	0.550111	0	0	7.23699	13.9706	NKD1
Regulation of p38MAPK Cascade (GO:1900744)	1935-02-01	0.147331	0.550111	0	0	3.07411	5.88714	DLG1;HAND2
Calcium Ion Homeostasis (GO:0055074)	4/105	0.147389	0.550111	0	0	2.01227	3.85285	SLC10A7;ASPH;ATP13A3;CHERP
'De Novo' Post-Translational Protein Folding (GO:0051084)	1936-02-01	0.1541	0.550111	0	0	2.98354	5.57968	CCT2;CCT5
Regulation of Cytosolic Calcium Ion Concentration (GO:0051480)	1936-02-01	0.1541	0.550111	0	0	2.98354	5.57968	ASPH;SLC35G1
Canonical NF-kappaB Signal Transduction (GO:0007249)	1936-02-01	0.1541	0.550111	0	0	2.98354	5.57968	REL;NFKB1
Establishment of Mitotic Spindle Localization (GO:0040001)	1936-02-01	0.1541	0.550111	0	0	2.98354	5.57968	MAPRE1;MAD2L1
Negative Regulation of Cell Cycle G1/S Phase Transition (GO:1902807)	1936-02-01	0.1541	0.550111	0	0	2.98354	5.57968	DLG1;WEE1
Negative Regulation of Double-Strand Break Repair (GO:2000780)	1936-02-01	0.1541	0.550111	0	0	2.98354	5.57968	KLHL15;KMT5A
Negative Regulation of Plasma Membrane Bounded Cell Projection Assembly (GO:0120033)	1936-02-01	0.1541	0.550111	0	0	2.98354	5.57968	MPHOSPH9;KIF24
Positive Regulation of RNA Splicing (GO:0033120)	1936-02-01	0.1541	0.550111	0	0	2.98354	5.57968	PRMT5;TRA2B
Positive Regulation of Release of Sequestered Calcium Ion Into Cytosol (GO:0051281)	1936-02-01	0.1541	0.550111	0	0	2.98354	5.57968	ASPH;CALM1
Negative Regulation of Protein Metabolic Process (GO:0051248)	5/146	0.154897	0.550111	0	0	1.80277	3.36216	CNOT1;IGF2BP1;PUS7;CNOT9;MAD2L1
Positive Regulation of Translation (GO:0045727)	4/108	0.15829	0.550111	0	0	1.95393	3.60173	IGF2BP1;UPF3B;LARP4B;RCC1L
Anterograde Axonal Transport (GO:0008089)	1937-02-01	0.160928	0.550111	0	0	2.89815	5.29433	KIF5C;KIF5B
Regulatory ncRNA-mediated Gene Silencing (GO:0031047)	1937-02-01	0.160928	0.550111	0	0	2.89815	5.29433	EZH2;TNRC6B
Spliceosomal snRNP Assembly (GO:0000387)	1937-02-01	0.160928	0.550111	0	0	2.89815	5.29433	PRMT5;GEMIN4
Positive Regulation of Interferon-Beta Production (GO:0032728)	1937-02-01	0.160928	0.550111	0	0	2.89815	5.29433	HSP90AA1;POLR3G
B Cell Homeostasis (GO:0001782)	2025-09-01	0.161676	0.550111	0	0	6.33204	11.538	DOCK11
Regulation of Dendritic Spine Maintenance (GO:1902950)	2025-09-01	0.161676	0.550111	0	0	6.33204	11.538	HOMER1
DNA Alkylation Repair (GO:0006307)	2025-09-01	0.161676	0.550111	0	0	6.33204	11.538	ASCC3
DNA Topological Change (GO:0006265)	2025-09-01	0.161676	0.550111	0	0	6.33204	11.538	TOP3A
Golgi Ribbon Formation (GO:0090161)	2025-09-01	0.161676	0.550111	0	0	6.33204	11.538	PRMT5
L-arginine Transmembrane Transport (GO:1903826)	2025-09-01	0.161676	0.550111	0	0	6.33204	11.538	SLC7A6
L-leucine Transport (GO:0015820)	2025-09-01	0.161676	0.550111	0	0	6.33204	11.538	SLC7A6
Alpha-Linolenic Acid Metabolic Process (GO:0036109)	2025-09-01	0.161676	0.550111	0	0	6.33204	11.538	ELOVL2
Antibacterial Innate Immune Response (GO:0140367)	2025-09-01	0.161676	0.550111	0	0	6.33204	11.538	NFKB1
Regulation of Odontoblast Differentiation (GO:1901329)	2025-09-01	0.161676	0.550111	0	0	6.33204	11.538	NFE2L1
Astral Microtubule Organization (GO:0030953)	2025-09-01	0.161676	0.550111	0	0	6.33204	11.538	DLG1
Basic Amino Acid Transmembrane Transport (GO:1990822)	2025-09-01	0.161676	0.550111	0	0	6.33204	11.538	SLC7A6
Regulation of Protein Localization to Cajal Body (GO:1904869)	2025-09-01	0.161676	0.550111	0	0	6.33204	11.538	CCT5
Regulation of Store-Operated Calcium Entry (GO:2001256)	2025-09-01	0.161676	0.550111	0	0	6.33204	11.538	HOMER1
Regulation of Translation in Response to Endoplasmic Reticulum Stress (GO:0036490)	2025-09-01	0.161676	0.550111	0	0	6.33204	11.538	EIF2S1
Regulation of Translation in Response to Stress (GO:0043555)	2025-09-01	0.161676	0.550111	0	0	6.33204	11.538	EIF2S1
Cellular Response to Forskolin (GO:1904322)	2025-09-01	0.161676	0.550111	0	0	6.33204	11.538	AHR
Regulation of Vascular Wound Healing (GO:0061043)	2025-09-01	0.161676	0.550111	0	0	6.33204	11.538	SLC12A2
Response to Forskolin (GO:1904321)	2025-09-01	0.161676	0.550111	0	0	6.33204	11.538	AHR
Chloride Ion Homeostasis (GO:0055064)	2025-09-01	0.161676	0.550111	0	0	6.33204	11.538	SLC12A2
Response to Histamine (GO:0034776)	2025-09-01	0.161676	0.550111	0	0	6.33204	11.538	DIAPH1
Translational Termination (GO:0006415)	2025-09-01	0.161676	0.550111	0	0	6.33204	11.538	ETF1
Genomic Imprinting (GO:0071514)	2025-09-01	0.161676	0.550111	0	0	6.33204	11.538	ZDBF2
Homocysteine Metabolic Process (GO:0050667)	2025-09-01	0.161676	0.550111	0	0	6.33204	11.538	MTRR
Lateral Mesoderm Development (GO:0048368)	2025-09-01	0.161676	0.550111	0	0	6.33204	11.538	NOMO3
mRNA Pseudouridine Synthesis (GO:1990481)	2025-09-01	0.161676	0.550111	0	0	6.33204	11.538	PUS7
Modification-Dependent Macromolecule Catabolic Process (GO:0043632)	2025-09-01	0.161676	0.550111	0	0	6.33204	11.538	UBB
Monoatomic Anion Homeostasis (GO:0055081)	2025-09-01	0.161676	0.550111	0	0	6.33204	11.538	SLC12A2
Myelin Maintenance (GO:0043217)	2025-09-01	0.161676	0.550111	0	0	6.33204	11.538	ABCD2
Negative Regulation of Protein Exit From Endoplasmic Reticulum (GO:0070862)	2025-09-01	0.161676	0.550111	0	0	6.33204	11.538	UBE2G2
Negative Regulation of Striated Muscle Cell Apoptotic Process (GO:0010664)	2025-09-01	0.161676	0.550111	0	0	6.33204	11.538	HAND2
Nerve Growth Factor Signaling Pathway (GO:0038180)	2025-09-01	0.161676	0.550111	0	0	6.33204	11.538	KIDINS220
Neuroepithelial Cell Differentiation (GO:0060563)	2025-09-01	0.161676	0.550111	0	0	6.33204	11.538	MAP1B
Positive Regulation of Cell-Cell Adhesion Mediated by Cadherin (GO:2000049)	2025-09-01	0.161676	0.550111	0	0	6.33204	11.538	AFDN
Positive Regulation of Protein Localization to Cajal Body (GO:1904871)	2025-09-01	0.161676	0.550111	0	0	6.33204	11.538	CCT5
Positive Regulation of rRNA Processing (GO:2000234)	2025-09-01	0.161676	0.550111	0	0	6.33204	11.538	RIOK1
Positive Regulation of Transcription of Nucleolar Large rRNA by RNA Polymerase I (GO:1901838)	2025-09-01	0.161676	0.550111	0	0	6.33204	11.538	IPPK
Regulation of Cellular Response to Insulin Stimulus (GO:1900076)	2025-09-01	0.161676	0.550111	0	0	6.33204	11.538	CUL3
Protein Modification by Small Protein Conjugation (GO:0032446)	9/316	0.162907	0.552772	0	0	1.49326	2.70963	ARRDC4;HDAC4;CAND1;UBB;KLHL25;CUL3;ARIH2;RNF152;TOPORS
Telomere Maintenance (GO:0000723)	1972-03-01	0.164013	0.552772	0	0	2.207	3.98983	DCLRE1B;POLR1B;UCHL5
Regulation of Peptidyl-Serine Phosphorylation (GO:0033135)	1938-02-01	0.16781	0.552772	0	0	2.8175	5.02902	STK4;CNOT9
Regulation of Potassium Ion Transport (GO:0043266)	1938-02-01	0.16781	0.552772	0	0	2.8175	5.02902	DLG1;KIF5B
Maturation of SSU-rRNA (GO:0030490)	1938-02-01	0.16781	0.552772	0	0	2.8175	5.02902	TSR1;RIOK1
Regulation of DNA-templated Transcription Elongation (GO:0032784)	1938-02-01	0.16781	0.552772	0	0	2.8175	5.02902	CCNK;ZC3H4
Spindle Assembly (GO:0051225)	1973-03-01	0.168752	0.552772	0	0	2.17536	3.87068	PPP2R1B;KIFC1;MAPRE1
Heterochromatin Formation (GO:0031507)	1973-03-01	0.168752	0.552772	0	0	2.17536	3.87068	CBX1;LMNB1;EZH2
Positive Regulation of GTPase Activity (GO:0043547)	4/111	0.169478	0.552772	0	0	1.89885	3.37052	DOCK11;RALGAPA2;PKP4;EZH2
Regulation of G1/S Transition of Mitotic Cell Cycle (GO:2000045)	4/111	0.169478	0.552772	0	0	1.89885	3.37052	DLG1;WEE1;SMARCC2;KIF14
Base-Excision Repair (GO:0006284)	1939-02-01	0.174741	0.552772	0	0	2.74121	4.78191	PARG;POLR1B
Interstrand Cross-Link Repair (GO:0036297)	1939-02-01	0.174741	0.552772	0	0	2.74121	4.78191	DCLRE1B;MCM8
CRD-mediated mRNA Stabilization (GO:0070934)	2025-10-01	0.177947	0.552772	0	0	5.62819	9.71578	IGF2BP1
Regulation of Inclusion Body Assembly (GO:0090083)	2025-10-01	0.177947	0.552772	0	0	5.62819	9.71578	DNAJB6
S-adenosylmethionine Metabolic Process (GO:0046500)	2025-10-01	0.177947	0.552772	0	0	5.62819	9.71578	MTRR
Regulation of Nuclear-Transcribed mRNA Catabolic Process, Nonsense-Mediated Decay (GO:2000622)	2025-10-01	0.177947	0.552772	0	0	5.62819	9.71578	HNRNPAB
Branched-Chain Amino Acid Transport (GO:0015803)	2025-10-01	0.177947	0.552772	0	0	5.62819	9.71578	SLC7A6
Cell Proliferation in Forebrain (GO:0021846)	2025-10-01	0.177947	0.552772	0	0	5.62819	9.71578	KIF14
Cyclic Nucleotide Transport (GO:0070729)	2025-10-01	0.177947	0.552772	0	0	5.62819	9.71578	ABCC5
Somatic Recombination of Immunoglobulin Genes Involved in Immune Response (GO:0002204)	2025-10-01	0.177947	0.552772	0	0	5.62819	9.71578	MSH6
Double-Strand Break Repair via Break-Induced Replication (GO:0000727)	2025-10-01	0.177947	0.552772	0	0	5.62819	9.71578	MCM6
Ether Lipid Biosynthetic Process (GO:0008611)	2025-10-01	0.177947	0.552772	0	0	5.62819	9.71578	SELENOI
Type B Pancreatic Cell Differentiation (GO:0003309)	2025-10-01	0.177947	0.552772	0	0	5.62819	9.71578	CDK6
Ubiquitin-Dependent Protein Catabolic Process via the C-end Degron Rule Pathway (GO:0140627)	2025-10-01	0.177947	0.552772	0	0	5.62819	9.71578	DCAF12
Inositol Phosphate Biosynthetic Process (GO:0032958)	2025-10-01	0.177947	0.552772	0	0	5.62819	9.71578	IPPK
Kinetochore Assembly (GO:0051382)	2025-10-01	0.177947	0.552772	0	0	5.62819	9.71578	CENPE
Mitotic DNA Replication Checkpoint Signaling (GO:0033314)	2025-10-01	0.177947	0.552772	0	0	5.62819	9.71578	TICRR
Myelin Assembly (GO:0032288)	2025-10-01	0.177947	0.552772	0	0	5.62819	9.71578	TENM4
Negative Regulation by Host of Viral Genome Replication (GO:0044828)	2025-10-01	0.177947	0.552772	0	0	5.62819	9.71578	CCNK
Negative Regulation of Cell Cycle G2/M Phase Transition (GO:1902750)	2025-10-01	0.177947	0.552772	0	0	5.62819	9.71578	WEE1
Negative Regulation of Inclusion Body Assembly (GO:0090084)	2025-10-01	0.177947	0.552772	0	0	5.62819	9.71578	DNAJB6
Negative Regulation of Interferon-Beta Production (GO:0032688)	2025-10-01	0.177947	0.552772	0	0	5.62819	9.71578	REL
Negative Regulation of Smooth Muscle Cell Apoptotic Process (GO:0034392)	2025-10-01	0.177947	0.552772	0	0	5.62819	9.71578	DNMT1
Negative Regulation of Steroid Biosynthetic Process (GO:0010894)	2025-10-01	0.177947	0.552772	0	0	5.62819	9.71578	NFKB1
Nuclear Pore Complex Assembly (GO:0051292)	2025-10-01	0.177947	0.552772	0	0	5.62819	9.71578	NUP205
One-Carbon Metabolic Process (GO:0006730)	2025-10-01	0.177947	0.552772	0	0	5.62819	9.71578	SFXN1
Plasma Membrane Phospholipid Scrambling (GO:0017121)	2025-10-01	0.177947	0.552772	0	0	5.62819	9.71578	ANO7
Positive Regulation of Actin Nucleation (GO:0051127)	2025-10-01	0.177947	0.552772	0	0	5.62819	9.71578	WASF1
Positive Regulation of Lipid Localization (GO:1905954)	2025-10-01	0.177947	0.552772	0	0	5.62819	9.71578	NFKB1
Positive Regulation of Mitotic Cell Cycle Spindle Assembly Checkpoint (GO:0090267)	2025-10-01	0.177947	0.552772	0	0	5.62819	9.71578	MAD2L1
Positive Regulation of Nitric-Oxide Synthase Activity (GO:0051000)	2025-10-01	0.177947	0.552772	0	0	5.62819	9.71578	NUS1
Positive Regulation of Non-Canonical Wnt Signaling Pathway (GO:2000052)	2025-10-01	0.177947	0.552772	0	0	5.62819	9.71578	NKD1
Positive Regulation of Protein Sumoylation (GO:0033235)	2025-10-01	0.177947	0.552772	0	0	5.62819	9.71578	HDAC4
Protein K11-linked Deubiquitination (GO:0035871)	2025-10-01	0.177947	0.552772	0	0	5.62819	9.71578	USP37
Regulation of T-helper 2 Cell Cytokine Production (GO:2000551)	2025-10-01	0.177947	0.552772	0	0	5.62819	9.71578	DENND1B
Positive Regulation of Wnt Signaling Pathway (GO:0030177)	4/114	0.180934	0.559081	0	0	1.84678	3.1573	AMER1;CCAR2;NFKB1;NKD1
Establishment of Spindle Orientation (GO:0051294)	1940-02-01	0.181717	0.559081	0	0	2.66894	4.55135	MAPRE1;MAD2L1
Negative Regulation of Sequestering of Calcium Ion (GO:0051283)	1940-02-01	0.181717	0.559081	0	0	2.66894	4.55135	ITPR2;CHERP
Protein Monoubiquitination (GO:0006513)	1940-02-01	0.181717	0.559081	0	0	2.66894	4.55135	RNF152;TOPORS
Positive Regulation of Protein Ubiquitination (GO:0031398)	1976-03-01	0.183197	0.559081	0	0	2.08564	3.53974	ARRDC4;UBB;CUL3
Intrinsic Apoptotic Signaling Pathway (GO:0097193)	4/115	0.184809	0.559081	0	0	1.83005	3.08991	MSH6;MYBBP1A;CUL3;TOPORS
Nucleosome Organization (GO:0034728)	1977-03-01	0.188083	0.559081	0	0	2.05735	3.43757	CHAF1A;SMARCC2;BAZ1A
Protein Complex Oligomerization (GO:0051259)	4/116	0.188711	0.559081	0	0	1.81362	3.02427	LETM1;CPSF7;WDCP;HOMER1
Regulation of Hippo Signaling (GO:0035330)	1941-02-01	0.188734	0.559081	0	0	2.60037	4.33591	STK4;STRN3
Negative Regulation of Type I Interferon Production (GO:0032480)	1941-02-01	0.188734	0.559081	0	0	2.60037	4.33591	CUL3;REL
Organelle Transport Along Microtubule (GO:0072384)	1941-02-01	0.188734	0.559081	0	0	2.60037	4.33591	UBB;KIF5B
Positive Regulation of RNA Biosynthetic Process (GO:1902680)	14/555	0.192828	0.559081	0	0	1.31957	2.17196	HDAC4;SMARCC2;CTCF;AHR;RNF4;PRDM10;HNRNPAB;NFKB1;UCHL5;EDRF1;ASPH;KAT6A;KANSL3;TFAM
Regulation of Ferroptosis (GO:0110075)	2025-11-01	0.193903	0.559081	0	0	5.06512	8.30881	SC5D
Regulation of Mitochondrial Gene Expression (GO:0062125)	2025-11-01	0.193903	0.559081	0	0	5.06512	8.30881	KANSL3
Regulation of Telomerase RNA Localization to Cajal Body (GO:1904872)	2025-11-01	0.193903	0.559081	0	0	5.06512	8.30881	CCT5
Regulation of Ventricular Cardiac Muscle Cell Action Potential (GO:0098911)	2025-11-01	0.193903	0.559081	0	0	5.06512	8.30881	DLG1
Central Nervous System Myelination (GO:0022010)	2025-11-01	0.193903	0.559081	0	0	5.06512	8.30881	TENM4
Chromatin Looping (GO:0140588)	2025-11-01	0.193903	0.559081	0	0	5.06512	8.30881	CTCF
Fatty Acid Transmembrane Transport (GO:1902001)	2025-11-01	0.193903	0.559081	0	0	5.06512	8.30881	ABCD2
Hematopoietic Stem Cell Proliferation (GO:0071425)	2025-11-01	0.193903	0.559081	0	0	5.06512	8.30881	ARIH2
Iron Ion Transmembrane Transport (GO:0034755)	2025-11-01	0.193903	0.559081	0	0	5.06512	8.30881	ABCC5
Kinetochore Organization (GO:0051383)	2025-11-01	0.193903	0.559081	0	0	5.06512	8.30881	CENPE
Negative Regulation of Gene Expression via Chromosomal CpG Island Methylation (GO:0044027)	2025-11-01	0.193903	0.559081	0	0	5.06512	8.30881	DNMT1
Negative Regulation of Glycolytic Process (GO:0045820)	2025-11-01	0.193903	0.559081	0	0	5.06512	8.30881	HDAC4
Negative Regulation of Myotube Differentiation (GO:0010832)	2025-11-01	0.193903	0.559081	0	0	5.06512	8.30881	HDAC4
- Reg of Nuclear-Transcribed mRNA Cat Proc, Deadenylation-Dep Decay (GO:1900152)	2025-11-01	0.193903	0.559081	0	0	5.06512	8.30881	IGF2BP1
Negative Regulation of Purine Nucleotide Catabolic Process (GO:0033122)	2025-11-01	0.193903	0.559081	0	0	5.06512	8.30881	HDAC4
Negative Regulation of Reactive Oxygen Species Biosynthetic Process (GO:1903427)	2025-11-01	0.193903	0.559081	0	0	5.06512	8.30881	ABCD2
Negative Regulation of Sprouting Angiogenesis (GO:1903671)	2025-11-01	0.193903	0.559081	0	0	5.06512	8.30881	E2F2
Negative Regulation of Ubiquitin-Protein Transferase Activity (GO:0051444)	2025-11-01	0.193903	0.559081	0	0	5.06512	8.30881	MAD2L1
Neuron Projection Maintenance (GO:1990535)	2025-11-01	0.193903	0.559081	0	0	5.06512	8.30881	ABCD2
Positive Regulation of DNA-templated DNA Replication (GO:2000105)	2025-11-01	0.193903	0.559081	0	0	5.06512	8.30881	DBF4B
Positive Regulation of Metaphase/Anaphase Transition of Cell Cycle (GO:1902101)	2025-11-01	0.193903	0.559081	0	0	5.06512	8.30881	CUL3
Positive Regulation of Neuron Migration (GO:2001224)	2025-11-01	0.193903	0.559081	0	0	5.06512	8.30881	ZNF609
Positive Regulation of Smooth Muscle Cell Apoptotic Process (GO:0034393)	2025-11-01	0.193903	0.559081	0	0	5.06512	8.30881	E2F3
Positive Regulation of Spindle Checkpoint (GO:0090232)	2025-11-01	0.193903	0.559081	0	0	5.06512	8.30881	MAD2L1
Purine Ribonucleoside Triphosphate Biosynthetic Process (GO:0009206)	2025-11-01	0.193903	0.559081	0	0	5.06512	8.30881	IMPDH1
Pyrimidine Nucleobase Metabolic Process (GO:0006206)	2025-11-01	0.193903	0.559081	0	0	5.06512	8.30881	CTPS1
Regulation of Cardiac Muscle Cell Apoptotic Process (GO:0010665)	2025-11-01	0.193903	0.559081	0	0	5.06512	8.30881	HAND2
Regulation of Cell Cycle Checkpoint (GO:1901976)	2025-11-01	0.193903	0.559081	0	0	5.06512	8.30881	POLR1B
Ribosome Assembly (GO:0042255)	1942-02-01	0.195787	0.562493	0	0	2.53523	4.13428	RRP7A;MDN1
Membrane Fission (GO:0090148)	1942-02-01	0.195787	0.562493	0	0	2.53523	4.13428	EXOC6B;EXOC5
Positive Regulation of Protein Modification by Small Protein Conjugation or Removal (GO:1903322)	1979-03-01	0.197955	0.562547	0	0	2.00301	3.2443	HDAC4;UBB;CUL3
Regulation of Cell Cycle G1/S Phase Transition (GO:1902806)	1979-03-01	0.197955	0.562547	0	0	2.00301	3.2443	SMARCC2;KIF14;EZH2
Skeletal System Development (GO:0001501)	5/160	0.200324	0.562547	0	0	1.63876	2.63483	SLC10A7;TCOF1;ANKRD11;PRDX1;CHD7
DNA-templated Transcription (GO:0006351)	6/203	0.202819	0.562547	0	0	1.54796	2.46968	PRMT5;CCNK;TFAM;POLR3G;TOPORS;NFKB1
RNA Transport (GO:0050658)	1943-02-01	0.202872	0.562547	0	0	2.47327	3.94532	NUP155;KIF5C
Import Into the Mitochondrion (GO:0170036)	1943-02-01	0.202872	0.562547	0	0	2.47327	3.94532	SFXN1;TOMM40L
Mitochondrial Transport (GO:0006839)	1943-02-01	0.202872	0.562547	0	0	2.47327	3.94532	HSP90AA1;FLVCR1
Negative Regulation of mRNA Catabolic Process (GO:1902373)	1943-02-01	0.202872	0.562547	0	0	2.47327	3.94532	IGF2BP1;HNRNPAB
Negative Regulation of Mitotic Cell Cycle Phase Transition (GO:1901991)	1943-02-01	0.202872	0.562547	0	0	2.47327	3.94532	DLG1;WEE1
Negative Regulation of Organelle Assembly (GO:1902116)	1943-02-01	0.202872	0.562547	0	0	2.47327	3.94532	MPHOSPH9;KIF24
Negative Regulation of Ubiquitin-Dependent Protein Catabolic Process (GO:2000059)	1943-02-01	0.202872	0.562547	0	0	2.47327	3.94532	CCAR2;UCHL5
Neural Crest Cell Development (GO:0014032)	1943-02-01	0.202872	0.562547	0	0	2.47327	3.94532	TCOF1;NOLC1
Positive Regulation of Monoatomic Ion Transport (GO:0043270)	1943-02-01	0.202872	0.562547	0	0	2.47327	3.94532	DLG1;KIF5B
Negative Regulation of RNA Biosynthetic Process (GO:1902679)	12/470	0.20447	0.562547	0	0	1.33471	2.11863	SUV39H2;L3MBTL3;SMARCC2;MYBBP1A;SFMBT1;KAT6A;CTCF;AHR;KMT5A;CCAR2;EZH2;STRN3
Negative Regulation of Cell Cycle (GO:0045786)	1981-03-01	0.207949	0.562547	0	0	1.95145	3.06467	TSPYL2;CDK6;MAD2L1
N-terminal Protein Amino Acid Modification (GO:0031365)	2025-12-01	0.20955	0.562547	0	0	4.60442	7.19575	PDF
T Cell Chemotaxis (GO:0010818)	2025-12-01	0.20955	0.562547	0	0	4.60442	7.19575	SLC12A2
UV-damage Excision Repair (GO:0070914)	2025-12-01	0.20955	0.562547	0	0	4.60442	7.19575	POLA1
Base-Excision Repair, Gap-Filling (GO:0006287)	2025-12-01	0.20955	0.562547	0	0	4.60442	7.19575	PARG
Regulation of Retrograde Protein Transport, ER to Cytosol (GO:1904152)	2025-12-01	0.20955	0.562547	0	0	4.60442	7.19575	UBE2G2
Cellular Response to Angiotensin (GO:1904385)	2025-12-01	0.20955	0.562547	0	0	4.60442	7.19575	NFKB1
Cellular Response to Cholesterol (GO:0071397)	2025-12-01	0.20955	0.562547	0	0	4.60442	7.19575	NFE2L1
Detection of Calcium Ion (GO:0005513)	2025-12-01	0.20955	0.562547	0	0	4.60442	7.19575	CALM1
Sperm DNA Condensation (GO:0035092)	2025-12-01	0.20955	0.562547	0	0	4.60442	7.19575	SRPK1
Termination of RNA Polymerase II Transcription (GO:0006369)	2025-12-01	0.20955	0.562547	0	0	4.60442	7.19575	PCF11
Very Long-Chain Fatty Acid Biosynthetic Process (GO:0042761)	2025-12-01	0.20955	0.562547	0	0	4.60442	7.19575	ELOVL2
Isotype Switching (GO:0045190)	2025-12-01	0.20955	0.562547	0	0	4.60442	7.19575	MSH6
Mitochondrial Genome Maintenance (GO:0000002)	2025-12-01	0.20955	0.562547	0	0	4.60442	7.19575	TOP3A
Mitochondrial Transcription (GO:0006390)	2025-12-01	0.20955	0.562547	0	0	4.60442	7.19575	TFAM
Morphogenesis of a Polarized Epithelium (GO:0001738)	2025-12-01	0.20955	0.562547	0	0	4.60442	7.19575	AHI1
Negative Regulation of Transcription by Competitive Promoter Binding (GO:0010944)	2025-12-01	0.20955	0.562547	0	0	4.60442	7.19575	HDAC4
Protein Hydroxylation (GO:0018126)	2025-12-01	0.20955	0.562547	0	0	4.60442	7.19575	OGFOD1
Regulation of Monoatomic Cation Transmembrane Transport (GO:1904062)	1944-02-01	0.209985	0.562547	0	0	2.41426	3.76798	DLG1;HOMER1
Response to Amino Acid Starvation (GO:1990928)	1944-02-01	0.209985	0.562547	0	0	2.41426	3.76798	RNF152;EIF2S1
Water-Soluble Vitamin Metabolic Process (GO:0006767)	1944-02-01	0.209985	0.562547	0	0	2.41426	3.76798	MTRR;SLC25A19
Protein Sumoylation (GO:0016925)	1944-02-01	0.209985	0.562547	0	0	2.41426	3.76798	HDAC4;TOPORS
Inorganic Anion Transmembrane Transport (GO:0098661)	1982-03-01	0.212988	0.562547	0	0	1.92665	2.9796	SLC5A6;SLC12A2;ANO7
Supramolecular Fiber Organization (GO:0097435)	9/339	0.214405	0.562547	0	0	1.38753	2.13664	CAP1;DLG1;KIF18B;DNAJB6;ACTN1;KIF14;KIF24;KIF2C;PPP1R9A
Transcription Initiation at RNA Polymerase II Promoter (GO:0006367)	4/123	0.21672	0.562547	0	0	1.70632	2.60922	MED22;RBBP5;E2F2;E2F3
Regulation of Nervous System Development (GO:0051960)	1945-02-01	0.217124	0.562547	0	0	2.35799	3.60134	TENM4;KIF14
Negative Regulation of Biosynthetic Process (GO:0009890)	1945-02-01	0.217124	0.562547	0	0	2.35799	3.60134	ABCD2;STK4
Positive Regulation of Cell-Matrix Adhesion (GO:0001954)	1945-02-01	0.217124	0.562547	0	0	2.35799	3.60134	CDK6;CDH13
Organophosphate Metabolic Process (GO:0019637)	1983-03-01	0.218053	0.562547	0	0	1.90247	2.89749	IPPK;INPP5A;INPP5J
Negative Regulation of Proteasomal Protein Catabolic Process (GO:1901799)	1946-02-01	0.224283	0.562547	0	0	2.30429	3.44456	CCAR2;UCHL5
Positive Regulation of Transcription Elongation by RNA Polymerase II (GO:0032968)	1946-02-01	0.224283	0.562547	0	0	2.30429	3.44456	MED22;CCNK
Regulation of Cell-Cell Adhesion (GO:0022407)	1946-02-01	0.224283	0.562547	0	0	2.30429	3.44456	AFDN;GTPBP4
Regulation of Fatty Acid Beta-Oxidation (GO:0031998)	2013-01-01	0.224894	0.562547	0	0	4.2205	6.29752	ABCD2
Regulation of Gastrulation (GO:0010470)	2013-01-01	0.224894	0.562547	0	0	4.2205	6.29752	TENM4
Regulation of Hematopoietic Stem Cell Differentiation (GO:1902036)	2013-01-01	0.224894	0.562547	0	0	4.2205	6.29752	PUS7
Regulation of Hemopoiesis (GO:1903706)	2013-01-01	0.224894	0.562547	0	0	4.2205	6.29752	KAT6A
Ag Processing and Presentation of Endogenous Pep Ag via MHC Cls I via ER Pway (GO:0002484)	2013-01-01	0.224894	0.562547	0	0	4.2205	6.29752	ULBP2
Ag Processing and Presentation of Endogenous Pep Ag via MHC Cls I via ER Pway, TAP-ind (GO:0002486)	2013-01-01	0.224894	0.562547	0	0	4.2205	6.29752	ULBP2
Antigen Processing and Presentation of Endogenous Peptide Antigen via MHC Class Ib (GO:0002476)	2013-01-01	0.224894	0.562547	0	0	4.2205	6.29752	ULBP2
Antigen Processing and Presentation of Peptide Antigen via MHC Class Ib (GO:0002428)	2013-01-01	0.224894	0.562547	0	0	4.2205	6.29752	ULBP2
Regulation of Transcription of Nucleolar Large rRNA by RNA Polymerase I (GO:1901836)	2013-01-01	0.224894	0.562547	0	0	4.2205	6.29752	IPPK
Removal of Superoxide Radicals (GO:0019430)	2013-01-01	0.224894	0.562547	0	0	4.2205	6.29752	PRDX1
Response to Nerve Growth Factor (GO:1990089)	2013-01-01	0.224894	0.562547	0	0	4.2205	6.29752	KIDINS220
Cranial Nerve Development (GO:0021545)	2013-01-01	0.224894	0.562547	0	0	4.2205	6.29752	CHD7
Cristae Formation (GO:0042407)	2013-01-01	0.224894	0.562547	0	0	4.2205	6.29752	LETM1
Endonucleolytic Clvg of Tricistronic rRNA Trnscpt (GO:0000479)	2013-01-01	0.224894	0.562547	0	0	4.2205	6.29752	TSR1
Synaptic Vesicle Membrane Organization (GO:0048499)	2013-01-01	0.224894	0.562547	0	0	4.2205	6.29752	SNAP23
Fatty Acid Elongation (GO:0030497)	2013-01-01	0.224894	0.562547	0	0	4.2205	6.29752	ELOVL2
Magnesium Ion Transport (GO:0015693)	2013-01-01	0.224894	0.562547	0	0	4.2205	6.29752	NIPA1
Mature B Cell Differentiation Involved in Immune Response (GO:0002313)	2013-01-01	0.224894	0.562547	0	0	4.2205	6.29752	DOCK11
Mitochondrial DNA Metabolic Process (GO:0032042)	2013-01-01	0.224894	0.562547	0	0	4.2205	6.29752	TOP3A
Mitotic DNA Integrity Checkpoint Signaling (GO:0044774)	2013-01-01	0.224894	0.562547	0	0	4.2205	6.29752	TICRR
Mitotic G1 DNA Damage Checkpoint Signaling (GO:0031571)	2013-01-01	0.224894	0.562547	0	0	4.2205	6.29752	POLR1B
Monoacylglycerol Metabolic Process (GO:0046462)	2013-01-01	0.224894	0.562547	0	0	4.2205	6.29752	ABHD16A
Negative Regulation of Alcohol Biosynthetic Process (GO:1902931)	2013-01-01	0.224894	0.562547	0	0	4.2205	6.29752	NFKB1
Non-Proteinogenic Amino Acid Catabolic Process (GO:0170044)	2013-01-01	0.224894	0.562547	0	0	4.2205	6.29752	MTRR
Nuclear RNA Surveillance (GO:0071027)	2013-01-01	0.224894	0.562547	0	0	4.2205	6.29752	ZC3H4
Positive Regulation of Brown Fat Cell Differentiation (GO:0090336)	2013-01-01	0.224894	0.562547	0	0	4.2205	6.29752	FNDC5
Positive Regulation of Fatty Acid Biosynthetic Process (GO:0045723)	2013-01-01	0.224894	0.562547	0	0	4.2205	6.29752	ABCD2
Positive Regulation of Mitotic Metaphase/Anaphase Transition (GO:0045842)	2013-01-01	0.224894	0.562547	0	0	4.2205	6.29752	CUL3
Positive Regulation of Myelination (GO:0031643)	2013-01-01	0.224894	0.562547	0	0	4.2205	6.29752	TENM4
Positive Regulation of Type 2 Immune Response (GO:0002830)	2013-01-01	0.224894	0.562547	0	0	4.2205	6.29752	DENND1B
Protein Alpha-1,2-Demannosylation (GO:0036508)	2013-01-01	0.224894	0.562547	0	0	4.2205	6.29752	MAN1A2
Protein Deacetylation (GO:0006476)	2013-01-01	0.224894	0.562547	0	0	4.2205	6.29752	HDAC4
Protein Heterotetramerization (GO:0051290)	2013-01-01	0.224894	0.562547	0	0	4.2205	6.29752	CPSF7
Protein Import Into Peroxisome Matrix (GO:0016558)	2013-01-01	0.224894	0.562547	0	0	4.2205	6.29752	PEX13
Pseudouridine Synthesis (GO:0001522)	2013-01-01	0.224894	0.562547	0	0	4.2205	6.29752	PUS7
Regulation of Actomyosin Structure Organization (GO:0110020)	2013-01-01	0.224894	0.562547	0	0	4.2205	6.29752	ALMS1
Ribosomal Small Subunit Biogenesis (GO:0042274)	1985-03-01	0.228256	0.562547	0	0	1.85588	2.74166	RRP7A;NOP58;RIOK1
Regulation of Cell Division (GO:0051302)	1985-03-01	0.228256	0.562547	0	0	1.85588	2.74166	KIF18B;SMYD5;CALM1
Bicellular Tight Junction Assembly (GO:0070830)	1947-02-01	0.23146	0.562547	0	0	2.25296	3.29688	DLG1;STRN
Cellular Response to Amino Acid Starvation (GO:0034198)	1947-02-01	0.23146	0.562547	0	0	2.25296	3.29688	RNF152;EIF2S1
Ribosomal Large Subunit Biogenesis (GO:0042273)	1947-02-01	0.23146	0.562547	0	0	2.25296	3.29688	MDN1;GTPBP4
Double-Strand Break Repair via Nonhomologous End Joining (GO:0006303)	1947-02-01	0.23146	0.562547	0	0	2.25296	3.29688	DCLRE1B;POLA1
Positive Regulation of Chromosome Organization (GO:2001252)	1947-02-01	0.23146	0.562547	0	0	2.25296	3.29688	SMC4;NCAPH
Positive Regulation of mRNA Catabolic Process (GO:0061014)	1947-02-01	0.23146	0.562547	0	0	2.25296	3.29688	CNOT1;TNRC6B
Calcium Ion Transmembrane Transport (GO:0070588)	1987-03-01	0.238547	0.562547	0	0	1.8115	2.59622	LETM1;ASPH;SLC35G1
Cellular Response to Chemokine (GO:1990869)	1948-02-01	0.23865	0.562547	0	0	2.20387	3.15761	SLC12A2;GPR75
Replication Fork Processing (GO:0031297)	1948-02-01	0.23865	0.562547	0	0	2.20387	3.15761	MMS22L;PCNA
Natural Killer Cell Activation (GO:0030101)	1948-02-01	0.23865	0.562547	0	0	2.20387	3.15761	PRDX1;ULBP2
Post-Translational Protein Modification (GO:0043687)	1948-02-01	0.23865	0.562547	0	0	2.20387	3.15761	STT3A;BAZ1B
G Protein-Coupled Glutamate Receptor Signaling Pathway (GO:0007216)	2014-01-01	0.23994	0.562547	0	0	3.89565	5.56051	HOMER1
Regulation of Integrin Activation (GO:0033623)	2014-01-01	0.23994	0.562547	0	0	3.89565	5.56051	KIF14
Regulation of Macromolecule Metabolic Process (GO:0060255)	2014-01-01	0.23994	0.562547	0	0	3.89565	5.56051	PM20D2
acyl-CoA Biosynthetic Process (GO:0071616)	2014-01-01	0.23994	0.562547	0	0	3.89565	5.56051	ACLY
Regulation of rRNA Processing (GO:2000232)	2014-01-01	0.23994	0.562547	0	0	3.89565	5.56051	RIOK1
Cellular Response to Superoxide (GO:0071451)	2014-01-01	0.23994	0.562547	0	0	3.89565	5.56051	PRDX1
Response to Chemokine (GO:1990868)	2014-01-01	0.23994	0.562547	0	0	3.89565	5.56051	SLC12A2
Response to Interleukin-6 (GO:0070741)	2014-01-01	0.23994	0.562547	0	0	3.89565	5.56051	NFKB1
Dendrite Self-Avoidance (GO:0070593)	2014-01-01	0.23994	0.562547	0	0	3.89565	5.56051	PALLD
Synaptonemal Complex Assembly (GO:0007130)	2014-01-01	0.23994	0.562547	0	0	3.89565	5.56051	TEX15
Synaptonemal Complex Organization (GO:0070193)	2014-01-01	0.23994	0.562547	0	0	3.89565	5.56051	TEX15
Telomere Capping (GO:0016233)	2014-01-01	0.23994	0.562547	0	0	3.89565	5.56051	DCLRE1B
Telomere Maintenance in Response to DNA Damage (GO:0043247)	2014-01-01	0.23994	0.562547	0	0	3.89565	5.56051	DCLRE1B
Thymus Development (GO:0048538)	2014-01-01	0.23994	0.562547	0	0	3.89565	5.56051	HAND2
Ether Lipid Metabolic Process (GO:0046485)	2014-01-01	0.23994	0.562547	0	0	3.89565	5.56051	SELENOI
Eye Photoreceptor Cell Differentiation (GO:0001754)	2014-01-01	0.23994	0.562547	0	0	3.89565	5.56051	NKD1
Vascular Endothelial Growth Factor Signaling Pathway (GO:0038084)	2014-01-01	0.23994	0.562547	0	0	3.89565	5.56051	NUS1
Glycolipid Catabolic Process (GO:0019377)	2014-01-01	0.23994	0.562547	0	0	3.89565	5.56051	M6PR
Intracellular Potassium Ion Homeostasis (GO:0030007)	2014-01-01	0.23994	0.562547	0	0	3.89565	5.56051	SLC12A2
Mitotic G1/S Transition Checkpoint Signaling (GO:0044819)	2014-01-01	0.23994	0.562547	0	0	3.89565	5.56051	POLR1B
Negative Regulation by Host of Viral Process (GO:0044793)	2014-01-01	0.23994	0.562547	0	0	3.89565	5.56051	CCNK
Negative Regulation of ATP Metabolic Process (GO:1903579)	2014-01-01	0.23994	0.562547	0	0	3.89565	5.56051	HDAC4
Negative Regulation of Fatty Acid Biosynthetic Process (GO:0045717)	2014-01-01	0.23994	0.562547	0	0	3.89565	5.56051	KLHL25
Negative Regulation of Lyase Activity (GO:0051350)	2014-01-01	0.23994	0.562547	0	0	3.89565	5.56051	MTRR
Nuclear Pore Organization (GO:0006999)	2014-01-01	0.23994	0.562547	0	0	3.89565	5.56051	NUP205
Nucleotide-Sugar Metabolic Process (GO:0009225)	2014-01-01	0.23994	0.562547	0	0	3.89565	5.56051	PARG
Polyol Biosynthetic Process (GO:0046173)	2014-01-01	0.23994	0.562547	0	0	3.89565	5.56051	IPPK
Positive Regulation of Exosomal Secretion (GO:1903543)	2014-01-01	0.23994	0.562547	0	0	3.89565	5.56051	SDC1
Positive Regulation of Hippo Signaling (GO:0035332)	2014-01-01	0.23994	0.562547	0	0	3.89565	5.56051	STK4
Positive Regulation of Telomere Maintenance in Response to DNA Damage (GO:1904507)	2014-01-01	0.23994	0.562547	0	0	3.89565	5.56051	UCHL5
Regulation of RNA Export From Nucleus (GO:0046831)	2014-01-01	0.23994	0.562547	0	0	3.89565	5.56051	NSUN2
Nitrogen Compound Transport (GO:0071705)	5/172	0.242389	0.567458	0	0	1.52007	2.15426	ARRDC4;SLC12A2;SLC7A6;SLC22A5;FLVCR1
Positive Regulation of Protein Kinase Activity (GO:0045860)	1988-03-01	0.243722	0.569749	0	0	1.7901	2.52713	CENPE;KIF14;EZH2
RNA 3'-End Processing (GO:0031123)	1949-02-01	0.245852	0.570491	0	0	2.15687	3.02615	CPSF7;CSTF2
Positive Regulation of Smooth Muscle Cell Proliferation (GO:0048661)	1949-02-01	0.245852	0.570491	0	0	2.15687	3.02615	DNMT1;CDH13
Membrane Organization (GO:0061024)	5/173	0.245999	0.570491	0	0	1.51094	2.11899	NUP155;SNAP23;EXOC6B;EXOC5;LMNB1
Nuclear-Transcribed mRNA Catabolic Process (GO:0000956)	1989-03-01	0.248915	0.570491	0	0	1.76919	2.46032	CNOT1;UPF3B;CNOT9
Positive Regulation of Canonical Wnt Signaling Pathway (GO:0090263)	1989-03-01	0.248915	0.570491	0	0	1.76919	2.46032	AMER1;CCAR2;NFKB1
Myelination (GO:0042552)	1950-02-01	0.253062	0.570491	0	0	2.11183	2.90191	ABCD2;SELENOI
Regulation of Protein Localization to Plasma Membrane (GO:1903076)	1990-03-01	0.254125	0.570491	0	0	1.74877	2.39569	DLG1;KIF5B;CLTC
Mitotic Spindle Organization (GO:0007052)	1990-03-01	0.254125	0.570491	0	0	1.74877	2.39569	CENPE;KIFC1;TUBG1
Regulation of Clathrin-Dependent Endocytosis (GO:2000369)	2015-01-01	0.254696	0.570491	0	0	3.6172	4.94719	BMP2K
Regulation of Fatty Acid Oxidation (GO:0046320)	2015-01-01	0.254696	0.570491	0	0	3.6172	4.94719	KLHL25
Regulation of Intrinsic Apoptotic Signaling Pathway in Response to DNA Damage (GO:1902229)	2015-01-01	0.254696	0.570491	0	0	3.6172	4.94719	CCAR2
T Cell Proliferation (GO:0042098)	2015-01-01	0.254696	0.570491	0	0	3.6172	4.94719	CTPS1
Regulation of Monocyte Differentiation (GO:0045655)	2015-01-01	0.254696	0.570491	0	0	3.6172	4.94719	CDK6
Regulation of Nitric-Oxide Synthase Activity (GO:0050999)	2015-01-01	0.254696	0.570491	0	0	3.6172	4.94719	NUS1
Astrocyte Development (GO:0014002)	2015-01-01	0.254696	0.570491	0	0	3.6172	4.94719	CDK6
Regulation of Telomere Maintenance in Response to DNA Damage (GO:1904505)	2015-01-01	0.254696	0.570491	0	0	3.6172	4.94719	UCHL5
Centromere Complex Assembly (GO:0034508)	2015-01-01	0.254696	0.570491	0	0	3.6172	4.94719	CENPE
Clathrin Coat Assembly (GO:0048268)	2015-01-01	0.254696	0.570491	0	0	3.6172	4.94719	CLTC
Dicarboxylic Acid Catabolic Process (GO:0043649)	2015-01-01	0.254696	0.570491	0	0	3.6172	4.94719	PM20D2
Folic Acid-Containing Compound Metabolic Process (GO:0006760)	2015-01-01	0.254696	0.570491	0	0	3.6172	4.94719	MTRR
Mitotic Recombination (GO:0006312)	2015-01-01	0.254696	0.570491	0	0	3.6172	4.94719	RAD54B
Negative Regulation of Gluconeogenesis (GO:0045721)	2015-01-01	0.254696	0.570491	0	0	3.6172	4.94719	STK4
Nitric Oxide Biosynthetic Process (GO:0006809)	2015-01-01	0.254696	0.570491	0	0	3.6172	4.94719	SLC7A6
Odontogenesis of Dentin-Containing Tooth (GO:0042475)	2015-01-01	0.254696	0.570491	0	0	3.6172	4.94719	ANKRD11
Peptidyl-Glutamic Acid Modification (GO:0018200)	2015-01-01	0.254696	0.570491	0	0	3.6172	4.94719	VKORC1L1
Positive Regulation of Cytoplasmic Translation (GO:2000767)	2015-01-01	0.254696	0.570491	0	0	3.6172	4.94719	IGF2BP1
Positive Regulation of Mitochondrial Translation (GO:0070131)	2015-01-01	0.254696	0.570491	0	0	3.6172	4.94719	RCC1L
Positive Regulation of Mitotic Sister Chromatid Separation (GO:1901970)	2015-01-01	0.254696	0.570491	0	0	3.6172	4.94719	CUL3
Protein K6-linked Ubiquitination (GO:0085020)	2015-01-01	0.254696	0.570491	0	0	3.6172	4.94719	RNF4
Regulation of Cellular Response to Heat (GO:1900034)	2015-01-01	0.254696	0.570491	0	0	3.6172	4.94719	DNAJB6
Regulation of Double-Strand Break Repair (GO:2000779)	1991-03-01	0.25935	0.579756	0	0	1.72881	2.33316	SMARCC2;POLR1B;TEX15
Regulation of Epidermal Growth Factor Receptor Signaling Pathway (GO:0042058)	1951-02-01	0.260276	0.579756	0	0	2.06863	2.78439	CDH13;CNOT9
Fatty Acid Oxidation (GO:0019395)	1951-02-01	0.260276	0.579756	0	0	2.06863	2.78439	ABCD2;PEX13
Macromolecule Glycosylation (GO:0043413)	1951-02-01	0.260276	0.579756	0	0	2.06863	2.78439	NUS1;COG3
Positive Regulation of Response to Stimulus (GO:0048584)	1992-03-01	0.264589	0.582674	0	0	1.7093	2.27264	PCNA;HOMER1;UCHL5
Mitochondrion Organization (GO:0007005)	4/135	0.267011	0.582674	0	0	1.54906	2.04548	LETM1;MFN1;WASF1;RCC1L
ATP Transport (GO:0015867)	2016-01-01	0.269166	0.582674	0	0	3.37588	4.4306	PANX1
Regulation of Non-Canonical Wnt Signaling Pathway (GO:2000050)	2016-01-01	0.269166	0.582674	0	0	3.37588	4.4306	NKD1
Regulation of Ryanodine-Sensitive Calcium-Release Channel Activity (GO:0060314)	2016-01-01	0.269166	0.582674	0	0	3.37588	4.4306	CALM1
Retrograde Axonal Transport (GO:0008090)	2016-01-01	0.269166	0.582674	0	0	3.37588	4.4306	KIF5B
Glycosphingolipid Catabolic Process (GO:0046479)	2016-01-01	0.269166	0.582674	0	0	3.37588	4.4306	M6PR
Membrane Repolarization During Cardiac Muscle Cell Action Potential (GO:0086013)	2016-01-01	0.269166	0.582674	0	0	3.37588	4.4306	DLG1
Mitochondrial Ribosome Assembly (GO:0061668)	2016-01-01	0.269166	0.582674	0	0	3.37588	4.4306	RCC1L
Mitochondrion Transport Along Microtubule (GO:0047497)	2016-01-01	0.269166	0.582674	0	0	3.37588	4.4306	UBB
Modified Amino Acid Transport (GO:0072337)	2016-01-01	0.269166	0.582674	0	0	3.37588	4.4306	SLC5A6
Neurotrophin Signaling Pathway (GO:0038179)	2016-01-01	0.269166	0.582674	0	0	3.37588	4.4306	KIDINS220
Positive Regulation of Lipid Storage (GO:0010884)	2016-01-01	0.269166	0.582674	0	0	3.37588	4.4306	NFKB1
Positive Regulation of Positive Chemotaxis (GO:0050927)	2016-01-01	0.269166	0.582674	0	0	3.37588	4.4306	CDH13
Protein Alkylation (GO:0008213)	2016-01-01	0.269166	0.582674	0	0	3.37588	4.4306	ETF1
Regulation of DNA Strand Elongation (GO:0060382)	2016-01-01	0.269166	0.582674	0	0	3.37588	4.4306	UCHL5
Negative Regulation of Angiogenesis (GO:0016525)	1993-03-01	0.269841	0.582674	0	0	1.69022	2.21405	SLC12A2;E2F2;GTF2I
Positive Regulation of DNA Repair (GO:0045739)	1993-03-01	0.269841	0.582674	0	0	1.69022	2.21405	SMARCC2;PCNA;UCHL5
Receptor-Mediated Endocytosis (GO:0006898)	4/136	0.271301	0.582674	0	0	1.53725	2.00538	CLTC;CANX;M6PR;WASF1
Regulation of Microtubule Polymerization (GO:0031113)	1953-02-01	0.274708	0.582674	0	0	1.9873	2.56768	INPP5J;MAPRE1
Regulation of Proteolysis (GO:0030162)	1953-02-01	0.274708	0.582674	0	0	1.9873	2.56768	ASPH;SPOP
Nucleotide-Excision Repair (GO:0006289)	1953-02-01	0.274708	0.582674	0	0	1.9873	2.56768	POLA1;POLR1B
Lipid Biosynthetic Process (GO:0008610)	1994-03-01	0.275105	0.582674	0	0	1.67156	2.15732	ACLY;FLVCR1;SELENOI
Plasma Membrane Bounded Cell Projection Morphogenesis (GO:0120039)	1954-02-01	0.28192	0.582674	0	0	1.94898	2.46767	UBB;WASF1
Positive Regulation of DNA-templated Transcription, Elongation (GO:0032786)	1954-02-01	0.28192	0.582674	0	0	1.94898	2.46767	MED22;CCNK
B Cell Proliferation (GO:0042100)	2017-01-01	0.283355	0.582674	0	0	3.16473	3.99089	CTPS1
DNA Biosynthetic Process (GO:0071897)	2017-01-01	0.283355	0.582674	0	0	3.16473	3.99089	POLA1
DNA Conformation Change (GO:0071103)	2017-01-01	0.283355	0.582674	0	0	3.16473	3.99089	TOP3A
Regulation of Hematopoietic Progenitor Cell Differentiation (GO:1901532)	2017-01-01	0.283355	0.582674	0	0	3.16473	3.99089	PUS7
Regulation of mRNA Metabolic Process (GO:1903311)	2017-01-01	0.283355	0.582674	0	0	3.16473	3.99089	SRPK1
acetyl-CoA Metabolic Process (GO:0006084)	2017-01-01	0.283355	0.582674	0	0	3.16473	3.99089	ACLY
Regulation of Protein Sumoylation (GO:0033233)	2017-01-01	0.283355	0.582674	0	0	3.16473	3.99089	HDAC4
Calcineurin-Mediated Signaling (GO:0097720)	2017-01-01	0.283355	0.582674	0	0	3.16473	3.99089	CALM1
Carbohydrate Derivative Transport (GO:1901264)	2017-01-01	0.283355	0.582674	0	0	3.16473	3.99089	SLC25A19
Regulation of Ubiquitin Protein Ligase Activity (GO:1904666)	2017-01-01	0.283355	0.582674	0	0	3.16473	3.99089	MAD2L1
Regulation of Ubiquitin-Protein Transferase Activity (GO:0051438)	2017-01-01	0.283355	0.582674	0	0	3.16473	3.99089	ARRDC4
Cellular Response to Sterol (GO:0036315)	2017-01-01	0.283355	0.582674	0	0	3.16473	3.99089	NFE2L1
Contractile Actin Filament Bundle Assembly (GO:0030038)	2017-01-01	0.283355	0.582674	0	0	3.16473	3.99089	CUL3
Cortical Actin Cytoskeleton Organization (GO:0030866)	2017-01-01	0.283355	0.582674	0	0	3.16473	3.99089	DLG1
Stress Fiber Assembly (GO:0043149)	2017-01-01	0.283355	0.582674	0	0	3.16473	3.99089	CUL3
Sulfur Amino Acid Metabolic Process (GO:0000096)	2017-01-01	0.283355	0.582674	0	0	3.16473	3.99089	MTRR
Transcription by RNA Polymerase I (GO:0006360)	2017-01-01	0.283355	0.582674	0	0	3.16473	3.99089	TCOF1
Ventricular Cardiac Muscle Cell Action Potential (GO:0086005)	2017-01-01	0.283355	0.582674	0	0	3.16473	3.99089	DLG1
Gliogenesis (GO:0042063)	2017-01-01	0.283355	0.582674	0	0	3.16473	3.99089	CDK6
Intracellular Sodium Ion Homeostasis (GO:0006883)	2017-01-01	0.283355	0.582674	0	0	3.16473	3.99089	SLC12A2
Long-Chain fatty-acyl-CoA Biosynthetic Process (GO:0035338)	2017-01-01	0.283355	0.582674	0	0	3.16473	3.99089	ELOVL2
miRNA-mediated Gene Silencing by Inhibition of Translation (GO:0035278)	2017-01-01	0.283355	0.582674	0	0	3.16473	3.99089	TNRC6B
Modified Amino Acid Catabolic Process (GO:0042219)	2017-01-01	0.283355	0.582674	0	0	3.16473	3.99089	ABHD16A
Muscle Cell Development (GO:0055001)	2017-01-01	0.283355	0.582674	0	0	3.16473	3.99089	SDC1
Negative Regulation of Cellular Senescence (GO:2000773)	2017-01-01	0.283355	0.582674	0	0	3.16473	3.99089	CDK6
Negative Regulation of Striated Muscle Cell Differentiation (GO:0051154)	2017-01-01	0.283355	0.582674	0	0	3.16473	3.99089	HDAC4
Neural Tube Development (GO:0021915)	2017-01-01	0.283355	0.582674	0	0	3.16473	3.99089	ARL13B
Neuron Projection Organization (GO:0106027)	2017-01-01	0.283355	0.582674	0	0	3.16473	3.99089	ABCD2
Peroxisomal Membrane Transport (GO:0015919)	2017-01-01	0.283355	0.582674	0	0	3.16473	3.99089	ABCD2
Positive Regulation of Glial Cell Differentiation (GO:0045687)	2017-01-01	0.283355	0.582674	0	0	3.16473	3.99089	TENM4
Positive Regulation of Regulatory T Cell Differentiation (GO:0045591)	2017-01-01	0.283355	0.582674	0	0	3.16473	3.99089	KLHL25
Positive Regulation of Transcription Regulatory Region DNA Binding (GO:2000679)	2017-01-01	0.283355	0.582674	0	0	3.16473	3.99089	HAND2
Protein Localization to Synapse (GO:0035418)	2017-01-01	0.283355	0.582674	0	0	3.16473	3.99089	DLG1
rRNA Transcription (GO:0009303)	2017-01-01	0.283355	0.582674	0	0	3.16473	3.99089	TCOF1
Regulation of Brown Fat Cell Differentiation (GO:0090335)	2017-01-01	0.283355	0.582674	0	0	3.16473	3.99089	FNDC5
Regulation of Cytokine Production Involved in Inflammatory Response (GO:1900015)	1955-02-01	0.289126	0.586506	0	0	1.91211	2.37273	ABCD2;NFKB1
Golgi to Plasma Membrane Transport (GO:0006893)	1955-02-01	0.289126	0.586506	0	0	1.91211	2.37273	EXOC6B;EXOC5
Positive Regulation of Protein Localization to Plasma Membrane (GO:1903078)	1955-02-01	0.289126	0.586506	0	0	1.91211	2.37273	DLG1;KIF5B
Regulation of mRNA Splicing, via Spliceosome (GO:0048024)	1997-03-01	0.290953	0.586506	0	0	1.61796	1.99752	PRMT5;TRA2B;SRPK1
Positive Regulation of Hydrolase Activity (GO:0051345)	1998-03-01	0.296251	0.586506	0	0	1.60085	1.94751	DOCK11;PKP4;EZH2
Regulation of Proteasomal Protein Catabolic Process (GO:0061136)	1956-02-01	0.296323	0.586506	0	0	1.87661	2.28253	UBB;UCHL5
Cellular Response to Alcohol (GO:0097306)	1956-02-01	0.296323	0.586506	0	0	1.87661	2.28253	AHR;NFE2L1
Nucleosome Assembly (GO:0006334)	1956-02-01	0.296323	0.586506	0	0	1.87661	2.28253	CHAF1A;BAZ1A
Regulation of Exosomal Secretion (GO:1903541)	2018-01-01	0.29727	0.586506	0	0	2.97842	3.61316	SDC1
NLS-bearing Protein Import Into Nucleus (GO:0006607)	2018-01-01	0.29727	0.586506	0	0	2.97842	3.61316	KPNA1
Regulation of Lymphocyte Activation (GO:0051249)	2018-01-01	0.29727	0.586506	0	0	2.97842	3.61316	PAG1
Activation of Adenylate Cyclase Activity (GO:0007190)	2018-01-01	0.29727	0.586506	0	0	2.97842	3.61316	CAP1
Regulation of Oligodendrocyte Differentiation (GO:0048713)	2018-01-01	0.29727	0.586506	0	0	2.97842	3.61316	TENM4
Embryo Development Ending in Birth or Egg Hatching (GO:0009792)	2018-01-01	0.29727	0.586506	0	0	2.97842	3.61316	CHD7
Transepithelial Transport (GO:0070633)	2018-01-01	0.29727	0.586506	0	0	2.97842	3.61316	SLC12A2
Transposable Element Silencing by Heterochromatin Formation (GO:0141005)	2018-01-01	0.29727	0.586506	0	0	2.97842	3.61316	SMYD5
Intracellular Lipid Transport (GO:0032365)	2018-01-01	0.29727	0.586506	0	0	2.97842	3.61316	ABCD2
Linoleic Acid Metabolic Process (GO:0043651)	2018-01-01	0.29727	0.586506	0	0	2.97842	3.61316	ELOVL2
Mitochondrial Calcium Ion Transmembrane Transport (GO:0006851)	2018-01-01	0.29727	0.586506	0	0	2.97842	3.61316	LETM1
Negative Regulation of DNA-templated Transcription, Elongation (GO:0032785)	2018-01-01	0.29727	0.586506	0	0	2.97842	3.61316	ZC3H4
Negative Regulation of Translational Initiation (GO:0045947)	2018-01-01	0.29727	0.586506	0	0	2.97842	3.61316	EIF4EBP2
Non-Proteinogenic Amino Acid Metabolic Process (GO:0170041)	2018-01-01	0.29727	0.586506	0	0	2.97842	3.61316	MTRR
Nuclear Chromosome Segregation (GO:0098813)	2018-01-01	0.29727	0.586506	0	0	2.97842	3.61316	KIF2C
Nuclear-Transcribed mRNA poly(A) Tail Shortening (GO:0000289)	2018-01-01	0.29727	0.586506	0	0	2.97842	3.61316	CNOT9
Peptidyl-Lysine Methylation (GO:0018022)	2018-01-01	0.29727	0.586506	0	0	2.97842	3.61316	KMT5A
Positive Regulation of Fatty Acid Metabolic Process (GO:0045923)	2018-01-01	0.29727	0.586506	0	0	2.97842	3.61316	KLHL25
Positive Regulation of Muscle Hypertrophy (GO:0014742)	2018-01-01	0.29727	0.586506	0	0	2.97842	3.61316	HAND2
Positive Regulation of Ubiquitin-Protein Transferase Activity (GO:0051443)	2018-01-01	0.29727	0.586506	0	0	2.97842	3.61316	ARRDC4
Protein Deacylation (GO:0035601)	2018-01-01	0.29727	0.586506	0	0	2.97842	3.61316	HDAC4
Protein Import Into Mitochondrial Matrix (GO:0030150)	2018-01-01	0.29727	0.586506	0	0	2.97842	3.61316	TOMM40L
Protein Localization to Chromosome, Centromeric Region (GO:0071459)	2018-01-01	0.29727	0.586506	0	0	2.97842	3.61316	CTCF
Regulation of Activin Receptor Signaling Pathway (GO:0032925)	2018-01-01	0.29727	0.586506	0	0	2.97842	3.61316	LEMD3
Regulation of Adaptive Immune Response (GO:0002819)	2018-01-01	0.29727	0.586506	0	0	2.97842	3.61316	AHR
Cellular Response to Interleukin-1 (GO:0071347)	1957-02-01	0.303509	0.596236	0	0	1.84239	2.19677	IL1RAP;NFKB1
Memory (GO:0007613)	1957-02-01	0.303509	0.596236	0	0	1.84239	2.19677	ATXN1L;EIF4EBP2
Myeloid Cell Differentiation (GO:0030099)	1957-02-01	0.303509	0.596236	0	0	1.84239	2.19677	KAT6A;FLVCR1
Regulation of DNA-templated Transcription (GO:0006355)	45/2139	0.303687	0.596236	0	0	1.09755	1.30802	HDAC4;SUV39H2;L3MBTL3;CHD7;CTCF;AHR;RNF4;NR2C2;PRDM10;CCAR2;STRN3;EDRF1;ZNF609;ZNF569;E2F2;E2F3;ZNF700;KMT5A;ZNF146;ZNF221;PRMT5;SMARCC2;ZNF184;SFMBT1;BAZ1A;ASH1L;BAZ1B;ZFY;HNRNPAB;NFKB1;UCHL5;MYBBP1A;ASPH;KAT6A;HAND2;KANSL3;ZNF417;ZNF713;POLR3G;TFAM;ETF1;ZNF699;NFE2L1;EZH2;ZNF695
Regulation of Multicellular Organismal Development (GO:2000026)	1958-02-01	0.310682	0.599435	0	0	1.8094	2.11516	KAT6A;UCHL5
DNA Replication Checkpoint Signaling (GO:0000076)	2019-01-01	0.310915	0.599435	0	0	2.81281	3.28602	TICRR
Regulation of Nuclear Division (GO:0051783)	2019-01-01	0.310915	0.599435	0	0	2.81281	3.28602	PRMT5
Regulation of Tissue Remodeling (GO:0034103)	2019-01-01	0.310915	0.599435	0	0	2.81281	3.28602	HAND2
Insulin Secretion (GO:0030073)	2019-01-01	0.310915	0.599435	0	0	2.81281	3.28602	SNX19
Mitochondrial Calcium Ion Homeostasis (GO:0051560)	2019-01-01	0.310915	0.599435	0	0	2.81281	3.28602	LETM1
Negative Regulation of Rho Protein Signal Transduction (GO:0035024)	2019-01-01	0.310915	0.599435	0	0	2.81281	3.28602	CUL3
Negative Regulation of Calcium Ion Transmembrane Transporter Activity (GO:1901020)	2019-01-01	0.310915	0.599435	0	0	2.81281	3.28602	CALM1
Negative Regulation of Reactive Oxygen Species Metabolic Process (GO:2000378)	2019-01-01	0.310915	0.599435	0	0	2.81281	3.28602	ABCD2
Nuclear Migration (GO:0007097)	2019-01-01	0.310915	0.599435	0	0	2.81281	3.28602	LMNB1
piRNA Processing (GO:0034587)	2019-01-01	0.310915	0.599435	0	0	2.81281	3.28602	TEX15
Positive Regulation of calcineurin-NFAT Signaling Cascade (GO:0070886)	2019-01-01	0.310915	0.599435	0	0	2.81281	3.28602	CHERP
Positive Regulation of Calcineurin-Mediated Signaling (GO:0106058)	2019-01-01	0.310915	0.599435	0	0	2.81281	3.28602	CHERP
Positive Regulation of Macrophage Derived Foam Cell Differentiation (GO:0010744)	2019-01-01	0.310915	0.599435	0	0	2.81281	3.28602	NFKB1
Regulation of Behavior (GO:0050795)	2019-01-01	0.310915	0.599435	0	0	2.81281	3.28602	AHI1
Negative Regulation of DNA-templated Transcription (GO:0045892)	22/1006	0.311494	0.599831	0	0	1.13792	1.32725	HDAC4;SUV39H2;L3MBTL3;SMARCC2;ZC3H4;SFMBT1;CTCF;AHR;NR2C2;NFKB1;CCAR2;STRN3;DLG1;MYBBP1A;CNOT1;KAT6A;ATXN1L;ETF1;KMT5A;BCORL1;NFE2L1;EZH2
Hemopoiesis (GO:0030097)	3/101	0.312176	0.600425	0	0	1.5516	1.80636	KAT6A;RTKN2;ARIH2
Cellular Response to Calcium Ion (GO:0071277)	1959-02-01	0.317839	0.600595	0	0	1.77757	2.03746	ADGRV1;ASPH
Response to Interleukin-1 (GO:0070555)	1959-02-01	0.317839	0.600595	0	0	1.77757	2.03746	HDAC4;NFKB1
Response to Light Stimulus (GO:0009416)	1959-02-01	0.317839	0.600595	0	0	1.77757	2.03746	MSH6;CCAR2
Homophilic Cell Adhesion via Plasma Membrane Adhesion Molecules (GO:0007156)	1959-02-01	0.317839	0.600595	0	0	1.77757	2.03746	PALLD;CDH13
Microtubule Cytoskeleton Organization Involved in Mitosis (GO:1902850)	1959-02-01	0.317839	0.600595	0	0	1.77757	2.03746	CENPE;TUBG1
Mitotic DNA Damage Checkpoint Signaling (GO:0044773)	1959-02-01	0.317839	0.600595	0	0	1.77757	2.03746	POLR1B;TICRR
Regulation of Bone Mineralization (GO:0030500)	1959-02-01	0.317839	0.600595	0	0	1.77757	2.03746	ADGRV1;BMP2K
T Cell Migration (GO:0072678)	2020-01-01	0.324296	0.600595	0	0	2.66463	3.00063	SLC12A2
Regulation of Mitotic Cell Cycle Spindle Assembly Checkpoint (GO:0090266)	2020-01-01	0.324296	0.600595	0	0	2.66463	3.00063	MAD2L1
Alternative mRNA Splicing, via Spliceosome (GO:0000380)	2020-01-01	0.324296	0.600595	0	0	2.66463	3.00063	HNRNPM
Regulation of Sodium Ion Transmembrane Transport (GO:1902305)	2020-01-01	0.324296	0.600595	0	0	2.66463	3.00063	DLG1
Response to ATP (GO:0033198)	2020-01-01	0.324296	0.600595	0	0	2.66463	3.00063	ASPH
Response to Cholesterol (GO:0070723)	2020-01-01	0.324296	0.600595	0	0	2.66463	3.00063	NFE2L1
Dolichol-Linked Oligosaccharide Biosynthetic Process (GO:0006488)	2020-01-01	0.324296	0.600595	0	0	2.66463	3.00063	NUS1
Striated Muscle Cell Differentiation (GO:0051146)	2020-01-01	0.324296	0.600595	0	0	2.66463	3.00063	SDC1
Glutamate Metabolic Process (GO:0006536)	2020-01-01	0.324296	0.600595	0	0	2.66463	3.00063	ALDH18A1
Xenobiotic Transport (GO:0042908)	2020-01-01	0.324296	0.600595	0	0	2.66463	3.00063	ABCC5
Hippo Signaling (GO:0035329)	2020-01-01	0.324296	0.600595	0	0	2.66463	3.00063	STK4
Hydrogen Peroxide Catabolic Process (GO:0042744)	2020-01-01	0.324296	0.600595	0	0	2.66463	3.00063	PRDX1
Interleukin-1-Mediated Signaling Pathway (GO:0070498)	2020-01-01	0.324296	0.600595	0	0	2.66463	3.00063	IL1RAP
Iron Ion Transport (GO:0006826)	2020-01-01	0.324296	0.600595	0	0	2.66463	3.00063	CLTC
Nucleosome Disassembly (GO:0006337)	2020-01-01	0.324296	0.600595	0	0	2.66463	3.00063	SMARCC2
Phosphatidylserine Metabolic Process (GO:0006658)	2020-01-01	0.324296	0.600595	0	0	2.66463	3.00063	ABHD16A
Positive Regulation of Cardiac Muscle Hypertrophy (GO:0010613)	2020-01-01	0.324296	0.600595	0	0	2.66463	3.00063	HAND2
Positive Regulation of Monooxygenase Activity (GO:0032770)	2020-01-01	0.324296	0.600595	0	0	2.66463	3.00063	NUS1
Presynaptic Endocytosis (GO:0140238)	2020-01-01	0.324296	0.600595	0	0	2.66463	3.00063	CANX
Protein Heterooligomerization (GO:0051291)	2020-01-01	0.324296	0.600595	0	0	2.66463	3.00063	CPSF7
Regulation of Cell-Cell Adhesion Mediated by Cadherin (GO:2000047)	2020-01-01	0.324296	0.600595	0	0	2.66463	3.00063	AFDN
Response to Type II Interferon (GO:0034341)	1960-02-01	0.324979	0.600595	0	0	1.74683	1.96342	SLC22A5;CALM1
Fatty Acid Catabolic Process (GO:0009062)	1960-02-01	0.324979	0.600595	0	0	1.74683	1.96342	ABCD2;PEX13
Negative Regulation of Intrinsic Apoptotic Signaling Pathway (GO:2001243)	1960-02-01	0.324979	0.600595	0	0	1.74683	1.96342	RTKN2;CCAR2
Post-Transcriptional Regulation of Gene Expression (GO:0010608)	1960-02-01	0.324979	0.600595	0	0	1.74683	1.96342	TCOF1;NOLC1
Protein Secretion (GO:0009306)	1960-02-01	0.324979	0.600595	0	0	1.74683	1.96342	SNX19;CANX
Protein Targeting to Mitochondrion (GO:0006626)	1960-02-01	0.324979	0.600595	0	0	1.74683	1.96342	HSP90AA1;TOMM40L
Regulation of RNA Splicing (GO:0043484)	3/104	0.328123	0.605707	0	0	1.50528	1.67744	TRA2B;RBM12B;SRPK1
Response to Endoplasmic Reticulum Stress (GO:0034976)	5/196	0.332025	0.608869	0	0	1.32742	1.46354	MAN1A2;CANX;UBE4A;UBE2G2;EIF2S1
mRNA Export From Nucleus (GO:0006406)	1961-02-01	0.3321	0.608869	0	0	1.71713	1.89283	NXF1;NUP160
Organic Anion Transport (GO:0015711)	3/105	0.333439	0.608869	0	0	1.49045	1.63696	PANX1;SLC25A19;ABCC5
COPII Vesicle Coating (GO:0048208)	2021-01-01	0.337418	0.608869	0	0	2.53127	2.75005	CUL3
Regulation of Epithelial Cell Differentiation (GO:0030856)	2021-01-01	0.337418	0.608869	0	0	2.53127	2.75005	NFE2L1
N-glycan Processing (GO:0006491)	2021-01-01	0.337418	0.608869	0	0	2.53127	2.75005	MAN1A2
Anaphase-Promoting Complex-Dependent Catabolic Process (GO:0031145)	2021-01-01	0.337418	0.608869	0	0	2.53127	2.75005	CUL3
Antigen Processing and Presentation of Endogenous Peptide Antigen (GO:0002483)	2021-01-01	0.337418	0.608869	0	0	2.53127	2.75005	ULBP2
Axon Extension (GO:0048675)	2021-01-01	0.337418	0.608869	0	0	2.53127	2.75005	MAP1B
Regulation of Transcription Regulatory Region DNA Binding (GO:2000677)	2021-01-01	0.337418	0.608869	0	0	2.53127	2.75005	HAND2
Endothelial Cell Proliferation (GO:0001935)	2021-01-01	0.337418	0.608869	0	0	2.53127	2.75005	DLG1
Vesicle Targeting, Rough ER to cis-Golgi (GO:0048207)	2021-01-01	0.337418	0.608869	0	0	2.53127	2.75005	CUL3
Lymphocyte Chemotaxis (GO:0048247)	2021-01-01	0.337418	0.608869	0	0	2.53127	2.75005	SLC12A2
Myoblast Differentiation (GO:0045445)	2021-01-01	0.337418	0.608869	0	0	2.53127	2.75005	SDC1
Negative Regulation of Cation Channel Activity (GO:2001258)	2021-01-01	0.337418	0.608869	0	0	2.53127	2.75005	CALM1
Negative Regulation of Leukocyte Cell-Cell Adhesion (GO:1903038)	2021-01-01	0.337418	0.608869	0	0	2.53127	2.75005	PAG1
Negative Regulation of Telomere Maintenance via Telomerase (GO:0032211)	2021-01-01	0.337418	0.608869	0	0	2.53127	2.75005	PIF1
Positive Regulation of Lipid Catabolic Process (GO:0050996)	2021-01-01	0.337418	0.608869	0	0	2.53127	2.75005	ABCD2
Positive Regulation of Vascular Associated Smooth Muscle Cell Proliferation (GO:1904707)	2021-01-01	0.337418	0.608869	0	0	2.53127	2.75005	DNMT1
Protein K48-linked Deubiquitination (GO:0071108)	2021-01-01	0.337418	0.608869	0	0	2.53127	2.75005	USP37
Cellular Response to Light Stimulus (GO:0071482)	1962-02-01	0.339199	0.610026	0	0	1.68843	1.82548	PCNA;EIF2S1
Mitotic Cytokinesis (GO:0000281)	1962-02-01	0.339199	0.610026	0	0	1.68843	1.82548	EXOC6B;EXOC5
protein-DNA Complex Assembly (GO:0065004)	1962-02-01	0.339199	0.610026	0	0	1.68843	1.82548	CHAF1A;BAZ1A
Transcription by RNA Polymerase II (GO:0006366)	5/200	0.347356	0.622299	0	0	1.29993	1.37455	CCNK;PCF11;E2F2;E2F3;NFKB1
Alpha-Amino Acid Catabolic Process (GO:1901606)	2022-01-01	0.350285	0.622299	0	0	2.41061	2.52874	MTRR
Intracellular Protein Transmembrane Transport (GO:0065002)	2022-01-01	0.350285	0.622299	0	0	2.41061	2.52874	PEX13
Negative Regulation of Myeloid Cell Differentiation (GO:0045638)	2022-01-01	0.350285	0.622299	0	0	2.41061	2.52874	CDK6
Positive Regulation of Adenylate Cyclase Activity (GO:0045762)	2022-01-01	0.350285	0.622299	0	0	2.41061	2.52874	CAP1
Positive Regulation of Cholesterol Efflux (GO:0010875)	2022-01-01	0.350285	0.622299	0	0	2.41061	2.52874	NFKB1
Positive Regulation of Epithelial Cell Differentiation (GO:0030858)	2022-01-01	0.350285	0.622299	0	0	2.41061	2.52874	AHI1
Positive Regulation of Nervous System Process (GO:0031646)	2022-01-01	0.350285	0.622299	0	0	2.41061	2.52874	TENM4
Positive Regulation of p38MAPK Cascade (GO:1900745)	2022-01-01	0.350285	0.622299	0	0	2.41061	2.52874	HAND2
protein-DNA Complex Disassembly (GO:0032986)	2022-01-01	0.350285	0.622299	0	0	2.41061	2.52874	SMARCC2
Regulation of Anoikis (GO:2000209)	2022-01-01	0.350285	0.622299	0	0	2.41061	2.52874	MYBBP1A
Chloride Transmembrane Transport (GO:1902476)	1965-02-01	0.360349	0.630761	0	0	1.60778	1.64103	SLC12A2;ANO7
Positive Regulation of Organelle Assembly (GO:1902117)	1965-02-01	0.360349	0.630761	0	0	1.60778	1.64103	CNOT1;SDC1
Protein Autoubiquitination (GO:0051865)	1965-02-01	0.360349	0.630761	0	0	1.60778	1.64103	CUL3;RNF4
Regulation of Cell-Matrix Adhesion (GO:0001952)	1965-02-01	0.360349	0.630761	0	0	1.60778	1.64103	CDK6;CDH13
RNA Destabilization (GO:0050779)	2023-01-01	0.362904	0.630761	0	0	2.30092	2.33225	ZC3H18
U2-type Prespliceosome Assembly (GO:1903241)	2023-01-01	0.362904	0.630761	0	0	2.30092	2.33225	SF3A1
Regulation of Mitochondrial Translation (GO:0070129)	2023-01-01	0.362904	0.630761	0	0	2.30092	2.33225	RCC1L
Cellular Response to Interleukin-6 (GO:0071354)	2023-01-01	0.362904	0.630761	0	0	2.30092	2.33225	NFKB1
Sodium Ion Import Across Plasma Membrane (GO:0098719)	2023-01-01	0.362904	0.630761	0	0	2.30092	2.33225	SLC12A2
Eye Morphogenesis (GO:0048592)	2023-01-01	0.362904	0.630761	0	0	2.30092	2.33225	NKD1
Translesion Synthesis (GO:0019985)	2023-01-01	0.362904	0.630761	0	0	2.30092	2.33225	PCNA
Gamma-Aminobutyric Acid Signaling Pathway (GO:0007214)	2023-01-01	0.362904	0.630761	0	0	2.30092	2.33225	SLC12A2
Glial Cell Development (GO:0021782)	2023-01-01	0.362904	0.630761	0	0	2.30092	2.33225	CDK6
Long-Chain fatty-acyl-CoA Metabolic Process (GO:0035336)	2023-01-01	0.362904	0.630761	0	0	2.30092	2.33225	ELOVL2
Modulation by Host of Viral Genome Replication (GO:0044827)	2023-01-01	0.362904	0.630761	0	0	2.30092	2.33225	CCNK
Negative Regulation of Hippo Signaling (GO:0035331)	2023-01-01	0.362904	0.630761	0	0	2.30092	2.33225	STRN3
Negative Regulation of Smoothened Signaling Pathway (GO:0045879)	2023-01-01	0.362904	0.630761	0	0	2.30092	2.33225	MOSMO
poly(A)+ mRNA Export From Nucleus (GO:0016973)	2023-01-01	0.362904	0.630761	0	0	2.30092	2.33225	NXF1
Positive Regulation of T Cell Cytokine Production (GO:0002726)	2023-01-01	0.362904	0.630761	0	0	2.30092	2.33225	DENND1B
Postreplication Repair (GO:0006301)	2023-01-01	0.362904	0.630761	0	0	2.30092	2.33225	PCNA
Negative Regulation of Developmental Process (GO:0051093)	3/111	0.365265	0.63375	0	0	1.40722	1.41725	SUZ12;CDK6;SFMBT1
Cell-Cell Junction Organization (GO:0045216)	1966-02-01	0.367344	0.63375	0	0	1.58258	1.58488	CDH13;PKP4
Regulation of Type I Interferon Production (GO:0032479)	1966-02-01	0.367344	0.63375	0	0	1.58258	1.58488	POLA1;CUL3
Negative Regulation of Binding (GO:0051100)	1966-02-01	0.367344	0.63375	0	0	1.58258	1.58488	STYX;GTPBP4
Protein-Containing Complex Disassembly (GO:0032984)	1966-02-01	0.367344	0.63375	0	0	1.58258	1.58488	PIF1;ETF1
Actin Filament Organization (GO:0007015)	4/158	0.367548	0.63375	0	0	1.31615	1.31734	CAP1;DLG1;ACTN1;PPP1R9A
Neuron Projection Development (GO:0031175)	5/206	0.37042	0.63375	0	0	1.26073	1.25206	ADGRV1;UBB;MAP1B;PPP1R9A;LRP12
Cellular Response to Metal Ion (GO:0071248)	3/112	0.370549	0.63375	0	0	1.39423	1.38415	SLC12A2;ADGRV1;ASPH
Neuron Development (GO:0048666)	4/159	0.371951	0.63375	0	0	1.30759	1.2932	TENM4;MAP1B;PPP1R9A;LRP12
Cell-Cell Junction Assembly (GO:0007043)	1967-02-01	0.37431	0.63375	0	0	1.55815	1.53115	CDH13;PKP4
Negative Regulation of Cell Adhesion (GO:0007162)	1967-02-01	0.37431	0.63375	0	0	1.55815	1.53115	CDH13;GTPBP4
DNA Methylation-Dependent Constitutive Heterochromatin Formation (GO:0006346)	2024-01-01	0.375278	0.63375	0	0	2.20076	2.15695	TEX15
RNA Splicing, via Transesterification Reactions (GO:0000375)	2024-01-01	0.375278	0.63375	0	0	2.20076	2.15695	TRA2B
Regulation of Lipid Storage (GO:0010883)	2024-01-01	0.375278	0.63375	0	0	2.20076	2.15695	NFKB1
Regulation of Myotube Differentiation (GO:0010830)	2024-01-01	0.375278	0.63375	0	0	2.20076	2.15695	HDAC4
Secondary Alcohol Biosynthetic Process (GO:1902653)	2024-01-01	0.375278	0.63375	0	0	2.20076	2.15695	ACLY
Ear Morphogenesis (GO:0042471)	2024-01-01	0.375278	0.63375	0	0	2.20076	2.15695	CHD7
Vesicle Transport Along Microtubule (GO:0047496)	2024-01-01	0.375278	0.63375	0	0	2.20076	2.15695	KIF5B
Long-Chain Fatty Acid Transport (GO:0015909)	2024-01-01	0.375278	0.63375	0	0	2.20076	2.15695	ABCD2
Mitochondrial RNA Metabolic Process (GO:0000959)	2024-01-01	0.375278	0.63375	0	0	2.20076	2.15695	TFAM
Negative Regulation of Protein Localization to Cell Periphery (GO:1904376)	2024-01-01	0.375278	0.63375	0	0	2.20076	2.15695	CLTC
Negative Regulation of Stress Fiber Assembly (GO:0051497)	2024-01-01	0.375278	0.63375	0	0	2.20076	2.15695	RHPN2
Positive Regulation of Cell Communication (GO:0010647)	2024-01-01	0.375278	0.63375	0	0	2.20076	2.15695	HOMER1
Positive Regulation of Epidermal Growth Factor Receptor Signaling Pathway (GO:0045742)	2024-01-01	0.375278	0.63375	0	0	2.20076	2.15695	CNOT9
Potassium Ion Homeostasis (GO:0055075)	2024-01-01	0.375278	0.63375	0	0	2.20076	2.15695	SLC12A2
Protein Targeting to Lysosome (GO:0006622)	2024-01-01	0.375278	0.63375	0	0	2.20076	2.15695	M6PR
Regulation of Cholesterol Transport (GO:0032374)	2024-01-01	0.375278	0.63375	0	0	2.20076	2.15695	NUS1
Regulation of Primary Metabolic Process (GO:0080090)	3/113	0.375825	0.634007	0	0	1.38149	1.35197	PM20D2;TRA2B;RBM12B
T Cell Activation (GO:0042110)	3/114	0.381092	0.641426	0	0	1.36897	1.32067	CHD7;CTPS1;DCAF12
Positive Regulation of Type I Interferon Production (GO:0032481)	1968-02-01	0.381244	0.641426	0	0	1.53446	1.47971	HSP90AA1;POLR3G
Intracellular Monoatomic Cation Homeostasis (GO:0030003)	5/210	0.385807	0.641426	0	0	1.23588	1.17707	SLC12A2;SLC10A7;FLVCR1;ATP13A3;CHERP
Cellular Response to Low-Density Lipoprotein Particle Stimulus (GO:0071404)	2025-01-01	0.387412	0.641426	0	0	2.10896	1.99986	CDH13
Response to Purine-Containing Compound (GO:0014074)	2025-01-01	0.387412	0.641426	0	0	2.10896	1.99986	ASPH
Sodium Ion Homeostasis (GO:0055078)	2025-01-01	0.387412	0.641426	0	0	2.10896	1.99986	SLC12A2
Sulfur Compound Transport (GO:0072348)	2025-01-01	0.387412	0.641426	0	0	2.10896	1.99986	SLC5A6
Epithelial Cell Development (GO:0002064)	2025-01-01	0.387412	0.641426	0	0	2.10896	1.99986	CDK6
Vesicle Cytoskeletal Trafficking (GO:0099518)	2025-01-01	0.387412	0.641426	0	0	2.10896	1.99986	KIF5B
Lamellipodium Assembly (GO:0030032)	2025-01-01	0.387412	0.641426	0	0	2.10896	1.99986	CDH13
Lymphocyte Proliferation (GO:0046651)	2025-01-01	0.387412	0.641426	0	0	2.10896	1.99986	CTPS1
Negative Regulation of Intrinsic Apoptotic Signaling Pathway in Response to DNA Damage (GO:1902230)	2025-01-01	0.387412	0.641426	0	0	2.10896	1.99986	CCAR2
Organophosphate Ester Transport (GO:0015748)	2025-01-01	0.387412	0.641426	0	0	2.10896	1.99986	SLC25A19
Phosphatidylethanolamine Metabolic Process (GO:0046337)	2025-01-01	0.387412	0.641426	0	0	2.10896	1.99986	SELENOI
Protein Export From Nucleus (GO:0006611)	2025-01-01	0.387412	0.641426	0	0	2.10896	1.99986	XPO6
Receptor Clustering (GO:0043113)	2025-01-01	0.387412	0.641426	0	0	2.10896	1.99986	DLG1
Regulation of Biomineral Tissue Development (GO:0070167)	2025-01-01	0.387412	0.641426	0	0	2.10896	1.99986	BMP2K
Regulation of Cardiac Muscle Hypertrophy (GO:0010611)	2025-01-01	0.387412	0.641426	0	0	2.10896	1.99986	HAND2
Regulation of Translational Initiation (GO:0006446)	1969-02-01	0.388145	0.641979	0	0	1.51148	1.43043	KLHL25;EIF4EBP2
Regulation of Signal Transduction (GO:0009966)	5/211	0.389652	0.643807	0	0	1.22982	1.1591	TSPYL2;CCNK;HOMER1;PPP6R3;STRN
Fatty Acid Biosynthetic Process (GO:0006633)	1970-02-01	0.395012	0.643869	0	0	1.48918	1.38321	ACLY;ELOVL2
Cytoskeleton Organization (GO:0007010)	3/117	0.396833	0.643869	0	0	1.33274	1.23177	DIAPH1;DIAPH3;PALLD
Modulation of Chemical Synaptic Transmission (GO:0050804)	3/117	0.396833	0.643869	0	0	1.33274	1.23177	SLC12A2;HOMER1;EIF4EBP2
Regulation of Cytoplasmic Translation (GO:2000765)	2026-01-01	0.399311	0.643869	0	0	2.0245	1.85852	IGF2BP1
Regulation of Fatty Acid Biosynthetic Process (GO:0042304)	2026-01-01	0.399311	0.643869	0	0	2.0245	1.85852	KLHL25
Acylglycerol Homeostasis (GO:0055090)	2026-01-01	0.399311	0.643869	0	0	2.0245	1.85852	OSBPL11
Regulation of Nucleotide-Excision Repair (GO:2000819)	2026-01-01	0.399311	0.643869	0	0	2.0245	1.85852	SMARCC2
Cell-Cell Adhesion Mediated by Cadherin (GO:0044331)	2026-01-01	0.399311	0.643869	0	0	2.0245	1.85852	CDH13
Establishment or Maintenance of Apical/Basal Cell Polarity (GO:0035088)	2026-01-01	0.399311	0.643869	0	0	2.0245	1.85852	DLG1
Fat-Soluble Vitamin Metabolic Process (GO:0006775)	2026-01-01	0.399311	0.643869	0	0	2.0245	1.85852	VKORC1L1
fatty-acyl-CoA Biosynthetic Process (GO:0046949)	2026-01-01	0.399311	0.643869	0	0	2.0245	1.85852	ELOVL2
Glutamine Family Amino Acid Metabolic Process (GO:0009064)	2026-01-01	0.399311	0.643869	0	0	2.0245	1.85852	ALDH18A1
Macromolecule Methylation (GO:0043414)	2026-01-01	0.399311	0.643869	0	0	2.0245	1.85852	ETF1
Microtubule Nucleation (GO:0007020)	2026-01-01	0.399311	0.643869	0	0	2.0245	1.85852	TUBG1
Negative Regulation of DNA Biosynthetic Process (GO:2000279)	2026-01-01	0.399311	0.643869	0	0	2.0245	1.85852	PIF1
Negative Regulation of Fatty Acid Metabolic Process (GO:0045922)	2026-01-01	0.399311	0.643869	0	0	2.0245	1.85852	KLHL25
Negative Regulation of Lipid Biosynthetic Process (GO:0051055)	2026-01-01	0.399311	0.643869	0	0	2.0245	1.85852	KLHL25
Peroxisome Organization (GO:0007031)	2026-01-01	0.399311	0.643869	0	0	2.0245	1.85852	ABCD2
Positive Regulation of ERBB Signaling Pathway (GO:1901186)	2026-01-01	0.399311	0.643869	0	0	2.0245	1.85852	CNOT9
Positive Regulation of Filopodium Assembly (GO:0051491)	2026-01-01	0.399311	0.643869	0	0	2.0245	1.85852	DOCK11
Protein Acetylation (GO:0006473)	2026-01-01	0.399311	0.643869	0	0	2.0245	1.85852	KAT6A
Regulation of Arp2/3 Complex-Mediated Actin Nucleation (GO:0034315)	2026-01-01	0.399311	0.643869	0	0	2.0245	1.85852	WASF1
Regulation of Actin Filament Bundle Assembly (GO:0032231)	2026-01-01	0.399311	0.643869	0	0	2.0245	1.85852	ALMS1
Regulation of Cardiac Muscle Cell Contraction (GO:0086004)	2026-01-01	0.399311	0.643869	0	0	2.0245	1.85852	DLG1
Response to Ionizing Radiation (GO:0010212)	1971-02-01	0.401844	0.646008	0	0	1.46752	1.33793	AEN;TICRR
tRNA Modification (GO:0006400)	1971-02-01	0.401844	0.646008	0	0	1.46752	1.33793	NSUN2;PUS7
Positive Regulation of Protein Polymerization (GO:0032273)	1971-02-01	0.401844	0.646008	0	0	1.46752	1.33793	HSP90AA1;MAPRE1
Regulation of Canonical Wnt Signaling Pathway (GO:0060828)	5/216	0.408845	0.649639	0	0	1.20036	1.07363	AMER1;STK4;CCAR2;NKD1;NFKB1
ER-nucleus Signaling Pathway (GO:0006984)	2027-01-01	0.410979	0.649639	0	0	1.94653	1.73088	EIF2S1
Regulation of Kinase Activity (GO:0043549)	2027-01-01	0.410979	0.649639	0	0	1.94653	1.73088	TSPYL2
Alpha-Amino Acid Metabolic Process (GO:1901605)	2027-01-01	0.410979	0.649639	0	0	1.94653	1.73088	MTRR
Amide Transport (GO:0042886)	2027-01-01	0.410979	0.649639	0	0	1.94653	1.73088	SLC5A6
Regulation of Myeloid Cell Differentiation (GO:0045637)	2027-01-01	0.410979	0.649639	0	0	1.94653	1.73088	CDK6
Regulation of Reactive Oxygen Species Biosynthetic Process (GO:1903426)	2027-01-01	0.410979	0.649639	0	0	1.94653	1.73088	ABCD2
Striated Muscle Cell Development (GO:0055002)	2027-01-01	0.410979	0.649639	0	0	1.94653	1.73088	SDC1
Glycerophospholipid Catabolic Process (GO:0046475)	2027-01-01	0.410979	0.649639	0	0	1.94653	1.73088	ABHD16A
in Utero Embryonic Development (GO:0001701)	2027-01-01	0.410979	0.649639	0	0	1.94653	1.73088	CHD7
Maturation of SSU-rRNA Frm Tricistronic rRNA Trnscpt (GO:0000462)	2027-01-01	0.410979	0.649639	0	0	1.94653	1.73088	TSR1
Negative Regulation of Actin Filament Bundle Assembly (GO:0032232)	2027-01-01	0.410979	0.649639	0	0	1.94653	1.73088	RHPN2
Negative Regulation of Lymphocyte Activation (GO:0051250)	2027-01-01	0.410979	0.649639	0	0	1.94653	1.73088	PAG1
Negative Regulation of Protein Localization to Plasma Membrane (GO:1903077)	2027-01-01	0.410979	0.649639	0	0	1.94653	1.73088	CLTC
Nuclear-Transcribed mRNA Catabolic Process, Nonsense-Mediated Decay (GO:0000184)	2027-01-01	0.410979	0.649639	0	0	1.94653	1.73088	UPF3B
Peptide Hormone Secretion (GO:0030072)	2027-01-01	0.410979	0.649639	0	0	1.94653	1.73088	SNX19
Positive Regulation of DNA Binding (GO:0043388)	2027-01-01	0.410979	0.649639	0	0	1.94653	1.73088	HAND2
Positive Regulation of Cell-Substrate Adhesion (GO:0010811)	1973-02-01	0.415397	0.652945	0	0	1.42604	1.2528	CDK6;CDH13
Regulation of Macromolecule Biosynthetic Process (GO:0010556)	4/170	0.420125	0.652945	0	0	1.22026	1.05821	CDK6;CHD7;AHR;HNRNPAB
Calcium Ion Transmembrane Import Into Cytosol (GO:0097553)	1974-02-01	0.422115	0.652945	0	0	1.40616	1.21278	ITPR2;CHERP
Sensory Organ Development (GO:0007423)	1974-02-01	0.422115	0.652945	0	0	1.40616	1.21278	AHI1;CHD7
Regulation of Extrinsic Apoptotic Signaling Pathway in Absence of Ligand (GO:2001239)	2028-01-01	0.422422	0.652945	0	0	1.87434	1.61522	PPP2R1B
Acylglycerol Catabolic Process (GO:0046464)	2028-01-01	0.422422	0.652945	0	0	1.87434	1.61522	ABHD16A
Regulation of Microtubule Depolymerization (GO:0031114)	2028-01-01	0.422422	0.652945	0	0	1.87434	1.61522	MAP1B
Regulation of Protein Modification by Small Protein Conjugation or Removal (GO:1903320)	2028-01-01	0.422422	0.652945	0	0	1.87434	1.61522	HSP90AA1
Regulation of Striated Muscle Contraction (GO:0006942)	2028-01-01	0.422422	0.652945	0	0	1.87434	1.61522	CALM1
Cellular Response to Hexose Stimulus (GO:0071331)	2028-01-01	0.422422	0.652945	0	0	1.87434	1.61522	TRA2B
Sterol Biosynthetic Process (GO:0016126)	2028-01-01	0.422422	0.652945	0	0	1.87434	1.61522	ACLY
Establishment of Protein Localization to Mitochondrial Membrane (GO:0090151)	2028-01-01	0.422422	0.652945	0	0	1.87434	1.61522	HSP90AA1
Hydrogen Peroxide Metabolic Process (GO:0042743)	2028-01-01	0.422422	0.652945	0	0	1.87434	1.61522	PRDX1
Inner Ear Morphogenesis (GO:0042472)	2028-01-01	0.422422	0.652945	0	0	1.87434	1.61522	CHD7
Long-Term Synaptic Potentiation (GO:0060291)	2028-01-01	0.422422	0.652945	0	0	1.87434	1.61522	CALM1
Membrane Fusion (GO:0061025)	2028-01-01	0.422422	0.652945	0	0	1.87434	1.61522	SNAP23
Negative Regulation of Telomere Maintenance via Telomere Lengthening (GO:1904357)	2028-01-01	0.422422	0.652945	0	0	1.87434	1.61522	PIF1
Positive Regulation of Cholesterol Transport (GO:0032376)	2028-01-01	0.422422	0.652945	0	0	1.87434	1.61522	NFKB1
Positive Regulation of Fibroblast Proliferation (GO:0048146)	2028-01-01	0.422422	0.652945	0	0	1.87434	1.61522	CDK6
Positive Regulation of Microtubule Polymerization or Depolymerization (GO:0031112)	2028-01-01	0.422422	0.652945	0	0	1.87434	1.61522	MAPRE1
Positive Regulation of Mitotic Cell Cycle (GO:0045931)	2028-01-01	0.422422	0.652945	0	0	1.87434	1.61522	CUL3
Positive Regulation of Signal Transduction by P53 Class Mediator (GO:1901798)	2028-01-01	0.422422	0.652945	0	0	1.87434	1.61522	UBB
Positive Regulation of Viral Genome Replication (GO:0045070)	2028-01-01	0.422422	0.652945	0	0	1.87434	1.61522	SRPK1
Regulation of Cell Population Proliferation (GO:0042127)	16/769	0.423266	0.653621	0	0	1.07721	0.926136	HDAC4;CSNK2A3;CUL3;RTKN2;THAP12;KIF14;CTCF;DBF4B;GTPBP4;CHERP;ZNF609;PDF;CDK6;CDH13;STRN;EZH2
Response to Cytokine (GO:0034097)	3/123	0.427968	0.659612	0	0	1.26571	1.07422	HDAC4;SLC22A5;REL
Protein-Containing Complex Organization (GO:0043933)	3/123	0.427968	0.659612	0	0	1.26571	1.07422	NUP205;IL1RAP;WASF1
Regulation of Stress Fiber Assembly (GO:0051492)	1975-02-01	0.428794	0.65962	0	0	1.38683	1.17434	ALMS1;RHPN2
Positive Regulation of Protein Localization to Nucleus (GO:1900182)	1975-02-01	0.428794	0.65962	0	0	1.38683	1.17434	CCT2;CCT5
Regulation of Mitotic Cell Cycle (GO:0007346)	3/124	0.433104	0.65972	0	0	1.25519	1.05031	PRMT5;MASTL;MAD2L1
Regulation of Plasma Membrane Bounded Cell Projection Organization (GO:0120035)	2029-01-01	0.433642	0.65972	0	0	1.80731	1.51007	HOMER1
Regulation of Supramolecular Fiber Organization (GO:1902903)	2029-01-01	0.433642	0.65972	0	0	1.80731	1.51007	MAP1B
Synaptic Vesicle Endocytosis (GO:0048488)	2029-01-01	0.433642	0.65972	0	0	1.80731	1.51007	CANX
Maintenance of Blood-Brain Barrier (GO:0035633)	2029-01-01	0.433642	0.65972	0	0	1.80731	1.51007	SLC12A2
Negative Regulation of Protein Localization to Membrane (GO:1905476)	2029-01-01	0.433642	0.65972	0	0	1.80731	1.51007	CLTC
Negative Regulation of Wound Healing (GO:0061045)	2029-01-01	0.433642	0.65972	0	0	1.80731	1.51007	SLC12A2
Positive Regulation of Defense Response to Virus by Host (GO:0002230)	2029-01-01	0.433642	0.65972	0	0	1.80731	1.51007	HSP90AA1
Positive Regulation of Protein Targeting to Mitochondrion (GO:1903955)	2029-01-01	0.433642	0.65972	0	0	1.80731	1.51007	ARIH2
Protein Localization to Cell Junction (GO:1902414)	2029-01-01	0.433642	0.65972	0	0	1.80731	1.51007	DLG1
Glycoprotein Biosynthetic Process (GO:0009101)	1976-02-01	0.435432	0.65972	0	0	1.36802	1.13739	NUS1;COG3
Lymphocyte Differentiation (GO:0030098)	1976-02-01	0.435432	0.65972	0	0	1.36802	1.13739	HDAC4;CHD7
Negative Regulation of Supramolecular Fiber Organization (GO:1902904)	1976-02-01	0.435432	0.65972	0	0	1.36802	1.13739	INPP5J;MAPRE1
Positive Regulation of Protein Localization to Membrane (GO:1905477)	1976-02-01	0.435432	0.65972	0	0	1.36802	1.13739	DLG1;KIF5B
Protein Deubiquitination (GO:0016579)	1976-02-01	0.435432	0.65972	0	0	1.36802	1.13739	USP37;UCHL5
Regulation of Rho Protein Signal Transduction (GO:0035023)	1976-02-01	0.435432	0.65972	0	0	1.36802	1.13739	DOCK11;CUL3
Regulation of Transcription by RNA Polymerase II (GO:0006357)	45/2250	0.437365	0.662025	0	0	1.0357	0.85651	HDAC4;SUV39H2;CCNK;DOT1L;CTCF;AHR;RNF4;NR2C2;PRDM10;MED12L;STRN3;ZNF609;ATXN1L;ZNF569;E2F2;E2F3;ZNF700;MYBL2;KMT5A;ZNF146;GTF2I;SMARCC2;ZNF184;BAZ1A;BAZ1B;PPRC1;ZFY;NFKB1;MED13L;AHI1;DLG1;MYBBP1A;CNOT1;KAT6A;HAND2;KANSL3;ZNF417;REL;TFAM;CDH13;ETF1;ZNF699;BCORL1;NFE2L1;EZH2
Regulation of Non-Canonical NF-kappaB Signal Transduction (GO:1901222)	1977-02-01	0.442028	0.665518	0	0	1.34971	1.10188	DLG1;RTKN2
Cellular Response to UV (GO:0034644)	1977-02-01	0.442028	0.665518	0	0	1.34971	1.10188	PCNA;EIF2S1
Calcium Ion Transport (GO:0006816)	3/126	0.443325	0.665518	0	0	1.23465	1.00433	PANX1;LETM1;ASPH
Cellular Response to Acid Chemical (GO:0071229)	1930-01-01	0.444646	0.665518	0	0	1.7449	1.4142	CUL3
Vesicle Coating (GO:0006901)	1930-01-01	0.444646	0.665518	0	0	1.7449	1.4142	CUL3
Mitotic G2 DNA Damage Checkpoint Signaling (GO:0007095)	1930-01-01	0.444646	0.665518	0	0	1.7449	1.4142	TICRR
Negative Regulation of Mitotic Cell Cycle (GO:0045930)	1930-01-01	0.444646	0.665518	0	0	1.7449	1.4142	MAD2L1
Positive Regulation of Calcium-Mediated Signaling (GO:0050850)	1930-01-01	0.444646	0.665518	0	0	1.7449	1.4142	CDH13
Positive Regulation of Catalytic Activity (GO:0043085)	1930-01-01	0.444646	0.665518	0	0	1.7449	1.4142	MSH6
Positive Regulation of Microtubule Polymerization (GO:0031116)	1930-01-01	0.444646	0.665518	0	0	1.7449	1.4142	MAPRE1
Positive Regulation of Nitric Oxide Biosynthetic Process (GO:0045429)	1930-01-01	0.444646	0.665518	0	0	1.7449	1.4142	HSP90AA1
Protein Insertion Into ER Membrane (GO:0045048)	1930-01-01	0.444646	0.665518	0	0	1.7449	1.4142	NOMO3
Regulation of Protein Binding (GO:0043393)	1978-02-01	0.448581	0.670783	0	0	1.33188	1.06772	HDAC4;STYX
Negative Regulation of Cell Population Proliferation (GO:0008285)	8/379	0.454654	0.672889	0	0	1.09184	0.860612	CDK6;THAP12;CDH13;STRN;E2F3;CTCF;GTPBP4;CHERP
Regulation of Transcription Elongation by RNA Polymerase II (GO:0034243)	1979-02-01	0.455091	0.672889	0	0	1.31451	1.03486	MED22;CCNK
Activation of GTPase Activity (GO:0090630)	1931-01-01	0.455436	0.672889	0	0	1.68665	1.32655	RALGAPA2
Regulation of Neuron Migration (GO:2001222)	1931-01-01	0.455436	0.672889	0	0	1.68665	1.32655	ZNF609
Regulation of Protein Modification Process (GO:0031399)	1931-01-01	0.455436	0.672889	0	0	1.68665	1.32655	CCAR2
Regulation of Spindle Assembly (GO:0090169)	1931-01-01	0.455436	0.672889	0	0	1.68665	1.32655	RNF4
Homologous Chromosome Pairing at Meiosis (GO:0007129)	1931-01-01	0.455436	0.672889	0	0	1.68665	1.32655	TEX15
Morphogenesis of an Epithelium (GO:0002009)	1931-01-01	0.455436	0.672889	0	0	1.68665	1.32655	AHI1
Nuclear-Transcribed mRNA Catabolic Process, Deadenylation-Dependent Decay (GO:0000288)	1931-01-01	0.455436	0.672889	0	0	1.68665	1.32655	CNOT9
Nucleoside Phosphate Metabolic Process (GO:0006753)	1931-01-01	0.455436	0.672889	0	0	1.68665	1.32655	PARG
Positive Regulation of ATP-dependent Activity (GO:0032781)	1931-01-01	0.455436	0.672889	0	0	1.68665	1.32655	MSH6
Positive Regulation of Nitric Oxide Metabolic Process (GO:1904407)	1931-01-01	0.455436	0.672889	0	0	1.68665	1.32655	HSP90AA1
Positive Regulation of Signaling (GO:0023056)	1931-01-01	0.455436	0.672889	0	0	1.68665	1.32655	HOMER1
Metal Ion Transport (GO:0030001)	4/180	0.463145	0.676082	0	0	1.15033	0.885428	SLC5A6;PANX1;LETM1;NIPA1
Positive Regulation of Cell Population Proliferation (GO:0008284)	10/484	0.464874	0.676082	0	0	1.06814	0.818179	HDAC4;PDF;CDK6;CSNK2A3;CUL3;RTKN2;KIF14;CDH13;DBF4B;EZH2
B Cell Activation Involved in Immune Response (GO:0002312)	1932-01-01	0.466017	0.676082	0	0	1.63216	1.24621	MSH6
TOR Signaling (GO:0031929)	1932-01-01	0.466017	0.676082	0	0	1.63216	1.24621	EIF4EBP2
Regulation of Macrophage Derived Foam Cell Differentiation (GO:0010743)	1932-01-01	0.466017	0.676082	0	0	1.63216	1.24621	NFKB1
Apoptotic Mitochondrial Changes (GO:0008637)	1932-01-01	0.466017	0.676082	0	0	1.63216	1.24621	CCAR2
Regulation of Postsynapse Organization (GO:0099175)	1932-01-01	0.466017	0.676082	0	0	1.63216	1.24621	HOMER1
Respiratory System Development (GO:0060541)	1932-01-01	0.466017	0.676082	0	0	1.63216	1.24621	CHD7
Response to Amino Acid (GO:0043200)	1932-01-01	0.466017	0.676082	0	0	1.63216	1.24621	CUL3
Response to Estrogen (GO:0043627)	1932-01-01	0.466017	0.676082	0	0	1.63216	1.24621	RBBP5
Chondrocyte Differentiation (GO:0002062)	1932-01-01	0.466017	0.676082	0	0	1.63216	1.24621	SNX19
Sphingolipid Catabolic Process (GO:0030149)	1932-01-01	0.466017	0.676082	0	0	1.63216	1.24621	M6PR
Mitochondrial Membrane Organization (GO:0007006)	1932-01-01	0.466017	0.676082	0	0	1.63216	1.24621	LETM1
Non-Motile Cilium Assembly (GO:1905515)	1932-01-01	0.466017	0.676082	0	0	1.63216	1.24621	ARL13B
Positive Regulation of T Cell Mediated Cytotoxicity (GO:0001916)	1932-01-01	0.466017	0.676082	0	0	1.63216	1.24621	ULBP2
Positive Regulation of Establishment of Protein Localization to Mitochondrion (GO:1903749)	1932-01-01	0.466017	0.676082	0	0	1.63216	1.24621	ARIH2
Protein Targeting to Vacuole (GO:0006623)	1932-01-01	0.466017	0.676082	0	0	1.63216	1.24621	M6PR
Protein Transmembrane Import Into Intracellular Organelle (GO:0044743)	1932-01-01	0.466017	0.676082	0	0	1.63216	1.24621	TOMM40L
Purine Ribonucleoside Triphosphate Metabolic Process (GO:0009205)	1932-01-01	0.466017	0.676082	0	0	1.63216	1.24621	MFN1
Regulation of Cholesterol Efflux (GO:0010874)	1932-01-01	0.466017	0.676082	0	0	1.63216	1.24621	NFKB1
Protein Modification by Small Protein Removal (GO:0070646)	1981-02-01	0.467977	0.678313	0	0	1.2811	0.97279	USP37;UCHL5
Neuron Projection Guidance (GO:0097485)	3/132	0.473534	0.683723	0	0	1.17686	0.879744	KIF5C;PALLD;KIF5B
Organelle Organization (GO:0006996)	9/437	0.475185	0.683723	0	0	1.06438	0.791957	LETM1;DIAPH1;ABCD2;DIAPH3;KIF5C;PALLD;KAT6A;COG3;WASF1
Rescue of Stalled Ribosome (GO:0072344)	1933-01-01	0.476393	0.683723	0	0	1.58107	1.17239	ASCC3
Response to Estradiol (GO:0032355)	1933-01-01	0.476393	0.683723	0	0	1.58107	1.17239	STRN3
Cortical Cytoskeleton Organization (GO:0030865)	1933-01-01	0.476393	0.683723	0	0	1.58107	1.17239	DLG1
Transcription by RNA Polymerase III (GO:0006383)	1933-01-01	0.476393	0.683723	0	0	1.58107	1.17239	POLR3G
intra-Golgi Vesicle-Mediated Transport (GO:0006891)	1933-01-01	0.476393	0.683723	0	0	1.58107	1.17239	COG3
Negative Regulation of G2/M Transition of Mitotic Cell Cycle (GO:0010972)	1933-01-01	0.476393	0.683723	0	0	1.58107	1.17239	WEE1
Positive Regulation of Notch Signaling Pathway (GO:0045747)	1933-01-01	0.476393	0.683723	0	0	1.58107	1.17239	BMP2K
Regulation of G0 to G1 Transition (GO:0070316)	1933-01-01	0.476393	0.683723	0	0	1.58107	1.17239	SMARCC2
Regulation of calcineurin-NFAT Signaling Cascade (GO:0070884)	1933-01-01	0.476393	0.683723	0	0	1.58107	1.17239	CHERP
Regulation of Cilium Assembly (GO:1902017)	1983-02-01	0.48068	0.688032	0	0	1.24934	0.915213	MPHOSPH9;KIF24
Regulation of Protein Kinase Activity (GO:0045859)	1983-02-01	0.48068	0.688032	0	0	1.24934	0.915213	TSPYL2;CENPE
Protein Tetramerization (GO:0051262)	1983-02-01	0.48068	0.688032	0	0	1.24934	0.915213	CPSF7;HOMER1
Regulation of GTPase Activity (GO:0043087)	3/134	0.483438	0.688433	0	0	1.15878	0.842238	DOCK11;PKP4;EZH2
Regulation of Gluconeogenesis (GO:0006111)	1934-01-01	0.486567	0.688433	0	0	1.53308	1.1044	STK4
Regulation of Protein Polymerization (GO:0032271)	1934-01-01	0.486567	0.688433	0	0	1.53308	1.1044	HSP90AA1
Synaptic Vesicle Recycling (GO:0036465)	1934-01-01	0.486567	0.688433	0	0	1.53308	1.1044	CANX
Triglyceride Homeostasis (GO:0070328)	1934-01-01	0.486567	0.688433	0	0	1.53308	1.1044	OSBPL11
Integrated Stress Response Signaling (GO:0140467)	1934-01-01	0.486567	0.688433	0	0	1.53308	1.1044	EIF2S1
Negative Regulation of Small Molecule Metabolic Process (GO:0062014)	1934-01-01	0.486567	0.688433	0	0	1.53308	1.1044	STK4
Positive Regulation of Carbohydrate Metabolic Process (GO:0045913)	1934-01-01	0.486567	0.688433	0	0	1.53308	1.1044	NFKB1
Protein Acylation (GO:0043543)	1934-01-01	0.486567	0.688433	0	0	1.53308	1.1044	KAT6A
Regulation of DNA Damage Response, Signal Transduction by P53 Class Mediator (GO:0043516)	1934-01-01	0.486567	0.688433	0	0	1.53308	1.1044	KMT5A
Regulation of Cardiac Muscle Contraction (GO:0055117)	1934-01-01	0.486567	0.688433	0	0	1.53308	1.1044	CALM1
Regulation of Cell Cycle Phase Transition (GO:1901987)	1934-01-01	0.486567	0.688433	0	0	1.53308	1.1044	DBF4B
Cytoskeleton-Dependent Cytokinesis (GO:0061640)	1984-02-01	0.486961	0.688433	0	0	1.23405	0.887983	EXOC6B;EXOC5
Monoatomic Cation Homeostasis (GO:0055080)	1984-02-01	0.486961	0.688433	0	0	1.23405	0.887983	SLC12A2;ASPH
Protein Modification Process (GO:0036211)	11/545	0.489908	0.69199	0	0	1.04242	0.743806	NUS1;PDF;CSNK2A3;OGFOD1;COG3;STT3A;MAP3K21;MAP3K9;BAZ1B;STK4;SRPK1
Actomyosin Structure Organization (GO:0031032)	1985-02-01	0.493195	0.692833	0	0	1.21911	0.861732	CUL3;EPB41L2
Peptidyl-Lysine Modification (GO:0018205)	1985-02-01	0.493195	0.692833	0	0	1.21911	0.861732	HDAC4;TOPORS
Adherens Junction Organization (GO:0034332)	1935-01-01	0.496545	0.692833	0	0	1.48792	1.04166	CDH13
Regulation of Mitochondrial Membrane Potential (GO:0051881)	1935-01-01	0.496545	0.692833	0	0	1.48792	1.04166	UBB
Cellular Response to cAMP (GO:0071320)	1935-01-01	0.496545	0.692833	0	0	1.48792	1.04166	AHR
Substrate Adhesion-Dependent Cell Spreading (GO:0034446)	1935-01-01	0.496545	0.692833	0	0	1.48792	1.04166	KIF14
Negative Regulation of Myeloid Leukocyte Differentiation (GO:0002762)	1935-01-01	0.496545	0.692833	0	0	1.48792	1.04166	CDK6
Negative Regulation of Osteoblast Differentiation (GO:0045668)	1935-01-01	0.496545	0.692833	0	0	1.48792	1.04166	CDK6
Platelet Aggregation (GO:0070527)	1935-01-01	0.496545	0.692833	0	0	1.48792	1.04166	ACTN1
Positive Regulation of Mitotic Nuclear Division (GO:0045840)	1935-01-01	0.496545	0.692833	0	0	1.48792	1.04166	CUL3
Positive Regulation of Synapse Assembly (GO:0051965)	1935-01-01	0.496545	0.692833	0	0	1.48792	1.04166	IL1RAP
Protein Localization to Lysosome (GO:0061462)	1935-01-01	0.496545	0.692833	0	0	1.48792	1.04166	M6PR
Regulation of T Cell Mediated Cytotoxicity (GO:0001914)	1935-01-01	0.496545	0.692833	0	0	1.48792	1.04166	ULBP2
Regulation of Cellular Senescence (GO:2000772)	1935-01-01	0.496545	0.692833	0	0	1.48792	1.04166	CDK6
Cellular Response to Heat (GO:0034605)	1936-01-01	0.506329	0.701609	0	0	1.44533	0.983647	HSP90AA1
Regulatory ncRNA Processing (GO:0070918)	1936-01-01	0.506329	0.701609	0	0	1.44533	0.983647	TEX15
Cellular Response to Vascular Endothelial Growth Factor Stimulus (GO:0035924)	1936-01-01	0.506329	0.701609	0	0	1.44533	0.983647	NUS1
tRNA Methylation (GO:0030488)	1936-01-01	0.506329	0.701609	0	0	1.44533	0.983647	NSUN2
Establishment or Maintenance of Epithelial Cell Apical/Basal Polarity (GO:0045197)	1936-01-01	0.506329	0.701609	0	0	1.44533	0.983647	DLG1
Glutamate Receptor Signaling Pathway (GO:0007215)	1936-01-01	0.506329	0.701609	0	0	1.44533	0.983647	HOMER1
Negative Regulation of Cell Cycle Process (GO:0010948)	1936-01-01	0.506329	0.701609	0	0	1.44533	0.983647	BAZ1B
Neutral Amino Acid Transport (GO:0015804)	1936-01-01	0.506329	0.701609	0	0	1.44533	0.983647	SLC7A6
Protein Autophosphorylation (GO:0046777)	3/140	0.5126	0.708182	0	0	1.10769	0.740223	MAP3K21;MAP3K9;STK4
Generation of Neurons (GO:0048699)	4/192	0.513199	0.708182	0	0	1.07624	0.717952	CDK6;MAP1B;PEX13;LRP12
Regulation of mRNA Processing (GO:0050684)	1937-01-01	0.515923	0.708182	0	0	1.40511	0.929898	SRPK1
Regulation of Sodium Ion Transport (GO:0002028)	1937-01-01	0.515923	0.708182	0	0	1.40511	0.929898	DLG1
Cellular Response to Glucose Stimulus (GO:0071333)	1937-01-01	0.515923	0.708182	0	0	1.40511	0.929898	TRA2B
Superoxide Metabolic Process (GO:0006801)	1937-01-01	0.515923	0.708182	0	0	1.40511	0.929898	PRDX1
Intrinsic Apoptotic Signaling Pathway by P53 Class Mediator (GO:0072332)	1937-01-01	0.515923	0.708182	0	0	1.40511	0.929898	MYBBP1A
Microtubule Polymerization (GO:0046785)	1937-01-01	0.515923	0.708182	0	0	1.40511	0.929898	TUBG1
Nucleobase-Containing Compound Metabolic Process (GO:0006139)	1937-01-01	0.515923	0.708182	0	0	1.40511	0.929898	CTPS1
Protein N-linked Glycosylation via Asparagine (GO:0018279)	1937-01-01	0.515923	0.708182	0	0	1.40511	0.929898	STT3A
Regulation of Cellular Component Biogenesis (GO:0044087)	1937-01-01	0.515923	0.708182	0	0	1.40511	0.929898	HSP90AA1
Cellular Response to Starvation (GO:0009267)	3/141	0.517376	0.708964	0	0	1.0996	0.724624	MYBBP1A;EIF2S1;RNF152
Plasma Membrane Bounded Cell Projection Organization (GO:0120036)	3/141	0.517376	0.708964	0	0	1.0996	0.724624	MAP1B;PPP1R9A;LRP12
Regulation of Cell Adhesion (GO:0030155)	3/142	0.522126	0.709574	0	0	1.09164	0.709396	KIF14;CDH13;PKP4
Chloride Transport (GO:0006821)	1990-02-01	0.523634	0.709574	0	0	1.14955	0.743717	SLC12A2;ANO7
Regulation of Defense Response to Virus by Host (GO:0050691)	1938-01-01	0.525332	0.709574	0	0	1.36706	0.880014	HSP90AA1
COPII-coated Vesicle Budding (GO:0090114)	1938-01-01	0.525332	0.709574	0	0	1.36706	0.880014	CUL3
DNA Damage Checkpoint Signaling (GO:0000077)	1938-01-01	0.525332	0.709574	0	0	1.36706	0.880014	DOT1L
Regulation of Erythrocyte Differentiation (GO:0045646)	1938-01-01	0.525332	0.709574	0	0	1.36706	0.880014	CDK6
L-alpha-amino Acid Transmembrane Transport (GO:1902475)	1938-01-01	0.525332	0.709574	0	0	1.36706	0.880014	SLC7A6
Regulation of Intracellular Protein Transport (GO:0033157)	1938-01-01	0.525332	0.709574	0	0	1.36706	0.880014	ASPH
Regulation of Microtubule Cytoskeleton Organization (GO:0070507)	1938-01-01	0.525332	0.709574	0	0	1.36706	0.880014	MAPRE1
Regulation of Sprouting Angiogenesis (GO:1903670)	1938-01-01	0.525332	0.709574	0	0	1.36706	0.880014	E2F2
Regulation of Vascular Associated Smooth Muscle Cell Proliferation (GO:1904705)	1938-01-01	0.525332	0.709574	0	0	1.36706	0.880014	DNMT1
Inner Mitochondrial Membrane Organization (GO:0007007)	1938-01-01	0.525332	0.709574	0	0	1.36706	0.880014	LETM1
Male Meiotic Nuclear Division (GO:0007140)	1938-01-01	0.525332	0.709574	0	0	1.36706	0.880014	TEX15
Neuron Projection Extension (GO:1990138)	1938-01-01	0.525332	0.709574	0	0	1.36706	0.880014	MAP1B
Positive Regulation of Bone Mineralization (GO:0030501)	1938-01-01	0.525332	0.709574	0	0	1.36706	0.880014	ADGRV1
Positive Regulation of Exocytosis (GO:0045921)	1938-01-01	0.525332	0.709574	0	0	1.36706	0.880014	SDC1
Protein K11-linked Ubiquitination (GO:0070979)	1938-01-01	0.525332	0.709574	0	0	1.36706	0.880014	RNF4
Calcium-Mediated Signaling (GO:0019722)	1991-02-01	0.529573	0.714701	0	0	1.13658	0.722505	PPP1R9A;CALM1
Regulation of Intracellular Signal Transduction (GO:1902531)	6/302	0.533823	0.716611	0	0	1.02498	0.643368	PRMT5;DLG1;KAT6A;URB2;KMT5A;STK4
SCF-dependent Proteasomal Ubiquitin-Dependent Protein Catabolic Process (GO:0031146)	1939-01-01	0.534558	0.716611	0	0	1.33102	0.833639	KIF14
Vacuolar Transport (GO:0007034)	1939-01-01	0.534558	0.716611	0	0	1.33102	0.833639	M6PR
Glycosphingolipid Metabolic Process (GO:0006687)	1939-01-01	0.534558	0.716611	0	0	1.33102	0.833639	M6PR
Negative Regulation of G Protein-Coupled Receptor Signaling Pathway (GO:0045744)	1939-01-01	0.534558	0.716611	0	0	1.33102	0.833639	INPP5A
Positive Regulation of Extrinsic Apoptotic Signaling Pathway (GO:2001238)	1939-01-01	0.534558	0.716611	0	0	1.33102	0.833639	PPP2R1B
Positive Regulation of Intrinsic Apoptotic Signaling Pathway (GO:2001244)	1939-01-01	0.534558	0.716611	0	0	1.33102	0.833639	UBB
Positive Regulation of Lymphocyte Differentiation (GO:0045621)	1939-01-01	0.534558	0.716611	0	0	1.33102	0.833639	SMARCC2
Protein Glycosylation (GO:0006486)	3/145	0.536223	0.718244	0	0	1.06841	0.665838	NUS1;COG3;STT3A
Negative Regulation of Wnt Signaling Pathway (GO:0030178)	3/146	0.54087	0.720322	0	0	1.06088	0.651995	AMER1;STK4;NKD1
Regulation of Filopodium Assembly (GO:0051489)	1940-01-01	0.543605	0.720322	0	0	1.29683	0.790457	DOCK11
Regulation of Potassium Ion Transmembrane Transport (GO:1901379)	1940-01-01	0.543605	0.720322	0	0	1.29683	0.790457	DLG1
Regulation of Protein Targeting to Mitochondrion (GO:1903214)	1940-01-01	0.543605	0.720322	0	0	1.29683	0.790457	ARIH2
Calcium-Dependent Cell-Cell Adhesion via Plasma Membrane Cell Adhesion Molecules (GO:0016339)	1940-01-01	0.543605	0.720322	0	0	1.29683	0.790457	CDH13
Cellular Response to Amino Acid Stimulus (GO:0071230)	1940-01-01	0.543605	0.720322	0	0	1.29683	0.790457	CUL3
Ribosome Disassembly (GO:0032790)	1940-01-01	0.543605	0.720322	0	0	1.29683	0.790457	ASCC3
Establishment of Protein Localization to Extracellular Region (GO:0035592)	1940-01-01	0.543605	0.720322	0	0	1.29683	0.790457	CANX
Female Gamete Generation (GO:0007292)	1940-01-01	0.543605	0.720322	0	0	1.29683	0.790457	MCM8
Negative Regulation of Cell-Cell Adhesion (GO:0022408)	1940-01-01	0.543605	0.720322	0	0	1.29683	0.790457	GTPBP4
Positive Regulation of Proteolysis Involved in Protein Catabolic Process (GO:1903052)	1940-01-01	0.543605	0.720322	0	0	1.29683	0.790457	L3MBTL3
Positive Regulation of Viral Process (GO:0048524)	1940-01-01	0.543605	0.720322	0	0	1.29683	0.790457	SRPK1
Regulation of DNA Binding (GO:0051101)	1940-01-01	0.543605	0.720322	0	0	1.29683	0.790457	DOT1L
Axonogenesis (GO:0007409)	4/200	0.545353	0.722042	0	0	1.03189	0.625656	KIF5C;PALLD;MAP1B;KIF5B
Regulation of Immune Response (GO:0050776)	1994-02-01	0.547086	0.72374	0	0	1.09935	0.66307	DENND1B;AHR
RNA Stabilization (GO:0043489)	1941-01-01	0.552477	0.726681	0	0	1.26434	0.750189	NSUN2
Regulation of Mitotic Spindle Organization (GO:0060236)	1941-01-01	0.552477	0.726681	0	0	1.26434	0.750189	CLTC
Regulation of Monoatomic Ion Transmembrane Transporter Activity (GO:0032412)	1941-01-01	0.552477	0.726681	0	0	1.26434	0.750189	HOMER1
Vitamin Transport (GO:0051180)	1941-01-01	0.552477	0.726681	0	0	1.26434	0.750189	SLC5A6
Monoatomic Cation Transport (GO:0006812)	1941-01-01	0.552477	0.726681	0	0	1.26434	0.750189	PANX1
Odontogenesis (GO:0042476)	1941-01-01	0.552477	0.726681	0	0	1.26434	0.750189	ANKRD11
Positive Regulation of Myoblast Differentiation (GO:0045663)	1941-01-01	0.552477	0.726681	0	0	1.26434	0.750189	SMARCC2
Positive Regulation of Signal Transduction (GO:0009967)	5/256	0.556352	0.729167	0	0	1.00699	0.590452	HOMER1;HAND2;BMP2K;TUBD1;UCHL5
B Cell Activation (GO:0042113)	1996-02-01	0.558506	0.729167	0	0	1.07585	0.626669	HDAC4;CTPS1
Sodium Ion Transport (GO:0006814)	1996-02-01	0.558506	0.729167	0	0	1.07585	0.626669	SLC5A6;SLC12A2
Phosphate-Containing Compound Metabolic Process (GO:0006796)	3/150	0.559184	0.729167	0	0	1.0318	0.599764	IPPK;INPP5A;INPP5J
Negative Regulation of Transcription by RNA Polymerase II (GO:0000122)	14/732	0.56023	0.729167	0	0	0.985045	0.570743	HDAC4;SUV39H2;CTCF;NR2C2;NFKB1;STRN3;DLG1;CNOT1;ATXN1L;ETF1;KMT5A;BCORL1;NFE2L1;EZH2
Regulation of Glycolytic Process (GO:0006110)	1942-01-01	0.561177	0.729167	0	0	1.23344	0.712583	HDAC4
Regulation of Receptor-Mediated Endocytosis (GO:0048259)	1942-01-01	0.561177	0.729167	0	0	1.23344	0.712583	BMP2K
Response to cAMP (GO:0051591)	1942-01-01	0.561177	0.729167	0	0	1.23344	0.712583	AHR
Embryonic Heart Tube Morphogenesis (GO:0003143)	1942-01-01	0.561177	0.729167	0	0	1.23344	0.712583	AHI1
Type I Interferon-Mediated Signaling Pathway (GO:0060337)	1942-01-01	0.561177	0.729167	0	0	1.23344	0.712583	HDAC4
Lysosome Localization (GO:0032418)	1942-01-01	0.561177	0.729167	0	0	1.23344	0.712583	KIF5B
Positive Regulation of Ossification (GO:0045778)	1942-01-01	0.561177	0.729167	0	0	1.23344	0.712583	ADGRV1
Potassium Ion Import Across Plasma Membrane (GO:1990573)	1942-01-01	0.561177	0.729167	0	0	1.23344	0.712583	SLC12A2
Protein Destabilization (GO:0031648)	1942-01-01	0.561177	0.729167	0	0	1.23344	0.712583	CUL3
Regulation of Chromosome Organization (GO:0033044)	1942-01-01	0.561177	0.729167	0	0	1.23344	0.712583	UCHL5
Protein Localization to Organelle (GO:0033365)	3/151	0.563694	0.731241	0	0	1.02478	0.58745	POLR1B;COG3;TOPORS
Regulation of Organelle Organization (GO:0033043)	1997-02-01	0.564139	0.731241	0	0	1.06447	0.609359	DIAPH1;UCHL5
Regulation of TORC1 Signaling (GO:1903432)	1997-02-01	0.564139	0.731241	0	0	1.06447	0.609359	CUL3;RNF152
Axon Guidance (GO:0007411)	3/152	0.568175	0.73431	0	0	1.01785	0.575417	KIF5C;PALLD;KIF5B
Cellular Response to Glucose Starvation (GO:0042149)	1943-01-01	0.569708	0.73431	0	0	1.20401	0.677415	MYBBP1A
Cellular Response to Type I Interferon (GO:0071357)	1943-01-01	0.569708	0.73431	0	0	1.20401	0.677415	HDAC4
Skeletal System Morphogenesis (GO:0048705)	1943-01-01	0.569708	0.73431	0	0	1.20401	0.677415	ANKRD11
Synaptic Vesicle Exocytosis (GO:0016079)	1943-01-01	0.569708	0.73431	0	0	1.20401	0.677415	SNAP23
Positive Regulation of Biomineral Tissue Development (GO:0070169)	1943-01-01	0.569708	0.73431	0	0	1.20401	0.677415	ADGRV1
Positive Regulation of Gene Expression, Epigenetic (GO:0141137)	1943-01-01	0.569708	0.73431	0	0	1.20401	0.677415	RBBP5
Regulation of Microtubule-Based Process (GO:0032886)	1944-01-01	0.578073	0.739161	0	0	1.17595	0.644485	DIAPH1
Amino Acid Transport (GO:0006865)	1944-01-01	0.578073	0.739161	0	0	1.17595	0.644485	SLC7A6
Regulation of Ossification (GO:0030278)	1944-01-01	0.578073	0.739161	0	0	1.17595	0.644485	BMP2K
Bone Development (GO:0060348)	1944-01-01	0.578073	0.739161	0	0	1.17595	0.644485	SLC10A7
Response to Unfolded Protein (GO:0006986)	1944-01-01	0.578073	0.739161	0	0	1.17595	0.644485	HSP90AA1
Substantia Nigra Development (GO:0021762)	1944-01-01	0.578073	0.739161	0	0	1.17595	0.644485	CALM1
Learning (GO:0007612)	1944-01-01	0.578073	0.739161	0	0	1.17595	0.644485	ATXN1L
Negative Regulation of Protein Localization (GO:1903828)	1944-01-01	0.578073	0.739161	0	0	1.17595	0.644485	RNF4
Positive Regulation of Cell Cycle G1/S Phase Transition (GO:1902808)	1944-01-01	0.578073	0.739161	0	0	1.17595	0.644485	EZH2
Positive Regulation of Response to Biotic Stimulus (GO:0002833)	1944-01-01	0.578073	0.739161	0	0	1.17595	0.644485	POLR3G
Monoatomic Ion Transport (GO:0006811)	2/100	0.580726	0.741962	0	0	1.03172	0.560716	PANX1;SLC12A2
Negative Regulation of Cellular Process (GO:0048523)	10/531	0.582819	0.743729	0	0	0.969391	0.523354	TSPYL2;SUZ12;CDK6;THAP12;CDH13;STRN;CTCF;GTPBP4;CCAR2;CHERP
Cell Junction Assembly (GO:0034329)	2/101	0.586152	0.743729	0	0	1.02125	0.545528	CDH13;PKP4
Regulation of Nitric Oxide Biosynthetic Process (GO:0045428)	1945-01-01	0.586277	0.743729	0	0	1.14917	0.613612	HSP90AA1
Cellular Response to Ketone (GO:1901655)	1945-01-01	0.586277	0.743729	0	0	1.14917	0.613612	AHR
Endothelial Cell Migration (GO:0043542)	1945-01-01	0.586277	0.743729	0	0	1.14917	0.613612	CDH13
Establishment of Protein Localization to Mitochondrion (GO:0072655)	1945-01-01	0.586277	0.743729	0	0	1.14917	0.613612	TOMM40L
Negative Regulation of BMP Signaling Pathway (GO:0030514)	1945-01-01	0.586277	0.743729	0	0	1.14917	0.613612	LEMD3
Positive Regulation of Calcium Ion Transmembrane Transport (GO:1904427)	1945-01-01	0.586277	0.743729	0	0	1.14917	0.613612	ASPH
Purine Ribonucleotide Biosynthetic Process (GO:0009152)	1945-01-01	0.586277	0.743729	0	0	1.14917	0.613612	IMPDH1
Nervous System Development (GO:0007399)	9/480	0.588328	0.745742	0	0	0.965044	0.511927	HDAC4;AHI1;DLG1;ADGRV1;CHD7;IGF2BP1;NR2C2;CHERP;CDON
Regulation of Fibroblast Proliferation (GO:0048145)	1946-01-01	0.594321	0.749788	0	0	1.12357	0.584634	CDK6
Regulation of Intrinsic Apoptotic Signaling Pathway (GO:2001242)	1946-01-01	0.594321	0.749788	0	0	1.12357	0.584634	RTKN2
T Cell Differentiation (GO:0030217)	1946-01-01	0.594321	0.749788	0	0	1.12357	0.584634	CHD7
Homotypic Cell-Cell Adhesion (GO:0034109)	1946-01-01	0.594321	0.749788	0	0	1.12357	0.584634	ACTN1
Positive Regulation of Chemotaxis (GO:0050921)	1946-01-01	0.594321	0.749788	0	0	1.12357	0.584634	CDH13
Regulation of Calcium-Mediated Signaling (GO:0050848)	1946-01-01	0.594321	0.749788	0	0	1.12357	0.584634	CDH13
Regulation of Cellular Component Organization (GO:0051128)	3/159	0.598741	0.752059	0	0	0.971828	0.498477	HSP90AA1;KIF14;CDH13
DNA Integrity Checkpoint Signaling (GO:0031570)	1947-01-01	0.602209	0.752059	0	0	1.09909	0.557404	DOT1L
Regulation of mRNA Catabolic Process (GO:0061013)	1947-01-01	0.602209	0.752059	0	0	1.09909	0.557404	CNOT1
Regulation of Trans-Synaptic Signaling (GO:0099177)	1947-01-01	0.602209	0.752059	0	0	1.09909	0.557404	EIF4EBP2
Cellular Response to Type II Interferon (GO:0071346)	1947-01-01	0.602209	0.752059	0	0	1.09909	0.557404	CALM1
Chemokine-Mediated Signaling Pathway (GO:0070098)	1947-01-01	0.602209	0.752059	0	0	1.09909	0.557404	GPR75
Retrograde Vesicle-Mediated Transport, Golgi to Endoplasmic Reticulum (GO:0006890)	1947-01-01	0.602209	0.752059	0	0	1.09909	0.557404	COG3
Stem Cell Differentiation (GO:0048863)	1947-01-01	0.602209	0.752059	0	0	1.09909	0.557404	MTF2
Intracellular Glucose Homeostasis (GO:0001678)	1947-01-01	0.602209	0.752059	0	0	1.09909	0.557404	TRA2B
Mitotic Spindle Assembly (GO:0090307)	1947-01-01	0.602209	0.752059	0	0	1.09909	0.557404	KIFC1
Monoatomic Anion Transport (GO:0006820)	1947-01-01	0.602209	0.752059	0	0	1.09909	0.557404	PANX1
Positive Regulation of T Cell Mediated Immunity (GO:0002711)	1947-01-01	0.602209	0.752059	0	0	1.09909	0.557404	ULBP2
Regulation of T Cell Differentiation (GO:0045580)	1947-01-01	0.602209	0.752059	0	0	1.09909	0.557404	SMARCC2
Endoplasmic Reticulum Unfolded Protein Response (GO:0030968)	1948-01-01	0.609945	0.755842	0	0	1.07565	0.531787	EIF2S1
Erythrocyte Differentiation (GO:0030218)	1948-01-01	0.609945	0.755842	0	0	1.07565	0.531787	FLVCR1
Fatty Acid Beta-Oxidation (GO:0006635)	1948-01-01	0.609945	0.755842	0	0	1.07565	0.531787	ABCD2
Membrane Lipid Biosynthetic Process (GO:0046467)	1948-01-01	0.609945	0.755842	0	0	1.07565	0.531787	ELOVL2
Mitophagy (GO:0000423)	1948-01-01	0.609945	0.755842	0	0	1.07565	0.531787	EIF2S1
Mitotic G2/M Transition Checkpoint (GO:0044818)	1948-01-01	0.609945	0.755842	0	0	1.07565	0.531787	TICRR
Negative Regulation of Viral Genome Replication (GO:0045071)	1948-01-01	0.609945	0.755842	0	0	1.07565	0.531787	SRPK1
Positive Regulation of Innate Immune Response (GO:0045089)	1948-01-01	0.609945	0.755842	0	0	1.07565	0.531787	POLR3G
Positive Regulation of Kinase Activity (GO:0033674)	1948-01-01	0.609945	0.755842	0	0	1.07565	0.531787	CENPE
Pyruvate Metabolic Process (GO:0006090)	1948-01-01	0.609945	0.755842	0	0	1.07565	0.531787	LDHAL6B
Activation of Protein Kinase Activity (GO:0032147)	1949-01-01	0.61753	0.760547	0	0	1.05319	0.507665	KIF14
Carboxylic Acid Transport (GO:0046942)	1949-01-01	0.61753	0.760547	0	0	1.05319	0.507665	SLC7A6
Translational Elongation (GO:0006414)	1949-01-01	0.61753	0.760547	0	0	1.05319	0.507665	ASCC3
Negative Regulation of TORC1 Signaling (GO:1904262)	1949-01-01	0.61753	0.760547	0	0	1.05319	0.507665	RNF152
Negative Regulation of Small GTPase Mediated Signal Transduction (GO:0051058)	1949-01-01	0.61753	0.760547	0	0	1.05319	0.507665	CUL3
Positive Regulation of Epithelial to Mesenchymal Transition (GO:0010718)	1949-01-01	0.61753	0.760547	0	0	1.05319	0.507665	EZH2
Positive Regulation of Intracellular Transport (GO:0032388)	1949-01-01	0.61753	0.760547	0	0	1.05319	0.507665	ASPH
Proteoglycan Biosynthetic Process (GO:0030166)	1949-01-01	0.61753	0.760547	0	0	1.05319	0.507665	SLC10A7
RNA Methylation (GO:0001510)	1950-01-01	0.624968	0.764432	0	0	1.03164	0.484928	NSUN2
Cognition (GO:0050890)	1950-01-01	0.624968	0.764432	0	0	1.03164	0.484928	CHD7
tRNA Processing (GO:0008033)	1950-01-01	0.624968	0.764432	0	0	1.03164	0.484928	NSUN2
Negative Regulation of ERK1 and ERK2 Cascade (GO:0070373)	1950-01-01	0.624968	0.764432	0	0	1.03164	0.484928	DLG1
Negative Regulation of Protein Binding (GO:0032091)	1950-01-01	0.624968	0.764432	0	0	1.03164	0.484928	STYX
Positive Regulation of Blood Vessel Endothelial Cell Migration (GO:0043536)	1950-01-01	0.624968	0.764432	0	0	1.03164	0.484928	NUS1
Positive Regulation of Cell-Cell Adhesion (GO:0022409)	1950-01-01	0.624968	0.764432	0	0	1.03164	0.484928	AFDN
Positive Regulation of Fat Cell Differentiation (GO:0045600)	1950-01-01	0.624968	0.764432	0	0	1.03164	0.484928	FNDC5
Positive Regulation of Non-Canonical NF-kappaB Signal Transduction (GO:1901224)	1950-01-01	0.624968	0.764432	0	0	1.03164	0.484928	RTKN2
Regulation of Cell Growth (GO:0001558)	4/222	0.627666	0.766581	0	0	0.926701	0.431609	TSPYL2;CSNK2A3;KIF14;CCAR2
Regulation of Proteasomal Ubiquitin-Dependent Protein Catabolic Process (GO:0032434)	2/109	0.62768	0.766581	0	0	0.944506	0.43988	CCAR2;UCHL5
Autophagosome Maturation (GO:0097352)	1951-01-01	0.632262	0.767384	0	0	1.01096	0.463474	CALM1
Regulation of Ubiquitin-Dependent Protein Catabolic Process (GO:2000058)	1951-01-01	0.632262	0.767384	0	0	1.01096	0.463474	L3MBTL3
Response to Glucose (GO:0009749)	1951-01-01	0.632262	0.767384	0	0	1.01096	0.463474	TRA2B
Epithelial to Mesenchymal Transition (GO:0001837)	1951-01-01	0.632262	0.767384	0	0	1.01096	0.463474	HNRNPAB
Transcription Initiation-Coupled Chromatin Remodeling (GO:0045815)	1951-01-01	0.632262	0.767384	0	0	1.01096	0.463474	RBBP5
Negative Regulation of T Cell Activation (GO:0050868)	1951-01-01	0.632262	0.767384	0	0	1.01096	0.463474	PAG1
Positive Regulation of Leukocyte Mediated Cytotoxicity (GO:0001912)	1951-01-01	0.632262	0.767384	0	0	1.01096	0.463474	ULBP2
Positive Regulation of Nervous System Development (GO:0051962)	1951-01-01	0.632262	0.767384	0	0	1.01096	0.463474	IL1RAP
Glycerophospholipid Biosynthetic Process (GO:0046474)	2/110	0.632638	0.767384	0	0	0.935713	0.428423	INPP5J;SELENOI
Regulation of Synaptic Transmission, Glutamatergic (GO:0051966)	1952-01-01	0.639414	0.770945	0	0	0.991083	0.443215	HOMER1
Signal Transduction by P53 Class Mediator (GO:0072331)	1952-01-01	0.639414	0.770945	0	0	0.991083	0.443215	MYBBP1A
Determination of Left/Right Symmetry (GO:0007368)	1952-01-01	0.639414	0.770945	0	0	0.991083	0.443215	NOMO3
Glycoprotein Metabolic Process (GO:0009100)	1952-01-01	0.639414	0.770945	0	0	0.991083	0.443215	MAN1A2
Negative Regulation of Protein Ubiquitination (GO:0031397)	1952-01-01	0.639414	0.770945	0	0	0.991083	0.443215	GTPBP4
Positive Regulation of TORC1 Signaling (GO:1904263)	1952-01-01	0.639414	0.770945	0	0	0.991083	0.443215	CUL3
Positive Regulation of Proteolysis (GO:0045862)	1952-01-01	0.639414	0.770945	0	0	0.991083	0.443215	ASPH
Regulation of Cell Development (GO:0060284)	1952-01-01	0.639414	0.770945	0	0	0.991083	0.443215	KAT6A
Endoplasmic Reticulum to Golgi Vesicle-Mediated Transport (GO:0006888)	2/112	0.642398	0.773962	0	0	0.918606	0.406526	CUL3;COG3
B Cell Differentiation (GO:0030183)	1953-01-01	0.646428	0.775327	0	0	0.971974	0.424066	HDAC4
Cellular Response to Mechanical Stimulus (GO:0071260)	1953-01-01	0.646428	0.775327	0	0	0.971974	0.424066	NFKB1
Cytoplasmic Microtubule Organization (GO:0031122)	1953-01-01	0.646428	0.775327	0	0	0.971974	0.424066	DLG1
Unsaturated Fatty Acid Metabolic Process (GO:0033559)	1953-01-01	0.646428	0.775327	0	0	0.971974	0.424066	ELOVL2
Negative Regulation of Protein Catabolic Process (GO:0042177)	1953-01-01	0.646428	0.775327	0	0	0.971974	0.424066	MAD2L1
Positive Regulation of miRNA Metabolic Process (GO:2000630)	1953-01-01	0.646428	0.775327	0	0	0.971974	0.424066	NFKB1
Positive Regulation of Protein Phosphorylation (GO:0001934)	3/171	0.64775	0.776333	0	0	0.901855	0.391631	CENPE;STK4;CNOT9
Regulation of Smooth Muscle Cell Proliferation (GO:0048660)	1954-01-01	0.653305	0.781242	0	0	0.953586	0.405952	CDH13
mRNA Destabilization (GO:0061157)	1954-01-01	0.653305	0.781242	0	0	0.953586	0.405952	CNOT1
Positive Regulation of Transcription Initiation by RNA Polymerase II (GO:0060261)	1954-01-01	0.653305	0.781242	0	0	0.953586	0.405952	MED22
Cilium Organization (GO:0044782)	4/230	0.655136	0.782849	0	0	0.893529	0.377884	RRP7A;AHI1;ARL13B;KIF24
Negative Regulation of Growth (GO:0045926)	2/115	0.656654	0.784079	0	0	0.89408	0.376048	TSPYL2;CCAR2
Rho Protein Signal Transduction (GO:0007266)	1955-01-01	0.660049	0.785214	0	0	0.935879	0.388802	CDH13
Regulation of Peptide Hormone Secretion (GO:0090276)	1955-01-01	0.660049	0.785214	0	0	0.935879	0.388802	CHD7
Interferon-Mediated Signaling Pathway (GO:0140888)	1955-01-01	0.660049	0.785214	0	0	0.935879	0.388802	HDAC4
Positive Regulation of Telomere Maintenance (GO:0032206)	1955-01-01	0.660049	0.785214	0	0	0.935879	0.388802	UCHL5
Regulation of Alternative mRNA Splicing, via Spliceosome (GO:0000381)	1955-01-01	0.660049	0.785214	0	0	0.935879	0.388802	TRA2B
Apoptotic Process (GO:0006915)	4/232	0.661788	0.7867	0	0	0.885599	0.365584	AHR;STK4;RNF152;RELT
Cellular Response to Cytokine Stimulus (GO:0071345)	5/289	0.662991	0.787548	0	0	0.888464	0.365153	SLC12A2;UBE2G2;IL1RAP;CALM1;NFKB1
Positive Regulation of Cellular Process (GO:0048522)	11/622	0.665222	0.78899	0	0	0.907375	0.369876	HDAC4;PDF;SMARCC2;TENM4;CSNK2A3;CUL3;RTKN2;KIF14;DBF4B;NFKB1;EZH2
Negative Regulation of Canonical Wnt Signaling Pathway (GO:0090090)	2/117	0.665904	0.78899	0	0	0.878441	0.357183	STK4;NKD1
Regulation of Stem Cell Population Maintenance (GO:2000036)	1956-01-01	0.666663	0.78899	0	0	0.918816	0.372554	CNOT1
Positive Regulation of Interleukin-1 Beta Production (GO:0032731)	1956-01-01	0.666663	0.78899	0	0	0.918816	0.372554	PANX1
Receptor Internalization (GO:0031623)	1956-01-01	0.666663	0.78899	0	0	0.918816	0.372554	CLTC
Cartilage Development (GO:0051216)	1957-01-01	0.673147	0.794324	0	0	0.902362	0.357147	SNX19
Heart Morphogenesis (GO:0003007)	1957-01-01	0.673147	0.794324	0	0	0.902362	0.357147	CHD7
mRNA Stabilization (GO:0048255)	1957-01-01	0.673147	0.794324	0	0	0.902362	0.357147	IGF2BP1
Regulation of Blood Vessel Endothelial Cell Migration (GO:0043535)	1957-01-01	0.673147	0.794324	0	0	0.902362	0.357147	NUS1
Regulation of Mitotic Nuclear Division (GO:0007088)	1958-01-01	0.679506	0.797142	0	0	0.886486	0.342528	PRMT5
Regulation of Myoblast Differentiation (GO:0045661)	1958-01-01	0.679506	0.797142	0	0	0.886486	0.342528	SMARCC2
Sprouting Angiogenesis (GO:0002040)	1958-01-01	0.679506	0.797142	0	0	0.886486	0.342528	CDH13
Intracellular Iron Ion Homeostasis (GO:0006879)	1958-01-01	0.679506	0.797142	0	0	0.886486	0.342528	FLVCR1
Mesenchymal Cell Differentiation (GO:0048762)	1958-01-01	0.679506	0.797142	0	0	0.886486	0.342528	HNRNPAB
Negative Regulation of Protein Modification by Small Protein Conjugation or Removal (GO:1903321)	1958-01-01	0.679506	0.797142	0	0	0.886486	0.342528	GTPBP4
[truncated: 239 more rows]
