# Supplementary material for: Bi-directional regulation between NAD/NAMPT and IFN-γ/PD-L1 axes via BRD4/IRF1 and mitochondrial respiration in metastatic cutaneous melanoma
Source: J Exp Clin Cancer Res. 2026 May 14;45:147. doi: 10.1186/s13046-026-03734-2 (PMC13326467; doi:10.1186/s13046-026-03734-2)
Supplement: Supplementary file 2 — Supplementary Material 2. [file 13046_2026_3734_MOESM2_ESM.xls]

## Sheet: IFNG vs UN Reactome UP
ReactomeID	Description	GeneRatio	BgRatio	pvalue	padj	geneID	geneName	EntrezID	Count
R-HSA-909733	Interferon alpha/beta signaling	42/573	63/8724	3.85e-35	4.27e-32	ENSG00000204592/ENSG00000119917/ENSG00000101347/ENSG00000125347/ENSG00000204264/ENSG00000142089/ENSG00000115415/ENSG00000185745/ENSG00000170581/ENSG00000089127/ENSG00000234745/ENSG00000068079/ENSG00000119922/ENSG00000130303/ENSG00000185507/ENSG00000184979/ENSG00000204525/ENSG00000111331/ENSG00000185885/ENSG00000204642/ENSG00000152778/ENSG00000165949/ENSG00000137265/ENSG00000162645/ENSG00000055332…	HLA-E/IFIT3/SAMHD1/IRF1/PSMB8/IFITM3/STAT1/IFIT1/STAT2/OAS1/HLA-B/IFI35/IFIT2/BST2/IRF7/USP18/HLA-C/OAS3/IFITM1/HLA-F/IFIT5/IFI27/IRF4/GBP2/EIF2AK2/SOCS3/ISG15/IFI6/IRF8/EGR1/HLA-A/XAF1/OASL/OAS2/ADAR/IFITM2/IRF2/IFNAR2/PTPN6/IP6K2/IRF9/RSAD2	3133/3437/25939/3659/5696/10410/6772/3434/6773/4938/3106/3430/3433/684/3665/11274/3107/4940/8519/3134/24138/3429/3662/2634/5610/9021/9636/2537/3394/1958/3105/54739/8638/4939/103/10581/3660/3455/5777/51447/10379/91543	42
R-HSA-913531	Interferon Signaling	62/573	242/8724	1.4e-21	7.75e-19	ENSG00000204592/ENSG00000119917/ENSG00000090339/ENSG00000101347/ENSG00000125347/ENSG00000204264/ENSG00000142089/ENSG00000107201/ENSG00000115415/ENSG00000168610/ENSG00000185745/ENSG00000170581/ENSG00000132109/ENSG00000089127/ENSG00000234745/ENSG00000068079/ENSG00000119922/ENSG00000130303/ENSG00000185507/ENSG00000184979/ENSG00000204525/ENSG00000166710/ENSG00000111331/ENSG00000185885/ENSG00000132274…	HLA-E/IFIT3/ICAM1/SAMHD1/IRF1/PSMB8/IFITM3/RIGI/STAT1/STAT3/IFIT1/STAT2/TRIM21/OAS1/HLA-B/IFI35/IFIT2/BST2/IRF7/USP18/HLA-C/B2M/OAS3/IFITM1/TRIM22/GBP5/UBA7/PML/HLA-F/IFIT5/IFI27/GBP1/IRF4/GBP2/EIF2AK2/SP100/SOCS3/ISG15/IFI6/TRIM62/UBE2L6/IRF8/GBP3/EGR1/HLA-A/GBP4/XAF1/OASL/OAS2/ADAR/IFITM2/CIITA/IRF2/IFNAR2/TRIM38/PTPN6/TRIM5/IP6K2/IRF9/SPHK1/MAP2K6/RSAD2	3133/3437/3383/25939/3659/5696/10410/23586/6772/6774/3434/6773/6737/4938/3106/3430/3433/684/3665/11274/3107/567/4940/8519/10346/115362/7318/5371/3134/24138/3429/2633/3662/2634/5610/6672/9021/9636/2537/55223/9246/3394/2635/1958/3105/115361/54739/8638/4939/103/10581/4261/3660/3455/10475/5777/85363/51447/10379/8877/5608/91543	62
R-HSA-877300	Interferon gamma signaling	33/573	84/8724	4.03e-18	1.49e-15	ENSG00000204592/ENSG00000090339/ENSG00000125347/ENSG00000115415/ENSG00000132109/ENSG00000089127/ENSG00000234745/ENSG00000185507/ENSG00000204525/ENSG00000166710/ENSG00000111331/ENSG00000132274/ENSG00000154451/ENSG00000140464/ENSG00000204642/ENSG00000117228/ENSG00000137265/ENSG00000162645/ENSG00000067066/ENSG00000184557/ENSG00000116525/ENSG00000140968/ENSG00000117226/ENSG00000206503/ENSG00000162654…	HLA-E/ICAM1/IRF1/STAT1/TRIM21/OAS1/HLA-B/IRF7/HLA-C/B2M/OAS3/TRIM22/GBP5/PML/HLA-F/GBP1/IRF4/GBP2/SP100/SOCS3/TRIM62/IRF8/GBP3/HLA-A/GBP4/OASL/OAS2/CIITA/IRF2/TRIM38/PTPN6/TRIM5/IRF9	3133/3383/3659/6772/6737/4938/3106/3665/3107/567/4940/10346/115362/5371/3134/2633/3662/2634/6672/9021/55223/3394/2635/3105/115361/8638/4939/4261/3660/10475/5777/85363/10379	33
R-HSA-983170	Antigen Presentation: Folding, assembly and peptide loading of class I MHC	13/573	29/8724	9.46e-09	2.62e-06	ENSG00000204592/ENSG00000168394/ENSG00000234745/ENSG00000204525/ENSG00000166710/ENSG00000204267/ENSG00000231925/ENSG00000204642/ENSG00000164307/ENSG00000206503/ENSG00000179218/ENSG00000164308/ENSG00000044574	HLA-E/TAP1/HLA-B/HLA-C/B2M/TAP2/TAPBP/HLA-F/ERAP1/HLA-A/CALR/ERAP2/HSPA5	3133/6890/3106/3107/567/6891/6892/3134/51752/3105/811/64167/3309	13
R-HSA-1236977	Endosomal/Vacuolar pathway	8/573	2024-11-01	4.57e-08	1.01e-05	ENSG00000204592/ENSG00000234745/ENSG00000204525/ENSG00000166710/ENSG00000204642/ENSG00000163131/ENSG00000206503/ENSG00000135047	HLA-E/HLA-B/HLA-C/B2M/HLA-F/CTSS/HLA-A/CTSL	3133/3106/3107/567/3134/1520/3105/1514	8
R-HSA-449147	Signaling by Interleukins	52/573	370/8724	1.09e-07	2.01e-05	ENSG00000140853/ENSG00000240065/ENSG00000090339/ENSG00000204264/ENSG00000115415/ENSG00000168610/ENSG00000170581/ENSG00000113916/ENSG00000184979/ENSG00000137496/ENSG00000073331/ENSG00000169245/ENSG00000137265/ENSG00000184557/ENSG00000092010/ENSG00000185499/ENSG00000139318/ENSG00000205220/ENSG00000067182/ENSG00000006451/ENSG00000100911/ENSG00000184371/ENSG00000108691/ENSG00000117676/ENSG00000160307…	NLRC5/PSMB9/ICAM1/PSMB8/STAT1/STAT3/STAT2/BCL6/USP18/IL18BP/ALPK1/CXCL10/IRF4/SOCS3/PSME1/MUC1/DUSP6/PSMB10/TNFRSF1A/RALA/PSME2/CSF1/CCL2/RPS6KA1/S100B/CEBPD/RAPGEF1/IL15/LAMA5/PTPN6/IL17RC/APP/FOS/BATF/H3C10/BCL2/IL32/PSMB3/MCL1/NFKBIA/IRS2/RHOU/RELA/IL2RB/JUNB/TXLNA/STX4/CTF1/IL15RA/GSDMD/MAP2K6/VRK3	84166/5698/3383/5696/6772/6774/6773/604/11274/10068/80216/3627/3662/9021/5720/4582/1848/5699/7132/5898/5721/1435/6347/6195/6285/1052/2889/3600/3911/5777/84818/351/2353/10538/8357/596/9235/5691/4170/4792/8660/58480/5970/3560/3726/200081/6810/1489/3601/79792/5608/51231	52
R-HSA-198933	Immunoregulatory interactions between a Lymphoid and a non-Lymphoid cell	15/573	60/8724	5.09e-06	0.000806682	ENSG00000204592/ENSG00000090339/ENSG00000234745/ENSG00000204525/ENSG00000166710/ENSG00000185885/ENSG00000072694/ENSG00000204642/ENSG00000206503/ENSG00000125730/ENSG00000110852/ENSG00000130202/ENSG00000105383/ENSG00000088827/ENSG00000099866	HLA-E/ICAM1/HLA-B/HLA-C/B2M/IFITM1/FCGR2B/HLA-F/HLA-A/C3/CLEC2B/NECTIN2/CD33/SIGLEC1/MADCAM1	3133/3383/3106/3107/567/8519/2213/3134/3105/718/9976/5819/945/6614/8174	15
R-HSA-1236975	Antigen processing-Cross presentation	19/573	95/8724	1.02e-05	0.00142107	ENSG00000204592/ENSG00000168394/ENSG00000240065/ENSG00000204264/ENSG00000234745/ENSG00000204525/ENSG00000166710/ENSG00000204267/ENSG00000231925/ENSG00000204642/ENSG00000163131/ENSG00000092010/ENSG00000205220/ENSG00000206503/ENSG00000100911/ENSG00000179218/ENSG00000135047/ENSG00000277791/ENSG00000103496	HLA-E/TAP1/PSMB9/PSMB8/HLA-B/HLA-C/B2M/TAP2/TAPBP/HLA-F/CTSS/PSME1/PSMB10/HLA-A/PSME2/CALR/CTSL/PSMB3/STX4	3133/6890/5698/5696/3106/3107/567/6891/6892/3134/1520/5720/5699/3105/5721/811/1514/5691/6810	19
R-HSA-977606	Regulation of Complement cascade	9/573	25/8724	1.68e-05	0.00201922	ENSG00000166278/ENSG00000182326/ENSG00000149131/ENSG00000159403/ENSG00000224389/ENSG00000244731/ENSG00000125730/ENSG00000184500/ENSG00000085063	C2/C1S/SERPING1/C1R/C4B/C4A/C3/PROS1/CD59	717/716/710/715/721/720/718/5627/966	9
R-HSA-1236974	ER-Phagosome pathway	17/573	82/8724	1.82e-05	0.00201922	ENSG00000204592/ENSG00000168394/ENSG00000240065/ENSG00000204264/ENSG00000234745/ENSG00000204525/ENSG00000166710/ENSG00000204267/ENSG00000231925/ENSG00000204642/ENSG00000092010/ENSG00000205220/ENSG00000206503/ENSG00000100911/ENSG00000179218/ENSG00000277791/ENSG00000103496	HLA-E/TAP1/PSMB9/PSMB8/HLA-B/HLA-C/B2M/TAP2/TAPBP/HLA-F/PSME1/PSMB10/HLA-A/PSME2/CALR/PSMB3/STX4	3133/6890/5698/5696/3106/3107/567/6891/6892/3134/5720/5699/3105/5721/811/5691/6810	17
R-HSA-166663	Initial triggering of complement	7/573	15/8724	2.06e-05	0.0020751	ENSG00000166278/ENSG00000182326/ENSG00000159403/ENSG00000224389/ENSG00000244731/ENSG00000125730/ENSG00000165471	C2/C1S/C1R/C4B/C4A/C3/MBL2	717/716/715/721/720/718/4153	7
R-HSA-166658	Complement cascade	10/573	32/8724	2.38e-05	0.00220083	ENSG00000166278/ENSG00000182326/ENSG00000149131/ENSG00000159403/ENSG00000224389/ENSG00000244731/ENSG00000125730/ENSG00000184500/ENSG00000165471/ENSG00000085063	C2/C1S/SERPING1/C1R/C4B/C4A/C3/PROS1/MBL2/CD59	717/716/710/715/721/720/718/5627/4153/966	10
R-HSA-6785807	Interleukin-4 and Interleukin-13 signaling	16/573	76/8724	2.61e-05	0.00223147	ENSG00000090339/ENSG00000115415/ENSG00000168610/ENSG00000113916/ENSG00000137265/ENSG00000184557/ENSG00000185499/ENSG00000108691/ENSG00000221869/ENSG00000130702/ENSG00000170345/ENSG00000156127/ENSG00000171791/ENSG00000143384/ENSG00000116574/ENSG00000171223	ICAM1/STAT1/STAT3/BCL6/IRF4/SOCS3/MUC1/CCL2/CEBPD/LAMA5/FOS/BATF/BCL2/MCL1/RHOU/JUNB	3383/6772/6774/604/3662/9021/4582/6347/1052/3911/2353/10538/596/4170/58480/3726	16
R-HSA-983169	Class I MHC mediated antigen processing & presentation	44/573	359/8724	3.86e-05	0.00306347	ENSG00000204592/ENSG00000168394/ENSG00000240065/ENSG00000163840/ENSG00000204264/ENSG00000132109/ENSG00000234745/ENSG00000185880/ENSG00000204525/ENSG00000166710/ENSG00000204267/ENSG00000138642/ENSG00000116663/ENSG00000182179/ENSG00000231925/ENSG00000204642/ENSG00000163131/ENSG00000116514/ENSG00000164307/ENSG00000184557/ENSG00000092010/ENSG00000156587/ENSG00000205220/ENSG00000206503/ENSG00000100911…	HLA-E/TAP1/PSMB9/DTX3L/PSMB8/TRIM21/HLA-B/TRIM69/HLA-C/B2M/TAP2/HERC6/FBXO6/UBA7/TAPBP/HLA-F/CTSS/RNF19B/ERAP1/SOCS3/PSME1/UBE2L6/PSMB10/HLA-A/PSME2/TRIM63/RNF144B/UBE2W/RNF213/UBE2E3/KCTD6/LONRF1/SH3RF1/CALR/FBXL14/CTSL/RNF115/PSMB3/ERAP2/RBCK1/FBXL4/UBE2L3/STX4/HSPA5	3133/6890/5698/151636/5696/6737/3106/140691/3107/567/6891/55008/26270/7318/6892/3134/1520/127544/51752/9021/5720/9246/5699/3105/5721/84676/255488/55284/57674/10477/200845/91694/57630/811/144699/1514/27246/5691/64167/10616/26235/7332/6810/3309	44
R-HSA-912694	Regulation of IFNA/IFNB signaling	6/573	14/8724	0.00014896	0.0110231	ENSG00000115415/ENSG00000170581/ENSG00000184979/ENSG00000184557/ENSG00000159110/ENSG00000111679	STAT1/STAT2/USP18/SOCS3/IFNAR2/PTPN6	6772/6773/11274/9021/3455/5777	6
R-HSA-1679131	Trafficking and processing of endosomal TLR	5/573	2492690	0.000229445	0.0153152	ENSG00000100600/ENSG00000163131/ENSG00000164342/ENSG00000143387/ENSG00000135047	LGMN/CTSS/TLR3/CTSK/CTSL	5641/1520/7098/1513/1514	5
R-HSA-197264	Nicotinamide salvaging	6/573	15/8724	0.000234558	0.0153152	ENSG00000173193/ENSG00000138496/ENSG00000178685/ENSG00000184719/ENSG00000105835/ENSG00000166741	PARP14/PARP9/PARP10/RNLS/NAMPT/NNMT	54625/83666/84875/55328/10135/4837	6
R-HSA-9692916	SARS-CoV-1 activates/modulates innate immune responses	9/573	35/8724	0.000321782	0.0198432	ENSG00000107201/ENSG00000130303/ENSG00000159216/ENSG00000115267/ENSG00000184584/ENSG00000088832/ENSG00000123609/ENSG00000100906/ENSG00000173039	RIGI/BST2/RUNX1/IFIH1/STING1/FKBP1A/NMI/NFKBIA/RELA	23586/684/861/64135/340061/2280/9111/4792/5970	9
R-HSA-9705671	SARS-CoV-2 activates/modulates innate and adaptive immune responses	17/573	104/8724	0.00039886	0.022526	ENSG00000204592/ENSG00000107201/ENSG00000115415/ENSG00000170581/ENSG00000234745/ENSG00000185507/ENSG00000204525/ENSG00000166710/ENSG00000115267/ENSG00000204642/ENSG00000187608/ENSG00000206503/ENSG00000184584/ENSG00000159110/ENSG00000111679/ENSG00000163702/ENSG00000165471	HLA-E/RIGI/STAT1/STAT2/HLA-B/IRF7/HLA-C/B2M/IFIH1/HLA-F/ISG15/HLA-A/STING1/IFNAR2/PTPN6/IL17RC/MBL2	3133/23586/6772/6773/3106/3665/3107/567/64135/3134/9636/3105/340061/3455/5777/84818/4153	17
R-HSA-168928	DDX58/IFIH1-mediated induction of interferon-alpha/beta	13/573	68/8724	0.000405873	0.022526	ENSG00000140853/ENSG00000107201/ENSG00000185507/ENSG00000115267/ENSG00000182179/ENSG00000187608/ENSG00000156587/ENSG00000160307/ENSG00000108771/ENSG00000142192/ENSG00000100906/ENSG00000137275/ENSG00000173039	NLRC5/RIGI/IRF7/IFIH1/UBA7/ISG15/UBE2L6/S100B/DHX58/APP/NFKBIA/RIPK1/RELA	84166/23586/3665/64135/7318/9636/9246/6285/79132/351/4792/8737/5970	13
R-HSA-168898	Toll-like Receptor Cascades	21/573	145/8724	0.000484353	0.0256015	ENSG00000140853/ENSG00000185507/ENSG00000100600/ENSG00000184979/ENSG00000073331/ENSG00000163131/ENSG00000139318/ENSG00000164342/ENSG00000117676/ENSG00000105928/ENSG00000160307/ENSG00000142192/ENSG00000170345/ENSG00000143387/ENSG00000135047/ENSG00000100906/ENSG00000137275/ENSG00000173039/ENSG00000104518/ENSG00000108984/ENSG00000105053	NLRC5/IRF7/LGMN/USP18/ALPK1/CTSS/DUSP6/TLR3/RPS6KA1/GSDME/S100B/APP/FOS/CTSK/CTSL/NFKBIA/RIPK1/RELA/GSDMD/MAP2K6/VRK3	84166/3665/5641/11274/80216/1520/1848/7098/6195/1687/6285/351/2353/1513/1514/4792/8737/5970/79792/5608/51231	21
R-HSA-8957275	Post-translational protein phosphorylation	15/573	89/8724	0.000619287	0.0308318	ENSG00000049323/ENSG00000104805/ENSG00000100342/ENSG00000224389/ENSG00000244731/ENSG00000135052/ENSG00000184371/ENSG00000164054/ENSG00000179403/ENSG00000118785/ENSG00000142871/ENSG00000125730/ENSG00000142192/ENSG00000177666/ENSG00000041982	LTBP1/NUCB1/APOL1/C4B/C4A/GOLM1/CSF1/SHISA5/VWA1/SPP1/CCN1/C3/APP/PNPLA2/TNC	4052/4924/8542/721/720/51280/1435/51246/64856/6696/3491/718/351/57104/3371	15
R-HSA-4641265	Repression of WNT target genes	5/573	2024-12-01	0.00064559	0.0308318	ENSG00000152284/ENSG00000106829/ENSG00000138795/ENSG00000196781/ENSG00000081059	TCF7L1/TLE4/LEF1/TLE1/TCF7	83439/7091/51176/7088/6932	5
R-HSA-381426	Regulation of Insulin-like Growth Factor (IGF) transport and uptake by Insulin-like Growth Factor Binding Proteins (IGFBPs)	16/573	99/8724	0.000666632	0.0308318	ENSG00000049323/ENSG00000104805/ENSG00000100342/ENSG00000224389/ENSG00000244731/ENSG00000135052/ENSG00000184371/ENSG00000164054/ENSG00000179403/ENSG00000118785/ENSG00000142871/ENSG00000125730/ENSG00000115457/ENSG00000142192/ENSG00000177666/ENSG00000041982	LTBP1/NUCB1/APOL1/C4B/C4A/GOLM1/CSF1/SHISA5/VWA1/SPP1/CCN1/C3/IGFBP2/APP/PNPLA2/TNC	4052/4924/8542/721/720/51280/1435/51246/64856/6696/3491/718/3485/351/57104/3371	16
R-HSA-9660826	Purinergic signaling in leishmaniasis infection	6/573	19/8724	0.00101385	0.0432835	ENSG00000125730/ENSG00000089041/ENSG00000135124/ENSG00000142192/ENSG00000173039/ENSG00000104518	C3/P2RX7/P2RX4/APP/RELA/GSDMD	718/5027/5025/351/5970/79792	6
R-HSA-9664424	Cell recruitment (pro-inflammatory response)	6/573	19/8724	0.00101385	0.0432835	ENSG00000125730/ENSG00000089041/ENSG00000135124/ENSG00000142192/ENSG00000173039/ENSG00000104518	C3/P2RX7/P2RX4/APP/RELA/GSDMD	718/5027/5025/351/5970/79792	6
R-HSA-198725	Nuclear Events (kinase and transcription factor activation)	11/573	59/8724	0.00138483	0.0558106	ENSG00000173334/ENSG00000139318/ENSG00000120738/ENSG00000117676/ENSG00000140262/ENSG00000118515/ENSG00000170345/ENSG00000171223/ENSG00000171450/ENSG00000139352/ENSG00000105053	TRIB1/DUSP6/EGR1/RPS6KA1/TCF12/SGK1/FOS/JUNB/CDK5R2/ASCL1/VRK3	10221/1848/1958/6195/6938/6446/2353/3726/8941/429/51231	11
R-HSA-446652	Interleukin-1 family signaling	18/573	126/8724	0.00140783	0.0558106	ENSG00000140853/ENSG00000240065/ENSG00000204264/ENSG00000168610/ENSG00000184979/ENSG00000137496/ENSG00000073331/ENSG00000092010/ENSG00000205220/ENSG00000100911/ENSG00000160307/ENSG00000111679/ENSG00000142192/ENSG00000277791/ENSG00000100906/ENSG00000173039/ENSG00000104518/ENSG00000108984	NLRC5/PSMB9/PSMB8/STAT3/USP18/IL18BP/ALPK1/PSME1/PSMB10/PSME2/S100B/PTPN6/APP/PSMB3/NFKBIA/RELA/GSDMD/MAP2K6	84166/5698/5696/6774/11274/10068/80216/5720/5699/5721/6285/5777/351/5691/4792/5970/79792/5608	18
R-HSA-168164	Toll Like Receptor 3 (TLR3) Cascade	15/573	100/8724	0.00210681	0.08064	ENSG00000140853/ENSG00000185507/ENSG00000184979/ENSG00000073331/ENSG00000139318/ENSG00000164342/ENSG00000117676/ENSG00000160307/ENSG00000142192/ENSG00000170345/ENSG00000100906/ENSG00000137275/ENSG00000173039/ENSG00000108984/ENSG00000105053	NLRC5/IRF7/USP18/ALPK1/DUSP6/TLR3/RPS6KA1/S100B/APP/FOS/NFKBIA/RIPK1/RELA/MAP2K6/VRK3	84166/3665/11274/80216/1848/7098/6195/6285/351/2353/4792/8737/5970/5608/51231	15
R-HSA-9031628	NGF-stimulated transcription	8/573	37/8724	0.0023268	0.0843045	ENSG00000173334/ENSG00000120738/ENSG00000140262/ENSG00000118515/ENSG00000170345/ENSG00000171223/ENSG00000171450/ENSG00000139352	TRIB1/EGR1/TCF12/SGK1/FOS/JUNB/CDK5R2/ASCL1	10221/1958/6938/6446/2353/3726/8941/429	8
R-HSA-6783783	Interleukin-10 signaling	6/573	22/8724	0.00235445	0.0843045	ENSG00000090339/ENSG00000168610/ENSG00000169245/ENSG00000067182/ENSG00000184371/ENSG00000108691	ICAM1/STAT3/CXCL10/TNFRSF1A/CSF1/CCL2	3383/6774/3627/7132/1435/6347	6
R-HSA-933542	TRAF6 mediated NF-kB activation	6/573	23/8724	0.00301138	0.104457	ENSG00000107201/ENSG00000115267/ENSG00000160307/ENSG00000142192/ENSG00000100906/ENSG00000173039	RIGI/IFIH1/S100B/APP/NFKBIA/RELA	23586/64135/6285/351/4792/5970	6
R-HSA-445355	Smooth Muscle Contraction	8/573	39/8724	0.0033022	0.111074	ENSG00000065534/ENSG00000213949/ENSG00000135636/ENSG00000100346/ENSG00000092841/ENSG00000163431/ENSG00000122786/ENSG00000006283	MYLK/ITGA1/DYSF/CACNA1I/MYL6/LMOD1/CALD1/CACNA1G	4638/3672/8291/8911/4637/25802/800/8913	8
R-HSA-187037	Signaling by NTRK1 (TRKA)	15/573	107/8724	0.0041041	0.133987	ENSG00000168610/ENSG00000173334/ENSG00000139318/ENSG00000120738/ENSG00000006451/ENSG00000117676/ENSG00000107263/ENSG00000140262/ENSG00000118515/ENSG00000170345/ENSG00000185950/ENSG00000171223/ENSG00000171450/ENSG00000139352/ENSG00000105053	STAT3/TRIB1/DUSP6/EGR1/RALA/RPS6KA1/RAPGEF1/TCF12/SGK1/FOS/IRS2/JUNB/CDK5R2/ASCL1/VRK3	6774/10221/1848/1958/5898/6195/2889/6938/6446/2353/8660/3726/8941/429/51231	15
R-HSA-622312	Inflammasomes	5/573	18/8724	0.00502321	0.159308	ENSG00000089041/ENSG00000142192/ENSG00000171791/ENSG00000173039/ENSG00000091106	P2RX7/APP/BCL2/RELA/NLRC4	5027/351/596/5970/58484	5
R-HSA-196807	Nicotinate metabolism	6/573	26/8724	0.00580547	0.179002	ENSG00000173193/ENSG00000138496/ENSG00000178685/ENSG00000184719/ENSG00000105835/ENSG00000166741	PARP14/PARP9/PARP10/RNLS/NAMPT/NNMT	54625/83666/84875/55328/10135/4837	6
R-HSA-195253	Degradation of beta-catenin by the destruction complex	12/573	81/8724	0.00628194	0.188458	ENSG00000240065/ENSG00000204264/ENSG00000092010/ENSG00000205220/ENSG00000100911/ENSG00000068971/ENSG00000152284/ENSG00000106829/ENSG00000277791/ENSG00000138795/ENSG00000196781/ENSG00000081059	PSMB9/PSMB8/PSME1/PSMB10/PSME2/PPP2R5B/TCF7L1/TLE4/PSMB3/LEF1/TLE1/TCF7	5698/5696/5720/5699/5721/5526/83439/7091/5691/51176/7088/6932	12
R-HSA-166520	Signaling by NTRKs	16/573	123/8724	0.00648441	0.189413	ENSG00000168610/ENSG00000173334/ENSG00000139318/ENSG00000120738/ENSG00000006451/ENSG00000117676/ENSG00000107263/ENSG00000140564/ENSG00000140262/ENSG00000118515/ENSG00000170345/ENSG00000185950/ENSG00000171223/ENSG00000171450/ENSG00000139352/ENSG00000105053	STAT3/TRIB1/DUSP6/EGR1/RALA/RPS6KA1/RAPGEF1/FURIN/TCF12/SGK1/FOS/IRS2/JUNB/CDK5R2/ASCL1/VRK3	6774/10221/1848/1958/5898/6195/2889/5045/6938/6446/2353/8660/3726/8941/429/51231	16
R-HSA-5218859	Regulated Necrosis	9/573	53/8724	0.00702746	0.200012	ENSG00000125347/ENSG00000105928/ENSG00000168310/ENSG00000168404/ENSG00000196954/ENSG00000137275/ENSG00000132589/ENSG00000185651/ENSG00000104518	IRF1/GSDME/IRF2/MLKL/CASP4/RIPK1/FLOT2/UBE2L3/GSDMD	3659/1687/3660/197259/837/8737/2319/7332/79792	9
R-HSA-166166	MyD88-independent TLR4 cascade	14/573	104/8724	0.00782508	0.206806	ENSG00000140853/ENSG00000185507/ENSG00000184979/ENSG00000073331/ENSG00000139318/ENSG00000117676/ENSG00000160307/ENSG00000142192/ENSG00000170345/ENSG00000100906/ENSG00000137275/ENSG00000173039/ENSG00000108984/ENSG00000105053	NLRC5/IRF7/USP18/ALPK1/DUSP6/RPS6KA1/S100B/APP/FOS/NFKBIA/RIPK1/RELA/MAP2K6/VRK3	84166/3665/11274/80216/1848/6195/6285/351/2353/4792/8737/5970/5608/51231	14
R-HSA-9020702	Interleukin-1 signaling	14/573	104/8724	0.00782508	0.206806	ENSG00000140853/ENSG00000240065/ENSG00000204264/ENSG00000184979/ENSG00000073331/ENSG00000092010/ENSG00000205220/ENSG00000100911/ENSG00000160307/ENSG00000142192/ENSG00000277791/ENSG00000100906/ENSG00000173039/ENSG00000108984	NLRC5/PSMB9/PSMB8/USP18/ALPK1/PSME1/PSMB10/PSME2/S100B/APP/PSMB3/NFKBIA/RELA/MAP2K6	84166/5698/5696/11274/80216/5720/5699/5721/6285/351/5691/4792/5970/5608	14
R-HSA-937061	TRIF(TICAM1)-mediated TLR4 signaling	14/573	104/8724	0.00782508	0.206806	ENSG00000140853/ENSG00000185507/ENSG00000184979/ENSG00000073331/ENSG00000139318/ENSG00000117676/ENSG00000160307/ENSG00000142192/ENSG00000170345/ENSG00000100906/ENSG00000137275/ENSG00000173039/ENSG00000108984/ENSG00000105053	NLRC5/IRF7/USP18/ALPK1/DUSP6/RPS6KA1/S100B/APP/FOS/NFKBIA/RIPK1/RELA/MAP2K6/VRK3	84166/3665/11274/80216/1848/6195/6285/351/2353/4792/8737/5970/5608/51231	14
R-HSA-71240	Tryptophan catabolism	4/573	13/8724	0.00816953	0.210888	ENSG00000131203/ENSG00000109576/ENSG00000103257/ENSG00000137944	IDO1/AADAT/SLC7A5/KYAT3	3620/51166/8140/56267	4
R-HSA-983705	Signaling by the B Cell Receptor (BCR)	14/573	107/8724	0.00999748	0.244047	ENSG00000240065/ENSG00000204264/ENSG00000092010/ENSG00000205220/ENSG00000100911/ENSG00000096433/ENSG00000088832/ENSG00000172575/ENSG00000111679/ENSG00000155629/ENSG00000277791/ENSG00000100906/ENSG00000173039/ENSG00000152689	PSMB9/PSMB8/PSME1/PSMB10/PSME2/ITPR3/FKBP1A/RASGRP1/PTPN6/PIK3AP1/PSMB3/NFKBIA/RELA/RASGRP3	5698/5696/5720/5699/5721/3710/2280/10125/5777/118788/5691/4792/5970/25780	14
R-HSA-982772	Growth hormone receptor signaling	5/573	21/8724	0.0101315	0.244047	ENSG00000115415/ENSG00000168610/ENSG00000184557/ENSG00000111679/ENSG00000185950	STAT1/STAT3/SOCS3/PTPN6/IRS2	6772/6774/9021/5777/8660	5
R-HSA-375276	Peptide ligand-binding receptors	11/573	76/8724	0.0103376	0.244047	ENSG00000181104/ENSG00000169245/ENSG00000138755/ENSG00000108691/ENSG00000125730/ENSG00000180914/ENSG00000169248/ENSG00000180616/ENSG00000142192/ENSG00000108849/ENSG00000131096	F2R/CXCL10/CXCL9/CCL2/C3/OXTR/CXCL11/SSTR2/APP/PPY/PYY	2149/3627/4283/6347/718/5021/6373/6752/351/5539/5697	11
R-HSA-168181	Toll Like Receptor 7/8 (TLR7/8) Cascade	13/573	97/8724	0.0105534	0.244047	ENSG00000140853/ENSG00000185507/ENSG00000184979/ENSG00000073331/ENSG00000139318/ENSG00000117676/ENSG00000160307/ENSG00000142192/ENSG00000170345/ENSG00000100906/ENSG00000173039/ENSG00000108984/ENSG00000105053	NLRC5/IRF7/USP18/ALPK1/DUSP6/RPS6KA1/S100B/APP/FOS/NFKBIA/RELA/MAP2K6/VRK3	84166/3665/11274/80216/1848/6195/6285/351/2353/4792/5970/5608/51231	13
R-HSA-975155	MyD88 dependent cascade initiated on endosome	13/573	97/8724	0.0105534	0.244047	ENSG00000140853/ENSG00000185507/ENSG00000184979/ENSG00000073331/ENSG00000139318/ENSG00000117676/ENSG00000160307/ENSG00000142192/ENSG00000170345/ENSG00000100906/ENSG00000173039/ENSG00000108984/ENSG00000105053	NLRC5/IRF7/USP18/ALPK1/DUSP6/RPS6KA1/S100B/APP/FOS/NFKBIA/RELA/MAP2K6/VRK3	84166/3665/11274/80216/1848/6195/6285/351/2353/4792/5970/5608/51231	13
R-HSA-8983432	Interleukin-15 signaling	4/573	14/8724	0.0108527	0.245847	ENSG00000168610/ENSG00000164136/ENSG00000100385/ENSG00000134470	STAT3/IL15/IL2RB/IL15RA	6774/3600/3560/3601	4
R-HSA-1810476	RIP-mediated NFkB activation via ZBP1	4/573	15/8724	0.0140446	0.31179	ENSG00000164342/ENSG00000100906/ENSG00000137275/ENSG00000173039	TLR3/NFKBIA/RIPK1/RELA	7098/4792/8737/5970	4
R-HSA-168138	Toll Like Receptor 9 (TLR9) Cascade	13/573	101/8724	0.0145596	0.315672	ENSG00000140853/ENSG00000185507/ENSG00000184979/ENSG00000073331/ENSG00000139318/ENSG00000117676/ENSG00000160307/ENSG00000142192/ENSG00000170345/ENSG00000100906/ENSG00000173039/ENSG00000108984/ENSG00000105053	NLRC5/IRF7/USP18/ALPK1/DUSP6/RPS6KA1/S100B/APP/FOS/NFKBIA/RELA/MAP2K6/VRK3	84166/3665/11274/80216/1848/6195/6285/351/2353/4792/5970/5608/51231	13
R-HSA-5620971	Pyroptosis	5/573	23/8724	0.0150321	0.315672	ENSG00000125347/ENSG00000105928/ENSG00000168310/ENSG00000196954/ENSG00000104518	IRF1/GSDME/IRF2/CASP4/GSDMD	3659/1687/3660/837/79792	5
R-HSA-202403	TCR signaling	13/573	102/8724	0.0157225	0.315672	ENSG00000240065/ENSG00000113263/ENSG00000204264/ENSG00000082074/ENSG00000171862/ENSG00000092010/ENSG00000205220/ENSG00000100911/ENSG00000277791/ENSG00000100906/ENSG00000173039/ENSG00000081237/ENSG00000134256	PSMB9/ITK/PSMB8/FYB1/PTEN/PSME1/PSMB10/PSME2/PSMB3/NFKBIA/RELA/PTPRC/CD101	5698/3702/5696/2533/5728/5720/5699/5721/5691/4792/5970/5788/9398	13
R-HSA-157118	Signaling by NOTCH	23/573	218/8724	0.016129	0.315672	ENSG00000240065/ENSG00000204264/ENSG00000115415/ENSG00000159216/ENSG00000092010/ENSG00000205220/ENSG00000100911/ENSG00000128917/ENSG00000155363/ENSG00000140564/ENSG00000180573/ENSG00000278828/ENSG00000106829/ENSG00000277791/ENSG00000164434/ENSG00000086062/ENSG00000184678/ENSG00000196781/ENSG00000205155/ENSG00000162736/ENSG00000177565/ENSG00000074181/ENSG00000037280	PSMB9/PSMB8/STAT1/RUNX1/PSME1/PSMB10/PSME2/DLL4/MOV10/FURIN/H2AC6/H3C10/TLE4/PSMB3/FABP7/B4GALT1/H2BC21/TLE1/PSENEN/NCSTN/TBL1XR1/NOTCH3/FLT4	5698/5696/6772/861/5720/5699/5721/54567/4343/5045/8334/8357/7091/5691/2173/2683/8349/7088/55851/23385/79718/4854/2324	23
R-HSA-445989	TAK1-dependent IKK and NF-kappa-B activation	7/573	41/8724	0.0162021	0.315672	ENSG00000140853/ENSG00000184979/ENSG00000073331/ENSG00000160307/ENSG00000142192/ENSG00000100906/ENSG00000173039	NLRC5/USP18/ALPK1/S100B/APP/NFKBIA/RELA	84166/11274/80216/6285/351/4792/5970	7
R-HSA-1168372	Downstream signaling events of B Cell Receptor (BCR)	11/573	81/8724	0.0163039	0.315672	ENSG00000240065/ENSG00000204264/ENSG00000092010/ENSG00000205220/ENSG00000100911/ENSG00000088832/ENSG00000172575/ENSG00000277791/ENSG00000100906/ENSG00000173039/ENSG00000152689	PSMB9/PSMB8/PSME1/PSMB10/PSME2/FKBP1A/RASGRP1/PSMB3/NFKBIA/RELA/RASGRP3	5698/5696/5720/5699/5721/2280/10125/5691/4792/5970/25780	11
R-HSA-168142	Toll Like Receptor 10 (TLR10) Cascade	12/573	92/8724	0.016779	0.315672	ENSG00000140853/ENSG00000184979/ENSG00000073331/ENSG00000139318/ENSG00000117676/ENSG00000160307/ENSG00000142192/ENSG00000170345/ENSG00000100906/ENSG00000173039/ENSG00000108984/ENSG00000105053	NLRC5/USP18/ALPK1/DUSP6/RPS6KA1/S100B/APP/FOS/NFKBIA/RELA/MAP2K6/VRK3	84166/11274/80216/1848/6195/6285/351/2353/4792/5970/5608/51231	12
R-HSA-168176	Toll Like Receptor 5 (TLR5) Cascade	12/573	92/8724	0.016779	0.315672	ENSG00000140853/ENSG00000184979/ENSG00000073331/ENSG00000139318/ENSG00000117676/ENSG00000160307/ENSG00000142192/ENSG00000170345/ENSG00000100906/ENSG00000173039/ENSG00000108984/ENSG00000105053	NLRC5/USP18/ALPK1/DUSP6/RPS6KA1/S100B/APP/FOS/NFKBIA/RELA/MAP2K6/VRK3	84166/11274/80216/1848/6195/6285/351/2353/4792/5970/5608/51231	12
R-HSA-975871	MyD88 cascade initiated on plasma membrane	12/573	92/8724	0.016779	0.315672	ENSG00000140853/ENSG00000184979/ENSG00000073331/ENSG00000139318/ENSG00000117676/ENSG00000160307/ENSG00000142192/ENSG00000170345/ENSG00000100906/ENSG00000173039/ENSG00000108984/ENSG00000105053	NLRC5/USP18/ALPK1/DUSP6/RPS6KA1/S100B/APP/FOS/NFKBIA/RELA/MAP2K6/VRK3	84166/11274/80216/1848/6195/6285/351/2353/4792/5970/5608/51231	12
R-HSA-397014	Muscle contraction	18/573	160/8724	0.0173298	0.320601	ENSG00000155962/ENSG00000065534/ENSG00000114279/ENSG00000213949/ENSG00000171385/ENSG00000096433/ENSG00000135636/ENSG00000129682/ENSG00000053918/ENSG00000100346/ENSG00000128872/ENSG00000092841/ENSG00000129244/ENSG00000163431/ENSG00000122786/ENSG00000104936/ENSG00000006283/ENSG00000186439	CLIC2/MYLK/FGF12/ITGA1/KCND3/ITPR3/DYSF/FGF13/KCNQ1/CACNA1I/TMOD2/MYL6/ATP1B2/LMOD1/CALD1/DMPK/CACNA1G/TRDN	1193/4638/2257/3672/3752/3710/8291/2258/3784/8911/29767/4637/482/25802/800/1760/8913/10345	18
R-HSA-5357786	TNFR1-induced proapoptotic signaling	5/573	24/8724	0.0179889	0.325108	ENSG00000067182/ENSG00000123240/ENSG00000165312/ENSG00000125826/ENSG00000137275	TNFRSF1A/OPTN/OTUD1/RBCK1/RIPK1	7132/10133/220213/10616/8737	5
R-HSA-8878159	Transcriptional regulation by RUNX3	12/573	93/8724	0.0181592	0.325108	ENSG00000240065/ENSG00000204264/ENSG00000159216/ENSG00000092010/ENSG00000205220/ENSG00000100911/ENSG00000118785/ENSG00000152284/ENSG00000277791/ENSG00000138795/ENSG00000197905/ENSG00000081059	PSMB9/PSMB8/RUNX1/PSME1/PSMB10/PSME2/SPP1/TCF7L1/PSMB3/LEF1/TEAD4/TCF7	5698/5696/861/5720/5699/5721/6696/83439/5691/51176/7004/6932	12
R-HSA-9679506	SARS-CoV Infections	35/573	372/8724	0.0193504	0.340935	ENSG00000204592/ENSG00000173193/ENSG00000107201/ENSG00000115415/ENSG00000138496/ENSG00000170581/ENSG00000234745/ENSG00000178685/ENSG00000130303/ENSG00000185507/ENSG00000159216/ENSG00000204525/ENSG00000166710/ENSG00000115267/ENSG00000204642/ENSG00000004487/ENSG00000187608/ENSG00000206503/ENSG00000184584/ENSG00000159110/ENSG00000088832/ENSG00000140564/ENSG00000111679/ENSG00000163702/ENSG00000123609…	HLA-E/PARP14/RIGI/STAT1/PARP9/STAT2/HLA-B/PARP10/BST2/IRF7/RUNX1/HLA-C/B2M/IFIH1/HLA-F/KDM1A/ISG15/HLA-A/STING1/IFNAR2/FKBP1A/FURIN/PTPN6/IL17RC/NMI/EDEM2/MBL2/CTSL/NFKBIA/RIPK1/RELA/AGRN/ATP1B2/VPS16/VPS39	3133/54625/23586/6772/83666/6773/3106/84875/684/3665/861/3107/567/64135/3134/23028/9636/3105/340061/3455/2280/5045/5777/84818/9111/55741/4153/1514/4792/8737/5970/375790/482/64601/23339	35
R-HSA-373755	Semaphorin interactions	9/573	63/8724	0.021027	0.364687	ENSG00000213949/ENSG00000114554/ENSG00000132694/ENSG00000155366/ENSG00000092841/ENSG00000186111/ENSG00000182541/ENSG00000136040/ENSG00000081237	ITGA1/PLXNA1/ARHGEF11/RHOC/MYL6/PIP5K1C/LIMK2/PLXNC1/PTPRC	3672/5361/9826/389/4637/23396/3985/10154/5788	9
R-HSA-451927	Interleukin-2 family signaling	6/573	34/8724	0.0217441	0.365531	ENSG00000115415/ENSG00000168610/ENSG00000164136/ENSG00000111679/ENSG00000100385/ENSG00000134470	STAT1/STAT3/IL15/PTPN6/IL2RB/IL15RA	6772/6774/3600/5777/3560/3601	6
R-HSA-5357801	Programmed Cell Death	21/573	200/8724	0.0219121	0.365531	ENSG00000240065/ENSG00000125347/ENSG00000204264/ENSG00000168610/ENSG00000092010/ENSG00000205220/ENSG00000100911/ENSG00000105928/ENSG00000168310/ENSG00000168404/ENSG00000088986/ENSG00000196954/ENSG00000171791/ENSG00000167657/ENSG00000277791/ENSG00000137275/ENSG00000132589/ENSG00000160789/ENSG00000035664/ENSG00000185651/ENSG00000104518	PSMB9/IRF1/PSMB8/STAT3/PSME1/PSMB10/PSME2/GSDME/IRF2/MLKL/DYNLL1/CASP4/BCL2/DAPK3/PSMB3/RIPK1/FLOT2/LMNA/DAPK2/UBE2L3/GSDMD	5698/3659/5696/6774/5720/5699/5721/1687/3660/197259/8655/837/596/1613/5691/8737/2319/4000/23604/7332/79792	21
R-HSA-1482788	Acyl chain remodelling of PC	4/573	17/8724	0.0220636	0.365531	ENSG00000153395/ENSG00000188257/ENSG00000176454/ENSG00000135241	LPCAT1/PLA2G2A/LPCAT4/PNPLA8	79888/5320/254531/50640	4
R-HSA-975138	TRAF6 mediated induction of NFkB and MAP kinases upon TLR7/8 or 9 activation	12/573	96/8724	0.0228114	0.368269	ENSG00000140853/ENSG00000184979/ENSG00000073331/ENSG00000139318/ENSG00000117676/ENSG00000160307/ENSG00000142192/ENSG00000170345/ENSG00000100906/ENSG00000173039/ENSG00000108984/ENSG00000105053	NLRC5/USP18/ALPK1/DUSP6/RPS6KA1/S100B/APP/FOS/NFKBIA/RELA/MAP2K6/VRK3	84166/11274/80216/1848/6195/6285/351/2353/4792/5970/5608/51231	12
R-HSA-1482925	Acyl chain remodelling of PG	3/573	2024-10-01	0.0238877	0.368269	ENSG00000153395/ENSG00000188257/ENSG00000176454	LPCAT1/PLA2G2A/LPCAT4	79888/5320/254531	3
R-HSA-196791	Vitamin D (calciferol) metabolism	3/573	2024-10-01	0.0238877	0.368269	ENSG00000100600/ENSG00000111424/ENSG00000081479	LGMN/VDR/LRP2	5641/7421/4036	3
R-HSA-2586552	Signaling by Leptin	3/573	2024-10-01	0.0238877	0.368269	ENSG00000168610/ENSG00000184557/ENSG00000185950	STAT3/SOCS3/IRS2	6774/9021/8660	3
R-HSA-381183	ATF6 (ATF6-alpha) activates chaperone genes	3/573	2024-10-01	0.0238877	0.368269	ENSG00000179218/ENSG00000044574/ENSG00000100219	CALR/HSPA5/XBP1	811/3309/7494	3
R-HSA-936440	Negative regulators of DDX58/IFIH1 signaling	6/573	35/8724	0.0248347	0.377623	ENSG00000140853/ENSG00000107201/ENSG00000115267/ENSG00000182179/ENSG00000187608/ENSG00000156587	NLRC5/RIGI/IFIH1/UBA7/ISG15/UBE2L6	84166/23586/64135/7318/9636/9246	6
R-HSA-1482839	Acyl chain remodelling of PE	4/573	18/8724	0.0269323	0.394163	ENSG00000188257/ENSG00000133321/ENSG00000176454/ENSG00000135241	PLA2G2A/PLAAT4/LPCAT4/PNPLA8	5320/5920/254531/50640	4
R-HSA-416700	Other semaphorin interactions	4/573	18/8724	0.0269323	0.394163	ENSG00000213949/ENSG00000114554/ENSG00000136040/ENSG00000081237	ITGA1/PLXNA1/PLXNC1/PTPRC	3672/5361/10154/5788	4
R-HSA-9705683	SARS-CoV-2-host interactions	19/573	180/8724	0.0269877	0.394163	ENSG00000204592/ENSG00000107201/ENSG00000115415/ENSG00000170581/ENSG00000234745/ENSG00000185507/ENSG00000204525/ENSG00000166710/ENSG00000115267/ENSG00000204642/ENSG00000187608/ENSG00000206503/ENSG00000184584/ENSG00000159110/ENSG00000111679/ENSG00000163702/ENSG00000165471/ENSG00000215305/ENSG00000166887	HLA-E/RIGI/STAT1/STAT2/HLA-B/IRF7/HLA-C/B2M/IFIH1/HLA-F/ISG15/HLA-A/STING1/IFNAR2/PTPN6/IL17RC/MBL2/VPS16/VPS39	3133/23586/6772/6773/3106/3665/3107/567/64135/3134/9636/3105/340061/3455/5777/84818/4153/64601/23339	19
R-HSA-216083	Integrin cell surface interactions	9/573	66/8724	0.0276685	0.398858	ENSG00000090339/ENSG00000118785/ENSG00000213949/ENSG00000196776/ENSG00000142156/ENSG00000188157/ENSG00000182871/ENSG00000041982/ENSG00000099866	ICAM1/SPP1/ITGA1/CD47/COL6A1/AGRN/COL18A1/TNC/MADCAM1	3383/6696/3672/961/1291/375790/80781/3371/8174	9
R-HSA-351202	Metabolism of polyamines	8/573	56/8724	0.0287556	0.40277	ENSG00000240065/ENSG00000204264/ENSG00000092010/ENSG00000205220/ENSG00000100911/ENSG00000142920/ENSG00000277791/ENSG00000130066	PSMB9/PSMB8/PSME1/PSMB10/PSME2/AZIN2/PSMB3/SAT1	5698/5696/5720/5699/5721/113451/5691/6303	8
R-HSA-1169410	Antiviral mechanism by IFN-stimulated genes	16/573	146/8724	0.0297646	0.40277	ENSG00000107201/ENSG00000115415/ENSG00000168610/ENSG00000185745/ENSG00000089127/ENSG00000184979/ENSG00000111331/ENSG00000182179/ENSG00000055332/ENSG00000187608/ENSG00000156587/ENSG00000135114/ENSG00000111335/ENSG00000160710/ENSG00000176170/ENSG00000108984	RIGI/STAT1/STAT3/IFIT1/OAS1/USP18/OAS3/UBA7/EIF2AK2/ISG15/UBE2L6/OASL/OAS2/ADAR/SPHK1/MAP2K6	23586/6772/6774/3434/4938/11274/4940/7318/5610/9636/9246/8638/4939/103/8877/5608	16
R-HSA-983168	Antigen processing: Ubiquitination & Proteasome degradation	28/573	295/8724	0.0308365	0.40277	ENSG00000240065/ENSG00000163840/ENSG00000204264/ENSG00000132109/ENSG00000185880/ENSG00000138642/ENSG00000116663/ENSG00000182179/ENSG00000116514/ENSG00000184557/ENSG00000092010/ENSG00000156587/ENSG00000205220/ENSG00000100911/ENSG00000158022/ENSG00000137393/ENSG00000104343/ENSG00000173821/ENSG00000170035/ENSG00000168301/ENSG00000154359/ENSG00000154447/ENSG00000171823/ENSG00000265491/ENSG00000277791…	PSMB9/DTX3L/PSMB8/TRIM21/TRIM69/HERC6/FBXO6/UBA7/RNF19B/SOCS3/PSME1/UBE2L6/PSMB10/PSME2/TRIM63/RNF144B/UBE2W/RNF213/UBE2E3/KCTD6/LONRF1/SH3RF1/FBXL14/RNF115/PSMB3/RBCK1/FBXL4/UBE2L3	5698/151636/5696/6737/140691/55008/26270/7318/127544/9021/5720/9246/5699/5721/84676/255488/55284/57674/10477/200845/91694/57630/144699/27246/5691/10616/26235/7332	28
R-HSA-1059683	Interleukin-6 signaling	3/573	2024-11-01	0.0312746	0.40277	ENSG00000115415/ENSG00000168610/ENSG00000184557	STAT1/STAT3/SOCS3	6772/6774/9021	3
R-HSA-193692	Regulated proteolysis of p75NTR	3/573	2024-11-01	0.0312746	0.40277	ENSG00000173039/ENSG00000205155/ENSG00000162736	RELA/PSENEN/NCSTN	5970/55851/23385	3
R-HSA-391160	Signal regulatory protein family interactions	3/573	2024-11-01	0.0312746	0.40277	ENSG00000082074/ENSG00000196776/ENSG00000111679	FYB1/CD47/PTPN6	2533/961/5777	3
R-HSA-9013700	NOTCH4 Activation and Transmission of Signal to the Nucleus	3/573	2024-11-01	0.0312746	0.40277	ENSG00000128917/ENSG00000205155/ENSG00000162736	DLL4/PSENEN/NCSTN	54567/55851/23385	3
R-HSA-9683610	Maturation of nucleoprotein	3/573	2024-11-01	0.0312746	0.40277	ENSG00000173193/ENSG00000138496/ENSG00000178685	PARP14/PARP9/PARP10	54625/83666/84875	3
R-HSA-9694516	SARS-CoV-2 Infection	26/573	270/8724	0.0313286	0.40277	ENSG00000204592/ENSG00000173193/ENSG00000107201/ENSG00000115415/ENSG00000138496/ENSG00000170581/ENSG00000234745/ENSG00000178685/ENSG00000185507/ENSG00000204525/ENSG00000166710/ENSG00000115267/ENSG00000204642/ENSG00000187608/ENSG00000206503/ENSG00000184584/ENSG00000159110/ENSG00000140564/ENSG00000111679/ENSG00000163702/ENSG00000088298/ENSG00000165471/ENSG00000135047/ENSG00000188157/ENSG00000215305…	HLA-E/PARP14/RIGI/STAT1/PARP9/STAT2/HLA-B/PARP10/IRF7/HLA-C/B2M/IFIH1/HLA-F/ISG15/HLA-A/STING1/IFNAR2/FURIN/PTPN6/IL17RC/EDEM2/MBL2/CTSL/AGRN/VPS16/VPS39	3133/54625/23586/6772/83666/6773/3106/84875/3665/3107/567/64135/3134/9636/3105/340061/3455/5045/5777/84818/55741/4153/1514/375790/64601/23339	26
R-HSA-1483206	Glycerophospholipid biosynthesis	13/573	112/8724	0.0315685	0.40277	ENSG00000186281/ENSG00000158669/ENSG00000103502/ENSG00000153395/ENSG00000188257/ENSG00000133321/ENSG00000176454/ENSG00000090975/ENSG00000177666/ENSG00000214530/ENSG00000132793/ENSG00000135241/ENSG00000103066	GPAT2/GPAT4/CDIPT/LPCAT1/PLA2G2A/PLAAT4/LPCAT4/PITPNM2/PNPLA2/STARD10/LPIN3/PNPLA8/PLA2G15	150763/137964/10423/79888/5320/5920/254531/57605/57104/10809/64900/50640/23659	13
R-HSA-1606322	ZBP1(DAI) mediated induction of type I IFNs	4/573	19/8724	0.0323929	0.404998	ENSG00000164342/ENSG00000100906/ENSG00000137275/ENSG00000173039	TLR3/NFKBIA/RIPK1/RELA	7098/4792/8737/5970	4
R-HSA-9006934	Signaling by Receptor Tyrosine Kinases	41/573	466/8724	0.0324728	0.404998	ENSG00000115415/ENSG00000168610/ENSG00000147416/ENSG00000173334/ENSG00000139318/ENSG00000120738/ENSG00000006451/ENSG00000117676/ENSG00000118785/ENSG00000120217/ENSG00000160307/ENSG00000107263/ENSG00000096433/ENSG00000140564/ENSG00000140262/ENSG00000123933/ENSG00000188342/ENSG00000118257/ENSG00000130702/ENSG00000111679/ENSG00000118515/ENSG00000136205/ENSG00000100311/ENSG00000170345/ENSG00000123159…	STAT1/STAT3/ATP6V1B2/TRIB1/DUSP6/EGR1/RALA/RPS6KA1/SPP1/CD274/S100B/RAPGEF1/ITPR3/FURIN/TCF12/MXD4/GTF2F2/NRP2/LAMA5/PTPN6/SGK1/TNS3/PDGFB/FOS/GIPC1/COL6A1/IRS2/CYFIP2/JUNB/ATP6V0D1/SPHK1/PSENEN/NCSTN/HSPB1/ATP6V1G1/MUC20/CDK5R2/ASCL1/ESRP1/FLT4/VRK3	6772/6774/526/10221/1848/1958/5898/6195/6696/29126/6285/2889/3710/5045/6938/10608/2963/8828/3911/5777/6446/64759/5155/2353/10755/1291/8660/26999/3726/9114/8877/55851/23385/3315/9550/200958/8941/429/54845/2324/51231	41
R-HSA-166058	MyD88:MAL(TIRAP) cascade initiated on plasma membrane	12/573	102/8724	0.0346624	0.413713	ENSG00000140853/ENSG00000184979/ENSG00000073331/ENSG00000139318/ENSG00000117676/ENSG00000160307/ENSG00000142192/ENSG00000170345/ENSG00000100906/ENSG00000173039/ENSG00000108984/ENSG00000105053	NLRC5/USP18/ALPK1/DUSP6/RPS6KA1/S100B/APP/FOS/NFKBIA/RELA/MAP2K6/VRK3	84166/11274/80216/1848/6195/6285/351/2353/4792/5970/5608/51231	12
R-HSA-168179	Toll Like Receptor TLR1:TLR2 Cascade	12/573	102/8724	0.0346624	0.413713	ENSG00000140853/ENSG00000184979/ENSG00000073331/ENSG00000139318/ENSG00000117676/ENSG00000160307/ENSG00000142192/ENSG00000170345/ENSG00000100906/ENSG00000173039/ENSG00000108984/ENSG00000105053	NLRC5/USP18/ALPK1/DUSP6/RPS6KA1/S100B/APP/FOS/NFKBIA/RELA/MAP2K6/VRK3	84166/11274/80216/1848/6195/6285/351/2353/4792/5970/5608/51231	12
R-HSA-168188	Toll Like Receptor TLR6:TLR2 Cascade	12/573	102/8724	0.0346624	0.413713	ENSG00000140853/ENSG00000184979/ENSG00000073331/ENSG00000139318/ENSG00000117676/ENSG00000160307/ENSG00000142192/ENSG00000170345/ENSG00000100906/ENSG00000173039/ENSG00000108984/ENSG00000105053	NLRC5/USP18/ALPK1/DUSP6/RPS6KA1/S100B/APP/FOS/NFKBIA/RELA/MAP2K6/VRK3	84166/11274/80216/1848/6195/6285/351/2353/4792/5970/5608/51231	12
R-HSA-181438	Toll Like Receptor 2 (TLR2) Cascade	12/573	102/8724	0.0346624	0.413713	ENSG00000140853/ENSG00000184979/ENSG00000073331/ENSG00000139318/ENSG00000117676/ENSG00000160307/ENSG00000142192/ENSG00000170345/ENSG00000100906/ENSG00000173039/ENSG00000108984/ENSG00000105053	NLRC5/USP18/ALPK1/DUSP6/RPS6KA1/S100B/APP/FOS/NFKBIA/RELA/MAP2K6/VRK3	84166/11274/80216/1848/6195/6285/351/2353/4792/5970/5608/51231	12
R-HSA-9759194	Nuclear events mediated by NFE2L2	11/573	92/8724	0.0379778	0.419817	ENSG00000240065/ENSG00000204264/ENSG00000092010/ENSG00000205220/ENSG00000138413/ENSG00000100911/ENSG00000108691/ENSG00000023909/ENSG00000171791/ENSG00000277791/ENSG00000173039	PSMB9/PSMB8/PSME1/PSMB10/IDH1/PSME2/CCL2/GCLM/BCL2/PSMB3/RELA	5698/5696/5720/5699/3417/5721/6347/2730/596/5691/5970	11
R-HSA-1592389	Activation of Matrix Metalloproteinases	4/573	20/8724	0.0384535	0.419817	ENSG00000140564/ENSG00000143387/ENSG00000008516/ENSG00000182871	FURIN/CTSK/MMP25/COL18A1	5045/1513/64386/80781	4
R-HSA-3295583	TRP channels	4/573	20/8724	0.0384535	0.419817	ENSG00000168404/ENSG00000137275/ENSG00000134160/ENSG00000130529	MLKL/RIPK1/TRPM1/TRPM4	197259/8737/4308/54795	4
R-HSA-416572	Sema4D induced cell migration and growth-cone collapse	4/573	20/8724	0.0384535	0.419817	ENSG00000132694/ENSG00000155366/ENSG00000092841/ENSG00000182541	ARHGEF11/RHOC/MYL6/LIMK2	9826/389/4637/3985	4
R-HSA-449836	Other interleukin signaling	4/573	20/8724	0.0384535	0.419817	ENSG00000184371/ENSG00000008517/ENSG00000084652/ENSG00000103496	CSF1/IL32/TXLNA/STX4	1435/9235/200081/6810	4
R-HSA-9013694	Signaling by NOTCH4	10/573	81/8724	0.0385906	0.419817	ENSG00000240065/ENSG00000204264/ENSG00000092010/ENSG00000205220/ENSG00000100911/ENSG00000128917/ENSG00000277791/ENSG00000205155/ENSG00000162736/ENSG00000037280	PSMB9/PSMB8/PSME1/PSMB10/PSME2/DLL4/PSMB3/PSENEN/NCSTN/FLT4	5698/5696/5720/5699/5721/54567/5691/55851/23385/2324	10
R-HSA-166016	Toll Like Receptor 4 (TLR4) Cascade	14/573	127/8724	0.0386416	0.419817	ENSG00000140853/ENSG00000185507/ENSG00000184979/ENSG00000073331/ENSG00000139318/ENSG00000117676/ENSG00000160307/ENSG00000142192/ENSG00000170345/ENSG00000100906/ENSG00000137275/ENSG00000173039/ENSG00000108984/ENSG00000105053	NLRC5/IRF7/USP18/ALPK1/DUSP6/RPS6KA1/S100B/APP/FOS/NFKBIA/RIPK1/RELA/MAP2K6/VRK3	84166/3665/11274/80216/1848/6195/6285/351/2353/4792/8737/5970/5608/51231	14
R-HSA-983712	Ion channel transport	16/573	151/8724	0.0389462	0.419817	ENSG00000147416/ENSG00000155962/ENSG00000168404/ENSG00000206190/ENSG00000118515/ENSG00000148175/ENSG00000068650/ENSG00000137275/ENSG00000159720/ENSG00000129244/ENSG00000145246/ENSG00000136888/ENSG00000134160/ENSG00000162572/ENSG00000130529/ENSG00000186439	ATP6V1B2/CLIC2/MLKL/ATP10A/SGK1/STOM/ATP11A/RIPK1/ATP6V0D1/ATP1B2/ATP10D/ATP6V1G1/TRPM1/SCNN1D/TRPM4/TRDN	526/1193/197259/57194/6446/2040/23250/8737/9114/482/57205/9550/4308/6339/54795/10345	16
R-HSA-5663202	Diseases of signal transduction by growth factor receptors and second messengers	35/573	393/8724	0.0394464	0.419817	ENSG00000240065/ENSG00000204264/ENSG00000115415/ENSG00000158186/ENSG00000168610/ENSG00000163251/ENSG00000171862/ENSG00000092010/ENSG00000139318/ENSG00000205220/ENSG00000163600/ENSG00000100911/ENSG00000128917/ENSG00000086991/ENSG00000183762/ENSG00000125844/ENSG00000173821/ENSG00000088832/ENSG00000068971/ENSG00000188342/ENSG00000155629/ENSG00000100311/ENSG00000107104/ENSG00000277791/ENSG00000177674…	PSMB9/PSMB8/STAT1/MRAS/STAT3/FZD5/PTEN/PSME1/DUSP6/PSMB10/ICOS/PSME2/DLL4/NOX4/KREMEN1/RRBP1/RNF213/FKBP1A/PPP2R5B/GTF2F2/PIK3AP1/PDGFB/KANK1/PSMB3/AGTRAP/IRS2/JUNB/LMNA/PSENEN/NCSTN/TGFBR1/TBL1XR1/KSR1/ESRP1/DUSP9	5698/5696/6772/22808/6774/7855/5728/5720/1848/5699/29851/5721/54567/50507/83999/6238/57674/2280/5526/2963/118788/5155/23189/5691/57085/8660/3726/4000/55851/23385/7046/79718/8844/54845/1852	35
R-HSA-1793185	Chondroitin sulfate/dermatan sulfate metabolism	7/573	49/8724	0.0395271	0.419817	ENSG00000147408/ENSG00000171310/ENSG00000049860/ENSG00000188157/ENSG00000154080/ENSG00000149541/ENSG00000010404	CSGALNACT1/CHST11/HEXB/AGRN/CHST9/B3GAT3/IDS	55790/50515/3074/375790/83539/26229/3423	7
R-HSA-381033	ATF6 (ATF6-alpha) activates chaperones	3/573	2024-12-01	0.0397124	0.419817	ENSG00000179218/ENSG00000044574/ENSG00000100219	CALR/HSPA5/XBP1	811/3309/7494	3
R-HSA-4755510	SUMOylation of immune response proteins	3/573	2024-12-01	0.0397124	0.419817	ENSG00000055332/ENSG00000100906/ENSG00000173039	EIF2AK2/NFKBIA/RELA	5610/4792/5970	3
R-HSA-1474244	Extracellular matrix organization	23/573	239/8724	0.0413812	0.433332	ENSG00000175899/ENSG00000090339/ENSG00000049323/ENSG00000163131/ENSG00000149260/ENSG00000118785/ENSG00000213949/ENSG00000140564/ENSG00000196776/ENSG00000130702/ENSG00000100311/ENSG00000142192/ENSG00000143387/ENSG00000135047/ENSG00000008516/ENSG00000142156/ENSG00000204580/ENSG00000188157/ENSG00000182871/ENSG00000162736/ENSG00000041982/ENSG00000099866/ENSG00000168477	A2M/ICAM1/LTBP1/CTSS/CAPN5/SPP1/ITGA1/FURIN/CD47/LAMA5/PDGFB/APP/CTSK/CTSL/MMP25/COL6A1/DDR1/AGRN/COL18A1/NCSTN/TNC/MADCAM1/TNXB	2/3383/4052/1520/726/6696/3672/5045/961/3911/5155/351/1513/1514/64386/1291/780/375790/80781/23385/3371/8174/7148	23
R-HSA-1234174	Cellular response to hypoxia	9/573	71/8724	0.0417968	0.433593	ENSG00000240065/ENSG00000204264/ENSG00000092010/ENSG00000205220/ENSG00000100911/ENSG00000164442/ENSG00000277791/ENSG00000142279/ENSG00000135766	PSMB9/PSMB8/PSME1/PSMB10/PSME2/CITED2/PSMB3/WTIP/EGLN1	5698/5696/5720/5699/5721/10370/5691/126374/54583	9
R-HSA-9658195	Leishmania infection	15/573	141/8724	0.0433141	0.438661	ENSG00000145632/ENSG00000115935/ENSG00000125730/ENSG00000089041/ENSG00000096433/ENSG00000140564/ENSG00000183943/ENSG00000173175/ENSG00000135124/ENSG00000142192/ENSG00000055163/ENSG00000173039/ENSG00000111229/ENSG00000104518/ENSG00000069966	PLK2/WIPF1/C3/P2RX7/ITPR3/FURIN/PRKX/ADCY5/P2RX4/APP/CYFIP2/RELA/ARPC3/GSDMD/GNB5	10769/7456/718/5027/3710/5045/5613/111/5025/351/26999/5970/10094/79792/10681	15
R-HSA-9824443	Parasitic Infection Pathways	15/573	141/8724	0.0433141	0.438661	ENSG00000145632/ENSG00000115935/ENSG00000125730/ENSG00000089041/ENSG00000096433/ENSG00000140564/ENSG00000183943/ENSG00000173175/ENSG00000135124/ENSG00000142192/ENSG00000055163/ENSG00000173039/ENSG00000111229/ENSG00000104518/ENSG00000069966	PLK2/WIPF1/C3/P2RX7/ITPR3/FURIN/PRKX/ADCY5/P2RX4/APP/CYFIP2/RELA/ARPC3/GSDMD/GNB5	10769/7456/718/5027/3710/5045/5613/111/5025/351/26999/5970/10094/79792/10681	15
R-HSA-381070	IRE1alpha activates chaperones	7/573	50/8724	0.0434709	0.438661	ENSG00000068971/ENSG00000158008/ENSG00000159720/ENSG00000160789/ENSG00000175215/ENSG00000044574/ENSG00000100219	PPP2R5B/EXTL1/ATP6V0D1/LMNA/CTDSP2/HSPA5/XBP1	5526/2134/9114/4000/10106/3309/7494	7
R-HSA-1474228	Degradation of the extracellular matrix	12/573	106/8724	0.0446656	0.443189	ENSG00000175899/ENSG00000163131/ENSG00000149260/ENSG00000118785/ENSG00000140564/ENSG00000130702/ENSG00000143387/ENSG00000135047/ENSG00000008516/ENSG00000142156/ENSG00000182871/ENSG00000162736	A2M/CTSS/CAPN5/SPP1/FURIN/LAMA5/CTSK/CTSL/MMP25/COL6A1/COL18A1/NCSTN	2/1520/726/6696/5045/3911/1513/1514/64386/1291/80781/23385	12
R-HSA-1834949	Cytosolic sensors of pathogen-associated DNA	8/573	61/8724	0.0449127	0.443189	ENSG00000132109/ENSG00000185507/ENSG00000163565/ENSG00000184584/ENSG00000164342/ENSG00000100906/ENSG00000137275/ENSG00000173039	TRIM21/IRF7/IFI16/STING1/TLR3/NFKBIA/RIPK1/RELA	6737/3665/3428/340061/7098/4792/8737/5970	8
R-HSA-6783589	Interleukin-6 family signaling	4/573	21/8724	0.0451174	0.443189	ENSG00000115415/ENSG00000168610/ENSG00000184557/ENSG00000150281	STAT1/STAT3/SOCS3/CTF1	6772/6774/9021/1489	4
R-HSA-2132295	MHC class II antigen presentation	12/573	107/8724	0.0474493	0.457094	ENSG00000100600/ENSG00000163131/ENSG00000068796/ENSG00000019582/ENSG00000064601/ENSG00000088986/ENSG00000143387/ENSG00000135047/ENSG00000256043/ENSG00000104671/ENSG00000182287/ENSG00000104892	LGMN/CTSS/KIF2A/CD74/CTSA/DYNLL1/CTSK/CTSL/CTSO/DCTN6/AP1S2/KLC3	5641/1520/3796/972/5476/8655/1513/1514/1519/10671/8905/147700	12
R-HSA-139853	Elevation of cytosolic Ca2+ levels	3/573	13/8724	0.0491752	0.457094	ENSG00000089041/ENSG00000096433/ENSG00000135124	P2RX7/ITPR3/P2RX4	5027/3710/5025	3
R-HSA-5210891	Uptake and function of anthrax toxins	3/573	13/8724	0.0491752	0.457094	ENSG00000140564/ENSG00000163297/ENSG00000108984	FURIN/ANTXR2/MAP2K6	5045/118429/5608	3
R-HSA-844456	The NLRP3 inflammasome	3/573	13/8724	0.0491752	0.457094	ENSG00000089041/ENSG00000142192/ENSG00000173039	P2RX7/APP/RELA	5027/351/5970	3
R-HSA-933543	NF-kB activation through FADD/RIP-1 pathway mediated by caspase-8 and -10	3/573	13/8724	0.0491752	0.457094	ENSG00000107201/ENSG00000115267/ENSG00000137275	RIGI/IFIH1/RIPK1	23586/64135/8737	3
R-HSA-1483166	Synthesis of PA	5/573	31/8724	0.0494155	0.457094	ENSG00000186281/ENSG00000158669/ENSG00000153395/ENSG00000188257/ENSG00000176454	GPAT2/GPAT4/LPCAT1/PLA2G2A/LPCAT4	150763/137964/79888/5320/254531	5
R-HSA-1660661	Sphingolipid de novo biosynthesis	5/573	31/8724	0.0494155	0.457094	ENSG00000113163/ENSG00000090661/ENSG00000156671/ENSG00000176170/ENSG00000172296	CERT1/CERS4/SAMD8/SPHK1/SPTLC3	10087/79603/142891/8877/55304	5
R-HSA-168643	Nucleotide-binding domain, leucine rich repeat containing receptor (NLR) signaling pathways	7/573	52/8724	0.052098	0.472363	ENSG00000089041/ENSG00000196954/ENSG00000142192/ENSG00000171791/ENSG00000173039/ENSG00000108984/ENSG00000091106	P2RX7/CASP4/APP/BCL2/RELA/MAP2K6/NLRC4	5027/837/351/596/5970/5608/58484	7
R-HSA-9824272	Somitogenesis	7/573	52/8724	0.052098	0.472363	ENSG00000240065/ENSG00000204264/ENSG00000092010/ENSG00000205220/ENSG00000100911/ENSG00000277791/ENSG00000138795	PSMB9/PSMB8/PSME1/PSMB10/PSME2/PSMB3/LEF1	5698/5696/5720/5699/5721/5691/51176	7
R-HSA-140877	Formation of Fibrin Clot (Clotting Cascade)	4/573	22/8724	0.0523838	0.472363	ENSG00000175899/ENSG00000181104/ENSG00000149131/ENSG00000184500	A2M/F2R/SERPING1/PROS1	2/2149/710/5627	4
R-HSA-1234176	Oxygen-dependent proline hydroxylation of Hypoxia-inducible Factor Alpha	8/573	63/8724	0.0527685	0.472363	ENSG00000240065/ENSG00000204264/ENSG00000092010/ENSG00000205220/ENSG00000100911/ENSG00000277791/ENSG00000142279/ENSG00000135766	PSMB9/PSMB8/PSME1/PSMB10/PSME2/PSMB3/WTIP/EGLN1	5698/5696/5720/5699/5721/5691/126374/54583	8
R-HSA-9024446	NR1H2 and NR1H3-mediated signaling	6/573	42/8724	0.0547002	0.484877	ENSG00000004487/ENSG00000099194/ENSG00000155363/ENSG00000072310/ENSG00000087237/ENSG00000177565	KDM1A/SCD/MOV10/SREBF1/CETP/TBL1XR1	23028/6319/4343/6720/1071/79718	6
R-HSA-5357956	TNFR1-induced NF-kappa-B signaling pathway	5/573	32/8724	0.0555361	0.484877	ENSG00000067182/ENSG00000123240/ENSG00000165312/ENSG00000125826/ENSG00000137275	TNFRSF1A/OPTN/OTUD1/RBCK1/RIPK1	7132/10133/220213/10616/8737	5
R-HSA-2871837	FCERI mediated NF-kB activation	9/573	75/8724	0.0561081	0.484877	ENSG00000240065/ENSG00000204264/ENSG00000092010/ENSG00000205220/ENSG00000100911/ENSG00000172575/ENSG00000277791/ENSG00000100906/ENSG00000173039	PSMB9/PSMB8/PSME1/PSMB10/PSME2/RASGRP1/PSMB3/NFKBIA/RELA	5698/5696/5720/5699/5721/10125/5691/4792/5970	9
R-HSA-9678108	SARS-CoV-1 Infection	14/573	134/8724	0.0563632	0.484877	ENSG00000173193/ENSG00000107201/ENSG00000138496/ENSG00000178685/ENSG00000130303/ENSG00000159216/ENSG00000115267/ENSG00000184584/ENSG00000088832/ENSG00000123609/ENSG00000135047/ENSG00000100906/ENSG00000137275/ENSG00000173039	PARP14/RIGI/PARP9/PARP10/BST2/RUNX1/IFIH1/STING1/FKBP1A/NMI/CTSL/NFKBIA/RIPK1/RELA	54625/23586/83666/84875/684/861/64135/340061/2280/9111/1514/4792/8737/5970	14
R-HSA-186797	Signaling by PDGF	7/573	53/8724	0.0567874	0.484877	ENSG00000115415/ENSG00000168610/ENSG00000118785/ENSG00000107263/ENSG00000140564/ENSG00000100311/ENSG00000142156	STAT1/STAT3/SPP1/RAPGEF1/FURIN/PDGFB/COL6A1	6772/6774/6696/2889/5045/5155/1291	7
R-HSA-4641257	Degradation of AXIN	7/573	53/8724	0.0567874	0.484877	ENSG00000240065/ENSG00000204264/ENSG00000092010/ENSG00000205220/ENSG00000100911/ENSG00000118518/ENSG00000277791	PSMB9/PSMB8/PSME1/PSMB10/PSME2/RNF146/PSMB3	5698/5696/5720/5699/5721/81847/5691	7
R-HSA-5668541	TNFR2 non-canonical NF-kB pathway	10/573	87/8724	0.058175	0.490265	ENSG00000240065/ENSG00000204264/ENSG00000102524/ENSG00000092010/ENSG00000205220/ENSG00000067182/ENSG00000100911/ENSG00000120949/ENSG00000277791/ENSG00000111321	PSMB9/PSMB8/TNFSF13B/PSME1/PSMB10/TNFRSF1A/PSME2/TNFRSF8/PSMB3/LTBR	5698/5696/10673/5720/5699/7132/5721/943/5691/4055	10
R-HSA-6803205	TP53 regulates transcription of several additional cell death genes whose specific roles in p53-dependent apoptosis remain uncertain	3/573	14/8724	0.0596268	0.490265	ENSG00000113916/ENSG00000104419/ENSG00000112378	BCL6/NDRG1/PERP	604/10397/64065	3
R-HSA-877312	Regulation of IFNG signaling	3/573	14/8724	0.0596268	0.490265	ENSG00000115415/ENSG00000184557/ENSG00000111679	STAT1/SOCS3/PTPN6	6772/9021/5777	3
R-HSA-918233	TRAF3-dependent IRF activation pathway	3/573	14/8724	0.0596268	0.490265	ENSG00000107201/ENSG00000185507/ENSG00000115267	RIGI/IRF7/IFIH1	23586/3665/64135	3
R-HSA-975577	N-Glycan antennae elongation	3/573	14/8724	0.0596268	0.490265	ENSG00000158470/ENSG00000086062/ENSG00000121578	B4GALT5/B4GALT1/B4GALT4	9334/2683/8702	3
R-HSA-1169091	Activation of NF-kappaB in B cells	8/573	65/8724	0.0614559	0.50015	ENSG00000240065/ENSG00000204264/ENSG00000092010/ENSG00000205220/ENSG00000100911/ENSG00000277791/ENSG00000100906/ENSG00000173039	PSMB9/PSMB8/PSME1/PSMB10/PSME2/PSMB3/NFKBIA/RELA	5698/5696/5720/5699/5721/5691/4792/5970	8
R-HSA-450408	AUF1 (hnRNP D0) binds and destabilizes mRNA	7/573	54/8724	0.0617302	0.50015	ENSG00000240065/ENSG00000204264/ENSG00000092010/ENSG00000205220/ENSG00000100911/ENSG00000277791/ENSG00000106211	PSMB9/PSMB8/PSME1/PSMB10/PSME2/PSMB3/HSPB1	5698/5696/5720/5699/5721/5691/3315	7
R-HSA-6798695	Neutrophil degranulation	33/573	382/8724	0.0629235	0.506124	ENSG00000234745/ENSG00000130303/ENSG00000013364/ENSG00000204525/ENSG00000166710/ENSG00000163131/ENSG00000184584/ENSG00000138413/ENSG00000145703/ENSG00000059804/ENSG00000125730/ENSG00000153395/ENSG00000064601/ENSG00000103381/ENSG00000196776/ENSG00000023318/ENSG00000111679/ENSG00000088986/ENSG00000148175/ENSG00000105383/ENSG00000008516/ENSG00000068650/ENSG00000188811/ENSG00000105649/ENSG00000049860…	HLA-B/BST2/MVP/HLA-C/B2M/CTSS/STING1/IDH1/IQGAP2/SLC2A3/C3/LPCAT1/CTSA/CPPED1/CD47/ERP44/PTPN6/DYNLL1/STOM/CD33/MMP25/ATP11A/NHLRC3/RAB3A/HEXB/B4GALT1/CYSTM1/CTSZ/NCSTN/GSDMD/CD59/PTPRC/GCA	3106/684/9961/3107/567/1520/340061/3417/10788/6515/718/79888/5476/55313/961/23071/5777/8655/2040/945/64386/23250/387921/5864/3074/2683/84418/1522/23385/79792/966/5788/25801	33
R-HSA-8948751	Regulation of PTEN stability and activity	8/573	66/8724	0.0661162	0.527978	ENSG00000240065/ENSG00000204264/ENSG00000171862/ENSG00000092010/ENSG00000205220/ENSG00000100911/ENSG00000118518/ENSG00000277791	PSMB9/PSMB8/PTEN/PSME1/PSMB10/PSME2/RNF146/PSMB3	5698/5696/5728/5720/5699/5721/81847/5691	8
R-HSA-380108	Chemokine receptors bind chemokines	4/573	24/8724	0.068699	0.536292	ENSG00000169245/ENSG00000138755/ENSG00000108691/ENSG00000169248	CXCL10/CXCL9/CCL2/CXCL11	3627/4283/6347/6373	4
R-HSA-400685	Sema4D in semaphorin signaling	4/573	24/8724	0.068699	0.536292	ENSG00000132694/ENSG00000155366/ENSG00000092841/ENSG00000182541	ARHGEF11/RHOC/MYL6/LIMK2	9826/389/4637/3985	4
R-HSA-9717189	Sensory perception of taste	4/573	24/8724	0.068699	0.536292	ENSG00000096433/ENSG00000255837/ENSG00000162572/ENSG00000130529	ITPR3/TAS2R20/SCNN1D/TRPM4	3710/259295/6339/54795	4
R-HSA-9692914	SARS-CoV-1-host interactions	10/573	90/8724	0.0700382	0.536292	ENSG00000107201/ENSG00000130303/ENSG00000159216/ENSG00000115267/ENSG00000184584/ENSG00000088832/ENSG00000123609/ENSG00000100906/ENSG00000137275/ENSG00000173039	RIGI/BST2/RUNX1/IFIH1/STING1/FKBP1A/NMI/NFKBIA/RIPK1/RELA	23586/684/861/64135/340061/2280/9111/4792/8737/5970	10
R-HSA-400253	Circadian Clock	8/573	67/8724	0.0709893	0.536292	ENSG00000130589/ENSG00000275993/ENSG00000072310/ENSG00000140577/ENSG00000105835/ENSG00000151014/ENSG00000177565/ENSG00000095794	HELZ2/LOC102724428/SREBF1/CRTC3/NAMPT/NOCT/TBL1XR1/CREM	85441/102724428/6720/64784/10135/25819/79718/1390	8
R-HSA-1834941	STING mediated induction of host immune responses	3/573	15/8724	0.0710224	0.536292	ENSG00000132109/ENSG00000163565/ENSG00000184584	TRIM21/IFI16/STING1	6737/3428/340061	3
R-HSA-8854691	Interleukin-20 family signaling	3/573	15/8724	0.0710224	0.536292	ENSG00000115415/ENSG00000168610/ENSG00000170581	STAT1/STAT3/STAT2	6772/6774/6773	3
R-HSA-9694631	Maturation of nucleoprotein	3/573	15/8724	0.0710224	0.536292	ENSG00000173193/ENSG00000138496/ENSG00000178685	PARP14/PARP9/PARP10	54625/83666/84875	3
R-HSA-8957322	Metabolism of steroids	13/573	127/8724	0.0731792	0.548844	ENSG00000100600/ENSG00000130589/ENSG00000099194/ENSG00000168306/ENSG00000099377/ENSG00000072310/ENSG00000073734/ENSG00000137869/ENSG00000149809/ENSG00000111424/ENSG00000177565/ENSG00000081479/ENSG00000087076	LGMN/HELZ2/SCD/ACOX2/HSD3B7/SREBF1/ABCB11/CYP19A1/TM7SF2/VDR/TBL1XR1/LRP2/HSD17B14	5641/85441/6319/8309/80270/6720/8647/1588/7108/7421/79718/4036/51171	13
R-HSA-1368108	BMAL1:CLOCK,NPAS2 activates circadian gene expression	4/573	25/8724	0.0777263	0.574037	ENSG00000130589/ENSG00000105835/ENSG00000151014/ENSG00000177565	HELZ2/NAMPT/NOCT/TBL1XR1	85441/10135/25819/79718	4
R-HSA-9013507	NOTCH3 Activation and Transmission of Signal to the Nucleus	4/573	25/8724	0.0777263	0.574037	ENSG00000128917/ENSG00000205155/ENSG00000162736/ENSG00000074181	DLL4/PSENEN/NCSTN/NOTCH3	54567/55851/23385/4854	4
R-HSA-4086398	Ca2+ pathway	7/573	57/8724	0.0780897	0.574037	ENSG00000163251/ENSG00000155363/ENSG00000096433/ENSG00000152284/ENSG00000138795/ENSG00000081059/ENSG00000069966	FZD5/MOV10/ITPR3/TCF7L1/LEF1/TCF7/GNB5	7855/4343/3710/83439/51176/6932/10681	7
R-HSA-2173789	TGF-beta receptor signaling activates SMADs	6/573	46/8724	0.0786259	0.574176	ENSG00000049323/ENSG00000088832/ENSG00000140564/ENSG00000095739/ENSG00000106799/ENSG00000135655	LTBP1/FKBP1A/FURIN/BAMBI/TGFBR1/USP15	4052/2280/5045/25805/7046/9958	6
R-HSA-202424	Downstream TCR signaling	9/573	81/8724	0.0829355	0.58876	ENSG00000240065/ENSG00000204264/ENSG00000171862/ENSG00000092010/ENSG00000205220/ENSG00000100911/ENSG00000277791/ENSG00000100906/ENSG00000173039	PSMB9/PSMB8/PTEN/PSME1/PSMB10/PSME2/PSMB3/NFKBIA/RELA	5698/5696/5728/5720/5699/5721/5691/4792/5970	9
R-HSA-140837	Intrinsic Pathway of Fibrin Clot Formation	3/573	16/8724	0.0833106	0.58876	ENSG00000175899/ENSG00000149131/ENSG00000184500	A2M/SERPING1/PROS1	2/710/5627	3
R-HSA-175474	Assembly Of The HIV Virion	3/573	16/8724	0.0833106	0.58876	ENSG00000140564/ENSG00000141971/ENSG00000167987	FURIN/MVB12A/VPS37C	5045/93343/55048	3
R-HSA-193368	Synthesis of bile acids and bile salts via 7alpha-hydroxycholesterol	3/573	16/8724	0.0833106	0.58876	ENSG00000168306/ENSG00000099377/ENSG00000073734	ACOX2/HSD3B7/ABCB11	8309/80270/8647	3
R-HSA-5607761	Dectin-1 mediated noncanonical NF-kB signaling	7/573	58/8724	0.0840534	0.58876	ENSG00000240065/ENSG00000204264/ENSG00000092010/ENSG00000205220/ENSG00000100911/ENSG00000277791/ENSG00000173039	PSMB9/PSMB8/PSME1/PSMB10/PSME2/PSMB3/RELA	5698/5696/5720/5699/5721/5691/5970	7
R-HSA-5689896	Ovarian tumor domain proteases	5/573	36/8724	0.0841651	0.58876	ENSG00000107201/ENSG00000115267/ENSG00000171862/ENSG00000175073/ENSG00000137275	RIGI/IFIH1/PTEN/VCPIP1/RIPK1	23586/64135/5728/80124/8737	5
R-HSA-1236978	Cross-presentation of soluble exogenous antigens (endosomes)	6/573	47/8724	0.0853967	0.58876	ENSG00000240065/ENSG00000204264/ENSG00000092010/ENSG00000205220/ENSG00000100911/ENSG00000277791	PSMB9/PSMB8/PSME1/PSMB10/PSME2/PSMB3	5698/5696/5720/5699/5721/5691	6
R-HSA-5357905	Regulation of TNFR1 signaling	6/573	47/8724	0.0853967	0.58876	ENSG00000067182/ENSG00000123240/ENSG00000165312/ENSG00000125826/ENSG00000137275/ENSG00000185651	TNFRSF1A/OPTN/OTUD1/RBCK1/RIPK1/UBE2L3	7132/10133/220213/10616/8737/7332	6
R-HSA-9012852	Signaling by NOTCH3	6/573	47/8724	0.0853967	0.58876	ENSG00000115415/ENSG00000128917/ENSG00000164434/ENSG00000205155/ENSG00000162736/ENSG00000074181	STAT1/DLL4/FABP7/PSENEN/NCSTN/NOTCH3	6772/54567/2173/55851/23385/4854	6
R-HSA-2672351	Stimuli-sensing channels	9/573	82/8724	0.0880459	0.60278	ENSG00000155962/ENSG00000168404/ENSG00000118515/ENSG00000148175/ENSG00000137275/ENSG00000134160/ENSG00000162572/ENSG00000130529/ENSG00000186439	CLIC2/MLKL/SGK1/STOM/RIPK1/TRPM1/SCNN1D/TRPM4/TRDN	1193/197259/6446/2040/8737/4308/6339/54795/10345	9
R-HSA-5689880	Ub-specific processing proteases	17/573	182/8724	0.089217	0.60278	ENSG00000240065/ENSG00000204264/ENSG00000107201/ENSG00000184979/ENSG00000115267/ENSG00000171862/ENSG00000092010/ENSG00000205220/ENSG00000100911/ENSG00000180573/ENSG00000118518/ENSG00000277791/ENSG00000100906/ENSG00000137275/ENSG00000184678/ENSG00000106799/ENSG00000135655	PSMB9/PSMB8/RIGI/USP18/IFIH1/PTEN/PSME1/PSMB10/PSME2/H2AC6/RNF146/PSMB3/NFKBIA/RIPK1/H2BC21/TGFBR1/USP15	5698/5696/23586/11274/64135/5728/5720/5699/5721/8334/81847/5691/4792/8737/8349/7046/9958	17
R-HSA-73887	Death Receptor Signaling	14/573	144/8724	0.0902085	0.60278	ENSG00000067182/ENSG00000123240/ENSG00000165312/ENSG00000160145/ENSG00000100906/ENSG00000125826/ENSG00000137275/ENSG00000173039/ENSG00000132694/ENSG00000159842/ENSG00000205155/ENSG00000185651/ENSG00000162736/ENSG00000113319	TNFRSF1A/OPTN/OTUD1/KALRN/NFKBIA/RBCK1/RIPK1/RELA/ARHGEF11/ABR/PSENEN/UBE2L3/NCSTN/RASGRF2	7132/10133/220213/8997/4792/10616/8737/5970/9826/29/55851/7332/23385/5924	14
R-HSA-9755511	KEAP1-NFE2L2 pathway	12/573	119/8724	0.0903662	0.60278	ENSG00000240065/ENSG00000204264/ENSG00000132109/ENSG00000092010/ENSG00000205220/ENSG00000138413/ENSG00000100911/ENSG00000108691/ENSG00000023909/ENSG00000171791/ENSG00000277791/ENSG00000173039	PSMB9/PSMB8/TRIM21/PSME1/PSMB10/IDH1/PSME2/CCL2/GCLM/BCL2/PSMB3/RELA	5698/5696/6737/5720/5699/3417/5721/6347/2730/596/5691/5970	12
R-HSA-3769402	Deactivation of the beta-catenin transactivating complex	5/573	37/8724	0.0923372	0.60278	ENSG00000152284/ENSG00000106829/ENSG00000138795/ENSG00000196781/ENSG00000081059	TCF7L1/TLE4/LEF1/TLE1/TCF7	83439/7091/51176/7088/6932	5
R-HSA-211733	Regulation of activated PAK-2p34 by proteasome mediated degradation	6/573	48/8724	0.0924784	0.60278	ENSG00000240065/ENSG00000204264/ENSG00000092010/ENSG00000205220/ENSG00000100911/ENSG00000277791	PSMB9/PSMB8/PSME1/PSMB10/PSME2/PSMB3	5698/5696/5720/5699/5721/5691	6
R-HSA-381038	XBP1(S) activates chaperone genes	6/573	48/8724	0.0924784	0.60278	ENSG00000068971/ENSG00000158008/ENSG00000159720/ENSG00000160789/ENSG00000175215/ENSG00000100219	PPP2R5B/EXTL1/ATP6V0D1/LMNA/CTDSP2/XBP1	5526/2134/9114/4000/10106/7494	6
R-HSA-5619084	ABC transporter disorders	8/573	71/8724	0.092615	0.60278	ENSG00000240065/ENSG00000204264/ENSG00000092010/ENSG00000205220/ENSG00000100911/ENSG00000073734/ENSG00000101986/ENSG00000277791	PSMB9/PSMB8/PSME1/PSMB10/PSME2/ABCB11/ABCD1/PSMB3	5698/5696/5720/5699/5721/8647/215/5691	8
R-HSA-201681	TCF dependent signaling in response to WNT	18/573	196/8724	0.0928607	0.60278	ENSG00000240065/ENSG00000204264/ENSG00000163251/ENSG00000092010/ENSG00000205220/ENSG00000100911/ENSG00000183762/ENSG00000068971/ENSG00000180573/ENSG00000278828/ENSG00000118518/ENSG00000152284/ENSG00000106829/ENSG00000277791/ENSG00000138795/ENSG00000184678/ENSG00000196781/ENSG00000081059	PSMB9/PSMB8/FZD5/PSME1/PSMB10/PSME2/KREMEN1/PPP2R5B/H2AC6/H3C10/RNF146/TCF7L1/TLE4/PSMB3/LEF1/H2BC21/TLE1/TCF7	5698/5696/7855/5720/5699/5721/83999/5526/8334/8357/81847/83439/7091/5691/51176/8349/7088/6932	18
R-HSA-9711123	Cellular response to chemical stress	18/573	196/8724	0.0928607	0.60278	ENSG00000240065/ENSG00000204264/ENSG00000168610/ENSG00000132109/ENSG00000130589/ENSG00000092010/ENSG00000205220/ENSG00000138413/ENSG00000100911/ENSG00000108691/ENSG00000086991/ENSG00000127511/ENSG00000023909/ENSG00000164294/ENSG00000171791/ENSG00000277791/ENSG00000173039/ENSG00000177565	PSMB9/PSMB8/STAT3/TRIM21/HELZ2/PSME1/PSMB10/IDH1/PSME2/CCL2/NOX4/SIN3B/GCLM/GPX8/BCL2/PSMB3/RELA/TBL1XR1	5698/5696/6774/6737/85441/5720/5699/3417/5721/6347/50507/23309/2730/493869/596/5691/5970/79718	18
R-HSA-1912420	Pre-NOTCH Processing in Golgi	3/573	17/8724	0.0964349	0.607143	ENSG00000140564/ENSG00000086062/ENSG00000074181	FURIN/B4GALT1/NOTCH3	5045/2683/4854	3
R-HSA-8934593	Regulation of RUNX1 Expression and Activity	3/573	17/8724	0.0964349	0.607143	ENSG00000159216/ENSG00000140464/ENSG00000155363	RUNX1/PML/MOV10	861/5371/4343	3
R-HSA-9008059	Interleukin-37 signaling	3/573	17/8724	0.0964349	0.607143	ENSG00000168610/ENSG00000137496/ENSG00000111679	STAT3/IL18BP/PTPN6	6774/10068/5777	3
R-HSA-9694614	Attachment and Entry	3/573	17/8724	0.0964349	0.607143	ENSG00000140564/ENSG00000135047/ENSG00000188157	FURIN/CTSL/AGRN	5045/1514/375790	3
R-HSA-9768919	NPAS4 regulates expression of target genes	3/573	17/8724	0.0964349	0.607143	ENSG00000145632/ENSG00000105835/ENSG00000170345	PLK2/NAMPT/FOS	10769/10135/2353	3
R-HSA-6807070	PTEN Regulation	13/573	133/8724	0.0968148	0.607143	ENSG00000240065/ENSG00000204264/ENSG00000171862/ENSG00000140464/ENSG00000004487/ENSG00000092010/ENSG00000205220/ENSG00000120738/ENSG00000100911/ENSG00000155363/ENSG00000118518/ENSG00000277791/ENSG00000116954	PSMB9/PSMB8/PTEN/PML/KDM1A/PSME1/PSMB10/EGR1/PSME2/MOV10/RNF146/PSMB3/RRAGC	5698/5696/5728/5371/23028/5720/5699/1958/5721/4343/81847/5691/64121	13
R-HSA-186763	Downstream signal transduction	4/573	27/8724	0.0974425	0.607647	ENSG00000115415/ENSG00000168610/ENSG00000107263/ENSG00000100311	STAT1/STAT3/RAPGEF1/PDGFB	6772/6774/2889/5155	4
R-HSA-1169408	ISG15 antiviral mechanism	8/573	72/8724	0.0985525	0.611136	ENSG00000107201/ENSG00000115415/ENSG00000185745/ENSG00000184979/ENSG00000182179/ENSG00000055332/ENSG00000187608/ENSG00000156587	RIGI/STAT1/IFIT1/USP18/UBA7/EIF2AK2/ISG15/UBE2L6	23586/6772/3434/11274/7318/5610/9636/9246	8
R-HSA-350562	Regulation of ornithine decarboxylase (ODC)	6/573	49/8724	0.099867	0.615846	ENSG00000240065/ENSG00000204264/ENSG00000092010/ENSG00000205220/ENSG00000100911/ENSG00000277791	PSMB9/PSMB8/PSME1/PSMB10/PSME2/PSMB3	5698/5696/5720/5699/5721/5691	6
R-HSA-5687128	MAPK6/MAPK4 signaling	9/573	85/8724	0.104472	0.628179	ENSG00000240065/ENSG00000204264/ENSG00000092010/ENSG00000205220/ENSG00000100911/ENSG00000155363/ENSG00000277791/ENSG00000160145/ENSG00000106211	PSMB9/PSMB8/PSME1/PSMB10/PSME2/MOV10/PSMB3/KALRN/HSPB1	5698/5696/5720/5699/5721/4343/5691/8997/3315	9
R-HSA-9833482	PKR-mediated signaling	8/573	73/8724	0.1047	0.628179	ENSG00000115415/ENSG00000168610/ENSG00000055332/ENSG00000187608/ENSG00000156587/ENSG00000160710/ENSG00000176170/ENSG00000108984	STAT1/STAT3/EIF2AK2/ISG15/UBE2L6/ADAR/SPHK1/MAP2K6	6772/6774/5610/9636/9246/103/8877/5608	8
R-HSA-180534	Vpu mediated degradation of CD4	6/573	50/8724	0.107557	0.628179	ENSG00000240065/ENSG00000204264/ENSG00000092010/ENSG00000205220/ENSG00000100911/ENSG00000277791	PSMB9/PSMB8/PSME1/PSMB10/PSME2/PSMB3	5698/5696/5720/5699/5721/5691	6
R-HSA-349425	Autodegradation of the E3 ubiquitin ligase COP1	6/573	50/8724	0.107557	0.628179	ENSG00000240065/ENSG00000204264/ENSG00000092010/ENSG00000205220/ENSG00000100911/ENSG00000277791	PSMB9/PSMB8/PSME1/PSMB10/PSME2/PSMB3	5698/5696/5720/5699/5721/5691	6
R-HSA-69601	Ubiquitin Mediated Degradation of Phosphorylated Cdc25A	6/573	50/8724	0.107557	0.628179	ENSG00000240065/ENSG00000204264/ENSG00000092010/ENSG00000205220/ENSG00000100911/ENSG00000277791	PSMB9/PSMB8/PSME1/PSMB10/PSME2/PSMB3	5698/5696/5720/5699/5721/5691	6
R-HSA-69610	p53-Independent DNA Damage Response	6/573	50/8724	0.107557	0.628179	ENSG00000240065/ENSG00000204264/ENSG00000092010/ENSG00000205220/ENSG00000100911/ENSG00000277791	PSMB9/PSMB8/PSME1/PSMB10/PSME2/PSMB3	5698/5696/5720/5699/5721/5691	6
R-HSA-69613	p53-Independent G1/S DNA damage checkpoint	6/573	50/8724	0.107557	0.628179	ENSG00000240065/ENSG00000204264/ENSG00000092010/ENSG00000205220/ENSG00000100911/ENSG00000277791	PSMB9/PSMB8/PSME1/PSMB10/PSME2/PSMB3	5698/5696/5720/5699/5721/5691	6
R-HSA-75815	Ubiquitin-dependent degradation of Cyclin D	6/573	50/8724	0.107557	0.628179	ENSG00000240065/ENSG00000204264/ENSG00000092010/ENSG00000205220/ENSG00000100911/ENSG00000277791	PSMB9/PSMB8/PSME1/PSMB10/PSME2/PSMB3	5698/5696/5720/5699/5721/5691	6
R-HSA-1251985	Nuclear signaling by ERBB4	4/573	28/8724	0.108092	0.628179	ENSG00000160307/ENSG00000123933/ENSG00000205155/ENSG00000162736	S100B/MXD4/PSENEN/NCSTN	6285/10608/55851/23385	4
R-HSA-2172127	DAP12 interactions	4/573	28/8724	0.108092	0.628179	ENSG00000204592/ENSG00000234745/ENSG00000204525/ENSG00000166710	HLA-E/HLA-B/HLA-C/B2M	3133/3106/3107/567	4
R-HSA-390918	Peroxisomal lipid metabolism	4/573	28/8724	0.108092	0.628179	ENSG00000168306/ENSG00000116882/ENSG00000101986/ENSG00000087008	ACOX2/HAO2/ABCD1/ACOX3	8309/51179/215/8310	4
R-HSA-1368082	RORA activates gene expression	3/573	18/8724	0.110335	0.62856	ENSG00000130589/ENSG00000072310/ENSG00000177565	HELZ2/SREBF1/TBL1XR1	85441/6720/79718	3
R-HSA-164938	Nef-mediates down modulation of cell surface receptors by recruiting them to clathrin adapters	3/573	18/8724	0.110335	0.62856	ENSG00000166710/ENSG00000206503/ENSG00000182287	B2M/HLA-A/AP1S2	567/3105/8905	3
R-HSA-933541	TRAF6 mediated IRF7 activation	3/573	18/8724	0.110335	0.62856	ENSG00000107201/ENSG00000185507/ENSG00000115267	RIGI/IRF7/IFIH1	23586/3665/64135	3
R-HSA-4608870	Asymmetric localization of PCP proteins	7/573	62/8724	0.110423	0.62856	ENSG00000240065/ENSG00000204264/ENSG00000163251/ENSG00000092010/ENSG00000205220/ENSG00000100911/ENSG00000277791	PSMB9/PSMB8/FZD5/PSME1/PSMB10/PSME2/PSMB3	5698/5696/7855/5720/5699/5721/5691	7
R-HSA-169911	Regulation of Apoptosis	6/573	51/8724	0.115544	0.648156	ENSG00000240065/ENSG00000204264/ENSG00000092010/ENSG00000205220/ENSG00000100911/ENSG00000277791	PSMB9/PSMB8/PSME1/PSMB10/PSME2/PSMB3	5698/5696/5720/5699/5721/5691	6
R-HSA-180585	Vif-mediated degradation of APOBEC3G	6/573	51/8724	0.115544	0.648156	ENSG00000240065/ENSG00000204264/ENSG00000092010/ENSG00000205220/ENSG00000100911/ENSG00000277791	PSMB9/PSMB8/PSME1/PSMB10/PSME2/PSMB3	5698/5696/5720/5699/5721/5691	6
R-HSA-977225	Amyloid fiber formation	9/573	87/8724	0.116324	0.648156	ENSG00000166710/ENSG00000156587/ENSG00000140564/ENSG00000180573/ENSG00000142192/ENSG00000278828/ENSG00000184678/ENSG00000205155/ENSG00000162736	B2M/UBE2L6/FURIN/H2AC6/APP/H3C10/H2BC21/PSENEN/NCSTN	567/9246/5045/8334/351/8357/8349/55851/23385	9
R-HSA-5358346	Hedgehog ligand biogenesis	7/573	63/8724	0.117629	0.648156	ENSG00000240065/ENSG00000204264/ENSG00000092010/ENSG00000205220/ENSG00000100911/ENSG00000277791/ENSG00000140323	PSMB9/PSMB8/PSME1/PSMB10/PSME2/PSMB3/DISP2	5698/5696/5720/5699/5721/5691/85455	7
R-HSA-9793380	Formation of paraxial mesoderm	7/573	63/8724	0.117629	0.648156	ENSG00000240065/ENSG00000204264/ENSG00000092010/ENSG00000205220/ENSG00000100911/ENSG00000277791/ENSG00000138795	PSMB9/PSMB8/PSME1/PSMB10/PSME2/PSMB3/LEF1	5698/5696/5720/5699/5721/5691/51176	7
R-HSA-2454202	Fc epsilon receptor (FCERI) signaling	12/573	125/8724	0.118667	0.648156	ENSG00000240065/ENSG00000113263/ENSG00000204264/ENSG00000092010/ENSG00000205220/ENSG00000100911/ENSG00000096433/ENSG00000172575/ENSG00000170345/ENSG00000277791/ENSG00000100906/ENSG00000173039	PSMB9/ITK/PSMB8/PSME1/PSMB10/PSME2/ITPR3/RASGRP1/FOS/PSMB3/NFKBIA/RELA	5698/3702/5696/5720/5699/5721/3710/10125/2353/5691/4792/5970	12
R-HSA-9634815	Transcriptional Regulation by NPAS4	4/573	29/8724	0.119239	0.648156	ENSG00000145632/ENSG00000155363/ENSG00000105835/ENSG00000170345	PLK2/MOV10/NAMPT/FOS	10769/4343/10135/2353	4
R-HSA-9006925	Intracellular signaling by second messengers	23/573	270/8724	0.119256	0.648156	ENSG00000240065/ENSG00000204264/ENSG00000171862/ENSG00000140464/ENSG00000004487/ENSG00000092010/ENSG00000205220/ENSG00000120738/ENSG00000163600/ENSG00000100911/ENSG00000155363/ENSG00000096433/ENSG00000068971/ENSG00000183943/ENSG00000173175/ENSG00000118515/ENSG00000155629/ENSG00000100311/ENSG00000118518/ENSG00000277791/ENSG00000116954/ENSG00000185950/ENSG00000186111	PSMB9/PSMB8/PTEN/PML/KDM1A/PSME1/PSMB10/EGR1/ICOS/PSME2/MOV10/ITPR3/PPP2R5B/PRKX/ADCY5/SGK1/PIK3AP1/PDGFB/RNF146/PSMB3/RRAGC/IRS2/PIP5K1C	5698/5696/5728/5371/23028/5720/5699/1958/29851/5721/4343/3710/5526/5613/111/6446/118788/5155/81847/5691/64121/8660/23396	23
R-HSA-1483257	Phospholipid metabolism	17/573	190/8724	0.119367	0.648156	ENSG00000171862/ENSG00000105559/ENSG00000186281/ENSG00000158669/ENSG00000103502/ENSG00000153395/ENSG00000188257/ENSG00000133321/ENSG00000176454/ENSG00000090975/ENSG00000177666/ENSG00000214530/ENSG00000186111/ENSG00000103043/ENSG00000132793/ENSG00000135241/ENSG00000103066	PTEN/PLEKHA4/GPAT2/GPAT4/CDIPT/LPCAT1/PLA2G2A/PLAAT4/LPCAT4/PITPNM2/PNPLA2/STARD10/PIP5K1C/VAC14/LPIN3/PNPLA8/PLA2G15	5728/57664/150763/137964/10423/79888/5320/5920/254531/57605/57104/10809/23396/55697/64900/50640/23659	17
R-HSA-3858494	Beta-catenin independent WNT signaling	13/573	138/8724	0.119705	0.648156	ENSG00000240065/ENSG00000204264/ENSG00000163251/ENSG00000092010/ENSG00000205220/ENSG00000100911/ENSG00000155363/ENSG00000096433/ENSG00000152284/ENSG00000277791/ENSG00000138795/ENSG00000081059/ENSG00000069966	PSMB9/PSMB8/FZD5/PSME1/PSMB10/PSME2/MOV10/ITPR3/TCF7L1/PSMB3/LEF1/TCF7/GNB5	5698/5696/7855/5720/5699/5721/4343/3710/83439/5691/51176/6932/10681	13
R-HSA-9762114	GSK3B and BTRC:CUL1-mediated-degradation of NFE2L2	6/573	52/8724	0.123819	0.660448	ENSG00000240065/ENSG00000204264/ENSG00000092010/ENSG00000205220/ENSG00000100911/ENSG00000277791	PSMB9/PSMB8/PSME1/PSMB10/PSME2/PSMB3	5698/5696/5720/5699/5721/5691	6
R-HSA-3781865	Diseases of glycosylation	12/573	126/8724	0.123827	0.660448	ENSG00000185499/ENSG00000064601/ENSG00000178031/ENSG00000143382/ENSG00000213930/ENSG00000119523/ENSG00000049860/ENSG00000086062/ENSG00000188157/ENSG00000149541/ENSG00000176945/ENSG00000074181	MUC1/CTSA/ADAMTSL1/ADAMTSL4/GALT/ALG2/HEXB/B4GALT1/AGRN/B3GAT3/MUC20/NOTCH3	4582/5476/92949/54507/2592/85365/3074/2683/375790/26229/200958/4854	12
R-HSA-2022870	Chondroitin sulfate biosynthesis	3/573	19/8724	0.12495	0.660448	ENSG00000147408/ENSG00000171310/ENSG00000154080	CSGALNACT1/CHST11/CHST9	55790/50515/83539	3
R-HSA-5627117	RHO GTPases Activate ROCKs	3/573	19/8724	0.12495	0.660448	ENSG00000155366/ENSG00000092841/ENSG00000182541	RHOC/MYL6/LIMK2	389/4637/3985	3
R-HSA-5669034	TNFs bind their physiological receptors	3/573	19/8724	0.12495	0.660448	ENSG00000102524/ENSG00000067182/ENSG00000120949	TNFSF13B/TNFRSF1A/TNFRSF8	10673/7132/943	3
R-HSA-5213460	RIPK1-mediated regulated necrosis	4/573	30/8724	0.130858	0.671002	ENSG00000168404/ENSG00000137275/ENSG00000132589/ENSG00000185651	MLKL/RIPK1/FLOT2/UBE2L3	197259/8737/2319/7332	4
R-HSA-5675482	Regulation of necroptotic cell death	4/573	30/8724	0.130858	0.671002	ENSG00000168404/ENSG00000137275/ENSG00000132589/ENSG00000185651	MLKL/RIPK1/FLOT2/UBE2L3	197259/8737/2319/7332	4
R-HSA-201722	Formation of the beta-catenin:TCF transactivating complex	8/573	77/8724	0.131343	0.671002	ENSG00000180573/ENSG00000278828/ENSG00000152284/ENSG00000106829/ENSG00000138795/ENSG00000184678/ENSG00000196781/ENSG00000081059	H2AC6/H3C10/TCF7L1/TLE4/LEF1/H2BC21/TLE1/TCF7	8334/8357/83439/7091/51176/8349/7088/6932	8
R-HSA-1257604	PIP3 activates AKT signaling	20/573	233/8724	0.131726	0.671002	ENSG00000240065/ENSG00000204264/ENSG00000171862/ENSG00000140464/ENSG00000004487/ENSG00000092010/ENSG00000205220/ENSG00000120738/ENSG00000163600/ENSG00000100911/ENSG00000155363/ENSG00000068971/ENSG00000118515/ENSG00000155629/ENSG00000100311/ENSG00000118518/ENSG00000277791/ENSG00000116954/ENSG00000185950/ENSG00000186111	PSMB9/PSMB8/PTEN/PML/KDM1A/PSME1/PSMB10/EGR1/ICOS/PSME2/MOV10/PPP2R5B/SGK1/PIK3AP1/PDGFB/RNF146/PSMB3/RRAGC/IRS2/PIP5K1C	5698/5696/5728/5371/23028/5720/5699/1958/29851/5721/4343/5526/6446/118788/5155/81847/5691/64121/8660/23396	20
R-HSA-174113	SCF-beta-TrCP mediated degradation of Emi1	6/573	53/8724	0.132376	0.671002	ENSG00000240065/ENSG00000204264/ENSG00000092010/ENSG00000205220/ENSG00000100911/ENSG00000277791	PSMB9/PSMB8/PSME1/PSMB10/PSME2/PSMB3	5698/5696/5720/5699/5721/5691	6
R-HSA-8854050	FBXL7 down-regulates AURKA during mitotic entry and in early mitosis	6/573	53/8724	0.132376	0.671002	ENSG00000240065/ENSG00000204264/ENSG00000092010/ENSG00000205220/ENSG00000100911/ENSG00000277791	PSMB9/PSMB8/PSME1/PSMB10/PSME2/PSMB3	5698/5696/5720/5699/5721/5691	6
R-HSA-8939236	RUNX1 regulates transcription of genes involved in differentiation of HSCs	11/573	115/8724	0.133587	0.671002	ENSG00000240065/ENSG00000204264/ENSG00000159216/ENSG00000092010/ENSG00000205220/ENSG00000100911/ENSG00000140262/ENSG00000180573/ENSG00000278828/ENSG00000277791/ENSG00000184678	PSMB9/PSMB8/RUNX1/PSME1/PSMB10/PSME2/TCF12/H2AC6/H3C10/PSMB3/H2BC21	5698/5696/861/5720/5699/5721/6938/8334/8357/5691/8349	11
R-HSA-381119	Unfolded Protein Response (UPR)	9/573	90/8724	0.135421	0.671002	ENSG00000108691/ENSG00000068971/ENSG00000179218/ENSG00000158008/ENSG00000159720/ENSG00000160789/ENSG00000175215/ENSG00000044574/ENSG00000100219	CCL2/PPP2R5B/CALR/EXTL1/ATP6V0D1/LMNA/CTDSP2/HSPA5/XBP1	6347/5526/811/2134/9114/4000/10106/3309/7494	9
R-HSA-174403	Glutathione synthesis and recycling	2/573	2024-10-01	0.136618	0.671002	ENSG00000128965/ENSG00000023909	CHAC1/GCLM	79094/2730	2
R-HSA-389948	PD-1 signaling	2/573	2024-10-01	0.136618	0.671002	ENSG00000120217/ENSG00000111679	CD274/PTPN6	29126/5777	2
R-HSA-418889	Caspase activation via Dependence Receptors in the absence of ligand	2/573	2024-10-01	0.136618	0.671002	ENSG00000167657/ENSG00000035664	DAPK3/DAPK2	1613/23604	2
R-HSA-8866907	Activation of the TFAP2 (AP-2) family of transcription factors	2/573	2024-10-01	0.136618	0.671002	ENSG00000164442/ENSG00000137203	CITED2/TFAP2A	10370/7020	2
R-HSA-9020956	Interleukin-27 signaling	2/573	2024-10-01	0.136618	0.671002	ENSG00000115415/ENSG00000168610	STAT1/STAT3	6772/6774	2
R-HSA-9701898	STAT3 nuclear events downstream of ALK signaling	2/573	2024-10-01	0.136618	0.671002	ENSG00000168610/ENSG00000120217	STAT3/CD274	6774/29126	2
R-HSA-9754189	Germ layer formation at gastrulation	2/573	2024-10-01	0.136618	0.671002	ENSG00000138795/ENSG00000081059	LEF1/TCF7	51176/6932	2
R-HSA-9836573	Mitochondrial RNA degradation	2/573	2024-10-01	0.136618	0.671002	ENSG00000164896/ENSG00000138035	FASTK/PNPT1	10922/87178	2
R-HSA-2426168	Activation of gene expression by SREBF (SREBP)	5/573	42/8724	0.138854	0.672704	ENSG00000130589/ENSG00000099194/ENSG00000072310/ENSG00000149809/ENSG00000177565	HELZ2/SCD/SREBF1/TM7SF2/TBL1XR1	85441/6319/6720/7108/79718	5
R-HSA-210500	Glutamate Neurotransmitter Release Cycle	3/573	20/8724	0.140214	0.672704	ENSG00000134294/ENSG00000105649/ENSG00000104888	SLC38A2/RAB3A/SLC17A7	54407/5864/57030	3
R-HSA-3781860	Diseases associated with N-glycosylation of proteins	3/573	20/8724	0.140214	0.672704	ENSG00000064601/ENSG00000119523/ENSG00000086062	CTSA/ALG2/B4GALT1	5476/85365/2683	3
R-HSA-9671555	Signaling by PDGFR in disease	3/573	20/8724	0.140214	0.672704	ENSG00000115415/ENSG00000168610/ENSG00000107104	STAT1/STAT3/KANK1	6772/6774/23189	3
R-HSA-4641258	Degradation of DVL	6/573	54/8724	0.141207	0.672704	ENSG00000240065/ENSG00000204264/ENSG00000092010/ENSG00000205220/ENSG00000100911/ENSG00000277791	PSMB9/PSMB8/PSME1/PSMB10/PSME2/PSMB3	5698/5696/5720/5699/5721/5691	6
R-HSA-5362768	Hh mutants are degraded by ERAD	6/573	54/8724	0.141207	0.672704	ENSG00000240065/ENSG00000204264/ENSG00000092010/ENSG00000205220/ENSG00000100911/ENSG00000277791	PSMB9/PSMB8/PSME1/PSMB10/PSME2/PSMB3	5698/5696/5720/5699/5721/5691	6
R-HSA-9604323	Negative regulation of NOTCH4 signaling	6/573	54/8724	0.141207	0.672704	ENSG00000240065/ENSG00000204264/ENSG00000092010/ENSG00000205220/ENSG00000100911/ENSG00000277791	PSMB9/PSMB8/PSME1/PSMB10/PSME2/PSMB3	5698/5696/5720/5699/5721/5691	6
R-HSA-9758941	Gastrulation	9/573	91/8724	0.142128	0.674198	ENSG00000240065/ENSG00000204264/ENSG00000092010/ENSG00000205220/ENSG00000100911/ENSG00000277791/ENSG00000138795/ENSG00000197905/ENSG00000081059	PSMB9/PSMB8/PSME1/PSMB10/PSME2/PSMB3/LEF1/TEAD4/TCF7	5698/5696/5720/5699/5721/5691/51176/7004/6932	9
R-HSA-450282	MAPK targets/ Nuclear events mediated by MAP kinases	4/573	31/8724	0.142924	0.675088	ENSG00000139318/ENSG00000117676/ENSG00000170345/ENSG00000105053	DUSP6/RPS6KA1/FOS/VRK3	1848/6195/2353/51231	4
R-HSA-8878171	Transcriptional regulation by RUNX1	18/573	209/8724	0.143707	0.67591	ENSG00000240065/ENSG00000204264/ENSG00000159216/ENSG00000140464/ENSG00000184557/ENSG00000092010/ENSG00000205220/ENSG00000100911/ENSG00000155363/ENSG00000127511/ENSG00000168301/ENSG00000140262/ENSG00000180573/ENSG00000278828/ENSG00000143387/ENSG00000135047/ENSG00000277791/ENSG00000184678	PSMB9/PSMB8/RUNX1/PML/SOCS3/PSME1/PSMB10/PSME2/MOV10/SIN3B/KCTD6/TCF12/H2AC6/H3C10/CTSK/CTSL/PSMB3/H2BC21	5698/5696/861/5371/9021/5720/5699/5721/4343/23309/200845/6938/8334/8357/1513/1514/5691/8349	18
R-HSA-6811438	Intra-Golgi traffic	5/573	43/8724	0.149202	0.698058	ENSG00000105402/ENSG00000117643/ENSG00000111885/ENSG00000108669/ENSG00000100228	NAPA/MAN1C1/MAN1A1/CYTH1/RAB36	8775/57134/4121/9267/9609	5
R-HSA-69541	Stabilization of p53	6/573	55/8724	0.150303	0.698058	ENSG00000240065/ENSG00000204264/ENSG00000092010/ENSG00000205220/ENSG00000100911/ENSG00000277791	PSMB9/PSMB8/PSME1/PSMB10/PSME2/PSMB3	5698/5696/5720/5699/5721/5691	6
R-HSA-8941858	Regulation of RUNX3 expression and activity	6/573	55/8724	0.150303	0.698058	ENSG00000240065/ENSG00000204264/ENSG00000092010/ENSG00000205220/ENSG00000100911/ENSG00000277791	PSMB9/PSMB8/PSME1/PSMB10/PSME2/PSMB3	5698/5696/5720/5699/5721/5691	6
R-HSA-9634638	Estrogen-dependent nuclear events downstream of ESR-membrane signaling	3/573	21/8724	0.156063	0.721792	ENSG00000170345/ENSG00000171791/ENSG00000152332	FOS/BCL2/UHMK1	2353/596/127933	3
R-HSA-9018519	Estrogen-dependent gene expression	12/573	132/8724	0.157364	0.722079	ENSG00000159216/ENSG00000004487/ENSG00000155363/ENSG00000171940/ENSG00000168301/ENSG00000188342/ENSG00000180573/ENSG00000170345/ENSG00000278828/ENSG00000171791/ENSG00000107104/ENSG00000184678	RUNX1/KDM1A/MOV10/ZNF217/KCTD6/GTF2F2/H2AC6/FOS/H3C10/BCL2/KANK1/H2BC21	861/23028/4343/7764/200845/2963/8334/2353/8357/596/23189/8349	12
R-HSA-500792	GPCR ligand binding	19/573	226/8724	0.159359	0.722079	ENSG00000181104/ENSG00000163251/ENSG00000169245/ENSG00000144407/ENSG00000138755/ENSG00000108691/ENSG00000125730/ENSG00000135925/ENSG00000180914/ENSG00000169248/ENSG00000180616/ENSG00000142192/ENSG00000255837/ENSG00000108849/ENSG00000148926/ENSG00000004948/ENSG00000131096/ENSG00000129951/ENSG00000069966	F2R/FZD5/CXCL10/PTH2R/CXCL9/CCL2/C3/WNT10A/OXTR/CXCL11/SSTR2/APP/TAS2R20/PPY/ADM/CALCR/PYY/PLPPR3/GNB5	2149/7855/3627/5746/4283/6347/718/80326/5021/6373/6752/351/259295/5539/133/799/5697/79948/10681	19
R-HSA-75893	TNF signaling	6/573	56/8724	0.159653	0.722079	ENSG00000067182/ENSG00000123240/ENSG00000165312/ENSG00000125826/ENSG00000137275/ENSG00000185651	TNFRSF1A/OPTN/OTUD1/RBCK1/RIPK1/UBE2L3	7132/10133/220213/10616/8737/7332	6
R-HSA-879415	Advanced glycosylation endproduct receptor signaling	2/573	2024-11-01	0.160028	0.722079	ENSG00000160307/ENSG00000142192	S100B/APP	6285/351	2
R-HSA-8984722	Interleukin-35 Signalling	2/573	2024-11-01	0.160028	0.722079	ENSG00000115415/ENSG00000168610	STAT1/STAT3	6772/6774	2
R-HSA-9754560	SARS-CoV-2 modulates autophagy	2/573	2024-11-01	0.160028	0.722079	ENSG00000215305/ENSG00000166887	VPS16/VPS39	64601/23339	2
R-HSA-382556	ABC-family proteins mediated transport	9/573	94/8724	0.163233	0.725353	ENSG00000240065/ENSG00000204264/ENSG00000092010/ENSG00000205220/ENSG00000100911/ENSG00000101986/ENSG00000277791/ENSG00000064687/ENSG00000121270	PSMB9/PSMB8/PSME1/PSMB10/PSME2/ABCD1/PSMB3/ABCA7/ABCC11	5698/5696/5720/5699/5721/215/5691/10347/85320	9
R-HSA-5689603	UCH proteinases	9/573	94/8724	0.163233	0.725353	ENSG00000240065/ENSG00000204264/ENSG00000092010/ENSG00000205220/ENSG00000100911/ENSG00000180573/ENSG00000277791/ENSG00000106799/ENSG00000135655	PSMB9/PSMB8/PSME1/PSMB10/PSME2/H2AC6/PSMB3/TGFBR1/USP15	5698/5696/5720/5699/5721/8334/5691/7046/9958	9
R-HSA-416476	G alpha (q) signalling events	12/573	133/8724	0.163369	0.725353	ENSG00000181104/ENSG00000117676/ENSG00000096433/ENSG00000180914/ENSG00000172575/ENSG00000145214/ENSG00000142192/ENSG00000160145/ENSG00000143248/ENSG00000116741/ENSG00000069966/ENSG00000090104	F2R/RPS6KA1/ITPR3/OXTR/RASGRP1/DGKQ/APP/KALRN/RGS5/RGS2/GNB5/RGS1	2149/6195/3710/5021/10125/1609/351/8997/8490/5997/10681/5996	12
R-HSA-109581	Apoptosis	15/573	173/8724	0.164221	0.725353	ENSG00000240065/ENSG00000204264/ENSG00000168610/ENSG00000092010/ENSG00000205220/ENSG00000100911/ENSG00000105928/ENSG00000088986/ENSG00000171791/ENSG00000167657/ENSG00000277791/ENSG00000137275/ENSG00000160789/ENSG00000035664/ENSG00000104518	PSMB9/PSMB8/STAT3/PSME1/PSMB10/PSME2/GSDME/DYNLL1/BCL2/DAPK3/PSMB3/RIPK1/LMNA/DAPK2/GSDMD	5698/5696/6774/5720/5699/5721/1687/8655/596/1613/5691/8737/4000/23604/79792	15
R-HSA-1638074	Keratan sulfate/keratin metabolism	4/573	33/8724	0.168282	0.725353	ENSG00000158470/ENSG00000049860/ENSG00000086062/ENSG00000121578	B4GALT5/HEXB/B4GALT1/B4GALT4	9334/3074/2683/8702	4
R-HSA-419037	NCAM1 interactions	4/573	33/8724	0.168282	0.725353	ENSG00000142156/ENSG00000100346/ENSG00000188157/ENSG00000006283	COL6A1/CACNA1I/AGRN/CACNA1G	1291/8911/375790/8913	4
R-HSA-9029569	NR1H3 & NR1H2 regulate gene expression linked to cholesterol transport and efflux	4/573	33/8724	0.168282	0.725353	ENSG00000004487/ENSG00000155363/ENSG00000087237/ENSG00000177565	KDM1A/MOV10/CETP/TBL1XR1	23028/4343/1071/79718	4
R-HSA-5387390	Hh mutants abrogate ligand secretion	6/573	57/8724	0.169249	0.725353	ENSG00000240065/ENSG00000204264/ENSG00000092010/ENSG00000205220/ENSG00000100911/ENSG00000277791	PSMB9/PSMB8/PSME1/PSMB10/PSME2/PSMB3	5698/5696/5720/5699/5721/5691	6
R-HSA-5610780	Degradation of GLI1 by the proteasome	6/573	57/8724	0.169249	0.725353	ENSG00000240065/ENSG00000204264/ENSG00000092010/ENSG00000205220/ENSG00000100911/ENSG00000277791	PSMB9/PSMB8/PSME1/PSMB10/PSME2/PSMB3	5698/5696/5720/5699/5721/5691	6
R-HSA-5610783	Degradation of GLI2 by the proteasome	6/573	57/8724	0.169249	0.725353	ENSG00000240065/ENSG00000204264/ENSG00000092010/ENSG00000205220/ENSG00000100911/ENSG00000277791	PSMB9/PSMB8/PSME1/PSMB10/PSME2/PSMB3	5698/5696/5720/5699/5721/5691	6
R-HSA-5610785	GLI3 is processed to GLI3R by the proteasome	6/573	57/8724	0.169249	0.725353	ENSG00000240065/ENSG00000204264/ENSG00000092010/ENSG00000205220/ENSG00000100911/ENSG00000277791	PSMB9/PSMB8/PSME1/PSMB10/PSME2/PSMB3	5698/5696/5720/5699/5721/5691	6
R-HSA-5676590	NIK-->noncanonical NF-kB signaling	6/573	57/8724	0.169249	0.725353	ENSG00000240065/ENSG00000204264/ENSG00000092010/ENSG00000205220/ENSG00000100911/ENSG00000277791	PSMB9/PSMB8/PSME1/PSMB10/PSME2/PSMB3	5698/5696/5720/5699/5721/5691	6
R-HSA-5678895	Defective CFTR causes cystic fibrosis	6/573	57/8724	0.169249	0.725353	ENSG00000240065/ENSG00000204264/ENSG00000092010/ENSG00000205220/ENSG00000100911/ENSG00000277791	PSMB9/PSMB8/PSME1/PSMB10/PSME2/PSMB3	5698/5696/5720/5699/5721/5691	6
R-HSA-114508	Effects of PIP2 hydrolysis	3/573	22/8724	0.172433	0.727761	ENSG00000096433/ENSG00000172575/ENSG00000145214	ITPR3/RASGRP1/DGKQ	3710/10125/1609	3
R-HSA-198753	ERK/MAPK targets	3/573	22/8724	0.172433	0.727761	ENSG00000139318/ENSG00000117676/ENSG00000105053	DUSP6/RPS6KA1/VRK3	1848/6195/51231	3
R-HSA-2979096	NOTCH2 Activation and Transmission of Signal to the Nucleus	3/573	22/8724	0.172433	0.727761	ENSG00000128917/ENSG00000205155/ENSG00000162736	DLL4/PSENEN/NCSTN	54567/55851/23385	3
R-HSA-9717207	Sensory perception of sweet, bitter, and umami (glutamate) taste	3/573	22/8724	0.172433	0.727761	ENSG00000096433/ENSG00000255837/ENSG00000130529	ITPR3/TAS2R20/TRPM4	3710/259295/54795	3
R-HSA-199992	trans-Golgi Network Vesicle Budding	7/573	70/8724	0.174438	0.730665	ENSG00000105402/ENSG00000178950/ENSG00000142192/ENSG00000047579/ENSG00000101160/ENSG00000103496/ENSG00000182287	NAPA/GAK/APP/DTNBP1/CTSZ/STX4/AP1S2	8775/2580/351/84062/1522/6810/8905	7
R-HSA-8939902	Regulation of RUNX2 expression and activity	7/573	70/8724	0.174438	0.730665	ENSG00000240065/ENSG00000204264/ENSG00000115415/ENSG00000092010/ENSG00000205220/ENSG00000100911/ENSG00000277791	PSMB9/PSMB8/STAT1/PSME1/PSMB10/PSME2/PSMB3	5698/5696/6772/5720/5699/5721/5691	7
R-HSA-5621481	C-type lectin receptors (CLRs)	11/573	122/8724	0.177123	0.732407	ENSG00000240065/ENSG00000204264/ENSG00000092010/ENSG00000185499/ENSG00000205220/ENSG00000100911/ENSG00000096433/ENSG00000277791/ENSG00000100906/ENSG00000173039/ENSG00000176945	PSMB9/PSMB8/PSME1/MUC1/PSMB10/PSME2/ITPR3/PSMB3/NFKBIA/RELA/MUC20	5698/5696/5720/4582/5699/5721/3710/5691/4792/5970/200958	11
R-HSA-5607764	CLEC7A (Dectin-1) signaling	9/573	96/8724	0.178086	0.732407	ENSG00000240065/ENSG00000204264/ENSG00000092010/ENSG00000205220/ENSG00000100911/ENSG00000096433/ENSG00000277791/ENSG00000100906/ENSG00000173039	PSMB9/PSMB8/PSME1/PSMB10/PSME2/ITPR3/PSMB3/NFKBIA/RELA	5698/5696/5720/5699/5721/3710/5691/4792/5970	9
R-HSA-9006931	Signaling by Nuclear Receptors	21/573	258/8724	0.180333	0.732407	ENSG00000159216/ENSG00000004487/ENSG00000099194/ENSG00000155363/ENSG00000171940/ENSG00000072310/ENSG00000168301/ENSG00000188342/ENSG00000180573/ENSG00000170345/ENSG00000278828/ENSG00000171791/ENSG00000107104/ENSG00000152332/ENSG00000240857/ENSG00000087237/ENSG00000184678/ENSG00000176170/ENSG00000106211/ENSG00000177565/ENSG00000069966	RUNX1/KDM1A/SCD/MOV10/ZNF217/SREBF1/KCTD6/GTF2F2/H2AC6/FOS/H3C10/BCL2/KANK1/UHMK1/RDH14/CETP/H2BC21/SPHK1/HSPB1/TBL1XR1/GNB5	861/23028/6319/4343/7764/6720/200845/2963/8334/2353/8357/596/23189/127933/57665/1071/8349/8877/3315/79718/10681	21
R-HSA-418346	Platelet homeostasis	7/573	71/8724	0.183387	0.732407	ENSG00000089041/ENSG00000096433/ENSG00000068971/ENSG00000111679/ENSG00000135124/ENSG00000135643/ENSG00000069966	P2RX7/ITPR3/PPP2R5B/PTPN6/P2RX4/KCNMB4/GNB5	5027/3710/5526/5777/5025/27345/10681	7
R-HSA-140875	Common Pathway of Fibrin Clot Formation	2/573	2024-12-01	0.184091	0.732407	ENSG00000181104/ENSG00000184500	F2R/PROS1	2149/5627	2
R-HSA-209560	NF-kB is activated and signals survival	2/573	2024-12-01	0.184091	0.732407	ENSG00000100906/ENSG00000173039	NFKBIA/RELA	4792/5970	2
R-HSA-3270619	IRF3-mediated induction of type I IFN	2/573	2024-12-01	0.184091	0.732407	ENSG00000163565/ENSG00000184584	IFI16/STING1	3428/340061	2
R-HSA-5083625	Defective GALNT3 causes HFTC	2/573	2024-12-01	0.184091	0.732407	ENSG00000185499/ENSG00000176945	MUC1/MUC20	4582/200958	2
R-HSA-5083636	Defective GALNT12 causes CRCS1	2/573	2024-12-01	0.184091	0.732407	ENSG00000185499/ENSG00000176945	MUC1/MUC20	4582/200958	2
R-HSA-5686938	Regulation of TLR by endogenous ligand	2/573	2024-12-01	0.184091	0.732407	ENSG00000105928/ENSG00000104518	GSDME/GSDMD	1687/79792	2
R-HSA-9013973	TICAM1-dependent activation of IRF3/IRF7	2/573	2024-12-01	0.184091	0.732407	ENSG00000185507/ENSG00000164342	IRF7/TLR3	3665/7098	2
R-HSA-9027284	Erythropoietin activates RAS	2/573	2024-12-01	0.184091	0.732407	ENSG00000107263/ENSG00000185950	RAPGEF1/IRS2	2889/8660	2
R-HSA-9673767	Signaling by PDGFRA transmembrane, juxtamembrane and kinase domain mutants	2/573	2024-12-01	0.184091	0.732407	ENSG00000115415/ENSG00000168610	STAT1/STAT3	6772/6774	2
R-HSA-9673770	Signaling by PDGFRA extracellular domain mutants	2/573	2024-12-01	0.184091	0.732407	ENSG00000115415/ENSG00000168610	STAT1/STAT3	6772/6774	2
R-HSA-5673001	RAF/MAP kinase cascade	19/573	232/8724	0.187837	0.737123	ENSG00000240065/ENSG00000204264/ENSG00000158186/ENSG00000092010/ENSG00000139318/ENSG00000205220/ENSG00000100911/ENSG00000132670/ENSG00000068971/ENSG00000172575/ENSG00000100311/ENSG00000277791/ENSG00000185950/ENSG00000100385/ENSG00000152689/ENSG00000141068/ENSG00000113319/ENSG00000130829/ENSG00000213465	PSMB9/PSMB8/MRAS/PSME1/DUSP6/PSMB10/PSME2/PTPRA/PPP2R5B/RASGRP1/PDGFB/PSMB3/IRS2/IL2RB/RASGRP3/KSR1/RASGRF2/DUSP9/ARL2	5698/5696/22808/5720/1848/5699/5721/5786/5526/10125/5155/5691/8660/3560/25780/8844/5924/1852/402	19
R-HSA-372790	Signaling by GPCR	33/573	428/8724	0.188172	0.737123	ENSG00000181104/ENSG00000163251/ENSG00000169245/ENSG00000144407/ENSG00000138755/ENSG00000108691/ENSG00000117676/ENSG00000125730/ENSG00000135925/ENSG00000096433/ENSG00000180914/ENSG00000183943/ENSG00000173175/ENSG00000172575/ENSG00000145214/ENSG00000169248/ENSG00000180616/ENSG00000142192/ENSG00000255837/ENSG00000160145/ENSG00000108849/ENSG00000132694/ENSG00000159842/ENSG00000155366/ENSG00000148926…	F2R/FZD5/CXCL10/PTH2R/CXCL9/CCL2/RPS6KA1/C3/WNT10A/ITPR3/OXTR/PRKX/ADCY5/RASGRP1/DGKQ/CXCL11/SSTR2/APP/TAS2R20/KALRN/PPY/ARHGEF11/ABR/RHOC/ADM/RGS5/CALCR/PYY/PLPPR3/RGS2/RASGRF2/GNB5/RGS1	2149/7855/3627/5746/4283/6347/6195/718/80326/3710/5021/5613/111/10125/1609/6373/6752/351/259295/8997/5539/9826/29/389/133/8490/799/5697/79948/5997/5924/10681/5996	33
R-HSA-187577	SCF(Skp2)-mediated degradation of p27/p21	6/573	59/8724	0.189133	0.737123	ENSG00000240065/ENSG00000204264/ENSG00000092010/ENSG00000205220/ENSG00000100911/ENSG00000277791	PSMB9/PSMB8/PSME1/PSMB10/PSME2/PSMB3	5698/5696/5720/5699/5721/5691	6
R-HSA-202433	Generation of second messenger molecules	3/573	23/8724	0.189261	0.737123	ENSG00000113263/ENSG00000082074/ENSG00000134256	ITK/FYB1/CD101	3702/2533/9398	3
R-HSA-9013508	NOTCH3 Intracellular Domain Regulates Transcription	3/573	23/8724	0.189261	0.737123	ENSG00000115415/ENSG00000164434/ENSG00000074181	STAT1/FABP7/NOTCH3	6772/2173/4854	3
R-HSA-9705462	Inactivation of CSF3 (G-CSF) signaling	3/573	23/8724	0.189261	0.737123	ENSG00000115415/ENSG00000168610/ENSG00000184557	STAT1/STAT3/SOCS3	6772/6774/9021	3
R-HSA-5683057	MAPK family signaling cascades	22/573	275/8724	0.194781	0.755966	ENSG00000240065/ENSG00000204264/ENSG00000158186/ENSG00000092010/ENSG00000139318/ENSG00000205220/ENSG00000100911/ENSG00000155363/ENSG00000132670/ENSG00000068971/ENSG00000172575/ENSG00000100311/ENSG00000277791/ENSG00000160145/ENSG00000185950/ENSG00000100385/ENSG00000152689/ENSG00000106211/ENSG00000141068/ENSG00000113319/ENSG00000130829/ENSG00000213465	PSMB9/PSMB8/MRAS/PSME1/DUSP6/PSMB10/PSME2/MOV10/PTPRA/PPP2R5B/RASGRP1/PDGFB/PSMB3/KALRN/IRS2/IL2RB/RASGRP3/HSPB1/KSR1/RASGRF2/DUSP9/ARL2	5698/5696/22808/5720/1848/5699/5721/4343/5786/5526/10125/5155/5691/8997/8660/3560/25780/3315/8844/5924/1852/402	22
R-HSA-373080	Class B/2 (Secretin family receptors)	6/573	60/8724	0.199399	0.770526	ENSG00000163251/ENSG00000144407/ENSG00000135925/ENSG00000148926/ENSG00000004948/ENSG00000069966	FZD5/PTH2R/WNT10A/ADM/CALCR/GNB5	7855/5746/80326/133/799/10681	6
R-HSA-428157	Sphingolipid metabolism	8/573	86/8724	0.202276	0.770526	ENSG00000166311/ENSG00000064601/ENSG00000113163/ENSG00000090661/ENSG00000156671/ENSG00000049860/ENSG00000176170/ENSG00000172296	SMPD1/CTSA/CERT1/CERS4/SAMD8/HEXB/SPHK1/SPTLC3	6609/5476/10087/79603/142891/3074/8877/55304	8
R-HSA-1442490	Collagen degradation	5/573	48/8724	0.205336	0.770526	ENSG00000140564/ENSG00000143387/ENSG00000135047/ENSG00000142156/ENSG00000182871	FURIN/CTSK/CTSL/COL6A1/COL18A1	5045/1513/1514/1291/80781	5
R-HSA-5578775	Ion homeostasis	5/573	48/8724	0.205336	0.770526	ENSG00000155962/ENSG00000096433/ENSG00000129244/ENSG00000104936/ENSG00000186439	CLIC2/ITPR3/ATP1B2/DMPK/TRDN	1193/3710/482/1760/10345	5
R-HSA-164952	The role of Nef in HIV-1 replication and disease pathogenesis	3/573	24/8724	0.206485	0.770526	ENSG00000166710/ENSG00000206503/ENSG00000182287	B2M/HLA-A/AP1S2	567/3105/8905	3
R-HSA-192105	Synthesis of bile acids and bile salts	3/573	24/8724	0.206485	0.770526	ENSG00000168306/ENSG00000099377/ENSG00000073734	ACOX2/HSD3B7/ABCB11	8309/80270/8647	3
R-HSA-5260271	Diseases of Immune System	3/573	24/8724	0.206485	0.770526	ENSG00000164342/ENSG00000100906/ENSG00000173039	TLR3/NFKBIA/RELA	7098/4792/5970	3
R-HSA-5579029	Metabolic disorders of biological oxidation enzymes	3/573	24/8724	0.206485	0.770526	ENSG00000151224/ENSG00000023909/ENSG00000137869	MAT1A/GCLM/CYP19A1	4143/2730/1588	3
R-HSA-5602358	Diseases associated with the TLR signaling cascade	3/573	24/8724	0.206485	0.770526	ENSG00000164342/ENSG00000100906/ENSG00000173039	TLR3/NFKBIA/RELA	7098/4792/5970	3
R-HSA-156581	Methylation	2/573	13/8724	0.208622	0.770526	ENSG00000151224/ENSG00000166741	MAT1A/NNMT	4143/4837	2
R-HSA-202670	ERKs are inactivated	2/573	13/8724	0.208622	0.770526	ENSG00000139318/ENSG00000105053	DUSP6/VRK3	1848/51231	2
R-HSA-3134975	Regulation of innate immune responses to cytosolic DNA	2/573	13/8724	0.208622	0.770526	ENSG00000132109/ENSG00000184584	TRIM21/STING1	6737/340061	2
R-HSA-5083632	Defective C1GALT1C1 causes TNPS	2/573	13/8724	0.208622	0.770526	ENSG00000185499/ENSG00000176945	MUC1/MUC20	4582/200958	2
R-HSA-5676594	TNF receptor superfamily (TNFSF) members mediating non-canonical NF-kB pathway	2/573	13/8724	0.208622	0.770526	ENSG00000102524/ENSG00000111321	TNFSF13B/LTBR	10673/4055	2
R-HSA-6806667	Metabolism of fat-soluble vitamins	4/573	36/8724	0.208944	0.770526	ENSG00000197324/ENSG00000188157/ENSG00000081479/ENSG00000120942	LRP10/AGRN/LRP2/UBIAD1	26020/375790/4036/29914	4
R-HSA-8939211	ESR-mediated signaling	16/573	196/8724	0.216725	0.79489	ENSG00000159216/ENSG00000004487/ENSG00000155363/ENSG00000171940/ENSG00000168301/ENSG00000188342/ENSG00000180573/ENSG00000170345/ENSG00000278828/ENSG00000171791/ENSG00000107104/ENSG00000152332/ENSG00000184678/ENSG00000176170/ENSG00000106211/ENSG00000069966	RUNX1/KDM1A/MOV10/ZNF217/KCTD6/GTF2F2/H2AC6/FOS/H3C10/BCL2/KANK1/UHMK1/H2BC21/SPHK1/HSPB1/GNB5	861/23028/4343/7764/200845/2963/8334/2353/8357/596/23189/127933/8349/8877/3315/10681	16
R-HSA-8986944	Transcriptional Regulation by MECP2	5/573	49/8724	0.217321	0.79489	ENSG00000171862/ENSG00000059804/ENSG00000155363/ENSG00000118515/ENSG00000177565	PTEN/SLC2A3/MOV10/SGK1/TBL1XR1	5728/6515/4343/6446/79718	5
R-HSA-5684996	MAPK1/MAPK3 signaling	19/573	238/8724	0.218678	0.79489	ENSG00000240065/ENSG00000204264/ENSG00000158186/ENSG00000092010/ENSG00000139318/ENSG00000205220/ENSG00000100911/ENSG00000132670/ENSG00000068971/ENSG00000172575/ENSG00000100311/ENSG00000277791/ENSG00000185950/ENSG00000100385/ENSG00000152689/ENSG00000141068/ENSG00000113319/ENSG00000130829/ENSG00000213465	PSMB9/PSMB8/MRAS/PSME1/DUSP6/PSMB10/PSME2/PTPRA/PPP2R5B/RASGRP1/PDGFB/PSMB3/IRS2/IL2RB/RASGRP3/KSR1/RASGRF2/DUSP9/ARL2	5698/5696/22808/5720/1848/5699/5721/5786/5526/10125/5155/5691/8660/3560/25780/8844/5924/1852/402	19
R-HSA-8856688	Golgi-to-ER retrograde transport	11/573	128/8724	0.219119	0.79489	ENSG00000105402/ENSG00000068796/ENSG00000164627/ENSG00000088986/ENSG00000154917/ENSG00000104671/ENSG00000242247/ENSG00000181789/ENSG00000104892/ENSG00000053501/ENSG00000130294	NAPA/KIF2A/KIF6/DYNLL1/RAB6B/DCTN6/ARFGAP3/COPG1/KLC3/USE1/KIF1A	8775/3796/221458/8655/51560/10671/26286/22820/147700/55850/547	11
R-HSA-8876198	RAB GEFs exchange GTP for GDP on RABs	8/573	88/8724	0.219826	0.79489	ENSG00000100599/ENSG00000174485/ENSG00000166444/ENSG00000205744/ENSG00000167994/ENSG00000146574/ENSG00000154917/ENSG00000105649	RIN3/DENND4A/DENND2B/DENND1C/RAB3IL1/CCZ1B/RAB6B/RAB3A	79890/10260/6764/79958/5866/221960/51560/5864	8
R-HSA-196854	Metabolism of vitamins and cofactors	14/573	169/8724	0.220007	0.79489	ENSG00000173193/ENSG00000138496/ENSG00000178685/ENSG00000138413/ENSG00000102575/ENSG00000184719/ENSG00000059804/ENSG00000197324/ENSG00000105835/ENSG00000122912/ENSG00000166741/ENSG00000188157/ENSG00000081479/ENSG00000120942	PARP14/PARP9/PARP10/IDH1/ACP5/RNLS/SLC2A3/LRP10/NAMPT/SLC25A16/NNMT/AGRN/LRP2/UBIAD1	54625/83666/84875/3417/54/55328/6515/26020/10135/8034/4837/375790/4036/29914	14
R-HSA-388396	GPCR downstream signalling	29/573	380/8724	0.222933	0.79489	ENSG00000181104/ENSG00000169245/ENSG00000144407/ENSG00000138755/ENSG00000117676/ENSG00000125730/ENSG00000096433/ENSG00000180914/ENSG00000183943/ENSG00000173175/ENSG00000172575/ENSG00000145214/ENSG00000169248/ENSG00000180616/ENSG00000142192/ENSG00000255837/ENSG00000160145/ENSG00000108849/ENSG00000132694/ENSG00000159842/ENSG00000155366/ENSG00000148926/ENSG00000143248/ENSG00000004948/ENSG00000131096…	F2R/CXCL10/PTH2R/CXCL9/RPS6KA1/C3/ITPR3/OXTR/PRKX/ADCY5/RASGRP1/DGKQ/CXCL11/SSTR2/APP/TAS2R20/KALRN/PPY/ARHGEF11/ABR/RHOC/ADM/RGS5/CALCR/PYY/RGS2/RASGRF2/GNB5/RGS1	2149/3627/5746/4283/6195/718/3710/5021/5613/111/10125/1609/6373/6752/351/259295/8997/5539/9826/29/389/133/8490/799/5697/5997/5924/10681/5996	29
R-HSA-5668914	Diseases of metabolism	17/573	211/8724	0.223354	0.79489	ENSG00000185499/ENSG00000138413/ENSG00000151224/ENSG00000023909/ENSG00000064601/ENSG00000178031/ENSG00000143382/ENSG00000213930/ENSG00000137869/ENSG00000119523/ENSG00000049860/ENSG00000086062/ENSG00000188157/ENSG00000149541/ENSG00000010404/ENSG00000176945/ENSG00000074181	MUC1/IDH1/MAT1A/GCLM/CTSA/ADAMTSL1/ADAMTSL4/GALT/CYP19A1/ALG2/HEXB/B4GALT1/AGRN/B3GAT3/IDS/MUC20/NOTCH3	4582/3417/4143/2730/5476/92949/54507/2592/1588/85365/3074/2683/375790/26229/3423/200958/4854	17
R-HSA-2022854	Keratan sulfate biosynthesis	3/573	25/8724	0.224043	0.79489	ENSG00000158470/ENSG00000086062/ENSG00000121578	B4GALT5/B4GALT1/B4GALT4	9334/2683/8702	3
R-HSA-5357769	Caspase activation via extrinsic apoptotic signalling pathway	3/573	25/8724	0.224043	0.79489	ENSG00000167657/ENSG00000137275/ENSG00000035664	DAPK3/RIPK1/DAPK2	1613/8737/23604	3
R-HSA-975576	N-glycan antennae elongation in the medial/trans-Golgi	3/573	25/8724	0.224043	0.79489	ENSG00000158470/ENSG00000086062/ENSG00000121578	B4GALT5/B4GALT1/B4GALT4	9334/2683/8702	3
R-HSA-193704	p75 NTR receptor-mediated signalling	8/573	89/8724	0.228808	0.79489	ENSG00000160145/ENSG00000100906/ENSG00000173039/ENSG00000132694/ENSG00000159842/ENSG00000205155/ENSG00000162736/ENSG00000113319	KALRN/NFKBIA/RELA/ARHGEF11/ABR/PSENEN/NCSTN/RASGRF2	8997/4792/5970/9826/29/55851/23385/5924	8
R-HSA-9645723	Diseases of programmed cell death	8/573	89/8724	0.228808	0.79489	ENSG00000105928/ENSG00000168404/ENSG00000180573/ENSG00000142192/ENSG00000278828/ENSG00000137275/ENSG00000184678/ENSG00000160789	GSDME/MLKL/H2AC6/APP/H3C10/RIPK1/H2BC21/LMNA	1687/197259/8334/351/8357/8737/8349/4000	8
R-HSA-913709	O-linked glycosylation of mucins	5/573	50/8724	0.229517	0.79489	ENSG00000185499/ENSG00000140297/ENSG00000158470/ENSG00000174473/ENSG00000176945	MUC1/GCNT3/B4GALT5/GALNTL6/MUC20	4582/9245/9334/442117/200958	5
R-HSA-1630316	Glycosaminoglycan metabolism	10/573	116/8724	0.230587	0.79489	ENSG00000147408/ENSG00000171310/ENSG00000158470/ENSG00000049860/ENSG00000086062/ENSG00000188157/ENSG00000154080/ENSG00000149541/ENSG00000010404/ENSG00000121578	CSGALNACT1/CHST11/B4GALT5/HEXB/B4GALT1/AGRN/CHST9/B3GAT3/IDS/B4GALT4	55790/50515/9334/3074/2683/375790/83539/26229/3423/8702	10
R-HSA-196849	Metabolism of water-soluble vitamins and cofactors	10/573	116/8724	0.230587	0.79489	ENSG00000173193/ENSG00000138496/ENSG00000178685/ENSG00000102575/ENSG00000184719/ENSG00000059804/ENSG00000105835/ENSG00000122912/ENSG00000166741/ENSG00000081479	PARP14/PARP9/PARP10/ACP5/RNLS/SLC2A3/NAMPT/SLC25A16/NNMT/LRP2	54625/83666/84875/54/55328/6515/10135/8034/4837/4036	10
R-HSA-9616222	Transcriptional regulation of granulopoiesis	7/573	76/8724	0.230768	0.79489	ENSG00000168610/ENSG00000159216/ENSG00000140464/ENSG00000180573/ENSG00000278828/ENSG00000138795/ENSG00000184678	STAT3/RUNX1/PML/H2AC6/H3C10/LEF1/H2BC21	6774/861/5371/8334/8357/51176/8349	7
R-HSA-174084	Autodegradation of Cdh1 by Cdh1:APC/C	6/573	63/8724	0.23135	0.79489	ENSG00000240065/ENSG00000204264/ENSG00000092010/ENSG00000205220/ENSG00000100911/ENSG00000277791	PSMB9/PSMB8/PSME1/PSMB10/PSME2/PSMB3	5698/5696/5720/5699/5721/5691	6
R-HSA-69563	p53-Dependent G1 DNA Damage Response	6/573	63/8724	0.23135	0.79489	ENSG00000240065/ENSG00000204264/ENSG00000092010/ENSG00000205220/ENSG00000100911/ENSG00000277791	PSMB9/PSMB8/PSME1/PSMB10/PSME2/PSMB3	5698/5696/5720/5699/5721/5691	6
R-HSA-69580	p53-Dependent G1/S DNA damage checkpoint	6/573	63/8724	0.23135	0.79489	ENSG00000240065/ENSG00000204264/ENSG00000092010/ENSG00000205220/ENSG00000100911/ENSG00000277791	PSMB9/PSMB8/PSME1/PSMB10/PSME2/PSMB3	5698/5696/5720/5699/5721/5691	6
R-HSA-1482801	Acyl chain remodelling of PS	2/573	14/8724	0.233454	0.79489	ENSG00000188257/ENSG00000176454	PLA2G2A/LPCAT4	5320/254531	2
R-HSA-174490	Membrane binding and targetting of GAG proteins	2/573	14/8724	0.233454	0.79489	ENSG00000141971/ENSG00000167987	MVB12A/VPS37C	93343/55048	2
R-HSA-174495	Synthesis And Processing Of GAG, GAGPOL Polyproteins	2/573	14/8724	0.233454	0.79489	ENSG00000141971/ENSG00000167987	MVB12A/VPS37C	93343/55048	2
R-HSA-2024101	CS/DS degradation	2/573	14/8724	0.233454	0.79489	ENSG00000049860/ENSG00000010404	HEXB/IDS	3074/3423	2
R-HSA-399955	SEMA3A-Plexin repulsion signaling by inhibiting Integrin adhesion	2/573	14/8724	0.233454	0.79489	ENSG00000114554/ENSG00000186111	PLXNA1/PIP5K1C	5361/23396	2
R-HSA-418594	G alpha (i) signalling events	15/573	186/8724	0.240222	0.807814	ENSG00000169245/ENSG00000138755/ENSG00000125730/ENSG00000096433/ENSG00000183943/ENSG00000173175/ENSG00000169248/ENSG00000180616/ENSG00000142192/ENSG00000255837/ENSG00000108849/ENSG00000143248/ENSG00000131096/ENSG00000069966/ENSG00000090104	CXCL10/CXCL9/C3/ITPR3/PRKX/ADCY5/CXCL11/SSTR2/APP/TAS2R20/PPY/RGS5/PYY/GNB5/RGS1	3627/4283/718/3710/5613/111/6373/6752/351/259295/5539/8490/5697/10681/5996	15
R-HSA-211859	Biological oxidations	11/573	131/8724	0.241518	0.807814	ENSG00000128965/ENSG00000198203/ENSG00000197448/ENSG00000140465/ENSG00000143819/ENSG00000159231/ENSG00000151224/ENSG00000023909/ENSG00000137869/ENSG00000166741/ENSG00000131069	CHAC1/SULT1C2/GSTK1/CYP1A1/EPHX1/CBR3/MAT1A/GCLM/CYP19A1/NNMT/ACSS2	79094/6819/373156/1543/2052/874/4143/2730/1588/4837/55902	11
R-HSA-201556	Signaling by ALK	3/573	26/8724	0.241877	0.807814	ENSG00000168610/ENSG00000120217/ENSG00000111679	STAT3/CD274/PTPN6	6774/29126/5777	3
R-HSA-2173788	Downregulation of TGF-beta receptor signaling	3/573	26/8724	0.241877	0.807814	ENSG00000095739/ENSG00000106799/ENSG00000135655	BAMBI/TGFBR1/USP15	25805/7046/9958	3
R-HSA-418360	Platelet calcium homeostasis	3/573	26/8724	0.241877	0.807814	ENSG00000089041/ENSG00000096433/ENSG00000135124	P2RX7/ITPR3/P2RX4	5027/3710/5025	3
R-HSA-9662851	Anti-inflammatory response favouring Leishmania parasite infection	6/573	64/8724	0.242344	0.807814	ENSG00000145632/ENSG00000096433/ENSG00000140564/ENSG00000183943/ENSG00000173175/ENSG00000069966	PLK2/ITPR3/FURIN/PRKX/ADCY5/GNB5	10769/3710/5045/5613/111/10681	6
R-HSA-9664433	Leishmania parasite growth and survival	6/573	64/8724	0.242344	0.807814	ENSG00000145632/ENSG00000096433/ENSG00000140564/ENSG00000183943/ENSG00000173175/ENSG00000069966	PLK2/ITPR3/FURIN/PRKX/ADCY5/GNB5	10769/3710/5045/5613/111/10681	6
R-HSA-170834	Signaling by TGF-beta Receptor Complex	8/573	91/8724	0.247152	0.815038	ENSG00000115415/ENSG00000049323/ENSG00000088832/ENSG00000140564/ENSG00000095739/ENSG00000171223/ENSG00000106799/ENSG00000135655	STAT1/LTBP1/FKBP1A/FURIN/BAMBI/JUNB/TGFBR1/USP15	6772/4052/2280/5045/25805/3726/7046/9958	8
R-HSA-195721	Signaling by WNT	22/573	286/8724	0.248985	0.815038	ENSG00000240065/ENSG00000204264/ENSG00000163251/ENSG00000092010/ENSG00000205220/ENSG00000100911/ENSG00000183762/ENSG00000155363/ENSG00000135925/ENSG00000096433/ENSG00000068971/ENSG00000180573/ENSG00000278828/ENSG00000118518/ENSG00000152284/ENSG00000106829/ENSG00000277791/ENSG00000138795/ENSG00000184678/ENSG00000196781/ENSG00000081059/ENSG00000069966	PSMB9/PSMB8/FZD5/PSME1/PSMB10/PSME2/KREMEN1/MOV10/WNT10A/ITPR3/PPP2R5B/H2AC6/H3C10/RNF146/TCF7L1/TLE4/PSMB3/LEF1/H2BC21/TLE1/TCF7/GNB5	5698/5696/7855/5720/5699/5721/83999/4343/80326/3710/5526/8334/8357/81847/83439/7091/5691/51176/8349/7088/6932/10681	22
R-HSA-6802957	Oncogenic MAPK signaling	7/573	78/8724	0.250788	0.815038	ENSG00000158186/ENSG00000139318/ENSG00000177674/ENSG00000160789/ENSG00000141068/ENSG00000104413/ENSG00000130829	MRAS/DUSP6/AGTRAP/LMNA/KSR1/ESRP1/DUSP9	22808/1848/57085/4000/8844/54845/1852	7
R-HSA-373076	Class A/1 (Rhodopsin-like receptors)	12/573	146/8724	0.250927	0.815038	ENSG00000181104/ENSG00000169245/ENSG00000138755/ENSG00000108691/ENSG00000125730/ENSG00000180914/ENSG00000169248/ENSG00000180616/ENSG00000142192/ENSG00000108849/ENSG00000131096/ENSG00000129951	F2R/CXCL10/CXCL9/CCL2/C3/OXTR/CXCL11/SSTR2/APP/PPY/PYY/PLPPR3	2149/3627/4283/6347/718/5021/6373/6752/351/5539/5697/79948	12
R-HSA-5576891	Cardiac conduction	9/573	105/8724	0.251644	0.815038	ENSG00000155962/ENSG00000114279/ENSG00000171385/ENSG00000096433/ENSG00000129682/ENSG00000053918/ENSG00000129244/ENSG00000104936/ENSG00000186439	CLIC2/FGF12/KCND3/ITPR3/FGF13/KCNQ1/ATP1B2/DMPK/TRDN	1193/2257/3752/3710/2258/3784/482/1760/10345	9
R-HSA-3560782	Diseases associated with glycosaminoglycan metabolism	4/573	39/8724	0.252036	0.815038	ENSG00000049860/ENSG00000086062/ENSG00000188157/ENSG00000149541	HEXB/B4GALT1/AGRN/B3GAT3	3074/2683/375790/26229	4
R-HSA-156580	Phase II - Conjugation of compounds	6/573	65/8724	0.253489	0.815038	ENSG00000128965/ENSG00000198203/ENSG00000197448/ENSG00000151224/ENSG00000023909/ENSG00000166741	CHAC1/SULT1C2/GSTK1/MAT1A/GCLM/NNMT	79094/6819/373156/4143/2730/4837	6
R-HSA-174154	APC/C:Cdc20 mediated degradation of Securin	6/573	65/8724	0.253489	0.815038	ENSG00000240065/ENSG00000204264/ENSG00000092010/ENSG00000205220/ENSG00000100911/ENSG00000277791	PSMB9/PSMB8/PSME1/PSMB10/PSME2/PSMB3	5698/5696/5720/5699/5721/5691	6
R-HSA-3000178	ECM proteoglycans	6/573	65/8724	0.253489	0.815038	ENSG00000130702/ENSG00000142192/ENSG00000142156/ENSG00000188157/ENSG00000041982/ENSG00000168477	LAMA5/APP/COL6A1/AGRN/TNC/TNXB	3911/351/1291/375790/3371/7148	6
R-HSA-5658442	Regulation of RAS by GAPs	6/573	65/8724	0.253489	0.815038	ENSG00000240065/ENSG00000204264/ENSG00000092010/ENSG00000205220/ENSG00000100911/ENSG00000277791	PSMB9/PSMB8/PSME1/PSMB10/PSME2/PSMB3	5698/5696/5720/5699/5721/5691	6
R-HSA-69615	G1/S DNA Damage Checkpoints	6/573	65/8724	0.253489	0.815038	ENSG00000240065/ENSG00000204264/ENSG00000092010/ENSG00000205220/ENSG00000100911/ENSG00000277791	PSMB9/PSMB8/PSME1/PSMB10/PSME2/PSMB3	5698/5696/5720/5699/5721/5691	6
R-HSA-3000171	Non-integrin membrane-ECM interactions	5/573	52/8724	0.254468	0.815038	ENSG00000130702/ENSG00000100311/ENSG00000204580/ENSG00000188157/ENSG00000041982	LAMA5/PDGFB/DDR1/AGRN/TNC	3911/5155/780/375790/3371	5
R-HSA-1369062	ABC transporters in lipid homeostasis	2/573	15/8724	0.258444	0.815038	ENSG00000101986/ENSG00000064687	ABCD1/ABCA7	215/10347	2
R-HSA-193639	p75NTR signals via NF-kB	2/573	15/8724	0.258444	0.815038	ENSG00000100906/ENSG00000173039	NFKBIA/RELA	4792/5970	2
R-HSA-205043	NRIF signals cell death from the nucleus	2/573	15/8724	0.258444	0.815038	ENSG00000205155/ENSG00000162736	PSENEN/NCSTN	55851/23385	2
R-HSA-4419969	Depolymerization of the Nuclear Lamina	2/573	15/8724	0.258444	0.815038	ENSG00000160789/ENSG00000132793	LMNA/LPIN3	4000/64900	2
R-HSA-9614657	FOXO-mediated transcription of cell death genes	2/573	15/8724	0.258444	0.815038	ENSG00000113916/ENSG00000164442	BCL6/CITED2	604/10370	2
R-HSA-1483191	Synthesis of PC	3/573	27/8724	0.259931	0.815038	ENSG00000153395/ENSG00000214530/ENSG00000132793	LPCAT1/STARD10/LPIN3	79888/10809/64900	3
R-HSA-156590	Glutathione conjugation	3/573	27/8724	0.259931	0.815038	ENSG00000128965/ENSG00000197448/ENSG00000023909	CHAC1/GSTK1/GCLM	79094/373156/2730	3
R-HSA-8956319	Nucleotide catabolism	3/573	27/8724	0.259931	0.815038	ENSG00000101347/ENSG00000188641/ENSG00000197586	SAMHD1/DPYD/ENTPD6	25939/1806/955	3
R-HSA-9680350	Signaling by CSF1 (M-CSF) in myeloid cells	3/573	27/8724	0.259931	0.815038	ENSG00000115415/ENSG00000168610/ENSG00000184371	STAT1/STAT3/CSF1	6772/6774/1435	3
R-HSA-9007101	Rab regulation of trafficking	10/573	120/8724	0.263017	0.822392	ENSG00000100599/ENSG00000174485/ENSG00000166444/ENSG00000123240/ENSG00000205744/ENSG00000167994/ENSG00000146574/ENSG00000154917/ENSG00000105649/ENSG00000125875	RIN3/DENND4A/DENND2B/OPTN/DENND1C/RAB3IL1/CCZ1B/RAB6B/RAB3A/TBC1D20	79890/10260/6764/10133/79958/5866/221960/51560/5864/128637	10
R-HSA-448424	Interleukin-17 signaling	6/573	66/8724	0.264772	0.825554	ENSG00000139318/ENSG00000117676/ENSG00000163702/ENSG00000170345/ENSG00000108984/ENSG00000105053	DUSP6/RPS6KA1/IL17RC/FOS/MAP2K6/VRK3	1848/6195/84818/2353/5608/51231	6
R-HSA-3906995	Diseases associated with O-glycosylation of proteins	5/573	53/8724	0.267186	0.830746	ENSG00000185499/ENSG00000178031/ENSG00000143382/ENSG00000176945/ENSG00000074181	MUC1/ADAMTSL1/ADAMTSL4/MUC20/NOTCH3	4582/92949/54507/200958/4854	5
R-HSA-1912422	Pre-NOTCH Expression and Processing	8/573	94/8724	0.27551	0.854235	ENSG00000159216/ENSG00000155363/ENSG00000140564/ENSG00000180573/ENSG00000278828/ENSG00000086062/ENSG00000184678/ENSG00000074181	RUNX1/MOV10/FURIN/H2AC6/H3C10/B4GALT1/H2BC21/NOTCH3	861/4343/5045/8334/8357/2683/8349/4854	8
R-HSA-77387	Insulin receptor recycling	3/573	28/8724	0.278152	0.855259	ENSG00000147416/ENSG00000159720/ENSG00000136888	ATP6V1B2/ATP6V0D1/ATP6V1G1	526/9114/9550	3
R-HSA-8979227	Triglyceride metabolism	3/573	28/8724	0.278152	0.855259	ENSG00000186281/ENSG00000164434/ENSG00000132793	GPAT2/FABP7/LPIN3	150763/2173/64900	3
R-HSA-9674555	Signaling by CSF3 (G-CSF)	3/573	28/8724	0.278152	0.855259	ENSG00000115415/ENSG00000168610/ENSG00000184557	STAT1/STAT3/SOCS3	6772/6774/9021	3
R-HSA-375165	NCAM signaling for neurite out-growth	5/573	54/8724	0.280041	0.858688	ENSG00000132670/ENSG00000142156/ENSG00000100346/ENSG00000188157/ENSG00000006283	PTPRA/COL6A1/CACNA1I/AGRN/CACNA1G	5786/1291/8911/375790/8913	5
R-HSA-2173791	TGF-beta receptor signaling in EMT (epithelial to mesenchymal transition)	2/573	16/8724	0.283463	0.864405	ENSG00000088832/ENSG00000106799	FKBP1A/TGFBR1	2280/7046	2
R-HSA-5621480	Dectin-2 family	2/573	16/8724	0.283463	0.864405	ENSG00000185499/ENSG00000176945	MUC1/MUC20	4582/200958	2
R-HSA-6811434	COPI-dependent Golgi-to-ER retrograde traffic	8/573	95/8724	0.285158	0.867194	ENSG00000105402/ENSG00000068796/ENSG00000164627/ENSG00000242247/ENSG00000181789/ENSG00000104892/ENSG00000053501/ENSG00000130294	NAPA/KIF2A/KIF6/ARFGAP3/COPG1/KLC3/USE1/KIF1A	8775/3796/221458/26286/22820/147700/55850/547	8
R-HSA-76005	Response to elevated platelet cytosolic Ca2+	9/573	109/8724	0.287188	0.867796	ENSG00000175899/ENSG00000108679/ENSG00000149131/ENSG00000184500/ENSG00000130402/ENSG00000100311/ENSG00000142192/ENSG00000103496/ENSG00000044574	A2M/LGALS3BP/SERPING1/PROS1/ACTN4/PDGFB/APP/STX4/HSPA5	2/3959/710/5627/81/5155/351/6810/3309	9
R-HSA-68949	Orc1 removal from chromatin	6/573	68/8724	0.287702	0.867796	ENSG00000240065/ENSG00000204264/ENSG00000092010/ENSG00000205220/ENSG00000100911/ENSG00000277791	PSMB9/PSMB8/PSME1/PSMB10/PSME2/PSMB3	5698/5696/5720/5699/5721/5691	6
R-HSA-9009391	Extra-nuclear estrogen signaling	6/573	68/8724	0.287702	0.867796	ENSG00000170345/ENSG00000171791/ENSG00000152332/ENSG00000176170/ENSG00000106211/ENSG00000069966	FOS/BCL2/UHMK1/SPHK1/HSPB1/GNB5	2353/596/127933/8877/3315/10681	6
R-HSA-109606	Intrinsic Pathway for Apoptosis	5/573	55/8724	0.293015	0.870992	ENSG00000168610/ENSG00000105928/ENSG00000088986/ENSG00000171791/ENSG00000104518	STAT3/GSDME/DYNLL1/BCL2/GSDMD	6774/1687/8655/596/79792	5
R-HSA-1655829	Regulation of cholesterol biosynthesis by SREBP (SREBF)	5/573	55/8724	0.293015	0.870992	ENSG00000130589/ENSG00000099194/ENSG00000072310/ENSG00000149809/ENSG00000177565	HELZ2/SCD/SREBF1/TM7SF2/TBL1XR1	85441/6319/6720/7108/79718	5
R-HSA-1222556	ROS and RNS production in phagocytes	3/573	29/8724	0.296488	0.870992	ENSG00000147416/ENSG00000159720/ENSG00000136888	ATP6V1B2/ATP6V0D1/ATP6V1G1	526/9114/9550	3
R-HSA-3000157	Laminin interactions	3/573	29/8724	0.296488	0.870992	ENSG00000213949/ENSG00000130702/ENSG00000182871	ITGA1/LAMA5/COL18A1	3672/3911/80781	3
R-HSA-5339562	Uptake and actions of bacterial toxins	3/573	29/8724	0.296488	0.870992	ENSG00000140564/ENSG00000163297/ENSG00000108984	FURIN/ANTXR2/MAP2K6	5045/118429/5608	3
R-HSA-917977	Transferrin endocytosis and recycling	3/573	29/8724	0.296488	0.870992	ENSG00000147416/ENSG00000159720/ENSG00000136888	ATP6V1B2/ATP6V0D1/ATP6V1G1	526/9114/9550	3
R-HSA-9683701	Translation of Structural Proteins	3/573	29/8724	0.296488	0.870992	ENSG00000173193/ENSG00000138496/ENSG00000178685	PARP14/PARP9/PARP10	54625/83666/84875	3
R-HSA-983695	Antigen activates B Cell Receptor (BCR) leading to generation of second messengers	3/573	29/8724	0.296488	0.870992	ENSG00000096433/ENSG00000111679/ENSG00000155629	ITPR3/PTPN6/PIK3AP1	3710/5777/118788	3
R-HSA-5633008	TP53 Regulates Transcription of Cell Death Genes	4/573	42/8724	0.296753	0.870992	ENSG00000113916/ENSG00000104419/ENSG00000112378/ENSG00000091106	BCL6/NDRG1/PERP/NLRC4	604/10397/64065/58484	4
R-HSA-5675221	Negative regulation of MAPK pathway	4/573	42/8724	0.296753	0.870992	ENSG00000139318/ENSG00000068971/ENSG00000141068/ENSG00000130829	DUSP6/PPP2R5B/KSR1/DUSP9	1848/5526/8844/1852	4
R-HSA-174184	Cdc20:Phospho-APC/C mediated degradation of Cyclin A	6/573	69/8724	0.299323	0.870992	ENSG00000240065/ENSG00000204264/ENSG00000092010/ENSG00000205220/ENSG00000100911/ENSG00000277791	PSMB9/PSMB8/PSME1/PSMB10/PSME2/PSMB3	5698/5696/5720/5699/5721/5691	6
R-HSA-204998	Cell death signalling via NRAGE, NRIF and NADE	6/573	69/8724	0.299323	0.870992	ENSG00000160145/ENSG00000132694/ENSG00000159842/ENSG00000205155/ENSG00000162736/ENSG00000113319	KALRN/ARHGEF11/ABR/PSENEN/NCSTN/RASGRF2	8997/9826/29/55851/23385/5924	6
R-HSA-69017	CDK-mediated phosphorylation and removal of Cdc6	6/573	69/8724	0.299323	0.870992	ENSG00000240065/ENSG00000204264/ENSG00000092010/ENSG00000205220/ENSG00000100911/ENSG00000277791	PSMB9/PSMB8/PSME1/PSMB10/PSME2/PSMB3	5698/5696/5720/5699/5721/5691	6
R-HSA-6811442	Intra-Golgi and retrograde Golgi-to-ER traffic	15/573	195/8724	0.299747	0.870992	ENSG00000105402/ENSG00000068796/ENSG00000164627/ENSG00000088986/ENSG00000117643/ENSG00000154917/ENSG00000111885/ENSG00000108669/ENSG00000104671/ENSG00000242247/ENSG00000100228/ENSG00000181789/ENSG00000104892/ENSG00000053501/ENSG00000130294	NAPA/KIF2A/KIF6/DYNLL1/MAN1C1/RAB6B/MAN1A1/CYTH1/DCTN6/ARFGAP3/RAB36/COPG1/KLC3/USE1/KIF1A	8775/3796/221458/8655/57134/51560/4121/9267/10671/26286/9609/22820/147700/55850/547	15
R-HSA-8878166	Transcriptional regulation by RUNX2	9/573	111/8724	0.305446	0.885236	ENSG00000240065/ENSG00000204264/ENSG00000115415/ENSG00000159216/ENSG00000178573/ENSG00000092010/ENSG00000205220/ENSG00000100911/ENSG00000277791	PSMB9/PSMB8/STAT1/RUNX1/MAF/PSME1/PSMB10/PSME2/PSMB3	5698/5696/6772/861/4094/5720/5699/5721/5691	9
R-HSA-432142	Platelet sensitization by LDL	2/573	17/8724	0.3084	0.891468	ENSG00000068971/ENSG00000111679	PPP2R5B/PTPN6	5526/5777	2
R-HSA-179419	APC:Cdc20 mediated degradation of cell cycle proteins prior to satisfation of the cell cycle checkpoint	6/573	70/8724	0.311031	0.894415	ENSG00000240065/ENSG00000204264/ENSG00000092010/ENSG00000205220/ENSG00000100911/ENSG00000277791	PSMB9/PSMB8/PSME1/PSMB10/PSME2/PSMB3	5698/5696/5720/5699/5721/5691	6
R-HSA-416482	G alpha (12/13) signalling events	6/573	70/8724	0.311031	0.894415	ENSG00000160145/ENSG00000132694/ENSG00000159842/ENSG00000155366/ENSG00000113319/ENSG00000069966	KALRN/ARHGEF11/ABR/RHOC/RASGRF2/GNB5	8997/9826/29/389/5924/10681	6
R-HSA-1266695	Interleukin-7 signaling	3/573	30/8724	0.314891	0.898532	ENSG00000168610/ENSG00000278828/ENSG00000185950	STAT3/H3C10/IRS2	6774/8357/8660	3
R-HSA-499943	Interconversion of nucleotide di- and triphosphates	3/573	30/8724	0.314891	0.898532	ENSG00000162433/ENSG00000143774/ENSG00000004455	AK4/GUK1/AK2	205/2987/204	3
R-HSA-8866652	Synthesis of active ubiquitin: roles of E1 and E2 enzymes	3/573	30/8724	0.314891	0.898532	ENSG00000104343/ENSG00000170035/ENSG00000185651	UBE2W/UBE2E3/UBE2L3	55284/10477/7332	3
R-HSA-5688426	Deubiquitination	19/573	256/8724	0.322798	0.916426	ENSG00000240065/ENSG00000204264/ENSG00000107201/ENSG00000184979/ENSG00000115267/ENSG00000171862/ENSG00000092010/ENSG00000205220/ENSG00000100911/ENSG00000175073/ENSG00000180573/ENSG00000138134/ENSG00000118518/ENSG00000277791/ENSG00000100906/ENSG00000137275/ENSG00000184678/ENSG00000106799/ENSG00000135655	PSMB9/PSMB8/RIGI/USP18/IFIH1/PTEN/PSME1/PSMB10/PSME2/VCPIP1/H2AC6/STAMBPL1/RNF146/PSMB3/NFKBIA/RIPK1/H2BC21/TGFBR1/USP15	5698/5696/23586/11274/64135/5728/5720/5699/5721/80124/8334/57559/81847/5691/4792/8737/8349/7046/9958	19
R-HSA-174178	APC/C:Cdh1 mediated degradation of Cdc20 and other APC/C:Cdh1 targeted proteins in late mitosis/early G1	6/573	71/8724	0.322813	0.916426	ENSG00000240065/ENSG00000204264/ENSG00000092010/ENSG00000205220/ENSG00000100911/ENSG00000277791	PSMB9/PSMB8/PSME1/PSMB10/PSME2/PSMB3	5698/5696/5720/5699/5721/5691	6
R-HSA-199418	Negative regulation of the PI3K/AKT network	7/573	85/8724	0.324298	0.918294	ENSG00000171862/ENSG00000163600/ENSG00000068971/ENSG00000155629/ENSG00000100311/ENSG00000185950/ENSG00000186111	PTEN/ICOS/PPP2R5B/PIK3AP1/PDGFB/IRS2/PIP5K1C	5728/29851/5526/118788/5155/8660/23396	7
R-HSA-9033241	Peroxisomal protein import	5/573	58/8724	0.33247	0.920725	ENSG00000197448/ENSG00000168306/ENSG00000138413/ENSG00000116882/ENSG00000087008	GSTK1/ACOX2/IDH1/HAO2/ACOX3	373156/8309/3417/51179/8310	5
R-HSA-168927	TICAM1, RIP1-mediated IKK complex recruitment	2/573	18/8724	0.333158	0.920725	ENSG00000164342/ENSG00000137275	TLR3/RIPK1	7098/8737	2
R-HSA-1839117	Signaling by cytosolic FGFR1 fusion mutants	2/573	18/8724	0.333158	0.920725	ENSG00000115415/ENSG00000168610	STAT1/STAT3	6772/6774	2
R-HSA-9758274	Regulation of NF-kappa B signaling	2/573	18/8724	0.333158	0.920725	ENSG00000140853/ENSG00000184979	NLRC5/USP18	84166/11274	2
R-HSA-194068	Bile acid and bile salt metabolism	3/573	31/8724	0.333316	0.920725	ENSG00000168306/ENSG00000099377/ENSG00000073734	ACOX2/HSD3B7/ABCB11	8309/80270/8647	3
R-HSA-1980145	Signaling by NOTCH2	3/573	31/8724	0.333316	0.920725	ENSG00000128917/ENSG00000205155/ENSG00000162736	DLL4/PSENEN/NCSTN	54567/55851/23385	3
R-HSA-2122948	Activated NOTCH1 Transmits Signal to the Nucleus	3/573	31/8724	0.333316	0.920725	ENSG00000128917/ENSG00000205155/ENSG00000162736	DLL4/PSENEN/NCSTN	54567/55851/23385	3
R-HSA-4791275	Signaling by WNT in cancer	3/573	31/8724	0.333316	0.920725	ENSG00000163251/ENSG00000183762/ENSG00000068971	FZD5/KREMEN1/PPP2R5B	7855/83999/5526	3
R-HSA-176409	APC/C:Cdc20 mediated degradation of mitotic proteins	6/573	72/8724	0.334658	0.920725	ENSG00000240065/ENSG00000204264/ENSG00000092010/ENSG00000205220/ENSG00000100911/ENSG00000277791	PSMB9/PSMB8/PSME1/PSMB10/PSME2/PSMB3	5698/5696/5720/5699/5721/5691	6
R-HSA-1980143	Signaling by NOTCH1	6/573	72/8724	0.334658	0.920725	ENSG00000128917/ENSG00000106829/ENSG00000196781/ENSG00000205155/ENSG00000162736/ENSG00000177565	DLL4/TLE4/TLE1/PSENEN/NCSTN/TBL1XR1	54567/7091/7088/55851/23385/79718	6
R-HSA-450531	Regulation of mRNA stability by proteins that bind AU-rich elements	7/573	86/8724	0.335111	0.920725	ENSG00000240065/ENSG00000204264/ENSG00000092010/ENSG00000205220/ENSG00000100911/ENSG00000277791/ENSG00000106211	PSMB9/PSMB8/PSME1/PSMB10/PSME2/PSMB3/HSPB1	5698/5696/5720/5699/5721/5691/3315	7
R-HSA-9679191	Potential therapeutics for SARS	7/573	86/8724	0.335111	0.920725	ENSG00000170581/ENSG00000004487/ENSG00000159110/ENSG00000088832/ENSG00000140564/ENSG00000137275/ENSG00000129244	STAT2/KDM1A/IFNAR2/FKBP1A/FURIN/RIPK1/ATP1B2	6773/23028/3455/2280/5045/8737/482	7
R-HSA-9013148	CDC42 GTPase cycle	11/573	143/8724	0.338083	0.926599	ENSG00000145703/ENSG00000115935/ENSG00000120278/ENSG00000157827/ENSG00000105137/ENSG00000148175/ENSG00000132694/ENSG00000159842/ENSG00000242247/ENSG00000113319/ENSG00000047365	IQGAP2/WIPF1/PLEKHG1/FMNL2/SYDE1/STOM/ARHGEF11/ABR/ARFGAP3/RASGRF2/ARAP2	10788/7456/57480/114793/85360/2040/9826/29/26286/5924/116984	11
R-HSA-5173105	O-linked glycosylation	7/573	87/8724	0.345972	0.942825	ENSG00000185499/ENSG00000140297/ENSG00000178031/ENSG00000143382/ENSG00000158470/ENSG00000174473/ENSG00000176945	MUC1/GCNT3/ADAMTSL1/ADAMTSL4/B4GALT5/GALNTL6/MUC20	4582/9245/92949/54507/9334/442117/200958	7
R-HSA-176814	Activation of APC/C and APC/C:Cdc20 mediated degradation of mitotic proteins	6/573	73/8724	0.346552	0.942825	ENSG00000240065/ENSG00000204264/ENSG00000092010/ENSG00000205220/ENSG00000100911/ENSG00000277791	PSMB9/PSMB8/PSME1/PSMB10/PSME2/PSMB3	5698/5696/5720/5699/5721/5691	6
R-HSA-9013106	RHOC GTPase cycle	6/573	73/8724	0.346552	0.942825	ENSG00000157827/ENSG00000148175/ENSG00000132694/ENSG00000159842/ENSG00000132589/ENSG00000155366	FMNL2/STOM/ARHGEF11/ABR/FLOT2/RHOC	114793/2040/9826/29/2319/389	6
R-HSA-5656169	Termination of translesion DNA synthesis	3/573	32/8724	0.35172	0.949683	ENSG00000182179/ENSG00000187608/ENSG00000156587	UBA7/ISG15/UBE2L6	7318/9636/9246	3
R-HSA-75105	Fatty acyl-CoA biosynthesis	3/573	32/8724	0.35172	0.949683	ENSG00000099194/ENSG00000118402/ENSG00000145284	SCD/ELOVL4/SCD5	6319/6785/79966	3
R-HSA-975634	Retinoid metabolism and transport	3/573	32/8724	0.35172	0.949683	ENSG00000197324/ENSG00000188157/ENSG00000081479	LRP10/AGRN/LRP2	26020/375790/4036	3
R-HSA-5619115	Disorders of transmembrane transporters	11/573	145/8724	0.354935	0.949683	ENSG00000240065/ENSG00000204264/ENSG00000092010/ENSG00000156515/ENSG00000091137/ENSG00000205220/ENSG00000100911/ENSG00000073734/ENSG00000101986/ENSG00000181830/ENSG00000277791	PSMB9/PSMB8/PSME1/HK1/SLC26A4/PSMB10/PSME2/ABCB11/ABCD1/SLC35C1/PSMB3	5698/5696/5720/3098/5172/5699/5721/8647/215/55343/5691	11
R-HSA-9013423	RAC3 GTPase cycle	7/573	88/8724	0.356874	0.949683	ENSG00000107263/ENSG00000164040/ENSG00000105137/ENSG00000008517/ENSG00000159842/ENSG00000075884/ENSG00000047365	RAPGEF1/PGRMC2/SYDE1/IL32/ABR/ARHGAP15/ARAP2	2889/10424/85360/9235/29/55843/116984	7
R-HSA-5625900	RHO GTPases activate CIT	2/573	19/8724	0.357653	0.949683	ENSG00000155366/ENSG00000092841	RHOC/MYL6	389/4637	2
R-HSA-9669938	Signaling by KIT in disease	2/573	19/8724	0.357653	0.949683	ENSG00000115415/ENSG00000168610	STAT1/STAT3	6772/6774	2
R-HSA-9670439	Signaling by phosphorylated juxtamembrane, extracellular and kinase domain KIT mutants	2/573	19/8724	0.357653	0.949683	ENSG00000115415/ENSG00000168610	STAT1/STAT3	6772/6774	2
R-HSA-9725371	Nuclear events stimulated by ALK signaling in cancer	2/573	19/8724	0.357653	0.949683	ENSG00000168610/ENSG00000171223	STAT3/JUNB	6774/3726	2
R-HSA-977068	Termination of O-glycan biosynthesis	2/573	19/8724	0.357653	0.949683	ENSG00000185499/ENSG00000176945	MUC1/MUC20	4582/200958	2
R-HSA-8852276	The role of GTSE1 in G2/M progression after G2 checkpoint	6/573	74/8724	0.358484	0.949683	ENSG00000240065/ENSG00000204264/ENSG00000092010/ENSG00000205220/ENSG00000100911/ENSG00000277791	PSMB9/PSMB8/PSME1/PSMB10/PSME2/PSMB3	5698/5696/5720/5699/5721/5691	6
R-HSA-109582	Hemostasis	34/573	484/8724	0.365205	0.965185	ENSG00000175899/ENSG00000125347/ENSG00000181104/ENSG00000108679/ENSG00000149131/ENSG00000004487/ENSG00000185022/ENSG00000068796/ENSG00000019582/ENSG00000089041/ENSG00000213949/ENSG00000168310/ENSG00000096433/ENSG00000184500/ENSG00000164627/ENSG00000068971/ENSG00000130402/ENSG00000196776/ENSG00000172575/ENSG00000111679/ENSG00000145214/ENSG00000103257/ENSG00000100311/ENSG00000135124/ENSG00000142192…	A2M/IRF1/F2R/LGALS3BP/SERPING1/KDM1A/MAFF/KIF2A/CD74/P2RX7/ITGA1/IRF2/ITPR3/PROS1/KIF6/PPP2R5B/ACTN4/CD47/RASGRP1/PTPN6/DGKQ/SLC7A5/PDGFB/P2RX4/APP/H3C10/AKAP10/KCNMB4/ATP1B2/STX4/HSPA5/GNB5/KLC3/KIF1A	2/3659/2149/3959/710/23028/23764/3796/972/5027/3672/3660/3710/5627/221458/5526/81/961/10125/5777/1609/8140/5155/5025/351/8357/11216/27345/482/6810/3309/10681/147700/547	34
R-HSA-4086400	PCP/CE pathway	7/573	89/8724	0.367806	0.96975	ENSG00000240065/ENSG00000204264/ENSG00000163251/ENSG00000092010/ENSG00000205220/ENSG00000100911/ENSG00000277791	PSMB9/PSMB8/FZD5/PSME1/PSMB10/PSME2/PSMB3	5698/5696/7855/5720/5699/5721/5691	7
R-HSA-432720	Lysosome Vesicle Biogenesis	3/573	33/8724	0.370064	0.973392	ENSG00000142192/ENSG00000101160/ENSG00000182287	APP/CTSZ/AP1S2	351/1522/8905	3
R-HSA-114608	Platelet degranulation	8/573	104/8724	0.374947	0.983904	ENSG00000175899/ENSG00000108679/ENSG00000149131/ENSG00000184500/ENSG00000130402/ENSG00000100311/ENSG00000142192/ENSG00000044574	A2M/LGALS3BP/SERPING1/PROS1/ACTN4/PDGFB/APP/HSPA5	2/3959/710/5627/81/5155/351/3309	8
R-HSA-948021	Transport to the Golgi and subsequent modification	13/573	177/8724	0.379238	0.985609	ENSG00000105402/ENSG00000088986/ENSG00000158470/ENSG00000117643/ENSG00000111885/ENSG00000086062/ENSG00000104671/ENSG00000101160/ENSG00000242247/ENSG00000181789/ENSG00000125875/ENSG00000085063/ENSG00000121578	NAPA/DYNLL1/B4GALT5/MAN1C1/MAN1A1/B4GALT1/DCTN6/CTSZ/ARFGAP3/COPG1/TBC1D20/CD59/B4GALT4	8775/8655/9334/57134/4121/2683/10671/1522/26286/22820/128637/966/8702	13
R-HSA-111471	Apoptotic factor-mediated response	2/573	20/8724	0.381813	0.985609	ENSG00000105928/ENSG00000104518	GSDME/GSDMD	1687/79792	2
R-HSA-111931	PKA-mediated phosphorylation of CREB	2/573	20/8724	0.381813	0.985609	ENSG00000183943/ENSG00000173175	PRKX/ADCY5	5613/111	2
R-HSA-2028269	Signaling by Hippo	2/573	20/8724	0.381813	0.985609	ENSG00000114019/ENSG00000104375	AMOTL2/STK3	51421/6788	2
R-HSA-3560801	Defective B3GAT3 causes JDSSDHD	2/573	20/8724	0.381813	0.985609	ENSG00000188157/ENSG00000149541	AGRN/B3GAT3	375790/26229	2
R-HSA-8862803	Deregulated CDK5 triggers multiple neurodegenerative pathways in Alzheimer's disease models	2/573	20/8724	0.381813	0.985609	ENSG00000142192/ENSG00000160789	APP/LMNA	351/4000	2
R-HSA-8863678	Neurodegenerative Diseases	2/573	20/8724	0.381813	0.985609	ENSG00000142192/ENSG00000160789	APP/LMNA	351/4000	2
R-HSA-211945	Phase I - Functionalization of compounds	5/573	62/8724	0.385686	0.988709	ENSG00000140465/ENSG00000143819/ENSG00000159231/ENSG00000137869/ENSG00000131069	CYP1A1/EPHX1/CBR3/CYP19A1/ACSS2	1543/2052/874/1588/55902	5
R-HSA-450294	MAP kinase activation	5/573	62/8724	0.385686	0.988709	ENSG00000139318/ENSG00000117676/ENSG00000170345/ENSG00000108984/ENSG00000105053	DUSP6/RPS6KA1/FOS/MAP2K6/VRK3	1848/6195/2353/5608/51231	5
R-HSA-8873719	RAB geranylgeranylation	5/573	62/8724	0.385686	0.988709	ENSG00000112210/ENSG00000152932/ENSG00000154917/ENSG00000105649/ENSG00000100228	RAB23/RAB3C/RAB6B/RAB3A/RAB36	51715/115827/51560/5864/9609	5
R-HSA-381676	Glucagon-like Peptide-1 (GLP1) regulates insulin secretion	3/573	34/8724	0.388311	0.993145	ENSG00000096433/ENSG00000173175/ENSG00000069966	ITPR3/ADCY5/GNB5	3710/111/10681	3
R-HSA-176408	Regulation of APC/C activators between G1/S and early anaphase	6/573	77/8724	0.394389	0.999999	ENSG00000240065/ENSG00000204264/ENSG00000092010/ENSG00000205220/ENSG00000100911/ENSG00000277791	PSMB9/PSMB8/PSME1/PSMB10/PSME2/PSMB3	5698/5696/5720/5699/5721/5691	6
R-HSA-9013405	RHOD GTPase cycle	4/573	49/8724	0.403262	0.999999	ENSG00000114554/ENSG00000164040/ENSG00000185722/ENSG00000156232	PLXNA1/PGRMC2/ANKFY1/WHAMM	5361/10424/51479/123720	4
R-HSA-5218921	VEGFR2 mediated cell proliferation	2/573	21/8724	0.405576	0.999999	ENSG00000096433/ENSG00000176170	ITPR3/SPHK1	3710/8877	2
R-HSA-912526	Interleukin receptor SHC signaling	2/573	21/8724	0.405576	0.999999	ENSG00000111679/ENSG00000100385	PTPN6/IL2RB	5777/3560	2
R-HSA-9615017	FOXO-mediated transcription of oxidative stress, metabolic and neuronal genes	2/573	21/8724	0.405576	0.999999	ENSG00000158022/ENSG00000072310	TRIM63/SREBF1	84676/6720	2
R-HSA-5625740	RHO GTPases activate PKNs	6/573	78/8724	0.406355	0.999999	ENSG00000004487/ENSG00000180573/ENSG00000278828/ENSG00000184678/ENSG00000155366/ENSG00000092841	KDM1A/H2AC6/H3C10/H2BC21/RHOC/MYL6	23028/8334/8357/8349/389/4637	6
R-HSA-6811558	PI5P, PP2A and IER3 Regulate PI3K/AKT Signaling	6/573	78/8724	0.406355	0.999999	ENSG00000163600/ENSG00000068971/ENSG00000155629/ENSG00000100311/ENSG00000185950/ENSG00000186111	ICOS/PPP2R5B/PIK3AP1/PDGFB/IRS2/PIP5K1C	29851/5526/118788/5155/8660/23396	6
R-HSA-8936459	RUNX1 regulates genes involved in megakaryocyte differentiation and platelet function	6/573	78/8724	0.406355	0.999999	ENSG00000159216/ENSG00000155363/ENSG00000127511/ENSG00000180573/ENSG00000278828/ENSG00000184678	RUNX1/MOV10/SIN3B/H2AC6/H3C10/H2BC21	861/4343/23309/8334/8357/8349	6
R-HSA-9664323	FCGR3A-mediated IL10 synthesis	3/573	35/8724	0.406426	0.999999	ENSG00000096433/ENSG00000183943/ENSG00000173175	ITPR3/PRKX/ADCY5	3710/5613/111	3
R-HSA-9709570	Impaired BRCA2 binding to RAD51	3/573	35/8724	0.406426	0.999999	ENSG00000104320/ENSG00000171792/ENSG00000113456	NBN/RHNO1/RAD1	4683/83695/5810	3
R-HSA-9772572	Early SARS-CoV-2 Infection Events	3/573	35/8724	0.406426	0.999999	ENSG00000140564/ENSG00000135047/ENSG00000188157	FURIN/CTSL/AGRN	5045/1514/375790	3
R-HSA-9840310	Glycosphingolipid catabolism	3/573	35/8724	0.406426	0.999999	ENSG00000166311/ENSG00000064601/ENSG00000049860	SMPD1/CTSA/HEXB	6609/5476/3074	3
R-HSA-1912408	Pre-NOTCH Transcription and Translation	6/573	79/8724	0.418303	0.999999	ENSG00000159216/ENSG00000155363/ENSG00000180573/ENSG00000278828/ENSG00000184678/ENSG00000074181	RUNX1/MOV10/H2AC6/H3C10/H2BC21/NOTCH3	861/4343/8334/8357/8349/4854	6
R-HSA-936837	Ion transport by P-type ATPases	4/573	50/8724	0.41837	0.999999	ENSG00000206190/ENSG00000068650/ENSG00000129244/ENSG00000145246	ATP10A/ATP11A/ATP1B2/ATP10D	57194/23250/482/57205	4
R-HSA-1500931	Cell-Cell communication	9/573	123/8724	0.418781	0.999999	ENSG00000082074/ENSG00000155363/ENSG00000130402/ENSG00000196776/ENSG00000130202/ENSG00000111679/ENSG00000183853/ENSG00000162458/ENSG00000124171	FYB1/MOV10/ACTN4/CD47/NECTIN2/PTPN6/KIRREL1/FBLIM1/PARD6B	2533/4343/81/961/5819/5777/55243/54751/84612	9
R-HSA-162909	Host Interactions of HIV factors	9/573	123/8724	0.418781	0.999999	ENSG00000240065/ENSG00000204264/ENSG00000166710/ENSG00000092010/ENSG00000205220/ENSG00000206503/ENSG00000100911/ENSG00000277791/ENSG00000182287	PSMB9/PSMB8/B2M/PSME1/PSMB10/HLA-A/PSME2/PSMB3/AP1S2	5698/5696/567/5720/5699/3105/5721/5691/8905	9
R-HSA-76002	Platelet activation, signaling and aggregation	15/573	212/8724	0.421031	0.999999	ENSG00000175899/ENSG00000181104/ENSG00000108679/ENSG00000149131/ENSG00000096433/ENSG00000184500/ENSG00000130402/ENSG00000172575/ENSG00000111679/ENSG00000145214/ENSG00000100311/ENSG00000142192/ENSG00000103496/ENSG00000044574/ENSG00000069966	A2M/F2R/LGALS3BP/SERPING1/ITPR3/PROS1/ACTN4/RASGRP1/PTPN6/DGKQ/PDGFB/APP/STX4/HSPA5/GNB5	2/2149/3959/710/3710/5627/81/10125/5777/1609/5155/351/6810/3309/10681	15
R-HSA-5663213	RHO GTPases Activate WASPs and WAVEs	3/573	36/8724	0.424379	0.999999	ENSG00000115935/ENSG00000055163/ENSG00000111229	WIPF1/CYFIP2/ARPC3	7456/26999/10094	3
R-HSA-5673000	RAF activation	3/573	36/8724	0.424379	0.999999	ENSG00000158186/ENSG00000068971/ENSG00000141068	MRAS/PPP2R5B/KSR1	22808/5526/8844	3
R-HSA-8875878	MET promotes cell motility	3/573	36/8724	0.424379	0.999999	ENSG00000107263/ENSG00000130702/ENSG00000136205	RAPGEF1/LAMA5/TNS3	2889/3911/64759	3
R-HSA-9660821	ADORA2B mediated anti-inflammatory cytokines production	3/573	36/8724	0.424379	0.999999	ENSG00000183943/ENSG00000173175/ENSG00000069966	PRKX/ADCY5/GNB5	5613/111/10681	3
R-HSA-5610787	Hedgehog 'off' state	8/573	109/8724	0.425847	0.999999	ENSG00000240065/ENSG00000204264/ENSG00000092010/ENSG00000205220/ENSG00000100911/ENSG00000173175/ENSG00000277791/ENSG00000114446	PSMB9/PSMB8/PSME1/PSMB10/PSME2/ADCY5/PSMB3/IFT57	5698/5696/5720/5699/5721/111/5691/55081	8
R-HSA-112409	RAF-independent MAPK1/3 activation	2/573	22/8724	0.42889	0.999999	ENSG00000139318/ENSG00000130829	DUSP6/DUSP9	1848/1852	2
R-HSA-1839124	FGFR1 mutant receptor activation	2/573	22/8724	0.42889	0.999999	ENSG00000115415/ENSG00000168610	STAT1/STAT3	6772/6774	2
R-HSA-210991	Basigin interactions	2/573	22/8724	0.42889	0.999999	ENSG00000103257/ENSG00000129244	SLC7A5/ATP1B2	8140/482	2
R-HSA-373753	Nephrin family interactions	2/573	22/8724	0.42889	0.999999	ENSG00000130402/ENSG00000183853	ACTN4/KIRREL1	81/55243	2
R-HSA-8963899	Plasma lipoprotein remodeling	2/573	22/8724	0.42889	0.999999	ENSG00000140564/ENSG00000087237	FURIN/CETP	5045/1071	2
R-HSA-9006335	Signaling by Erythropoietin	2/573	22/8724	0.42889	0.999999	ENSG00000107263/ENSG00000185950	RAPGEF1/IRS2	2889/8660	2
R-HSA-447115	Interleukin-12 family signaling	4/573	51/8724	0.433388	0.999999	ENSG00000115415/ENSG00000168610/ENSG00000006451/ENSG00000100911	STAT1/STAT3/RALA/PSME2	6772/6774/5898/5721	4
R-HSA-2559582	Senescence-Associated Secretory Phenotype (SASP)	7/573	95/8724	0.433557	0.999999	ENSG00000168610/ENSG00000117676/ENSG00000180573/ENSG00000170345/ENSG00000278828/ENSG00000173039/ENSG00000184678	STAT3/RPS6KA1/H2AC6/FOS/H3C10/RELA/H2BC21	6774/6195/8334/2353/8357/5970/8349	7
R-HSA-9772573	Late SARS-CoV-2 Infection Events	5/573	66/8724	0.438671	0.999999	ENSG00000173193/ENSG00000138496/ENSG00000178685/ENSG00000140564/ENSG00000088298	PARP14/PARP9/PARP10/FURIN/EDEM2	54625/83666/84875/5045/55741	5
R-HSA-390471	Association of TriC/CCT with target proteins during biosynthesis	3/573	37/8724	0.442141	0.999999	ENSG00000168610/ENSG00000116663/ENSG00000176170	STAT3/FBXO6/SPHK1	6774/26270/8877	3
R-HSA-5685938	HDR through Single Strand Annealing (SSA)	3/573	37/8724	0.442141	0.999999	ENSG00000104320/ENSG00000171792/ENSG00000113456	NBN/RHNO1/RAD1	4683/83695/5810	3
R-HSA-8853884	Transcriptional Regulation by VENTX	3/573	37/8724	0.442141	0.999999	ENSG00000155363/ENSG00000173039/ENSG00000138795	MOV10/RELA/LEF1	4343/5970/51176	3
R-HSA-983231	Factors involved in megakaryocyte development and platelet production	10/573	141/8724	0.448287	0.999999	ENSG00000125347/ENSG00000004487/ENSG00000185022/ENSG00000068796/ENSG00000168310/ENSG00000164627/ENSG00000278828/ENSG00000108599/ENSG00000104892/ENSG00000130294	IRF1/KDM1A/MAFF/KIF2A/IRF2/KIF6/H3C10/AKAP10/KLC3/KIF1A	3659/23028/23764/3796/3660/221458/8357/11216/147700/547	10
R-HSA-1236394	Signaling by ERBB4	4/573	52/8724	0.448298	0.999999	ENSG00000160307/ENSG00000123933/ENSG00000205155/ENSG00000162736	S100B/MXD4/PSENEN/NCSTN	6285/10608/55851/23385	4
R-HSA-193648	NRAGE signals death through JNK	4/573	52/8724	0.448298	0.999999	ENSG00000160145/ENSG00000132694/ENSG00000159842/ENSG00000113319	KALRN/ARHGEF11/ABR/RASGRF2	8997/9826/29/5924	4
R-HSA-2022090	Assembly of collagen fibrils and other multimeric structures	4/573	52/8724	0.448298	0.999999	ENSG00000163131/ENSG00000135047/ENSG00000142156/ENSG00000182871	CTSS/CTSL/COL6A1/COL18A1	1520/1514/1291/80781	4
R-HSA-2219530	Constitutive Signaling by Aberrant PI3K in Cancer	4/573	52/8724	0.448298	0.999999	ENSG00000163600/ENSG00000155629/ENSG00000100311/ENSG00000185950	ICOS/PIK3AP1/PDGFB/IRS2	29851/118788/5155/8660	4
R-HSA-5625886	Activated PKN1 stimulates transcription of AR (androgen receptor) regulated genes KLK2 and KLK3	4/573	52/8724	0.448298	0.999999	ENSG00000004487/ENSG00000180573/ENSG00000278828/ENSG00000184678	KDM1A/H2AC6/H3C10/H2BC21	23028/8334/8357/8349	4
R-HSA-5627123	RHO GTPases activate PAKs	2/573	23/8724	0.451712	0.999999	ENSG00000065534/ENSG00000092841	MYLK/MYL6	4638/4637	2
R-HSA-9734009	Defective Intrinsic Pathway for Apoptosis	2/573	23/8724	0.451712	0.999999	ENSG00000142192/ENSG00000160789	APP/LMNA	351/4000	2
R-HSA-9824439	Bacterial Infection Pathways	5/573	67/8724	0.451775	0.999999	ENSG00000166710/ENSG00000173821/ENSG00000140564/ENSG00000163297/ENSG00000108984	B2M/RNF213/FURIN/ANTXR2/MAP2K6	567/57674/5045/118429/5608	5
R-HSA-5632684	Hedgehog 'on' state	6/573	82/8724	0.453931	0.999999	ENSG00000240065/ENSG00000204264/ENSG00000092010/ENSG00000205220/ENSG00000100911/ENSG00000277791	PSMB9/PSMB8/PSME1/PSMB10/PSME2/PSMB3	5698/5696/5720/5699/5721/5691	6
R-HSA-69202	Cyclin E associated events during G1/S transition	6/573	82/8724	0.453931	0.999999	ENSG00000240065/ENSG00000204264/ENSG00000092010/ENSG00000205220/ENSG00000100911/ENSG00000277791	PSMB9/PSMB8/PSME1/PSMB10/PSME2/PSMB3	5698/5696/5720/5699/5721/5691	6
R-HSA-112310	Neurotransmitter release cycle	3/573	38/8724	0.459686	0.999999	ENSG00000134294/ENSG00000105649/ENSG00000104888	SLC38A2/RAB3A/SLC17A7	54407/5864/57030	3
R-HSA-1489509	DAG and IP3 signaling	3/573	38/8724	0.459686	0.999999	ENSG00000096433/ENSG00000183943/ENSG00000173175	ITPR3/PRKX/ADCY5	3710/5613/111	3
R-HSA-388841	Costimulation by the CD28 family	4/573	53/8724	0.463083	0.999999	ENSG00000163600/ENSG00000120217/ENSG00000068971/ENSG00000111679	ICOS/CD274/PPP2R5B/PTPN6	29851/29126/5526/5777	4
R-HSA-9006936	Signaling by TGFB family members	8/573	113/8724	0.466343	0.999999	ENSG00000115415/ENSG00000049323/ENSG00000088832/ENSG00000140564/ENSG00000095739/ENSG00000171223/ENSG00000106799/ENSG00000135655	STAT1/LTBP1/FKBP1A/FURIN/BAMBI/JUNB/TGFBR1/USP15	6772/4052/2280/5045/25805/3726/7046/9958	8
R-HSA-166208	mTORC1-mediated signalling	2/573	24/8724	0.474005	0.999999	ENSG00000088832/ENSG00000116954	FKBP1A/RRAGC	2280/64121	2
R-HSA-196071	Metabolism of steroid hormones	2/573	24/8724	0.474005	0.999999	ENSG00000137869/ENSG00000087076	CYP19A1/HSD17B14	1588/51171	2
R-HSA-2024096	HS-GAG degradation	2/573	24/8724	0.474005	0.999999	ENSG00000188157/ENSG00000010404	AGRN/IDS	375790/3423	2
R-HSA-2424491	DAP12 signaling	2/573	24/8724	0.474005	0.999999	ENSG00000204592/ENSG00000166710	HLA-E/B2M	3133/567	2
R-HSA-352230	Amino acid transport across the plasma membrane	2/573	24/8724	0.474005	0.999999	ENSG00000103257/ENSG00000134294	SLC7A5/SLC38A2	8140/54407	2
R-HSA-379716	Cytosolic tRNA aminoacylation	2/573	24/8724	0.474005	0.999999	ENSG00000140105/ENSG00000124802	WARS1/EEF1E1	7453/9521	2
R-HSA-400042	Adrenaline,noradrenaline inhibits insulin secretion	2/573	24/8724	0.474005	0.999999	ENSG00000173175/ENSG00000069966	ADCY5/GNB5	111/10681	2
R-HSA-68867	Assembly of the pre-replicative complex	9/573	129/8724	0.475787	0.999999	ENSG00000240065/ENSG00000204264/ENSG00000092010/ENSG00000205220/ENSG00000100911/ENSG00000180573/ENSG00000278828/ENSG00000277791/ENSG00000184678	PSMB9/PSMB8/PSME1/PSMB10/PSME2/H2AC6/H3C10/PSMB3/H2BC21	5698/5696/5720/5699/5721/8334/8357/5691/8349	9
R-HSA-110313	Translesion synthesis by Y family DNA polymerases bypasses lesions on DNA template	3/573	39/8724	0.47699	0.999999	ENSG00000182179/ENSG00000187608/ENSG00000156587	UBA7/ISG15/UBE2L6	7318/9636/9246	3
R-HSA-1433557	Signaling by SCF-KIT	3/573	39/8724	0.47699	0.999999	ENSG00000115415/ENSG00000168610/ENSG00000111679	STAT1/STAT3/PTPN6	6772/6774/5777	3
R-HSA-512988	Interleukin-3, Interleukin-5 and GM-CSF signaling	3/573	39/8724	0.47699	0.999999	ENSG00000107263/ENSG00000111679/ENSG00000100385	RAPGEF1/PTPN6/IL2RB	2889/5777/3560	3
R-HSA-174143	APC/C-mediated degradation of cell cycle proteins	6/573	84/8724	0.477408	0.999999	ENSG00000240065/ENSG00000204264/ENSG00000092010/ENSG00000205220/ENSG00000100911/ENSG00000277791	PSMB9/PSMB8/PSME1/PSMB10/PSME2/PSMB3	5698/5696/5720/5699/5721/5691	6
R-HSA-453276	Regulation of mitotic cell cycle	6/573	84/8724	0.477408	0.999999	ENSG00000240065/ENSG00000204264/ENSG00000092010/ENSG00000205220/ENSG00000100911/ENSG00000277791	PSMB9/PSMB8/PSME1/PSMB10/PSME2/PSMB3	5698/5696/5720/5699/5721/5691	6
R-HSA-69656	Cyclin A:Cdk2-associated events at S phase entry	6/573	84/8724	0.477408	0.999999	ENSG00000240065/ENSG00000204264/ENSG00000092010/ENSG00000205220/ENSG00000100911/ENSG00000277791	PSMB9/PSMB8/PSME1/PSMB10/PSME2/PSMB3	5698/5696/5720/5699/5721/5691	6
R-HSA-432722	Golgi Associated Vesicle Biogenesis	4/573	54/8724	0.477726	0.999999	ENSG00000105402/ENSG00000178950/ENSG00000047579/ENSG00000182287	NAPA/GAK/DTNBP1/AP1S2	8775/2580/84062/8905	4
R-HSA-9639288	Amino acids regulate mTORC1	4/573	54/8724	0.477726	0.999999	ENSG00000147416/ENSG00000116954/ENSG00000159720/ENSG00000136888	ATP6V1B2/RRAGC/ATP6V0D1/ATP6V1G1	526/64121/9114/9550	4
R-HSA-9662360	Sensory processing of sound by inner hair cells of the cochlea	4/573	54/8724	0.477726	0.999999	ENSG00000102003/ENSG00000105649/ENSG00000088367/ENSG00000150275	SYP/RAB3A/EPB41L1/PCDH15	6855/5864/2036/65217	4
R-HSA-9700206	Signaling by ALK in cancer	4/573	54/8724	0.477726	0.999999	ENSG00000168610/ENSG00000125844/ENSG00000173821/ENSG00000171223	STAT3/RRBP1/RNF213/JUNB	6774/6238/57674/3726	4
R-HSA-9725370	Signaling by ALK fusions and activated point mutants	4/573	54/8724	0.477726	0.999999	ENSG00000168610/ENSG00000125844/ENSG00000173821/ENSG00000171223	STAT3/RRBP1/RNF213/JUNB	6774/6238/57674/3726	4
R-HSA-2151201	Transcriptional activation of mitochondrial biogenesis	4/573	55/8724	0.492213	0.999999	ENSG00000130589/ENSG00000140577/ENSG00000131069/ENSG00000177565	HELZ2/CRTC3/ACSS2/TBL1XR1	85441/64784/55902/79718	4
R-HSA-9614085	FOXO-mediated transcription	4/573	55/8724	0.492213	0.999999	ENSG00000113916/ENSG00000158022/ENSG00000072310/ENSG00000164442	BCL6/TRIM63/SREBF1/CITED2	604/84676/6720/10370	4
R-HSA-983189	Kinesins	4/573	55/8724	0.492213	0.999999	ENSG00000068796/ENSG00000164627/ENSG00000104892/ENSG00000130294	KIF2A/KIF6/KLC3/KIF1A	3796/221458/147700/547	4
R-HSA-2022377	Metabolism of Angiotensinogen to Angiotensins	1/573	2024-10-01	0.493249	0.999999	ENSG00000101160	CTSZ	1522	1
R-HSA-202427	Phosphorylation of CD3 and TCR zeta chains	1/573	2024-10-01	0.493249	0.999999	ENSG00000081237	PTPRC	5788	1
R-HSA-3215018	Processing and activation of SUMO	1/573	2024-10-01	0.493249	0.999999	ENSG00000119231	SENP5	205564	1
R-HSA-3371378	Regulation by c-FLIP	1/573	2024-10-01	0.493249	0.999999	ENSG00000137275	RIPK1	8737	1
R-HSA-390247	Beta-oxidation of very long chain fatty acids	1/573	2024-10-01	0.493249	0.999999	ENSG00000101986	ABCD1	215	1
R-HSA-418457	cGMP effects	1/573	2024-10-01	0.493249	0.999999	ENSG00000135643	KCNMB4	27345	1
R-HSA-450341	Activation of the AP-1 family of transcription factors	1/573	2024-10-01	0.493249	0.999999	ENSG00000170345	FOS	2353	1
R-HSA-5218900	CASP8 activity is inhibited	1/573	2024-10-01	0.493249	0.999999	ENSG00000137275	RIPK1	8737	1
R-HSA-5625970	RHO GTPases activate KTN1	1/573	2024-10-01	0.493249	0.999999	ENSG00000104892	KLC3	147700	1
R-HSA-5682910	LGI-ADAM interactions	1/573	2024-10-01	0.493249	0.999999	ENSG00000168481	LGI3	203190	1
R-HSA-69416	Dimerization of procaspase-8	1/573	2024-10-01	0.493249	0.999999	ENSG00000137275	RIPK1	8737	1
R-HSA-8851805	MET activates RAS signaling	1/573	2024-10-01	0.493249	0.999999	ENSG00000176945	MUC20	200958	1
R-HSA-8875555	MET activates RAP1 and RAC1	1/573	2024-10-01	0.493249	0.999999	ENSG00000107263	RAPGEF1	2889	1
R-HSA-9020558	Interleukin-2 signaling	1/573	2024-10-01	0.493249	0.999999	ENSG00000100385	IL2RB	3560	1
R-HSA-9027276	Erythropoietin activates Phosphoinositide-3-kinase (PI3K)	1/573	2024-10-01	0.493249	0.999999	ENSG00000185950	IRS2	8660	1
R-HSA-9818030	NFE2L2 regulating tumorigenic genes	1/573	2024-10-01	0.493249	0.999999	ENSG00000171791	BCL2	596	1
R-HSA-5693616	Presynaptic phase of homologous DNA pairing and strand exchange	3/573	40/8724	0.494032	0.999999	ENSG00000104320/ENSG00000171792/ENSG00000113456	NBN/RHNO1/RAD1	4683/83695/5810	3
R-HSA-1614635	Sulfur amino acid metabolism	2/573	25/8724	0.495741	0.999999	ENSG00000151224/ENSG00000145293	MAT1A/ENOPH1	4143/58478	2
R-HSA-1855204	Synthesis of IP3 and IP4 in the cytosol	2/573	25/8724	0.495741	0.999999	ENSG00000171862/ENSG00000114805	PTEN/PLCH1	5728/23007	2
R-HSA-456926	Thrombin signalling through proteinase activated receptors (PARs)	2/573	25/8724	0.495741	0.999999	ENSG00000181104/ENSG00000069966	F2R/GNB5	2149/10681	2
R-HSA-525793	Myogenesis	2/573	25/8724	0.495741	0.999999	ENSG00000140262/ENSG00000108984	TCF12/MAP2K6	6938/5608	2
R-HSA-9635486	Infection with Mycobacterium tuberculosis	2/573	25/8724	0.495741	0.999999	ENSG00000166710/ENSG00000173821	B2M/RNF213	567/57674	2
R-HSA-425393	Transport of inorganic cations/anions and amino acids/oligopeptides	6/573	86/8724	0.500581	0.999999	ENSG00000091137/ENSG00000103257/ENSG00000164889/ENSG00000110446/ENSG00000134294/ENSG00000104888	SLC26A4/SLC7A5/SLC4A2/SLC15A3/SLC38A2/SLC17A7	5172/8140/6522/51296/54407/57030	6
R-HSA-2644602	Signaling by NOTCH1 PEST Domain Mutants in Cancer	4/573	56/8724	0.50653	0.999999	ENSG00000128917/ENSG00000205155/ENSG00000162736/ENSG00000177565	DLL4/PSENEN/NCSTN/TBL1XR1	54567/55851/23385/79718	4
R-HSA-2644603	Signaling by NOTCH1 in Cancer	4/573	56/8724	0.50653	0.999999	ENSG00000128917/ENSG00000205155/ENSG00000162736/ENSG00000177565	DLL4/PSENEN/NCSTN/TBL1XR1	54567/55851/23385/79718	4
R-HSA-2644606	Constitutive Signaling by NOTCH1 PEST Domain Mutants	4/573	56/8724	0.50653	0.999999	ENSG00000128917/ENSG00000205155/ENSG00000162736/ENSG00000177565	DLL4/PSENEN/NCSTN/TBL1XR1	54567/55851/23385/79718	4
R-HSA-2894858	Signaling by NOTCH1 HD+PEST Domain Mutants in Cancer	4/573	56/8724	0.50653	0.999999	ENSG00000128917/ENSG00000205155/ENSG00000162736/ENSG00000177565	DLL4/PSENEN/NCSTN/TBL1XR1	54567/55851/23385/79718	4
R-HSA-2894862	Constitutive Signaling by NOTCH1 HD+PEST Domain Mutants	4/573	56/8724	0.50653	0.999999	ENSG00000128917/ENSG00000205155/ENSG00000162736/ENSG00000177565	DLL4/PSENEN/NCSTN/TBL1XR1	54567/55851/23385/79718	4
R-HSA-9675136	Diseases of DNA Double-Strand Break Repair	3/573	41/8724	0.510794	0.999999	ENSG00000104320/ENSG00000171792/ENSG00000113456	NBN/RHNO1/RAD1	4683/83695/5810	3
R-HSA-9701190	Defective homologous recombination repair (HRR) due to BRCA2 loss of function	3/573	41/8724	0.510794	0.999999	ENSG00000104320/ENSG00000171792/ENSG00000113456	NBN/RHNO1/RAD1	4683/83695/5810	3
R-HSA-6806834	Signaling by MET	5/573	72/8724	0.515836	0.999999	ENSG00000168610/ENSG00000107263/ENSG00000130702/ENSG00000136205/ENSG00000176945	STAT3/RAPGEF1/LAMA5/TNS3/MUC20	6774/2889/3911/64759/200958	5
R-HSA-1971475	A tetrasaccharide linker sequence is required for GAG synthesis	2/573	26/8724	0.516896	0.999999	ENSG00000188157/ENSG00000149541	AGRN/B3GAT3	375790/26229	2
R-HSA-6803529	FGFR2 alternative splicing	2/573	26/8724	0.516896	0.999999	ENSG00000188342/ENSG00000104413	GTF2F2/ESRP1	2963/54845	2
R-HSA-901042	Calnexin/calreticulin cycle	2/573	26/8724	0.516896	0.999999	ENSG00000179218/ENSG00000088298	CALR/EDEM2	811/55741	2
R-HSA-9694635	Translation of Structural Proteins	4/573	57/8724	0.520665	0.999999	ENSG00000173193/ENSG00000138496/ENSG00000178685/ENSG00000088298	PARP14/PARP9/PARP10/EDEM2	54625/83666/84875/55741	4
R-HSA-2682334	EPH-Ephrin signaling	6/573	88/8724	0.523386	0.999999	ENSG00000160145/ENSG00000205155/ENSG00000092841/ENSG00000162736/ENSG00000182541/ENSG00000111229	KALRN/PSENEN/MYL6/NCSTN/LIMK2/ARPC3	8997/55851/4637/23385/3985/10094	6
R-HSA-69052	Switching of origins to a post-replicative state	6/573	88/8724	0.523386	0.999999	ENSG00000240065/ENSG00000204264/ENSG00000092010/ENSG00000205220/ENSG00000100911/ENSG00000277791	PSMB9/PSMB8/PSME1/PSMB10/PSME2/PSMB3	5698/5696/5720/5699/5721/5691	6
R-HSA-1660517	Synthesis of PIPs at the late endosome membrane	1/573	2024-11-01	0.526571	0.999999	ENSG00000103043	VAC14	55697	1
R-HSA-170968	Frs2-mediated activation	1/573	2024-11-01	0.526571	0.999999	ENSG00000107263	RAPGEF1	2889	1
R-HSA-2025928	Calcineurin activates NFAT	1/573	2024-11-01	0.526571	0.999999	ENSG00000088832	FKBP1A	2280	1
R-HSA-2160916	Hyaluronan uptake and degradation	1/573	2024-11-01	0.526571	0.999999	ENSG00000049860	HEXB	3074	1
R-HSA-2206281	Mucopolysaccharidoses	1/573	2024-11-01	0.526571	0.999999	ENSG00000010404	IDS	3423	1
R-HSA-264642	Acetylcholine Neurotransmitter Release Cycle	1/573	2024-11-01	0.526571	0.999999	ENSG00000105649	RAB3A	5864	1
R-HSA-5576893	Phase 2 - plateau phase	1/573	2024-11-01	0.526571	0.999999	ENSG00000053918	KCNQ1	3784	1
R-HSA-75892	Platelet Adhesion to exposed collagen	1/573	2024-11-01	0.526571	0.999999	ENSG00000213949	ITGA1	3672	1
R-HSA-83936	Transport of nucleosides and free purine and pyrimidine bases across the plasma membrane	1/573	2024-11-01	0.526571	0.999999	ENSG00000213465	ARL2	402	1
R-HSA-8866910	TFAP2 (AP-2) family regulates transcription of growth factors and their receptors	1/573	2024-11-01	0.526571	0.999999	ENSG00000137203	TFAP2A	7020	1
R-HSA-9014325	TICAM1,TRAF6-dependent induction of TAK1 complex	1/573	2024-11-01	0.526571	0.999999	ENSG00000164342	TLR3	7098	1
R-HSA-9018677	Biosynthesis of DHA-derived SPMs	1/573	2024-11-01	0.526571	0.999999	ENSG00000140465	CYP1A1	1543	1
R-HSA-9645460	Alpha-protein kinase 1 signaling pathway	1/573	2024-11-01	0.526571	0.999999	ENSG00000073331	ALPK1	80216	1
R-HSA-975110	TRAF6 mediated IRF7 activation in TLR7/8 or 9 signaling	1/573	2024-11-01	0.526571	0.999999	ENSG00000185507	IRF7	3665	1
R-HSA-3928662	EPHB-mediated forward signaling	3/573	42/8724	0.527259	0.999999	ENSG00000160145/ENSG00000182541/ENSG00000111229	KALRN/LIMK2/ARPC3	8997/3985/10094	3
R-HSA-9659379	Sensory processing of sound	4/573	58/8724	0.534605	0.999999	ENSG00000102003/ENSG00000105649/ENSG00000088367/ENSG00000150275	SYP/RAB3A/EPB41L1/PCDH15	6855/5864/2036/65217	4
R-HSA-191273	Cholesterol biosynthesis	2/573	27/8724	0.537453	0.999999	ENSG00000072310/ENSG00000149809	SREBF1/TM7SF2	6720/7108	2
R-HSA-5083635	Defective B3GALTL causes PpS	2/573	27/8724	0.537453	0.999999	ENSG00000178031/ENSG00000143382	ADAMTSL1/ADAMTSL4	92949/54507	2
R-HSA-5576892	Phase 0 - rapid depolarisation	2/573	27/8724	0.537453	0.999999	ENSG00000114279/ENSG00000129682	FGF12/FGF13	2257/2258	2
R-HSA-446203	Asparagine N-linked glycosylation	19/573	290/8724	0.539652	0.999999	ENSG00000105402/ENSG00000064601/ENSG00000181830/ENSG00000088986/ENSG00000179218/ENSG00000088298/ENSG00000158470/ENSG00000117643/ENSG00000119523/ENSG00000111885/ENSG00000144591/ENSG00000086062/ENSG00000104671/ENSG00000101160/ENSG00000242247/ENSG00000181789/ENSG00000125875/ENSG00000085063/ENSG00000121578	NAPA/CTSA/SLC35C1/DYNLL1/CALR/EDEM2/B4GALT5/MAN1C1/ALG2/MAN1A1/GMPPA/B4GALT1/DCTN6/CTSZ/ARFGAP3/COPG1/TBC1D20/CD59/B4GALT4	8775/5476/55343/8655/811/55741/9334/57134/85365/4121/29926/2683/10671/1522/26286/22820/128637/966/8702	19
R-HSA-5693579	Homologous DNA Pairing and Strand Exchange	3/573	43/8724	0.543412	0.999999	ENSG00000104320/ENSG00000171792/ENSG00000113456	NBN/RHNO1/RAD1	4683/83695/5810	3
R-HSA-15869	Metabolism of nucleotides	6/573	90/8724	0.545767	0.999999	ENSG00000101347/ENSG00000162433/ENSG00000143774/ENSG00000004455/ENSG00000188641/ENSG00000197586	SAMHD1/AK4/GUK1/AK2/DPYD/ENTPD6	25939/205/2987/204/1806/955	6
R-HSA-202733	Cell surface interactions at the vascular wall	6/573	90/8724	0.545767	0.999999	ENSG00000019582/ENSG00000184500/ENSG00000196776/ENSG00000111679/ENSG00000103257/ENSG00000129244	CD74/PROS1/CD47/PTPN6/SLC7A5/ATP1B2	972/5627/961/5777/8140/482	6
R-HSA-9707564	Cytoprotection by HMOX1	4/573	59/8724	0.548341	0.999999	ENSG00000168610/ENSG00000130589/ENSG00000127511/ENSG00000177565	STAT3/HELZ2/SIN3B/TBL1XR1	6774/85441/23309/79718	4
R-HSA-1296071	Potassium Channels	5/573	75/8724	0.552741	0.999999	ENSG00000171385/ENSG00000105642/ENSG00000053918/ENSG00000135643/ENSG00000069966	KCND3/KCNN1/KCNQ1/KCNMB4/GNB5	3752/3780/3784/27345/10681	5
R-HSA-162588	Budding and maturation of HIV virion	2/573	28/8724	0.5574	0.999999	ENSG00000141971/ENSG00000167987	MVB12A/VPS37C	93343/55048	2
R-HSA-350054	Notch-HLH transcription pathway	2/573	28/8724	0.5574	0.999999	ENSG00000177565/ENSG00000074181	TBL1XR1/NOTCH3	79718/4854	2
R-HSA-442742	CREB1 phosphorylation through NMDA receptor-mediated activation of RAS signaling	2/573	28/8724	0.5574	0.999999	ENSG00000117676/ENSG00000113319	RPS6KA1/RASGRF2	6195/5924	2
R-HSA-4641262	Disassembly of the destruction complex and recruitment of AXIN to the membrane	2/573	28/8724	0.5574	0.999999	ENSG00000163251/ENSG00000068971	FZD5/PPP2R5B	7855/5526	2
R-HSA-5173214	O-glycosylation of TSR domain-containing proteins	2/573	28/8724	0.5574	0.999999	ENSG00000178031/ENSG00000143382	ADAMTSL1/ADAMTSL4	92949/54507	2
R-HSA-170670	Adenylate cyclase inhibitory pathway	1/573	2024-12-01	0.557705	0.999999	ENSG00000173175	ADCY5	111	1
R-HSA-419408	Lysosphingolipid and LPA receptors	1/573	2024-12-01	0.557705	0.999999	ENSG00000129951	PLPPR3	79948	1
R-HSA-435354	Zinc transporters	1/573	2024-12-01	0.557705	0.999999	ENSG00000115194	SLC30A3	7781	1
R-HSA-442720	CREB1 phosphorylation through the activation of Adenylate Cyclase	1/573	2024-12-01	0.557705	0.999999	ENSG00000183943	PRKX	5613	1
R-HSA-452723	Transcriptional regulation of pluripotent stem cells	1/573	2024-12-01	0.557705	0.999999	ENSG00000168610	STAT3	6774	1
R-HSA-5685939	HDR through MMEJ (alt-NHEJ)	1/573	2024-12-01	0.557705	0.999999	ENSG00000104320	NBN	4683	1
R-HSA-6803207	TP53 Regulates Transcription of Caspase Activators and Caspases	1/573	2024-12-01	0.557705	0.999999	ENSG00000091106	NLRC4	58484	1
R-HSA-71064	Lysine catabolism	1/573	2024-12-01	0.557705	0.999999	ENSG00000109576	AADAT	51166	1
R-HSA-8963889	Assembly of active LPL and LIPC lipase complexes	1/573	2024-12-01	0.557705	0.999999	ENSG00000140564	FURIN	5045	1
R-HSA-9018678	Biosynthesis of specialized proresolving mediators (SPMs)	1/573	2024-12-01	0.557705	0.999999	ENSG00000140465	CYP1A1	1543	1
R-HSA-9022699	MECP2 regulates neuronal receptors and channels	1/573	2024-12-01	0.557705	0.999999	ENSG00000059804	SLC2A3	6515	1
R-HSA-9768759	Regulation of NPAS4 gene expression	1/573	2024-12-01	0.557705	0.999999	ENSG00000155363	MOV10	4343	1
R-HSA-8978868	Fatty acid metabolism	9/573	138/8724	0.558573	0.999999	ENSG00000140465/ENSG00000099194/ENSG00000168306/ENSG00000116882/ENSG00000101986/ENSG00000097021/ENSG00000118402/ENSG00000145284/ENSG00000087008	CYP1A1/SCD/ACOX2/HAO2/ABCD1/ACOT7/ELOVL4/SCD5/ACOX3	1543/6319/8309/51179/215/11332/6785/79966/8310	9
R-HSA-8854214	TBC/RABGAPs	3/573	44/8724	0.55924	0.999999	ENSG00000123240/ENSG00000154917/ENSG00000125875	OPTN/RAB6B/TBC1D20	10133/51560/128637	3
R-HSA-9707616	Heme signaling	3/573	44/8724	0.55924	0.999999	ENSG00000130589/ENSG00000140577/ENSG00000177565	HELZ2/CRTC3/TBL1XR1	85441/64784/79718	3
R-HSA-425407	SLC-mediated transmembrane transport	12/573	185/8724	0.561352	0.999999	ENSG00000159216/ENSG00000158296/ENSG00000091137/ENSG00000059804/ENSG00000115194/ENSG00000181830/ENSG00000103257/ENSG00000164889/ENSG00000110446/ENSG00000134294/ENSG00000104888/ENSG00000213465	RUNX1/SLC13A3/SLC26A4/SLC2A3/SLC30A3/SLC35C1/SLC7A5/SLC4A2/SLC15A3/SLC38A2/SLC17A7/ARL2	861/64849/5172/6515/7781/55343/8140/6522/51296/54407/57030/402	12
R-HSA-212300	PRC2 methylates histones and DNA	4/573	60/8724	0.561862	0.999999	ENSG00000139154/ENSG00000180573/ENSG00000278828/ENSG00000184678	AEBP2/H2AC6/H3C10/H2BC21	121536/8334/8357/8349	4
R-HSA-9710421	Defective pyroptosis	4/573	60/8724	0.561862	0.999999	ENSG00000105928/ENSG00000180573/ENSG00000278828/ENSG00000184678	GSDME/H2AC6/H3C10/H2BC21	1687/8334/8357/8349	4
R-HSA-112043	PLC beta mediated events	3/573	45/8724	0.574734	0.999999	ENSG00000096433/ENSG00000183943/ENSG00000173175	ITPR3/PRKX/ADCY5	3710/5613/111	3
R-HSA-1483249	Inositol phosphate metabolism	3/573	45/8724	0.574734	0.999999	ENSG00000171862/ENSG00000114805/ENSG00000068745	PTEN/PLCH1/IP6K2	5728/23007/51447	3
R-HSA-1660662	Glycosphingolipid metabolism	3/573	45/8724	0.574734	0.999999	ENSG00000166311/ENSG00000064601/ENSG00000049860	SMPD1/CTSA/HEXB	6609/5476/3074	3
R-HSA-3214842	HDMs demethylate histones	3/573	45/8724	0.574734	0.999999	ENSG00000004487/ENSG00000150347/ENSG00000278828	KDM1A/ARID5B/H3C10	23028/84159/8357	3
R-HSA-6802952	Signaling by BRAF and RAF1 fusions	4/573	61/8724	0.57516	0.999999	ENSG00000177674/ENSG00000160789/ENSG00000141068/ENSG00000104413	AGTRAP/LMNA/KSR1/ESRP1	57085/4000/8844/54845	4
R-HSA-2173782	Binding and Uptake of Ligands by Scavenger Receptors	2/573	29/8724	0.576727	0.999999	ENSG00000100342/ENSG00000179218	APOL1/CALR	8542/811	2
R-HSA-2871809	FCERI mediated Ca+2 mobilization	2/573	29/8724	0.576727	0.999999	ENSG00000113263/ENSG00000096433	ITK/ITPR3	3702/3710	2
R-HSA-3299685	Detoxification of Reactive Oxygen Species	2/573	29/8724	0.576727	0.999999	ENSG00000086991/ENSG00000164294	NOX4/GPX8	50507/493869	2
R-HSA-5655302	Signaling by FGFR1 in disease	2/573	29/8724	0.576727	0.999999	ENSG00000115415/ENSG00000168610	STAT1/STAT3	6772/6774	2
R-HSA-5694530	Cargo concentration in the ER	2/573	29/8724	0.576727	0.999999	ENSG00000101160/ENSG00000085063	CTSZ/CD59	1522/966	2
R-HSA-9012999	RHO GTPase cycle	27/573	420/8724	0.576824	0.999999	ENSG00000126785/ENSG00000145703/ENSG00000115935/ENSG00000109079/ENSG00000107263/ENSG00000120278/ENSG00000114554/ENSG00000154447/ENSG00000164040/ENSG00000157827/ENSG00000105137/ENSG00000148175/ENSG00000008517/ENSG00000160145/ENSG00000116574/ENSG00000055163/ENSG00000132694/ENSG00000159842/ENSG00000132589/ENSG00000124171/ENSG00000242247/ENSG00000155366/ENSG00000185722/ENSG00000075884/ENSG00000156232…	RHOJ/IQGAP2/WIPF1/TNFAIP1/RAPGEF1/PLEKHG1/PLXNA1/SH3RF1/PGRMC2/FMNL2/SYDE1/STOM/IL32/KALRN/RHOU/CYFIP2/ARHGEF11/ABR/FLOT2/PARD6B/ARFGAP3/RHOC/ANKFY1/ARHGAP15/WHAMM/RASGRF2/ARAP2	57381/10788/7456/7126/2889/57480/5361/57630/10424/114793/85360/2040/9235/8997/58480/26999/9826/29/2319/84612/26286/389/51479/55843/123720/5924/116984	27
R-HSA-8951664	Neddylation	15/573	234/8724	0.578155	0.999999	ENSG00000240065/ENSG00000204264/ENSG00000116663/ENSG00000184557/ENSG00000092010/ENSG00000205220/ENSG00000100911/ENSG00000168301/ENSG00000142784/ENSG00000171823/ENSG00000277791/ENSG00000145781/ENSG00000145780/ENSG00000112234/ENSG00000149600	PSMB9/PSMB8/FBXO6/SOCS3/PSME1/PSMB10/PSME2/KCTD6/WDTC1/FBXL14/PSMB3/COMMD10/FEM1C/FBXL4/COMMD7	5698/5696/26270/9021/5720/5699/5721/200845/23038/144699/5691/51397/56929/26235/149951	15
R-HSA-1362409	Mitochondrial iron-sulfur cluster biogenesis	1/573	13/8724	0.586796	0.999999	ENSG00000135070	ISCA1	81689	1
R-HSA-1483213	Synthesis of PE	1/573	13/8724	0.586796	0.999999	ENSG00000132793	LPIN3	64900	1
R-HSA-159418	Recycling of bile acids and salts	1/573	13/8724	0.586796	0.999999	ENSG00000073734	ABCB11	8647	1
R-HSA-169893	Prolonged ERK activation events	1/573	13/8724	0.586796	0.999999	ENSG00000107263	RAPGEF1	2889	1
R-HSA-171007	p38MAPK events	1/573	13/8724	0.586796	0.999999	ENSG00000006451	RALA	5898	1
R-HSA-2022857	Keratan sulfate degradation	1/573	13/8724	0.586796	0.999999	ENSG00000049860	HEXB	3074	1
R-HSA-2046104	alpha-linolenic (omega3) and linoleic (omega6) acid metabolism	1/573	13/8724	0.586796	0.999999	ENSG00000101986	ABCD1	215	1
R-HSA-2046106	alpha-linolenic acid (ALA) metabolism	1/573	13/8724	0.586796	0.999999	ENSG00000101986	ABCD1	215	1
R-HSA-211981	Xenobiotics	1/573	13/8724	0.586796	0.999999	ENSG00000140465	CYP1A1	1543	1
R-HSA-381771	Synthesis, secretion, and inactivation of Glucagon-like Peptide-1 (GLP-1)	1/573	13/8724	0.586796	0.999999	ENSG00000129128	SPCS3	60559	1
R-HSA-392154	Nitric oxide stimulates guanylate cyclase	1/573	13/8724	0.586796	0.999999	ENSG00000135643	KCNMB4	27345	1
R-HSA-422085	Synthesis, secretion, and deacylation of Ghrelin	1/573	13/8724	0.586796	0.999999	ENSG00000129128	SPCS3	60559	1
R-HSA-5140745	WNT5A-dependent internalization of FZD2, FZD5 and ROR2	1/573	13/8724	0.586796	0.999999	ENSG00000163251	FZD5	7855	1
R-HSA-5607763	CLEC7A (Dectin-1) induces NFAT activation	1/573	13/8724	0.586796	0.999999	ENSG00000096433	ITPR3	3710	1
R-HSA-888590	GABA synthesis, release, reuptake and degradation	1/573	13/8724	0.586796	0.999999	ENSG00000105649	RAB3A	5864	1
R-HSA-8963898	Plasma lipoprotein assembly	1/573	13/8724	0.586796	0.999999	ENSG00000175899	A2M	2	1
R-HSA-2219528	PI3K/AKT Signaling in Cancer	5/573	78/8724	0.588224	0.999999	ENSG00000171862/ENSG00000163600/ENSG00000155629/ENSG00000100311/ENSG00000185950	PTEN/ICOS/PIK3AP1/PDGFB/IRS2	5728/29851/118788/5155/8660	5
R-HSA-381340	Transcriptional regulation of white adipocyte differentiation	5/573	78/8724	0.588224	0.999999	ENSG00000130589/ENSG00000221869/ENSG00000072310/ENSG00000173039/ENSG00000177565	HELZ2/CEBPD/SREBF1/RELA/TBL1XR1	85441/1052/6720/5970/79718	5
R-HSA-74752	Signaling by Insulin receptor	4/573	62/8724	0.588227	0.999999	ENSG00000147416/ENSG00000185950/ENSG00000159720/ENSG00000136888	ATP6V1B2/IRS2/ATP6V0D1/ATP6V1G1	526/8660/9114/9550	4
R-HSA-2122947	NOTCH1 Intracellular Domain Regulates Transcription	3/573	46/8724	0.589883	0.999999	ENSG00000106829/ENSG00000196781/ENSG00000177565	TLE4/TLE1/TBL1XR1	7091/7088/79718	3
R-HSA-400206	Regulation of lipid metabolism by PPARalpha	7/573	110/8724	0.590342	0.999999	ENSG00000146072/ENSG00000130589/ENSG00000140465/ENSG00000127511/ENSG00000072310/ENSG00000177565/ENSG00000115641	TNFRSF21/HELZ2/CYP1A1/SIN3B/SREBF1/TBL1XR1/FHL2	27242/85441/1543/23309/6720/79718/2274	7
R-HSA-195258	RHO GTPase Effectors	19/573	299/8724	0.594926	0.999999	ENSG00000004487/ENSG00000145703/ENSG00000065534/ENSG00000115935/ENSG00000068796/ENSG00000068971/ENSG00000157827/ENSG00000088986/ENSG00000115163/ENSG00000180573/ENSG00000278828/ENSG00000055163/ENSG00000123810/ENSG00000184678/ENSG00000155366/ENSG00000092841/ENSG00000182541/ENSG00000111229/ENSG00000104892	KDM1A/IQGAP2/MYLK/WIPF1/KIF2A/PPP2R5B/FMNL2/DYNLL1/CENPA/H2AC6/H3C10/CYFIP2/B9D2/H2BC21/RHOC/MYL6/LIMK2/ARPC3/KLC3	23028/10788/4638/7456/3796/5526/114793/8655/1058/8334/8357/26999/80776/8349/389/4637/3985/10094/147700	19
R-HSA-114452	Activation of BH3-only proteins	2/573	30/8724	0.595429	0.999999	ENSG00000088986/ENSG00000171791	DYNLL1/BCL2	8655/596	2
R-HSA-5689901	Metalloprotease DUBs	2/573	30/8724	0.595429	0.999999	ENSG00000180573/ENSG00000138134	H2AC6/STAMBPL1	8334/57559	2
R-HSA-6804758	Regulation of TP53 Activity through Acetylation	2/573	30/8724	0.595429	0.999999	ENSG00000140464/ENSG00000108984	PML/MAP2K6	5371/5608	2
R-HSA-422356	Regulation of insulin secretion	4/573	63/8724	0.601057	0.999999	ENSG00000277443/ENSG00000096433/ENSG00000173175/ENSG00000069966	MARCKS/ITPR3/ADCY5/GNB5	4082/3710/111/10681	4
R-HSA-5358351	Signaling by Hedgehog	9/573	144/8724	0.610653	0.999999	ENSG00000240065/ENSG00000204264/ENSG00000092010/ENSG00000205220/ENSG00000100911/ENSG00000173175/ENSG00000277791/ENSG00000114446/ENSG00000140323	PSMB9/PSMB8/PSME1/PSMB10/PSME2/ADCY5/PSMB3/IFT57/DISP2	5698/5696/5720/5699/5721/111/5691/55081/85455	9
R-HSA-381042	PERK regulates gene expression	2/573	31/8724	0.613506	0.999999	ENSG00000108691/ENSG00000044574	CCL2/HSPA5	6347/3309	2
R-HSA-917729	Endosomal Sorting Complex Required For Transport (ESCRT)	2/573	31/8724	0.613506	0.999999	ENSG00000141971/ENSG00000167987	MVB12A/VPS37C	93343/55048	2
R-HSA-9615710	Late endosomal microautophagy	2/573	31/8724	0.613506	0.999999	ENSG00000141971/ENSG00000167987	MVB12A/VPS37C	93343/55048	2
R-HSA-204005	COPII-mediated vesicle transport	4/573	64/8724	0.613643	0.999999	ENSG00000105402/ENSG00000101160/ENSG00000125875/ENSG00000085063	NAPA/CTSZ/TBC1D20/CD59	8775/1522/128637/966	4
R-HSA-606279	Deposition of new CENPA-containing nucleosomes at the centromere	4/573	64/8724	0.613643	0.999999	ENSG00000203760/ENSG00000115163/ENSG00000180573/ENSG00000184678	CENPW/CENPA/H2AC6/H2BC21	387103/1058/8334/8349	4
R-HSA-774815	Nucleosome assembly	4/573	64/8724	0.613643	0.999999	ENSG00000203760/ENSG00000115163/ENSG00000180573/ENSG00000184678	CENPW/CENPA/H2AC6/H2BC21	387103/1058/8334/8349	4
R-HSA-181429	Serotonin Neurotransmitter Release Cycle	1/573	14/8724	0.613976	0.999999	ENSG00000105649	RAB3A	5864	1
R-HSA-181430	Norepinephrine Neurotransmitter Release Cycle	1/573	14/8724	0.613976	0.999999	ENSG00000105649	RAB3A	5864	1
R-HSA-2032785	YAP1- and WWTR1 (TAZ)-stimulated gene expression	1/573	14/8724	0.613976	0.999999	ENSG00000197905	TEAD4	7004	1
R-HSA-3000480	Scavenging by Class A Receptors	1/573	14/8724	0.613976	0.999999	ENSG00000179218	CALR	811	1
R-HSA-3656237	Defective EXT2 causes exostoses 2	1/573	14/8724	0.613976	0.999999	ENSG00000188157	AGRN	375790	1
R-HSA-3656253	Defective EXT1 causes exostoses 1, TRPS2 and CHDS	1/573	14/8724	0.613976	0.999999	ENSG00000188157	AGRN	375790	1
R-HSA-4839735	Signaling by AXIN mutants	1/573	14/8724	0.613976	0.999999	ENSG00000068971	PPP2R5B	5526	1
R-HSA-4839744	Signaling by APC mutants	1/573	14/8724	0.613976	0.999999	ENSG00000068971	PPP2R5B	5526	1
R-HSA-4839748	Signaling by AMER1 mutants	1/573	14/8724	0.613976	0.999999	ENSG00000068971	PPP2R5B	5526	1
R-HSA-5467337	APC truncation mutants have impaired AXIN binding	1/573	14/8724	0.613976	0.999999	ENSG00000068971	PPP2R5B	5526	1
R-HSA-5467340	AXIN missense mutants destabilize the destruction complex	1/573	14/8724	0.613976	0.999999	ENSG00000068971	PPP2R5B	5526	1
R-HSA-5467348	Truncations of AMER1 destabilize the destruction complex	1/573	14/8724	0.613976	0.999999	ENSG00000068971	PPP2R5B	5526	1
R-HSA-6788467	IL-6-type cytokine receptor ligand interactions	1/573	14/8724	0.613976	0.999999	ENSG00000150281	CTF1	1489	1
R-HSA-9005891	Loss of function of MECP2 in Rett syndrome	1/573	14/8724	0.613976	0.999999	ENSG00000177565	TBL1XR1	79718	1
R-HSA-9005895	Pervasive developmental disorders	1/573	14/8724	0.613976	0.999999	ENSG00000177565	TBL1XR1	79718	1
R-HSA-9675151	Disorders of Developmental Biology	1/573	14/8724	0.613976	0.999999	ENSG00000177565	TBL1XR1	79718	1
R-HSA-9697154	Disorders of Nervous System Development	1/573	14/8724	0.613976	0.999999	ENSG00000177565	TBL1XR1	79718	1
R-HSA-9609646	HCMV Infection	9/573	145/8724	0.619029	0.999999	ENSG00000140464/ENSG00000221869/ENSG00000088986/ENSG00000180573/ENSG00000278828/ENSG00000141971/ENSG00000184678/ENSG00000177565/ENSG00000167987	PML/CEBPD/DYNLL1/H2AC6/H3C10/MVB12A/H2BC21/TBL1XR1/VPS37C	5371/1052/8655/8334/8357/93343/8349/79718/55048	9
R-HSA-73893	DNA Damage Bypass	3/573	48/8724	0.61912	0.999999	ENSG00000182179/ENSG00000187608/ENSG00000156587	UBA7/ISG15/UBE2L6	7318/9636/9246	3
R-HSA-69481	G2/M Checkpoints	10/573	161/8724	0.619562	0.999999	ENSG00000240065/ENSG00000204264/ENSG00000092010/ENSG00000205220/ENSG00000100911/ENSG00000104320/ENSG00000277791/ENSG00000184678/ENSG00000171792/ENSG00000113456	PSMB9/PSMB8/PSME1/PSMB10/PSME2/NBN/PSMB3/H2BC21/RHNO1/RAD1	5698/5696/5720/5699/5721/4683/5691/8349/83695/5810	10
R-HSA-6807878	COPI-mediated anterograde transport	6/573	97/8724	0.620063	0.999999	ENSG00000105402/ENSG00000088986/ENSG00000104671/ENSG00000242247/ENSG00000181789/ENSG00000085063	NAPA/DYNLL1/DCTN6/ARFGAP3/COPG1/CD59	8775/8655/10671/26286/22820/966	6
R-HSA-2559583	Cellular Senescence	11/573	177/8724	0.620332	0.999999	ENSG00000168610/ENSG00000117676/ENSG00000155363/ENSG00000099991/ENSG00000104320/ENSG00000180573/ENSG00000170345/ENSG00000278828/ENSG00000173039/ENSG00000184678/ENSG00000108984	STAT3/RPS6KA1/MOV10/CABIN1/NBN/H2AC6/FOS/H3C10/RELA/H2BC21/MAP2K6	6774/6195/4343/23523/4683/8334/2353/8357/5970/8349/5608	11
R-HSA-3214815	HDACs deacetylate histones	5/573	81/8724	0.622116	0.999999	ENSG00000004487/ENSG00000180573/ENSG00000278828/ENSG00000184678/ENSG00000177565	KDM1A/H2AC6/H3C10/H2BC21/TBL1XR1	23028/8334/8357/8349/79718	5
R-HSA-163125	Post-translational modification: synthesis of GPI-anchored proteins	4/573	65/8724	0.62598	0.999999	ENSG00000112139/ENSG00000156219/ENSG00000119227/ENSG00000160932	MDGA1/ART3/PIGZ/LY6E	266727/419/80235/4061	4
R-HSA-69002	DNA Replication Pre-Initiation	9/573	146/8724	0.627312	0.999999	ENSG00000240065/ENSG00000204264/ENSG00000092010/ENSG00000205220/ENSG00000100911/ENSG00000180573/ENSG00000278828/ENSG00000277791/ENSG00000184678	PSMB9/PSMB8/PSME1/PSMB10/PSME2/H2AC6/H3C10/PSMB3/H2BC21	5698/5696/5720/5699/5721/8334/8357/5691/8349	9
R-HSA-111933	Calmodulin induced events	2/573	32/8724	0.630958	0.999999	ENSG00000183943/ENSG00000173175	PRKX/ADCY5	5613/111	2
R-HSA-111997	CaM pathway	2/573	32/8724	0.630958	0.999999	ENSG00000183943/ENSG00000173175	PRKX/ADCY5	5613/111	2
R-HSA-187687	Signalling to ERKs	2/573	32/8724	0.630958	0.999999	ENSG00000006451/ENSG00000107263	RALA/RAPGEF1	5898/2889	2
R-HSA-112040	G-protein mediated events	3/573	49/8724	0.633198	0.999999	ENSG00000096433/ENSG00000183943/ENSG00000173175	ITPR3/PRKX/ADCY5	3710/5613/111	3
R-HSA-1226099	Signaling by FGFR in disease	3/573	49/8724	0.633198	0.999999	ENSG00000115415/ENSG00000168610/ENSG00000188342	STAT1/STAT3/GTF2F2	6772/6774/2963	3
R-HSA-2173793	Transcriptional activity of SMAD2/SMAD3:SMAD4 heterotrimer	3/573	49/8724	0.633198	0.999999	ENSG00000115415/ENSG00000140564/ENSG00000171223	STAT1/FURIN/JUNB	6772/5045/3726	3
R-HSA-6811436	COPI-independent Golgi-to-ER retrograde traffic	3/573	49/8724	0.633198	0.999999	ENSG00000088986/ENSG00000154917/ENSG00000104671	DYNLL1/RAB6B/DCTN6	8655/51560/10671	3
R-HSA-9709957	Sensory Perception	12/573	195/8724	0.63562	0.999999	ENSG00000096433/ENSG00000197324/ENSG00000255837/ENSG00000102003/ENSG00000105649/ENSG00000088367/ENSG00000188157/ENSG00000150275/ENSG00000081479/ENSG00000069966/ENSG00000162572/ENSG00000130529	ITPR3/LRP10/TAS2R20/SYP/RAB3A/EPB41L1/AGRN/PCDH15/LRP2/GNB5/SCNN1D/TRPM4	3710/26020/259295/6855/5864/2036/375790/65217/4036/10681/6339/54795	12
R-HSA-9013026	RHOB GTPase cycle	4/573	66/8724	0.638065	0.999999	ENSG00000148175/ENSG00000132694/ENSG00000159842/ENSG00000132589	STOM/ARHGEF11/ABR/FLOT2	2040/9826/29/2319	4
R-HSA-111447	Activation of BAD and translocation to mitochondria	1/573	15/8724	0.639371	0.999999	ENSG00000171791	BCL2	596	1
R-HSA-140534	Caspase activation via Death Receptors in the presence of ligand	1/573	15/8724	0.639371	0.999999	ENSG00000137275	RIPK1	8737	1
R-HSA-1433559	Regulation of KIT signaling	1/573	15/8724	0.639371	0.999999	ENSG00000111679	PTPN6	5777	1
R-HSA-164378	PKA activation in glucagon signalling	1/573	15/8724	0.639371	0.999999	ENSG00000173175	ADCY5	111	1
R-HSA-204174	Regulation of pyruvate dehydrogenase (PDH) complex	1/573	15/8724	0.639371	0.999999	ENSG00000164951	PDP1	54704	1
R-HSA-210745	Regulation of gene expression in beta cells	1/573	15/8724	0.639371	0.999999	ENSG00000164749	HNF4G	3174	1
R-HSA-2142845	Hyaluronan metabolism	1/573	15/8724	0.639371	0.999999	ENSG00000049860	HEXB	3074	1
R-HSA-2691230	Signaling by NOTCH1 HD Domain Mutants in Cancer	1/573	15/8724	0.639371	0.999999	ENSG00000128917	DLL4	54567	1
R-HSA-2691232	Constitutive Signaling by NOTCH1 HD Domain Mutants	1/573	15/8724	0.639371	0.999999	ENSG00000128917	DLL4	54567	1
R-HSA-392517	Rap1 signalling	1/573	15/8724	0.639371	0.999999	ENSG00000172575	RASGRP1	10125	1
R-HSA-392851	Prostacyclin signalling through prostacyclin receptor	1/573	15/8724	0.639371	0.999999	ENSG00000069966	GNB5	10681	1
R-HSA-400508	Incretin synthesis, secretion, and inactivation	1/573	15/8724	0.639371	0.999999	ENSG00000129128	SPCS3	60559	1
R-HSA-4641263	Regulation of FZD by ubiquitination	1/573	15/8724	0.639371	0.999999	ENSG00000163251	FZD5	7855	1
R-HSA-4839743	Signaling by CTNNB1 phospho-site mutants	1/573	15/8724	0.639371	0.999999	ENSG00000068971	PPP2R5B	5526	1
R-HSA-5339716	Signaling by GSK3beta mutants	1/573	15/8724	0.639371	0.999999	ENSG00000068971	PPP2R5B	5526	1
R-HSA-5358747	CTNNB1 S33 mutants aren't phosphorylated	1/573	15/8724	0.639371	0.999999	ENSG00000068971	PPP2R5B	5526	1
R-HSA-5358749	CTNNB1 S37 mutants aren't phosphorylated	1/573	15/8724	0.639371	0.999999	ENSG00000068971	PPP2R5B	5526	1
R-HSA-5358751	CTNNB1 S45 mutants aren't phosphorylated	1/573	15/8724	0.639371	0.999999	ENSG00000068971	PPP2R5B	5526	1
R-HSA-5358752	CTNNB1 T41 mutants aren't phosphorylated	1/573	15/8724	0.639371	0.999999	ENSG00000068971	PPP2R5B	5526	1
R-HSA-5365859	RA biosynthesis pathway	1/573	15/8724	0.639371	0.999999	ENSG00000240857	RDH14	57665	1
R-HSA-5609975	Diseases associated with glycosylation precursor biosynthesis	1/573	15/8724	0.639371	0.999999	ENSG00000213930	GALT	2592	1
R-HSA-8964315	G beta:gamma signalling through BTK	1/573	15/8724	0.639371	0.999999	ENSG00000069966	GNB5	10681	1
R-HSA-9648895	Response of EIF2AK1 (HRI) to heme deficiency	1/573	15/8724	0.639371	0.999999	ENSG00000128965	CHAC1	79094	1
R-HSA-9703648	Signaling by FLT3 ITD and TKD mutants	1/573	15/8724	0.639371	0.999999	ENSG00000086991	NOX4	50507	1
R-HSA-1660499	Synthesis of PIPs at the plasma membrane	3/573	50/8724	0.64691	0.999999	ENSG00000171862/ENSG00000105559/ENSG00000186111	PTEN/PLEKHA4/PIP5K1C	5728/57664/23396	3
R-HSA-73728	RNA Polymerase I Promoter Opening	3/573	50/8724	0.64691	0.999999	ENSG00000180573/ENSG00000278828/ENSG00000184678	H2AC6/H3C10/H2BC21	8334/8357/8349	3
R-HSA-1296072	Voltage gated Potassium channels	2/573	33/8724	0.64779	0.999999	ENSG00000171385/ENSG00000053918	KCND3/KCNQ1	3752/3784	2
R-HSA-425397	Transport of vitamins, nucleosides, and related molecules	2/573	33/8724	0.64779	0.999999	ENSG00000181830/ENSG00000213465	SLC35C1/ARL2	55343/402	2
R-HSA-8864260	Transcriptional regulation by the AP-2 (TFAP2) family of transcription factors	2/573	33/8724	0.64779	0.999999	ENSG00000164442/ENSG00000137203	CITED2/TFAP2A	10370/7020	2
R-HSA-9022692	Regulation of MECP2 expression and activity	2/573	33/8724	0.64779	0.999999	ENSG00000155363/ENSG00000177565	MOV10/TBL1XR1	4343/79718	2
R-HSA-425366	Transport of bile salts and organic acids, metal ions and amine compounds	3/573	51/8724	0.660255	0.999999	ENSG00000159216/ENSG00000158296/ENSG00000115194	RUNX1/SLC13A3/SLC30A3	861/64849/7781	3
R-HSA-5334118	DNA methylation	3/573	51/8724	0.660255	0.999999	ENSG00000180573/ENSG00000278828/ENSG00000184678	H2AC6/H3C10/H2BC21	8334/8357/8349	3
R-HSA-9675135	Diseases of DNA repair	3/573	51/8724	0.660255	0.999999	ENSG00000104320/ENSG00000171792/ENSG00000113456	NBN/RHNO1/RAD1	4683/83695/5810	3
R-HSA-1181150	Signaling by NODAL	1/573	16/8724	0.663098	0.999999	ENSG00000140564	FURIN	5045	1
R-HSA-1187000	Fertilization	1/573	16/8724	0.663098	0.999999	ENSG00000086062	B4GALT1	2683	1
R-HSA-1660514	Synthesis of PIPs at the Golgi membrane	1/573	16/8724	0.663098	0.999999	ENSG00000103043	VAC14	55697	1
R-HSA-1660516	Synthesis of PIPs at the early endosome membrane	1/573	16/8724	0.663098	0.999999	ENSG00000103043	VAC14	55697	1
R-HSA-2559584	Formation of Senescence-Associated Heterochromatin Foci (SAHF)	1/573	16/8724	0.663098	0.999999	ENSG00000099991	CABIN1	23523	1
R-HSA-399954	Sema3A PAK dependent Axon repulsion	1/573	16/8724	0.663098	0.999999	ENSG00000114554	PLXNA1	5361	1
R-HSA-399956	CRMPs in Sema3A signaling	1/573	16/8724	0.663098	0.999999	ENSG00000114554	PLXNA1	5361	1
R-HSA-881907	Gastrin-CREB signalling pathway via PKC and MAPK	1/573	16/8724	0.663098	0.999999	ENSG00000117676	RPS6KA1	6195	1
R-HSA-8964616	G beta:gamma signalling through CDC42	1/573	16/8724	0.663098	0.999999	ENSG00000069966	GNB5	10681	1
R-HSA-111996	Ca-dependent events	2/573	34/8724	0.664007	0.999999	ENSG00000183943/ENSG00000173175	PRKX/ADCY5	5613/111	2
R-HSA-9610379	HCMV Late Events	6/573	102/8724	0.668665	0.999999	ENSG00000221869/ENSG00000180573/ENSG00000278828/ENSG00000141971/ENSG00000184678/ENSG00000167987	CEBPD/H2AC6/H3C10/MVB12A/H2BC21/VPS37C	1052/8334/8357/93343/8349/55048	6
R-HSA-2559586	DNA Damage/Telomere Stress Induced Senescence	4/573	69/8724	0.672768	0.999999	ENSG00000099991/ENSG00000104320/ENSG00000180573/ENSG00000184678	CABIN1/NBN/H2AC6/H2BC21	23523/4683/8334/8349	4
R-HSA-917937	Iron uptake and transport	3/573	52/8724	0.673232	0.999999	ENSG00000147416/ENSG00000159720/ENSG00000136888	ATP6V1B2/ATP6V0D1/ATP6V1G1	526/9114/9550	3
R-HSA-8980692	RHOA GTPase cycle	8/573	136/8724	0.677777	0.999999	ENSG00000164040/ENSG00000148175/ENSG00000160145/ENSG00000132694/ENSG00000159842/ENSG00000132589/ENSG00000113319/ENSG00000047365	PGRMC2/STOM/KALRN/ARHGEF11/ABR/FLOT2/RASGRF2/ARAP2	10424/2040/8997/9826/29/2319/5924/116984	8
R-HSA-194138	Signaling by VEGF	6/573	103/8724	0.677898	0.999999	ENSG00000096433/ENSG00000118257/ENSG00000055163/ENSG00000176170/ENSG00000106211/ENSG00000037280	ITPR3/NRP2/CYFIP2/SPHK1/HSPB1/FLT4	3710/8828/26999/8877/3315/2324	6
R-HSA-2467813	Separation of Sister Chromatids	11/573	185/8724	0.678247	0.999999	ENSG00000240065/ENSG00000204264/ENSG00000092010/ENSG00000205220/ENSG00000100911/ENSG00000068796/ENSG00000068971/ENSG00000088986/ENSG00000115163/ENSG00000277791/ENSG00000123810	PSMB9/PSMB8/PSME1/PSMB10/PSME2/KIF2A/PPP2R5B/DYNLL1/CENPA/PSMB3/B9D2	5698/5696/5720/5699/5721/3796/5526/8655/1058/5691/80776	11
R-HSA-168638	NOD1/2 Signaling Pathway	2/573	35/8724	0.679618	0.999999	ENSG00000196954/ENSG00000108984	CASP4/MAP2K6	837/5608	2
R-HSA-2173796	SMAD2/SMAD3:SMAD4 heterotrimer regulates transcription	2/573	35/8724	0.679618	0.999999	ENSG00000140564/ENSG00000171223	FURIN/JUNB	5045/3726	2
R-HSA-532668	N-glycan trimming in the ER and Calnexin/Calreticulin cycle	2/573	35/8724	0.679618	0.999999	ENSG00000179218/ENSG00000088298	CALR/EDEM2	811/55741	2
R-HSA-8950505	Gene and protein expression by JAK-STAT signaling after Interleukin-12 stimulation	2/573	35/8724	0.679618	0.999999	ENSG00000006451/ENSG00000100911	RALA/PSME2	5898/5721	2
R-HSA-9013424	RHOV GTPase cycle	2/573	35/8724	0.679618	0.999999	ENSG00000154447/ENSG00000124171	SH3RF1/PARD6B	57630/84612	2
R-HSA-162710	Synthesis of glycosylphosphatidylinositol (GPI)	1/573	17/8724	0.685267	0.999999	ENSG00000119227	PIGZ	80235	1
R-HSA-196299	Beta-catenin phosphorylation cascade	1/573	17/8724	0.685267	0.999999	ENSG00000068971	PPP2R5B	5526	1
R-HSA-202040	G-protein activation	1/573	17/8724	0.685267	0.999999	ENSG00000069966	GNB5	10681	1
R-HSA-418217	G beta:gamma signalling through PLC beta	1/573	17/8724	0.685267	0.999999	ENSG00000069966	GNB5	10681	1
R-HSA-446353	Cell-extracellular matrix interactions	1/573	17/8724	0.685267	0.999999	ENSG00000162458	FBLIM1	54751	1
R-HSA-500657	Presynaptic function of Kainate receptors	1/573	17/8724	0.685267	0.999999	ENSG00000069966	GNB5	10681	1
R-HSA-5621575	CD209 (DC-SIGN) signaling	1/573	17/8724	0.685267	0.999999	ENSG00000173039	RELA	5970	1
R-HSA-8849932	Synaptic adhesion-like molecules	1/573	17/8724	0.685267	0.999999	ENSG00000132589	FLOT2	2319	1
R-HSA-8851708	Signaling by FGFR2 IIIa TM	1/573	17/8724	0.685267	0.999999	ENSG00000188342	GTF2F2	2963	1
R-HSA-936964	Activation of IRF3, IRF7 mediated by TBK1, IKBKE	1/573	17/8724	0.685267	0.999999	ENSG00000185507	IRF7	3665	1
R-HSA-1638091	Heparan sulfate/heparin (HS-GAG) metabolism	3/573	53/8724	0.685841	0.999999	ENSG00000188157/ENSG00000149541/ENSG00000010404	AGRN/B3GAT3/IDS	375790/26229/3423	3
R-HSA-5620924	Intraflagellar transport	3/573	53/8724	0.685841	0.999999	ENSG00000117245/ENSG00000088986/ENSG00000114446	KIF17/DYNLL1/IFT57	57576/8655/55081	3
R-HSA-162906	HIV Infection	13/573	219/8724	0.688636	0.999999	ENSG00000240065/ENSG00000204264/ENSG00000166710/ENSG00000092010/ENSG00000205220/ENSG00000206503/ENSG00000100911/ENSG00000140564/ENSG00000188342/ENSG00000141971/ENSG00000277791/ENSG00000167987/ENSG00000182287	PSMB9/PSMB8/B2M/PSME1/PSMB10/HLA-A/PSME2/FURIN/GTF2F2/MVB12A/PSMB3/VPS37C/AP1S2	5698/5696/567/5720/5699/3105/5721/5045/2963/93343/5691/55048/8905	13
R-HSA-9013149	RAC1 GTPase cycle	10/573	171/8724	0.69426	0.999999	ENSG00000145703/ENSG00000115935/ENSG00000120278/ENSG00000160145/ENSG00000055163/ENSG00000132694/ENSG00000159842/ENSG00000075884/ENSG00000113319/ENSG00000047365	IQGAP2/WIPF1/PLEKHG1/KALRN/CYFIP2/ARHGEF11/ABR/ARHGAP15/RASGRF2/ARAP2	10788/7456/57480/8997/26999/9826/29/55843/5924/116984	10
R-HSA-391251	Protein folding	5/573	88/8724	0.694384	0.999999	ENSG00000168610/ENSG00000116663/ENSG00000176170/ENSG00000069966/ENSG00000213465	STAT3/FBXO6/SPHK1/GNB5/ARL2	6774/26270/8877/10681/402	5
R-HSA-9013408	RHOG GTPase cycle	4/573	71/8724	0.694591	0.999999	ENSG00000145703/ENSG00000164040/ENSG00000160145/ENSG00000242247	IQGAP2/PGRMC2/KALRN/ARFGAP3	10788/10424/8997/26286	4
R-HSA-912446	Meiotic recombination	4/573	71/8724	0.694591	0.999999	ENSG00000104320/ENSG00000180573/ENSG00000278828/ENSG00000184678	NBN/H2AC6/H3C10/H2BC21	4683/8334/8357/8349	4
R-HSA-211897	Cytochrome P450 - arranged by substrate type	2/573	36/8724	0.694633	0.999999	ENSG00000140465/ENSG00000137869	CYP1A1/CYP19A1	1543/1588	2
R-HSA-432040	Vasopressin regulates renal water homeostasis via Aquaporins	2/573	36/8724	0.694633	0.999999	ENSG00000173175/ENSG00000069966	ADCY5/GNB5	111/10681	2
R-HSA-8948216	Collagen chain trimerization	2/573	36/8724	0.694633	0.999999	ENSG00000142156/ENSG00000182871	COL6A1/COL18A1	1291/80781	2
R-HSA-977444	GABA B receptor activation	2/573	36/8724	0.694633	0.999999	ENSG00000173175/ENSG00000069966	ADCY5/GNB5	111/10681	2
R-HSA-991365	Activation of GABAB receptors	2/573	36/8724	0.694633	0.999999	ENSG00000173175/ENSG00000069966	ADCY5/GNB5	111/10681	2
R-HSA-9013409	RHOJ GTPase cycle	3/573	54/8724	0.698084	0.999999	ENSG00000126785/ENSG00000105137/ENSG00000148175	RHOJ/SYDE1/STOM	57381/85360/2040	3
R-HSA-5693565	Recruitment and ATM-mediated phosphorylation of repair and signaling proteins at DNA double strand breaks	4/573	72/8724	0.705106	0.999999	ENSG00000166313/ENSG00000104313/ENSG00000104320/ENSG00000184678	APBB1/EYA1/NBN/H2BC21	322/2138/4683/8349	4
R-HSA-156584	Cytosolic sulfonation of small molecules	1/573	18/8724	0.705979	0.999999	ENSG00000198203	SULT1C2	6819	1
R-HSA-163210	Formation of ATP by chemiosmotic coupling	1/573	18/8724	0.705979	0.999999	ENSG00000241468	ATP5MF	9551	1
R-HSA-163615	PKA activation	1/573	18/8724	0.705979	0.999999	ENSG00000173175	ADCY5	111	1
R-HSA-189200	Cellular hexose transport	1/573	18/8724	0.705979	0.999999	ENSG00000059804	SLC2A3	6515	1
R-HSA-211976	Endogenous sterols	1/573	18/8724	0.705979	0.999999	ENSG00000137869	CYP19A1	1588	1
R-HSA-3232118	SUMOylation of transcription factors	1/573	18/8724	0.705979	0.999999	ENSG00000137203	TFAP2A	7020	1
R-HSA-3238698	WNT ligand biogenesis and trafficking	1/573	18/8724	0.705979	0.999999	ENSG00000135925	WNT10A	80326	1
R-HSA-392170	ADP signalling through P2Y purinoceptor 12	1/573	18/8724	0.705979	0.999999	ENSG00000069966	GNB5	10681	1
R-HSA-9818027	NFE2L2 regulating anti-oxidant/detoxification enzymes	1/573	18/8724	0.705979	0.999999	ENSG00000023909	GCLM	2730	1
R-HSA-427359	SIRT1 negatively regulates rRNA expression	3/573	55/8724	0.709961	0.999999	ENSG00000180573/ENSG00000278828/ENSG00000184678	H2AC6/H3C10/H2BC21	8334/8357/8349	3
R-HSA-9664407	Parasite infection	3/573	55/8724	0.709961	0.999999	ENSG00000115935/ENSG00000055163/ENSG00000111229	WIPF1/CYFIP2/ARPC3	7456/26999/10094	3
R-HSA-9664417	Leishmania phagocytosis	3/573	55/8724	0.709961	0.999999	ENSG00000115935/ENSG00000055163/ENSG00000111229	WIPF1/CYFIP2/ARPC3	7456/26999/10094	3
R-HSA-9664422	FCGR3A-mediated phagocytosis	3/573	55/8724	0.709961	0.999999	ENSG00000115935/ENSG00000055163/ENSG00000111229	WIPF1/CYFIP2/ARPC3	7456/26999/10094	3
R-HSA-5693606	DNA Double Strand Break Response	4/573	73/8724	0.715357	0.999999	ENSG00000166313/ENSG00000104313/ENSG00000104320/ENSG00000184678	APBB1/EYA1/NBN/H2BC21	322/2138/4683/8349	4
R-HSA-68616	Assembly of the ORC complex at the origin of replication	3/573	56/8724	0.721476	0.999999	ENSG00000180573/ENSG00000278828/ENSG00000184678	H2AC6/H3C10/H2BC21	8334/8357/8349	3
R-HSA-9821002	Chromatin modifications during the maternal to zygotic transition (MZT)	3/573	56/8724	0.721476	0.999999	ENSG00000180573/ENSG00000278828/ENSG00000184678	H2AC6/H3C10/H2BC21	8334/8357/8349	3
R-HSA-1989781	PPARA activates gene expression	6/573	108/8724	0.721531	0.999999	ENSG00000146072/ENSG00000130589/ENSG00000140465/ENSG00000072310/ENSG00000177565/ENSG00000115641	TNFRSF21/HELZ2/CYP1A1/SREBF1/TBL1XR1/FHL2	27242/85441/1543/6720/79718/2274	6
R-HSA-418555	G alpha (s) signalling events	5/573	91/8724	0.722289	0.999999	ENSG00000144407/ENSG00000173175/ENSG00000148926/ENSG00000004948/ENSG00000069966	PTH2R/ADCY5/ADM/CALCR/GNB5	5746/111/133/799/10681	5
R-HSA-1566948	Elastic fibre formation	2/573	38/8724	0.722915	0.999999	ENSG00000049323/ENSG00000140564	LTBP1/FURIN	4052/5045	2
R-HSA-6809371	Formation of the cornified envelope	2/573	38/8724	0.722915	0.999999	ENSG00000140564/ENSG00000112378	FURIN/PERP	5045/64065	2
R-HSA-163560	Triglyceride catabolism	1/573	19/8724	0.725331	0.999999	ENSG00000164434	FABP7	2173	1
R-HSA-167044	Signalling to RAS	1/573	19/8724	0.725331	0.999999	ENSG00000006451	RALA	5898	1
R-HSA-1839126	FGFR2 mutant receptor activation	1/573	19/8724	0.725331	0.999999	ENSG00000188342	GTF2F2	2963	1
R-HSA-199220	Vitamin B5 (pantothenate) metabolism	1/573	19/8724	0.725331	0.999999	ENSG00000122912	SLC25A16	8034	1
R-HSA-212676	Dopamine Neurotransmitter Release Cycle	1/573	19/8724	0.725331	0.999999	ENSG00000105649	RAB3A	5864	1
R-HSA-2995383	Initiation of Nuclear Envelope (NE) Reformation	1/573	19/8724	0.725331	0.999999	ENSG00000160789	LMNA	4000	1
R-HSA-389513	CTLA4 inhibitory signaling	1/573	19/8724	0.725331	0.999999	ENSG00000068971	PPP2R5B	5526	1
R-HSA-420029	Tight junction interactions	1/573	19/8724	0.725331	0.999999	ENSG00000124171	PARD6B	84612	1
R-HSA-6804115	TP53 regulates transcription of additional cell cycle genes whose exact role in the p53 pathway remain uncertain	1/573	19/8724	0.725331	0.999999	ENSG00000145632	PLK2	10769	1
R-HSA-8978934	Metabolism of cofactors	1/573	19/8724	0.725331	0.999999	ENSG00000138413	IDH1	3417	1
R-HSA-9013695	NOTCH4 Intracellular Domain Regulates Transcription	1/573	19/8724	0.725331	0.999999	ENSG00000037280	FLT4	2324	1
R-HSA-912631	Regulation of signaling by CBL	1/573	19/8724	0.725331	0.999999	ENSG00000107263	RAPGEF1	2889	1
R-HSA-9703465	Signaling by FLT3 fusion proteins	1/573	19/8724	0.725331	0.999999	ENSG00000086991	NOX4	50507	1
R-HSA-2187338	Visual phototransduction	4/573	74/8724	0.725343	0.999999	ENSG00000197324/ENSG00000188157/ENSG00000081479/ENSG00000069966	LRP10/AGRN/LRP2/GNB5	26020/375790/4036/10681	4
R-HSA-446193	Biosynthesis of the N-glycan precursor (dolichol lipid-linked oligosaccharide, LLO) and transfer to a nascent protein	4/573	74/8724	0.725343	0.999999	ENSG00000064601/ENSG00000181830/ENSG00000119523/ENSG00000144591	CTSA/SLC35C1/ALG2/GMPPA	5476/55343/85365/29926	4
R-HSA-163841	Gamma carboxylation, hypusinylation, hydroxylation, and arylsulfatase activation	3/573	57/8724	0.732632	0.999999	ENSG00000184500/ENSG00000140564/ENSG00000163577	PROS1/FURIN/EIF5A2	5627/5045/56648	3
R-HSA-8943724	Regulation of PTEN gene transcription	3/573	57/8724	0.732632	0.999999	ENSG00000004487/ENSG00000120738/ENSG00000116954	KDM1A/EGR1/RRAGC	23028/1958/64121	3
R-HSA-168276	NS1 Mediated Effects on Host Pathways	2/573	39/8724	0.736208	0.999999	ENSG00000055332/ENSG00000187608	EIF2AK2/ISG15	5610/9636	2
R-HSA-418597	G alpha (z) signalling events	2/573	39/8724	0.736208	0.999999	ENSG00000173175/ENSG00000069966	ADCY5/GNB5	111/10681	2
R-HSA-9634597	GPER1 signaling	2/573	39/8724	0.736208	0.999999	ENSG00000173175/ENSG00000069966	ADCY5/GNB5	111/10681	2
R-HSA-2559580	Oxidative Stress Induced Senescence	6/573	110/8724	0.737787	0.999999	ENSG00000155363/ENSG00000180573/ENSG00000170345/ENSG00000278828/ENSG00000184678/ENSG00000108984	MOV10/H2AC6/FOS/H3C10/H2BC21/MAP2K6	4343/8334/2353/8357/8349/5608	6
R-HSA-1592230	Mitochondrial biogenesis	5/573	93/8724	0.739853	0.999999	ENSG00000130589/ENSG00000140577/ENSG00000241468/ENSG00000131069/ENSG00000177565	HELZ2/CRTC3/ATP5MF/ACSS2/TBL1XR1	85441/64784/9551/55902/79718	5
R-HSA-196741	Cobalamin (Cbl, vitamin B12) transport and metabolism	1/573	20/8724	0.743411	0.999999	ENSG00000081479	LRP2	4036	1
R-HSA-3560783	Defective B4GALT7 causes EDS, progeroid type	1/573	20/8724	0.743411	0.999999	ENSG00000188157	AGRN	375790	1
R-HSA-420499	Class C/3 (Metabotropic glutamate/pheromone receptors)	1/573	20/8724	0.743411	0.999999	ENSG00000255837	TAS2R20	259295	1
R-HSA-425410	Metal ion SLC transporters	1/573	20/8724	0.743411	0.999999	ENSG00000115194	SLC30A3	7781	1
R-HSA-428930	Thromboxane signalling through TP receptor	1/573	20/8724	0.743411	0.999999	ENSG00000069966	GNB5	10681	1
R-HSA-4420332	Defective B3GALT6 causes EDSP2 and SEMDJL1	1/573	20/8724	0.743411	0.999999	ENSG00000188157	AGRN	375790	1
R-HSA-75876	Synthesis of very long-chain fatty acyl-CoAs	1/573	20/8724	0.743411	0.999999	ENSG00000118402	ELOVL4	6785	1
R-HSA-8940973	RUNX2 regulates osteoblast differentiation	1/573	20/8724	0.743411	0.999999	ENSG00000178573	MAF	4094	1
R-HSA-9603798	Class I peroxisomal membrane protein import	1/573	20/8724	0.743411	0.999999	ENSG00000101986	ABCD1	215	1
R-HSA-9748787	Azathioprine ADME	1/573	20/8724	0.743411	0.999999	ENSG00000143774	GUK1	2987	1
R-HSA-2029482	Regulation of actin dynamics for phagocytic cup formation	3/573	58/8724	0.743433	0.999999	ENSG00000115935/ENSG00000055163/ENSG00000111229	WIPF1/CYFIP2/ARPC3	7456/26999/10094	3
R-HSA-1474290	Collagen formation	4/573	76/8724	0.74453	0.999999	ENSG00000163131/ENSG00000135047/ENSG00000142156/ENSG00000182871	CTSS/CTSL/COL6A1/COL18A1	1520/1514/1291/80781	4
R-HSA-141424	Amplification of signal from the kinetochores	5/573	94/8724	0.748325	0.999999	ENSG00000068796/ENSG00000068971/ENSG00000088986/ENSG00000115163/ENSG00000123810	KIF2A/PPP2R5B/DYNLL1/CENPA/B9D2	3796/5526/8655/1058/80776	5
R-HSA-141444	Amplification of signal from unattached kinetochores via a MAD2 inhibitory signal	5/573	94/8724	0.748325	0.999999	ENSG00000068796/ENSG00000068971/ENSG00000088986/ENSG00000115163/ENSG00000123810	KIF2A/PPP2R5B/DYNLL1/CENPA/B9D2	3796/5526/8655/1058/80776	5
R-HSA-165159	MTOR signalling	2/573	40/8724	0.748954	0.999999	ENSG00000088832/ENSG00000116954	FKBP1A/RRAGC	2280/64121	2
R-HSA-9662361	Sensory processing of sound by outer hair cells of the cochlea	2/573	40/8724	0.748954	0.999999	ENSG00000088367/ENSG00000150275	EPB41L1/PCDH15	2036/65217	2
R-HSA-9696264	RND3 GTPase cycle	2/573	40/8724	0.748954	0.999999	ENSG00000109079/ENSG00000132589	TNFAIP1/FLOT2	7126/2319	2
R-HSA-9696273	RND1 GTPase cycle	2/573	40/8724	0.748954	0.999999	ENSG00000114554/ENSG00000132589	PLXNA1/FLOT2	5361/2319	2
R-HSA-8852135	Protein ubiquitination	4/573	77/8724	0.753734	0.999999	ENSG00000206503/ENSG00000104343/ENSG00000170035/ENSG00000185651	HLA-A/UBE2W/UBE2E3/UBE2L3	3105/55284/10477/7332	4
R-HSA-174824	Plasma lipoprotein assembly, remodeling, and clearance	3/573	59/8724	0.753885	0.999999	ENSG00000175899/ENSG00000140564/ENSG00000087237	A2M/FURIN/CETP	2/5045/1071	3
R-HSA-446219	Synthesis of substrates in N-glycan biosythesis	3/573	59/8724	0.753885	0.999999	ENSG00000064601/ENSG00000181830/ENSG00000144591	CTSA/SLC35C1/GMPPA	5476/55343/29926	3
R-HSA-199977	ER to Golgi Anterograde Transport	8/573	147/8724	0.758291	0.999999	ENSG00000105402/ENSG00000088986/ENSG00000104671/ENSG00000101160/ENSG00000242247/ENSG00000181789/ENSG00000125875/ENSG00000085063	NAPA/DYNLL1/DCTN6/CTSZ/ARFGAP3/COPG1/TBC1D20/CD59	8775/8655/10671/1522/26286/22820/128637/966	8
R-HSA-389977	Post-chaperonin tubulin folding pathway	1/573	21/8724	0.760302	0.999999	ENSG00000213465	ARL2	402	1
R-HSA-392451	G beta:gamma signalling through PI3Kgamma	1/573	21/8724	0.760302	0.999999	ENSG00000069966	GNB5	10681	1
R-HSA-418592	ADP signalling through P2Y purinoceptor 1	1/573	21/8724	0.760302	0.999999	ENSG00000069966	GNB5	10681	1
R-HSA-420092	Glucagon-type ligand receptors	1/573	21/8724	0.760302	0.999999	ENSG00000069966	GNB5	10681	1
R-HSA-442982	Ras activation upon Ca2+ influx through NMDA receptor	1/573	21/8724	0.760302	0.999999	ENSG00000113319	RASGRF2	5924	1
R-HSA-70895	Branched-chain amino acid catabolism	1/573	21/8724	0.760302	0.999999	ENSG00000128928	IVD	3712	1
R-HSA-901032	ER Quality Control Compartment (ERQC)	1/573	21/8724	0.760302	0.999999	ENSG00000088298	EDEM2	55741	1
R-HSA-9609523	Insertion of tail-anchored proteins into the endoplasmic reticulum membrane	1/573	21/8724	0.760302	0.999999	ENSG00000142192	APP	351	1
R-HSA-383280	Nuclear Receptor transcription pathway	2/573	41/8724	0.761167	0.999999	ENSG00000164749/ENSG00000111424	HNF4G/VDR	3174/7421	2
R-HSA-111885	Opioid Signalling	4/573	78/8724	0.76268	0.999999	ENSG00000096433/ENSG00000183943/ENSG00000173175/ENSG00000069966	ITPR3/PRKX/ADCY5/GNB5	3710/5613/111/10681	4
R-HSA-2299718	Condensation of Prophase Chromosomes	3/573	60/8724	0.763991	0.999999	ENSG00000180573/ENSG00000278828/ENSG00000184678	H2AC6/H3C10/H2BC21	8334/8357/8349	3
R-HSA-1483255	PI Metabolism	4/573	79/8724	0.771372	0.999999	ENSG00000171862/ENSG00000105559/ENSG00000186111/ENSG00000103043	PTEN/PLEKHA4/PIP5K1C/VAC14	5728/57664/23396/55697	4
R-HSA-171306	Packaging Of Telomere Ends	2/573	42/8724	0.772863	0.999999	ENSG00000180573/ENSG00000184678	H2AC6/H2BC21	8334/8349	2
R-HSA-379724	tRNA Aminoacylation	2/573	42/8724	0.772863	0.999999	ENSG00000140105/ENSG00000124802	WARS1/EEF1E1	7453/9521	2
R-HSA-445717	Aquaporin-mediated transport	2/573	42/8724	0.772863	0.999999	ENSG00000173175/ENSG00000069966	ADCY5/GNB5	111/10681	2
R-HSA-9020591	Interleukin-12 signaling	2/573	42/8724	0.772863	0.999999	ENSG00000006451/ENSG00000100911	RALA/PSME2	5898/5721	2
R-HSA-354192	Integrin signaling	1/573	22/8724	0.776084	0.999999	ENSG00000172575	RASGRP1	10125	1
R-HSA-450302	activated TAK1 mediates p38 MAPK activation	1/573	22/8724	0.776084	0.999999	ENSG00000108984	MAP2K6	5608	1
R-HSA-5620922	BBSome-mediated cargo-targeting to cilium	1/573	22/8724	0.776084	0.999999	ENSG00000163818	LZTFL1	54585	1
R-HSA-71403	Citric acid cycle (TCA cycle)	1/573	22/8724	0.776084	0.999999	ENSG00000151376	ME3	10873	1
R-HSA-937041	IKK complex recruitment mediated by RIP1	1/573	22/8724	0.776084	0.999999	ENSG00000137275	RIPK1	8737	1
R-HSA-9637690	Response of Mtb to phagocytosis	1/573	22/8724	0.776084	0.999999	ENSG00000173821	RNF213	57674	1
R-HSA-9733709	Cardiogenesis	1/573	22/8724	0.776084	0.999999	ENSG00000138795	LEF1	51176	1
R-HSA-9759475	Regulation of CDH11 Expression and Function	1/573	22/8724	0.776084	0.999999	ENSG00000155363	MOV10	4343	1
R-HSA-69239	Synthesis of DNA	6/573	117/8724	0.789309	0.999999	ENSG00000240065/ENSG00000204264/ENSG00000092010/ENSG00000205220/ENSG00000100911/ENSG00000277791	PSMB9/PSMB8/PSME1/PSMB10/PSME2/PSMB3	5698/5696/5720/5699/5721/5691	6
R-HSA-167242	Abortive elongation of HIV-1 transcript in the absence of Tat	1/573	23/8724	0.790828	0.999999	ENSG00000188342	GTF2F2	2963	1
R-HSA-2029485	Role of phospholipids in phagocytosis	1/573	23/8724	0.790828	0.999999	ENSG00000096433	ITPR3	3710	1
R-HSA-3000170	Syndecan interactions	1/573	23/8724	0.790828	0.999999	ENSG00000041982	TNC	3371	1
R-HSA-427389	ERCC6 (CSB) and EHMT2 (G9a) positively regulate rRNA expression	3/573	63/8724	0.792299	0.999999	ENSG00000180573/ENSG00000278828/ENSG00000184678	H2AC6/H3C10/H2BC21	8334/8357/8349	3
R-HSA-2029480	Fcgamma receptor (FCGR) dependent phagocytosis	4/573	82/8724	0.795952	0.999999	ENSG00000115935/ENSG00000096433/ENSG00000055163/ENSG00000111229	WIPF1/ITPR3/CYFIP2/ARPC3	7456/3710/26999/10094	4
R-HSA-390466	Chaperonin-mediated protein folding	4/573	82/8724	0.795952	0.999999	ENSG00000168610/ENSG00000116663/ENSG00000176170/ENSG00000069966	STAT3/FBXO6/SPHK1/GNB5	6774/26270/8877/10681	4
R-HSA-5663220	RHO GTPases Activate Formins	7/573	136/8724	0.798372	0.999999	ENSG00000068796/ENSG00000068971/ENSG00000157827/ENSG00000088986/ENSG00000115163/ENSG00000123810/ENSG00000155366	KIF2A/PPP2R5B/FMNL2/DYNLL1/CENPA/B9D2/RHOC	3796/5526/114793/8655/1058/80776/389	7
R-HSA-69306	DNA Replication	9/573	171/8724	0.799659	0.999999	ENSG00000240065/ENSG00000204264/ENSG00000092010/ENSG00000205220/ENSG00000100911/ENSG00000180573/ENSG00000278828/ENSG00000277791/ENSG00000184678	PSMB9/PSMB8/PSME1/PSMB10/PSME2/H2AC6/H3C10/PSMB3/H2BC21	5698/5696/5720/5699/5721/8334/8357/5691/8349	9
R-HSA-3214841	PKMTs methylate histone lysines	3/573	64/8724	0.801085	0.999999	ENSG00000139154/ENSG00000278828/ENSG00000173039	AEBP2/H3C10/RELA	121536/8357/5970	3
R-HSA-1500620	Meiosis	5/573	101/8724	0.801946	0.999999	ENSG00000104320/ENSG00000180573/ENSG00000278828/ENSG00000184678/ENSG00000160789	NBN/H2AC6/H3C10/H2BC21/LMNA	4683/8334/8357/8349/4000	5
R-HSA-442755	Activation of NMDA receptors and postsynaptic events	4/573	83/8724	0.803658	0.999999	ENSG00000117676/ENSG00000117245/ENSG00000183943/ENSG00000113319	RPS6KA1/KIF17/PRKX/RASGRF2	6195/57576/5613/5924	4
R-HSA-1296041	Activation of G protein gated Potassium channels	1/573	24/8724	0.804603	0.999999	ENSG00000069966	GNB5	10681	1
R-HSA-1296059	G protein gated Potassium channels	1/573	24/8724	0.804603	0.999999	ENSG00000069966	GNB5	10681	1
R-HSA-3371571	HSF1-dependent transactivation	1/573	24/8724	0.804603	0.999999	ENSG00000152137	HSPB8	26353	1
R-HSA-390522	Striated Muscle Contraction	1/573	24/8724	0.804603	0.999999	ENSG00000128872	TMOD2	29767	1
R-HSA-4090294	SUMOylation of intracellular receptors	1/573	24/8724	0.804603	0.999999	ENSG00000111424	VDR	7421	1
R-HSA-9709603	Impaired BRCA2 binding to PALB2	1/573	24/8724	0.804603	0.999999	ENSG00000104320	NBN	4683	1
R-HSA-997272	Inhibition of voltage gated Ca2+ channels via Gbeta/gamma subunits	1/573	24/8724	0.804603	0.999999	ENSG00000069966	GNB5	10681	1
R-HSA-6794361	Neurexins and neuroligins	2/573	45/8724	0.804995	0.999999	ENSG00000146006/ENSG00000088367	LRRTM2/EPB41L1	26045/2036	2
R-HSA-9609507	Protein localization	8/573	155/8724	0.807173	0.999999	ENSG00000197448/ENSG00000168306/ENSG00000138413/ENSG00000116882/ENSG00000101986/ENSG00000142192/ENSG00000087008/ENSG00000126768	GSTK1/ACOX2/IDH1/HAO2/ABCD1/APP/ACOX3/TIMM17B	373156/8309/3417/51179/215/351/8310/10245	8
R-HSA-110330	Recognition and association of DNA glycosylase with site containing an affected purine	2/573	46/8724	0.814773	0.999999	ENSG00000180573/ENSG00000184678	H2AC6/H2BC21	8334/8349	2
R-HSA-110331	Cleavage of the damaged purine	2/573	46/8724	0.814773	0.999999	ENSG00000180573/ENSG00000184678	H2AC6/H2BC21	8334/8349	2
R-HSA-418990	Adherens junctions interactions	2/573	46/8724	0.814773	0.999999	ENSG00000155363/ENSG00000130202	MOV10/NECTIN2	4343/5819	2
R-HSA-6805567	Keratinization	2/573	46/8724	0.814773	0.999999	ENSG00000140564/ENSG00000112378	FURIN/PERP	5045/64065	2
R-HSA-73927	Depurination	2/573	46/8724	0.814773	0.999999	ENSG00000180573/ENSG00000184678	H2AC6/H2BC21	8334/8349	2
R-HSA-977443	GABA receptor activation	2/573	46/8724	0.814773	0.999999	ENSG00000173175/ENSG00000069966	ADCY5/GNB5	111/10681	2
R-HSA-9609690	HCMV Early Events	6/573	121/8724	0.815084	0.999999	ENSG00000140464/ENSG00000088986/ENSG00000180573/ENSG00000278828/ENSG00000184678/ENSG00000177565	PML/DYNLL1/H2AC6/H3C10/H2BC21/TBL1XR1	5371/8655/8334/8357/8349/79718	6
R-HSA-2514859	Inactivation, recovery and regulation of the phototransduction cascade	1/573	25/8724	0.817472	0.999999	ENSG00000069966	GNB5	10681	1
R-HSA-399719	Trafficking of AMPA receptors	1/573	25/8724	0.817472	0.999999	ENSG00000088367	EPB41L1	2036	1
R-HSA-399721	Glutamate binding, activation of AMPA receptors and synaptic plasticity	1/573	25/8724	0.817472	0.999999	ENSG00000088367	EPB41L1	2036	1
R-HSA-6803157	Antimicrobial peptides	1/573	25/8724	0.817472	0.999999	ENSG00000188257	PLA2G2A	5320	1
R-HSA-9648002	RAS processing	1/573	25/8724	0.817472	0.999999	ENSG00000213465	ARL2	402	1
R-HSA-9701192	Defective homologous recombination repair (HRR) due to BRCA1 loss of function	1/573	25/8724	0.817472	0.999999	ENSG00000104320	NBN	4683	1
R-HSA-9701193	Defective homologous recombination repair (HRR) due to PALB2 loss of function	1/573	25/8724	0.817472	0.999999	ENSG00000104320	NBN	4683	1
R-HSA-9704331	Defective HDR through Homologous Recombination Repair (HRR) due to PALB2 loss of BRCA1 binding function	1/573	25/8724	0.817472	0.999999	ENSG00000104320	NBN	4683	1
R-HSA-9704646	Defective HDR through Homologous Recombination Repair (HRR) due to PALB2 loss of BRCA2/RAD51/RAD51C binding function	1/573	25/8724	0.817472	0.999999	ENSG00000104320	NBN	4683	1
R-HSA-9759476	Regulation of Homotypic Cell-Cell Adhesion	1/573	25/8724	0.817472	0.999999	ENSG00000155363	MOV10	4343	1
R-HSA-9764260	Regulation of Expression and Function of Type II Classical Cadherins	1/573	25/8724	0.817472	0.999999	ENSG00000155363	MOV10	4343	1
R-HSA-1221632	Meiotic synapsis	3/573	67/8724	0.825591	0.999999	ENSG00000180573/ENSG00000184678/ENSG00000160789	H2AC6/H2BC21/LMNA	8334/8349/4000	3
R-HSA-421270	Cell-cell junction organization	3/573	67/8724	0.825591	0.999999	ENSG00000155363/ENSG00000130202/ENSG00000124171	MOV10/NECTIN2/PARD6B	4343/5819/84612	3
R-HSA-5685942	HDR through Homologous Recombination (HRR)	3/573	67/8724	0.825591	0.999999	ENSG00000104320/ENSG00000171792/ENSG00000113456	NBN/RHNO1/RAD1	4683/83695/5810	3
R-HSA-6794362	Protein-protein interactions at synapses	3/573	67/8724	0.825591	0.999999	ENSG00000146006/ENSG00000132589/ENSG00000088367	LRRTM2/FLOT2/EPB41L1	26045/2319/2036	3
R-HSA-109704	PI3K Cascade	1/573	26/8724	0.829495	0.999999	ENSG00000185950	IRS2	8660	1
R-HSA-1296065	Inwardly rectifying K+ channels	1/573	26/8724	0.829495	0.999999	ENSG00000069966	GNB5	10681	1
R-HSA-2514856	The phototransduction cascade	1/573	26/8724	0.829495	0.999999	ENSG00000069966	GNB5	10681	1
R-HSA-380994	ATF4 activates genes in response to endoplasmic reticulum stress	1/573	26/8724	0.829495	0.999999	ENSG00000108691	CCL2	6347	1
R-HSA-3928663	EPHA-mediated growth cone collapse	1/573	26/8724	0.829495	0.999999	ENSG00000092841	MYL6	4637	1
R-HSA-8874081	MET activates PTK2 signaling	1/573	26/8724	0.829495	0.999999	ENSG00000130702	LAMA5	3911	1
R-HSA-68882	Mitotic Anaphase	12/573	229/8724	0.830375	0.999999	ENSG00000240065/ENSG00000204264/ENSG00000092010/ENSG00000205220/ENSG00000100911/ENSG00000068796/ENSG00000068971/ENSG00000088986/ENSG00000115163/ENSG00000277791/ENSG00000123810/ENSG00000160789	PSMB9/PSMB8/PSME1/PSMB10/PSME2/KIF2A/PPP2R5B/DYNLL1/CENPA/PSMB3/B9D2/LMNA	5698/5696/5720/5699/5721/3796/5526/8655/1058/5691/80776/4000	12
R-HSA-1474165	Reproduction	6/573	124/8724	0.83274	0.999999	ENSG00000104320/ENSG00000180573/ENSG00000278828/ENSG00000086062/ENSG00000184678/ENSG00000160789	NBN/H2AC6/H3C10/B4GALT1/H2BC21/LMNA	4683/8334/8357/2683/8349/4000	6
R-HSA-6811440	Retrograde transport at the Trans-Golgi-Network	2/573	48/8724	0.833023	0.999999	ENSG00000105402/ENSG00000154917	NAPA/RAB6B	8775/51560	2
R-HSA-112316	Neuronal System	17/573	315/8724	0.833966	0.999999	ENSG00000146006/ENSG00000117676/ENSG00000171385/ENSG00000117245/ENSG00000183943/ENSG00000173175/ENSG00000105642/ENSG00000053918/ENSG00000134294/ENSG00000160716/ENSG00000105649/ENSG00000135643/ENSG00000132589/ENSG00000088367/ENSG00000104888/ENSG00000113319/ENSG00000069966	LRRTM2/RPS6KA1/KCND3/KIF17/PRKX/ADCY5/KCNN1/KCNQ1/SLC38A2/CHRNB2/RAB3A/KCNMB4/FLOT2/EPB41L1/SLC17A7/RASGRF2/GNB5	26045/6195/3752/57576/5613/111/3780/3784/54407/1141/5864/27345/2319/2036/57030/5924/10681	17
R-HSA-2555396	Mitotic Metaphase and Anaphase	12/573	230/8724	0.834631	0.999999	ENSG00000240065/ENSG00000204264/ENSG00000092010/ENSG00000205220/ENSG00000100911/ENSG00000068796/ENSG00000068971/ENSG00000088986/ENSG00000115163/ENSG00000277791/ENSG00000123810/ENSG00000160789	PSMB9/PSMB8/PSME1/PSMB10/PSME2/KIF2A/PPP2R5B/DYNLL1/CENPA/PSMB3/B9D2/LMNA	5698/5696/5720/5699/5721/3796/5526/8655/1058/5691/80776/4000	12
R-HSA-422475	Axon guidance	28/573	500/8724	0.839756	0.999999	ENSG00000240065/ENSG00000204264/ENSG00000092010/ENSG00000205220/ENSG00000100911/ENSG00000117676/ENSG00000132670/ENSG00000213949/ENSG00000114554/ENSG00000118257/ENSG00000272398/ENSG00000277791/ENSG00000142156/ENSG00000160145/ENSG00000100346/ENSG00000185950/ENSG00000132694/ENSG00000188157/ENSG00000155366/ENSG00000205155/ENSG00000092841/ENSG00000162736/ENSG00000186111/ENSG00000182541/ENSG00000006283…	PSMB9/PSMB8/PSME1/PSMB10/PSME2/RPS6KA1/PTPRA/ITGA1/PLXNA1/NRP2/CD24/PSMB3/COL6A1/KALRN/CACNA1I/IRS2/ARHGEF11/AGRN/RHOC/PSENEN/MYL6/NCSTN/PIP5K1C/LIMK2/CACNA1G/ARPC3/PLXNC1/PTPRC	5698/5696/5720/5699/5721/6195/5786/3672/5361/8828/100133941/5691/1291/8997/8911/8660/9826/375790/389/55851/4637/23385/23396/3985/8913/10094/10154/5788	28
R-HSA-2990846	SUMOylation	9/573	179/8724	0.840088	0.999999	ENSG00000140464/ENSG00000055332/ENSG00000067066/ENSG00000137203/ENSG00000119231/ENSG00000255150/ENSG00000100906/ENSG00000173039/ENSG00000111424	PML/EIF2AK2/SP100/TFAP2A/SENP5/EID3/NFKBIA/RELA/VDR	5371/5610/6672/7020/205564/493861/4792/5970/7421	9
R-HSA-163359	Glucagon signaling in metabolic regulation	1/573	27/8724	0.840728	0.999999	ENSG00000173175	ADCY5	111	1
R-HSA-167160	RNA Pol II CTD phosphorylation and interaction with CE during HIV infection	1/573	27/8724	0.840728	0.999999	ENSG00000188342	GTF2F2	2963	1
R-HSA-2022928	HS-GAG biosynthesis	1/573	27/8724	0.840728	0.999999	ENSG00000188157	AGRN	375790	1
R-HSA-397795	G-protein beta:gamma signalling	1/573	27/8724	0.840728	0.999999	ENSG00000069966	GNB5	10681	1
R-HSA-5693554	Resolution of D-loop Structures through Synthesis-Dependent Strand Annealing (SDSA)	1/573	27/8724	0.840728	0.999999	ENSG00000104320	NBN	4683	1
R-HSA-76009	Platelet Aggregation (Plug Formation)	1/573	27/8724	0.840728	0.999999	ENSG00000172575	RASGRP1	10125	1
R-HSA-77075	RNA Pol II CTD phosphorylation and interaction with CE	1/573	27/8724	0.840728	0.999999	ENSG00000188342	GTF2F2	2963	1
R-HSA-9619665	EGR2 and SOX10-mediated initiation of Schwann cell myelination	1/573	27/8724	0.840728	0.999999	ENSG00000145284	SCD5	79966	1
R-HSA-9682385	FLT3 signaling in disease	1/573	27/8724	0.840728	0.999999	ENSG00000086991	NOX4	50507	1
R-HSA-69620	Cell Cycle Checkpoints	15/573	283/8724	0.841003	0.999999	ENSG00000240065/ENSG00000204264/ENSG00000092010/ENSG00000205220/ENSG00000100911/ENSG00000068796/ENSG00000068971/ENSG00000104320/ENSG00000088986/ENSG00000115163/ENSG00000277791/ENSG00000123810/ENSG00000184678/ENSG00000171792/ENSG00000113456	PSMB9/PSMB8/PSME1/PSMB10/PSME2/KIF2A/PPP2R5B/NBN/DYNLL1/CENPA/PSMB3/B9D2/H2BC21/RHNO1/RAD1	5698/5696/5720/5699/5721/3796/5526/4683/8655/1058/5691/80776/8349/83695/5810	15
R-HSA-3928665	EPH-ephrin mediated repulsion of cells	2/573	49/8724	0.841526	0.999999	ENSG00000205155/ENSG00000162736	PSENEN/NCSTN	55851/23385	2
R-HSA-112315	Transmission across Chemical Synapses	11/573	215/8724	0.844356	0.999999	ENSG00000117676/ENSG00000117245/ENSG00000183943/ENSG00000173175/ENSG00000134294/ENSG00000160716/ENSG00000105649/ENSG00000088367/ENSG00000104888/ENSG00000113319/ENSG00000069966	RPS6KA1/KIF17/PRKX/ADCY5/SLC38A2/CHRNB2/RAB3A/EPB41L1/SLC17A7/RASGRF2/GNB5	6195/57576/5613/111/54407/1141/5864/2036/57030/5924/10681	11
R-HSA-71291	Metabolism of amino acids and derivatives	18/573	335/8724	0.84495	0.999999	ENSG00000240065/ENSG00000204264/ENSG00000131203/ENSG00000109576/ENSG00000092010/ENSG00000205220/ENSG00000100911/ENSG00000142920/ENSG00000151224/ENSG00000128928/ENSG00000139410/ENSG00000103257/ENSG00000277791/ENSG00000145293/ENSG00000166741/ENSG00000130066/ENSG00000137944/ENSG00000124802	PSMB9/PSMB8/IDO1/AADAT/PSME1/PSMB10/PSME2/AZIN2/MAT1A/IVD/SDSL/SLC7A5/PSMB3/ENOPH1/NNMT/SAT1/KYAT3/EEF1E1	5698/5696/3620/51166/5720/5699/5721/113451/4143/3712/113675/8140/5691/58478/4837/6303/56267/9521	18
R-HSA-6804756	Regulation of TP53 Activity through Phosphorylation	4/573	89/8724	0.845051	0.999999	ENSG00000104320/ENSG00000172315/ENSG00000171792/ENSG00000113456	NBN/TP53RK/RHNO1/RAD1	4683/112858/83695/5810	4
R-HSA-71387	Metabolism of carbohydrates	14/573	267/8724	0.845096	0.999999	ENSG00000147408/ENSG00000156515/ENSG00000171310/ENSG00000213930/ENSG00000158470/ENSG00000013288/ENSG00000049860/ENSG00000172331/ENSG00000086062/ENSG00000188157/ENSG00000154080/ENSG00000149541/ENSG00000010404/ENSG00000121578	CSGALNACT1/HK1/CHST11/GALT/B4GALT5/MAN2B2/HEXB/BPGM/B4GALT1/AGRN/CHST9/B3GAT3/IDS/B4GALT4	55790/3098/50515/2592/9334/23324/3074/669/2683/375790/83539/26229/3423/8702	14
R-HSA-190236	Signaling by FGFR	3/573	70/8724	0.847471	0.999999	ENSG00000188342/ENSG00000123159/ENSG00000104413	GTF2F2/GIPC1/ESRP1	2963/10755/54845	3
R-HSA-72165	mRNA Splicing - Minor Pathway	2/573	50/8724	0.849635	0.999999	ENSG00000174243/ENSG00000188342	DDX23/GTF2F2	9416/2963	2
R-HSA-69473	G2/M DNA damage checkpoint	4/573	90/8724	0.851184	0.999999	ENSG00000104320/ENSG00000184678/ENSG00000171792/ENSG00000113456	NBN/H2BC21/RHNO1/RAD1	4683/8349/83695/5810	4
R-HSA-9816359	Maternal to zygotic transition (MZT)	4/573	90/8724	0.851184	0.999999	ENSG00000180573/ENSG00000278828/ENSG00000184678/ENSG00000197905	H2AC6/H3C10/H2BC21/TEAD4	8334/8357/8349/7004	4
R-HSA-114604	GPVI-mediated activation cascade	1/573	28/8724	0.851221	0.999999	ENSG00000111679	PTPN6	5777	1
R-HSA-380972	Energy dependent regulation of mTOR by LKB1-AMPK	1/573	28/8724	0.851221	0.999999	ENSG00000116954	RRAGC	64121	1
R-HSA-392518	Signal amplification	1/573	28/8724	0.851221	0.999999	ENSG00000069966	GNB5	10681	1
R-HSA-451326	Activation of kainate receptors upon glutamate binding	1/573	28/8724	0.851221	0.999999	ENSG00000069966	GNB5	10681	1
R-HSA-8941326	RUNX2 regulates bone development	1/573	28/8724	0.851221	0.999999	ENSG00000178573	MAF	4094	1
R-HSA-438064	Post NMDA receptor activation events	3/573	71/8724	0.854216	0.999999	ENSG00000117676/ENSG00000183943/ENSG00000113319	RPS6KA1/PRKX/RASGRF2	6195/5613/5924	3
R-HSA-163685	Integration of energy metabolism	4/573	91/8724	0.85711	0.999999	ENSG00000277443/ENSG00000096433/ENSG00000173175/ENSG00000069966	MARCKS/ITPR3/ADCY5/GNB5	4082/3710/111/10681	4
R-HSA-446728	Cell junction organization	4/573	91/8724	0.85711	0.999999	ENSG00000155363/ENSG00000130202/ENSG00000162458/ENSG00000124171	MOV10/NECTIN2/FBLIM1/PARD6B	4343/5819/54751/84612	4
R-HSA-69618	Mitotic Spindle Checkpoint	5/573	110/8724	0.857153	0.999999	ENSG00000068796/ENSG00000068971/ENSG00000088986/ENSG00000115163/ENSG00000123810	KIF2A/PPP2R5B/DYNLL1/CENPA/B9D2	3796/5526/8655/1058/80776	5
R-HSA-110328	Recognition and association of DNA glycosylase with site containing an affected pyrimidine	2/573	51/8724	0.857365	0.999999	ENSG00000180573/ENSG00000184678	H2AC6/H2BC21	8334/8349	2
R-HSA-110329	Cleavage of the damaged pyrimidine	2/573	51/8724	0.857365	0.999999	ENSG00000180573/ENSG00000184678	H2AC6/H2BC21	8334/8349	2
R-HSA-3371497	HSP90 chaperone cycle for steroid hormone receptors (SHR) in the presence of ligand	2/573	51/8724	0.857365	0.999999	ENSG00000088986/ENSG00000104671	DYNLL1/DCTN6	8655/10671	2
R-HSA-73928	Depyrimidination	2/573	51/8724	0.857365	0.999999	ENSG00000180573/ENSG00000184678	H2AC6/H2BC21	8334/8349	2
R-HSA-2173795	Downregulation of SMAD2/3:SMAD4 transcriptional activity	1/573	29/8724	0.861025	0.999999	ENSG00000115415	STAT1	6772	1
R-HSA-2871796	FCERI mediated MAPK activation	1/573	29/8724	0.861025	0.999999	ENSG00000170345	FOS	2353	1
R-HSA-4085001	Sialic acid metabolism	1/573	29/8724	0.861025	0.999999	ENSG00000064601	CTSA	5476	1
R-HSA-5655253	Signaling by FGFR2 in disease	1/573	29/8724	0.861025	0.999999	ENSG00000188342	GTF2F2	2963	1
R-HSA-5663084	Diseases of carbohydrate metabolism	1/573	29/8724	0.861025	0.999999	ENSG00000010404	IDS	3423	1
R-HSA-72086	mRNA Capping	1/573	29/8724	0.861025	0.999999	ENSG00000188342	GTF2F2	2963	1
R-HSA-8853659	RET signaling	1/573	29/8724	0.861025	0.999999	ENSG00000185950	IRS2	8660	1
R-HSA-112314	Neurotransmitter receptors and postsynaptic signal transmission	8/573	166/8724	0.861656	0.999999	ENSG00000117676/ENSG00000117245/ENSG00000183943/ENSG00000173175/ENSG00000160716/ENSG00000088367/ENSG00000113319/ENSG00000069966	RPS6KA1/KIF17/PRKX/ADCY5/CHRNB2/EPB41L1/RASGRF2/GNB5	6195/57576/5613/111/1141/2036/5924/10681	8
R-HSA-5693607	Processing of DNA double-strand break ends	4/573	92/8724	0.862835	0.999999	ENSG00000104320/ENSG00000184678/ENSG00000171792/ENSG00000113456	NBN/H2BC21/RHNO1/RAD1	4683/8349/83695/5810	4
R-HSA-69206	G1/S Transition	6/573	130/8724	0.863987	0.999999	ENSG00000240065/ENSG00000204264/ENSG00000092010/ENSG00000205220/ENSG00000100911/ENSG00000277791	PSMB9/PSMB8/PSME1/PSMB10/PSME2/PSMB3	5698/5696/5720/5699/5721/5691	6
R-HSA-2980766	Nuclear Envelope Breakdown	2/573	52/8724	0.86473	0.999999	ENSG00000160789/ENSG00000132793	LMNA/LPIN3	4000/64900	2
R-HSA-8848021	Signaling by PTK6	2/573	52/8724	0.86473	0.999999	ENSG00000168610/ENSG00000184557	STAT3/SOCS3	6774/9021	2
R-HSA-9006927	Signaling by Non-Receptor Tyrosine Kinases	2/573	52/8724	0.86473	0.999999	ENSG00000168610/ENSG00000184557	STAT3/SOCS3	6774/9021	2
R-HSA-427413	NoRC negatively regulates rRNA expression	4/573	93/8724	0.868362	0.999999	ENSG00000127511/ENSG00000180573/ENSG00000278828/ENSG00000184678	SIN3B/H2AC6/H3C10/H2BC21	23309/8334/8357/8349	4
R-HSA-112399	IRS-mediated signalling	1/573	30/8724	0.870183	0.999999	ENSG00000185950	IRS2	8660	1
R-HSA-167238	Pausing and recovery of Tat-mediated HIV elongation	1/573	30/8724	0.870183	0.999999	ENSG00000188342	GTF2F2	2963	1
R-HSA-167243	Tat-mediated HIV elongation arrest and recovery	1/573	30/8724	0.870183	0.999999	ENSG00000188342	GTF2F2	2963	1
R-HSA-6802948	Signaling by high-kinase activity BRAF mutants	1/573	30/8724	0.870183	0.999999	ENSG00000141068	KSR1	8844	1
R-HSA-70268	Pyruvate metabolism	1/573	30/8724	0.870183	0.999999	ENSG00000164951	PDP1	54704	1
R-HSA-73929	Base-Excision Repair, AP Site Formation	2/573	53/8724	0.871745	0.999999	ENSG00000180573/ENSG00000184678	H2AC6/H2BC21	8334/8349	2
R-HSA-5619102	SLC transporter disorders	3/573	74/8724	0.872911	0.999999	ENSG00000156515/ENSG00000091137/ENSG00000181830	HK1/SLC26A4/SLC35C1	3098/5172/55343	3
R-HSA-4420097	VEGFA-VEGFR2 Pathway	4/573	94/8724	0.873697	0.999999	ENSG00000096433/ENSG00000055163/ENSG00000176170/ENSG00000106211	ITPR3/CYFIP2/SPHK1/HSPB1	3710/26999/8877/3315	4
R-HSA-9648025	EML4 and NUDC in mitotic spindle formation	5/573	114/8724	0.877224	0.999999	ENSG00000068796/ENSG00000068971/ENSG00000088986/ENSG00000115163/ENSG00000123810	KIF2A/PPP2R5B/DYNLL1/CENPA/B9D2	3796/5526/8655/1058/80776	5
R-HSA-71406	Pyruvate metabolism and Citric Acid (TCA) cycle	2/573	54/8724	0.878425	0.999999	ENSG00000164951/ENSG00000151376	PDP1/ME3	54704/10873	2
R-HSA-186712	Regulation of beta-cell development	1/573	31/8724	0.878739	0.999999	ENSG00000164749	HNF4G	3174	1
R-HSA-2129379	Molecules associated with elastic fibres	1/573	31/8724	0.878739	0.999999	ENSG00000049323	LTBP1	4052	1
R-HSA-5626467	RHO GTPases activate IQGAPs	1/573	31/8724	0.878739	0.999999	ENSG00000145703	IQGAP2	10788	1
R-HSA-8949613	Cristae formation	1/573	31/8724	0.878739	0.999999	ENSG00000241468	ATP5MF	9551	1
R-HSA-5250941	Negative epigenetic regulation of rRNA expression	4/573	96/8724	0.883809	0.999999	ENSG00000127511/ENSG00000180573/ENSG00000278828/ENSG00000184678	SIN3B/H2AC6/H3C10/H2BC21	23309/8334/8357/8349	4
R-HSA-3108214	SUMOylation of DNA damage response and repair proteins	3/573	76/8724	0.884166	0.999999	ENSG00000140464/ENSG00000067066/ENSG00000255150	PML/SP100/EID3	5371/6672/493861	3
R-HSA-167287	HIV elongation arrest and recovery	1/573	32/8724	0.886732	0.999999	ENSG00000188342	GTF2F2	2963	1
R-HSA-167290	Pausing and recovery of HIV elongation	1/573	32/8724	0.886732	0.999999	ENSG00000188342	GTF2F2	2963	1
R-HSA-2142753	Arachidonic acid metabolism	1/573	32/8724	0.886732	0.999999	ENSG00000140465	CYP1A1	1543	1
R-HSA-6814122	Cooperation of PDCL (PhLP1) and TRiC/CCT in G-protein beta folding	1/573	32/8724	0.886732	0.999999	ENSG00000069966	GNB5	10681	1
R-HSA-3108232	SUMO E3 ligases SUMOylate target proteins	8/573	173/8724	0.889345	0.999999	ENSG00000140464/ENSG00000055332/ENSG00000067066/ENSG00000137203/ENSG00000255150/ENSG00000100906/ENSG00000173039/ENSG00000111424	PML/EIF2AK2/SP100/TFAP2A/EID3/NFKBIA/RELA/VDR	5371/5610/6672/7020/493861/4792/5970/7421	8
R-HSA-113418	Formation of the Early Elongation Complex	1/573	33/8724	0.894199	0.999999	ENSG00000188342	GTF2F2	2963	1
R-HSA-167158	Formation of the HIV-1 Early Elongation Complex	1/573	33/8724	0.894199	0.999999	ENSG00000188342	GTF2F2	2963	1
R-HSA-2428928	IRS-related events triggered by IGF1R	1/573	33/8724	0.894199	0.999999	ENSG00000185950	IRS2	8660	1
R-HSA-2559585	Oncogene Induced Senescence	1/573	33/8724	0.894199	0.999999	ENSG00000155363	MOV10	4343	1
R-HSA-5693568	Resolution of D-loop Structures through Holliday Junction Intermediates	1/573	33/8724	0.894199	0.999999	ENSG00000104320	NBN	4683	1
R-HSA-77289	Mitochondrial Fatty Acid Beta-Oxidation	1/573	33/8724	0.894199	0.999999	ENSG00000097021	ACOT7	11332	1
R-HSA-9013407	RHOH GTPase cycle	1/573	33/8724	0.894199	0.999999	ENSG00000148175	STOM	2040	1
R-HSA-5250924	B-WICH complex positively regulates rRNA expression	3/573	78/8724	0.894525	0.999999	ENSG00000180573/ENSG00000278828/ENSG00000184678	H2AC6/H3C10/H2BC21	8334/8357/8349	3
R-HSA-73772	RNA Polymerase I Promoter Escape	3/573	78/8724	0.894525	0.999999	ENSG00000180573/ENSG00000278828/ENSG00000184678	H2AC6/H3C10/H2BC21	8334/8357/8349	3
R-HSA-5633007	Regulation of TP53 Activity	7/573	156/8724	0.894835	0.999999	ENSG00000140464/ENSG00000104320/ENSG00000118515/ENSG00000172315/ENSG00000171792/ENSG00000108984/ENSG00000113456	PML/NBN/SGK1/TP53RK/RHNO1/MAP2K6/RAD1	5371/4683/6446/112858/83695/5608/5810	7
R-HSA-1650814	Collagen biosynthesis and modifying enzymes	2/573	57/8724	0.896583	0.999999	ENSG00000142156/ENSG00000182871	COL6A1/COL18A1	1291/80781	2
R-HSA-8866654	E3 ubiquitin ligases ubiquitinate target proteins	2/573	57/8724	0.896583	0.999999	ENSG00000206503/ENSG00000185651	HLA-A/UBE2L3	3105/7332	2
R-HSA-9013406	RHOQ GTPase cycle	2/573	57/8724	0.896583	0.999999	ENSG00000105137/ENSG00000148175	SYDE1/STOM	85360/2040	2
R-HSA-2428924	IGF1R signaling cascade	1/573	34/8724	0.901174	0.999999	ENSG00000185950	IRS2	8660	1
R-HSA-5362517	Signaling by Retinoic Acid	1/573	34/8724	0.901174	0.999999	ENSG00000240857	RDH14	57665	1
R-HSA-5674135	MAP2K and MAPK activation	1/573	34/8724	0.901174	0.999999	ENSG00000141068	KSR1	8844	1
R-HSA-5693537	Resolution of D-Loop Structures	1/573	34/8724	0.901174	0.999999	ENSG00000104320	NBN	4683	1
R-HSA-5654738	Signaling by FGFR2	2/573	58/8724	0.902052	0.999999	ENSG00000188342/ENSG00000104413	GTF2F2/ESRP1	2963/54845	2
R-HSA-9670095	Inhibition of DNA recombination at telomere	2/573	58/8724	0.902052	0.999999	ENSG00000180573/ENSG00000184678	H2AC6/H2BC21	8334/8349	2
R-HSA-2980736	Peptide hormone metabolism	2/573	59/8724	0.907251	0.999999	ENSG00000129128/ENSG00000101160	SPCS3/CTSZ	60559/1522	2
R-HSA-111465	Apoptotic cleavage of cellular proteins	1/573	35/8724	0.907691	0.999999	ENSG00000160789	LMNA	4000	1
R-HSA-2404192	Signaling by Type 1 Insulin-like Growth Factor 1 Receptor (IGF1R)	1/573	35/8724	0.907691	0.999999	ENSG00000185950	IRS2	8660	1
R-HSA-6804757	Regulation of TP53 Degradation	1/573	35/8724	0.907691	0.999999	ENSG00000118515	SGK1	6446	1
R-HSA-74751	Insulin receptor signalling cascade	1/573	35/8724	0.907691	0.999999	ENSG00000185950	IRS2	8660	1
R-HSA-9821993	Replacement of protamines by nucleosomes in the male pronucleus	1/573	35/8724	0.907691	0.999999	ENSG00000184678	H2BC21	8349	1
R-HSA-2500257	Resolution of Sister Chromatid Cohesion	5/573	123/8724	0.913771	0.999999	ENSG00000068796/ENSG00000068971/ENSG00000088986/ENSG00000115163/ENSG00000123810	KIF2A/PPP2R5B/DYNLL1/CENPA/B9D2	3796/5526/8655/1058/80776	5
R-HSA-6806003	Regulation of TP53 Expression and Degradation	1/573	36/8724	0.913778	0.999999	ENSG00000118515	SGK1	6446	1
R-HSA-8939243	RUNX1 interacts with co-factors whose precise effect on RUNX1 targets is not known	1/573	36/8724	0.913778	0.999999	ENSG00000159216	RUNX1	861	1
R-HSA-6796648	TP53 Regulates Transcription of DNA Repair Genes	2/573	61/8724	0.916884	0.999999	ENSG00000188342/ENSG00000170345	GTF2F2/FOS	2963/2353	2
R-HSA-176187	Activation of ATR in response to replication stress	1/573	37/8724	0.919465	0.999999	ENSG00000113456	RAD1	5810	1
R-HSA-5654736	Signaling by FGFR1	1/573	37/8724	0.919465	0.999999	ENSG00000123159	GIPC1	10755	1
R-HSA-9656223	Signaling by RAF1 mutants	1/573	37/8724	0.919465	0.999999	ENSG00000141068	KSR1	8844	1
R-HSA-9694548	Maturation of spike protein	1/573	37/8724	0.919465	0.999999	ENSG00000088298	EDEM2	55741	1
R-HSA-5628897	TP53 Regulates Metabolic Genes	3/573	84/8724	0.920791	0.999999	ENSG00000171862/ENSG00000155363/ENSG00000116954	PTEN/MOV10/RRAGC	5728/4343/64121	3
R-HSA-9013404	RAC2 GTPase cycle	3/573	84/8724	0.920791	0.999999	ENSG00000164040/ENSG00000105137/ENSG00000159842	PGRMC2/SYDE1/ABR	10424/85360/29	3
R-HSA-3232142	SUMOylation of ubiquitinylation proteins	1/573	38/8724	0.924777	0.999999	ENSG00000140464	PML	5371	1
R-HSA-8856828	Clathrin-mediated endocytosis	5/573	127/8724	0.92669	0.999999	ENSG00000178950/ENSG00000173744/ENSG00000186111/ENSG00000111229/ENSG00000081479	GAK/AGFG1/PIP5K1C/ARPC3/LRP2	2580/3267/23396/10094/4036	5
R-HSA-373760	L1CAM interactions	4/573	107/8724	0.927722	0.999999	ENSG00000117676/ENSG00000213949/ENSG00000118257/ENSG00000272398	RPS6KA1/ITGA1/NRP2/CD24	6195/3672/8828/100133941	4
R-HSA-3214858	RMTs methylate histone arginines	2/573	64/8724	0.929587	0.999999	ENSG00000180573/ENSG00000278828	H2AC6/H3C10	8334/8357	2
R-HSA-5693571	Nonhomologous End-Joining (NHEJ)	2/573	64/8724	0.929587	0.999999	ENSG00000104320/ENSG00000184678	NBN/H2BC21	4683/8349	2
R-HSA-68875	Mitotic Prophase	5/573	128/8724	0.929638	0.999999	ENSG00000180573/ENSG00000278828/ENSG00000184678/ENSG00000160789/ENSG00000132793	H2AC6/H3C10/H2BC21/LMNA/LPIN3	8334/8357/8349/4000/64900	5
R-HSA-9013420	RHOU GTPase cycle	1/573	39/8724	0.929739	0.999999	ENSG00000116574	RHOU	58480	1
R-HSA-9609736	Assembly and cell surface presentation of NMDA receptors	1/573	39/8724	0.929739	0.999999	ENSG00000117245	KIF17	57576	1
R-HSA-9646399	Aggrephagy	1/573	39/8724	0.929739	0.999999	ENSG00000088986	DYNLL1	8655	1
R-HSA-453279	Mitotic G1 phase and G1/S transition	6/573	148/8724	0.930033	0.999999	ENSG00000240065/ENSG00000204264/ENSG00000092010/ENSG00000205220/ENSG00000100911/ENSG00000277791	PSMB9/PSMB8/PSME1/PSMB10/PSME2/PSMB3	5698/5696/5720/5699/5721/5691	6
R-HSA-5617472	Activation of anterior HOX genes in hindbrain development during early embryogenesis	4/573	108/8724	0.930861	0.999999	ENSG00000204103/ENSG00000180573/ENSG00000278828/ENSG00000184678	MAFB/H2AC6/H3C10/H2BC21	9935/8334/8357/8349	4
R-HSA-5619507	Activation of HOX genes during differentiation	4/573	108/8724	0.930861	0.999999	ENSG00000204103/ENSG00000180573/ENSG00000278828/ENSG00000184678	MAFB/H2AC6/H3C10/H2BC21	9935/8334/8357/8349	4
R-HSA-3700989	Transcriptional Regulation by TP53	17/573	352/8724	0.932325	0.999999	ENSG00000113916/ENSG00000171862/ENSG00000140464/ENSG00000145632/ENSG00000155363/ENSG00000104419/ENSG00000188342/ENSG00000104320/ENSG00000118515/ENSG00000172315/ENSG00000112378/ENSG00000170345/ENSG00000116954/ENSG00000171792/ENSG00000108984/ENSG00000091106/ENSG00000113456	BCL6/PTEN/PML/PLK2/MOV10/NDRG1/GTF2F2/NBN/SGK1/TP53RK/PERP/FOS/RRAGC/RHNO1/MAP2K6/NLRC4/RAD1	604/5728/5371/10769/4343/10397/2963/4683/6446/112858/64065/2353/64121/83695/5608/58484/5810	17
R-HSA-6802946	Signaling by moderate kinase activity BRAF mutants	1/573	41/8724	0.938705	0.999999	ENSG00000141068	KSR1	8844	1
R-HSA-6802949	Signaling by RAS mutants	1/573	41/8724	0.938705	0.999999	ENSG00000141068	KSR1	8844	1
R-HSA-6802955	Paradoxical activation of RAF signaling by kinase inactive BRAF	1/573	41/8724	0.938705	0.999999	ENSG00000141068	KSR1	8844	1
R-HSA-9649948	Signaling downstream of RAS mutants	1/573	41/8724	0.938705	0.999999	ENSG00000141068	KSR1	8844	1
R-HSA-9772755	Formation of WDR5-containing histone-modifying complexes	1/573	41/8724	0.938705	0.999999	ENSG00000176476	SGF29	112869	1
R-HSA-69275	G2/M Transition	8/573	192/8724	0.942172	0.999999	ENSG00000240065/ENSG00000204264/ENSG00000092010/ENSG00000205220/ENSG00000100911/ENSG00000123240/ENSG00000088986/ENSG00000277791	PSMB9/PSMB8/PSME1/PSMB10/PSME2/OPTN/DYNLL1/PSMB3	5698/5696/5720/5699/5721/10133/8655/5691	8
R-HSA-167169	HIV Transcription Elongation	1/573	42/8724	0.94275	0.999999	ENSG00000188342	GTF2F2	2963	1
R-HSA-167200	Formation of HIV-1 elongation complex containing HIV-1 Tat	1/573	42/8724	0.94275	0.999999	ENSG00000188342	GTF2F2	2963	1
R-HSA-167246	Tat-mediated elongation of the HIV-1 transcript	1/573	42/8724	0.94275	0.999999	ENSG00000188342	GTF2F2	2963	1
R-HSA-9035034	RHOF GTPase cycle	1/573	42/8724	0.94275	0.999999	ENSG00000105137	SYDE1	85360	1
R-HSA-9696270	RND2 GTPase cycle	1/573	42/8724	0.94275	0.999999	ENSG00000109079	TNFAIP1	7126	1
R-HSA-70171	Glycolysis	2/573	68/8724	0.943691	0.999999	ENSG00000156515/ENSG00000172331	HK1/BPGM	3098/669	2
R-HSA-453274	Mitotic G2-G2/M phases	8/573	194/8724	0.946172	0.999999	ENSG00000240065/ENSG00000204264/ENSG00000092010/ENSG00000205220/ENSG00000100911/ENSG00000123240/ENSG00000088986/ENSG00000277791	PSMB9/PSMB8/PSME1/PSMB10/PSME2/OPTN/DYNLL1/PSMB3	5698/5696/5720/5699/5721/10133/8655/5691	8
R-HSA-168325	Viral Messenger RNA Synthesis	1/573	43/8724	0.946528	0.999999	ENSG00000188342	GTF2F2	2963	1
R-HSA-6782315	tRNA modification in the nucleus and cytosol	1/573	43/8724	0.946528	0.999999	ENSG00000172315	TP53RK	112858	1
R-HSA-5250913	Positive epigenetic regulation of rRNA expression	3/573	93/8724	0.949145	0.999999	ENSG00000180573/ENSG00000278828/ENSG00000184678	H2AC6/H3C10/H2BC21	8334/8357/8349	3
R-HSA-5578749	Transcriptional regulation by small RNAs	3/573	93/8724	0.949145	0.999999	ENSG00000180573/ENSG00000278828/ENSG00000184678	H2AC6/H3C10/H2BC21	8334/8357/8349	3
R-HSA-1445148	Translocation of SLC2A4 (GLUT4) to the plasma membrane	2/573	70/8724	0.949693	0.999999	ENSG00000006451/ENSG00000103496	RALA/STX4	5898/6810	2
R-HSA-167152	Formation of HIV elongation complex in the absence of HIV Tat	1/573	44/8724	0.950058	0.999999	ENSG00000188342	GTF2F2	2963	1
R-HSA-437239	Recycling pathway of L1	1/573	44/8724	0.950058	0.999999	ENSG00000117676	RPS6KA1	6195	1
R-HSA-69242	S Phase	6/573	159/8724	0.954725	0.999999	ENSG00000240065/ENSG00000204264/ENSG00000092010/ENSG00000205220/ENSG00000100911/ENSG00000277791	PSMB9/PSMB8/PSME1/PSMB10/PSME2/PSMB3	5698/5696/5720/5699/5721/5691	6
R-HSA-167161	HIV Transcription Initiation	1/573	46/8724	0.956434	0.999999	ENSG00000188342	GTF2F2	2963	1
R-HSA-167162	RNA Polymerase II HIV Promoter Escape	1/573	46/8724	0.956434	0.999999	ENSG00000188342	GTF2F2	2963	1
R-HSA-5620920	Cargo trafficking to the periciliary membrane	1/573	46/8724	0.956434	0.999999	ENSG00000163818	LZTFL1	54585	1
R-HSA-6791312	TP53 Regulates Transcription of Cell Cycle Genes	1/573	46/8724	0.956434	0.999999	ENSG00000145632	PLK2	10769	1
R-HSA-73776	RNA Polymerase II Promoter Escape	1/573	46/8724	0.956434	0.999999	ENSG00000188342	GTF2F2	2963	1
R-HSA-73779	RNA Polymerase II Transcription Pre-Initiation And Promoter Opening	1/573	46/8724	0.956434	0.999999	ENSG00000188342	GTF2F2	2963	1
R-HSA-75953	RNA Polymerase II Transcription Initiation	1/573	46/8724	0.956434	0.999999	ENSG00000188342	GTF2F2	2963	1
R-HSA-76042	RNA Polymerase II Transcription Initiation And Promoter Clearance	1/573	46/8724	0.956434	0.999999	ENSG00000188342	GTF2F2	2963	1
R-HSA-5693532	DNA Double-Strand Break Repair	6/573	161/8724	0.958259	0.999999	ENSG00000166313/ENSG00000104313/ENSG00000104320/ENSG00000184678/ENSG00000171792/ENSG00000113456	APBB1/EYA1/NBN/H2BC21/RHNO1/RAD1	322/2138/4683/8349/83695/5810	6
R-HSA-73854	RNA Polymerase I Promoter Clearance	3/573	97/8724	0.95843	0.999999	ENSG00000180573/ENSG00000278828/ENSG00000184678	H2AC6/H3C10/H2BC21	8334/8357/8349	3
R-HSA-73864	RNA Polymerase I Transcription	3/573	98/8724	0.960489	0.999999	ENSG00000180573/ENSG00000278828/ENSG00000184678	H2AC6/H3C10/H2BC21	8334/8357/8349	3
R-HSA-9612973	Autophagy	5/573	142/8724	0.961128	0.999999	ENSG00000088986/ENSG00000141971/ENSG00000116954/ENSG00000196998/ENSG00000167987	DYNLL1/MVB12A/RRAGC/WDR45/VPS37C	8655/93343/64121/11152/55048	5
R-HSA-75153	Apoptotic execution phase	1/573	49/8724	0.964508	0.999999	ENSG00000160789	LMNA	4000	1
R-HSA-9010553	Regulation of expression of SLITs and ROBOs	6/573	167/8724	0.967412	0.999999	ENSG00000240065/ENSG00000204264/ENSG00000092010/ENSG00000205220/ENSG00000100911/ENSG00000277791	PSMB9/PSMB8/PSME1/PSMB10/PSME2/PSMB3	5698/5696/5720/5699/5721/5691	6
R-HSA-72695	Formation of the ternary complex, and subsequently, the 43S complex	1/573	51/8724	0.969042	0.999999	ENSG00000084623	EIF3I	8668	1
R-HSA-5693567	HDR through Homologous Recombination (HRR) or Single Strand Annealing (SSA)	4/573	126/8724	0.969838	0.999999	ENSG00000104320/ENSG00000184678/ENSG00000171792/ENSG00000113456	NBN/H2BC21/RHNO1/RAD1	4683/8349/83695/5810	4
R-HSA-3214847	HATs acetylate histones	4/573	128/8724	0.972583	0.999999	ENSG00000180573/ENSG00000278828/ENSG00000176476/ENSG00000184678	H2AC6/H3C10/SGF29/H2BC21	8334/8357/112869/8349	4
R-HSA-73886	Chromosome Maintenance	4/573	128/8724	0.972583	0.999999	ENSG00000203760/ENSG00000115163/ENSG00000180573/ENSG00000184678	CENPW/CENPA/H2AC6/H2BC21	387103/1058/8334/8349	4
R-HSA-212165	Epigenetic regulation of gene expression	6/573	173/8724	0.974693	0.999999	ENSG00000127511/ENSG00000139154/ENSG00000180573/ENSG00000278828/ENSG00000176476/ENSG00000184678	SIN3B/AEBP2/H2AC6/H3C10/SGF29/H2BC21	23309/121536/8334/8357/112869/8349	6
R-HSA-73884	Base Excision Repair	2/573	82/8724	0.974716	0.999999	ENSG00000180573/ENSG00000184678	H2AC6/H2BC21	8334/8349	2
R-HSA-9748784	Drug ADME	1/573	54/8724	0.974782	0.999999	ENSG00000143774	GUK1	2987	1
R-HSA-5693538	Homology Directed Repair	4/573	132/8724	0.977387	0.999999	ENSG00000104320/ENSG00000184678/ENSG00000171792/ENSG00000113456	NBN/H2BC21/RHNO1/RAD1	4683/8349/83695/5810	4
R-HSA-70326	Glucose metabolism	2/573	84/8724	0.977494	0.999999	ENSG00000156515/ENSG00000172331	HK1/BPGM	3098/669	2
R-HSA-162599	Late Phase of HIV Life Cycle	4/573	133/8724	0.978457	0.999999	ENSG00000140564/ENSG00000188342/ENSG00000141971/ENSG00000167987	FURIN/GTF2F2/MVB12A/VPS37C	5045/2963/93343/55048	4
R-HSA-112382	Formation of RNA Pol II elongation complex	1/573	57/8724	0.979459	0.999999	ENSG00000188342	GTF2F2	2963	1
R-HSA-75955	RNA Polymerase II Transcription Elongation	1/573	57/8724	0.979459	0.999999	ENSG00000188342	GTF2F2	2963	1
R-HSA-72649	Translation initiation complex formation	1/573	58/8724	0.980817	0.999999	ENSG00000084623	EIF3I	8668	1
R-HSA-72702	Ribosomal scanning and start codon recognition	1/573	58/8724	0.980817	0.999999	ENSG00000084623	EIF3I	8668	1
R-HSA-2565942	Regulation of PLK1 Activity at G2/M Transition	2/573	87/8724	0.981116	0.999999	ENSG00000123240/ENSG00000088986	OPTN/DYNLL1	10133/8655	2
R-HSA-5368286	Mitochondrial translation initiation	2/573	87/8724	0.981116	0.999999	ENSG00000163319/ENSG00000172590	MRPS18C/MRPL52	51023/122704	2
R-HSA-5389840	Mitochondrial translation elongation	2/573	87/8724	0.981116	0.999999	ENSG00000163319/ENSG00000172590	MRPS18C/MRPL52	51023/122704	2
R-HSA-5419276	Mitochondrial translation termination	2/573	87/8724	0.981116	0.999999	ENSG00000163319/ENSG00000172590	MRPS18C/MRPL52	51023/122704	2
R-HSA-72662	Activation of the mRNA upon binding of the cap-binding complex and eIFs, and subsequent binding to 43S	1/573	59/8724	0.982086	0.999999	ENSG00000084623	EIF3I	8668	1
R-HSA-8856825	Cargo recognition for clathrin-mediated endocytosis	2/573	88/8724	0.982192	0.999999	ENSG00000173744/ENSG00000081479	AGFG1/LRP2	3267/4036	2
R-HSA-3371556	Cellular response to heat stress	2/573	89/8724	0.983209	0.999999	ENSG00000152137/ENSG00000044574	HSPB8/HSPA5	26353/3309	2
R-HSA-6790901	rRNA modification in the nucleus and cytosol	1/573	60/8724	0.98327	0.999999	ENSG00000253797	UTP14C	9724	1
R-HSA-211000	Gene Silencing by RNA	3/573	115/8724	0.983717	0.999999	ENSG00000180573/ENSG00000278828/ENSG00000184678	H2AC6/H3C10/H2BC21	8334/8357/8349	3
R-HSA-2408522	Selenoamino acid metabolism	3/573	116/8724	0.984563	0.999999	ENSG00000151224/ENSG00000166741/ENSG00000124802	MAT1A/NNMT/EEF1E1	4143/4837/9521	3
R-HSA-1268020	Mitochondrial protein import	1/573	62/8724	0.98541	0.999999	ENSG00000126768	TIMM17B	10245	1
R-HSA-5368287	Mitochondrial translation	2/573	93/8724	0.986741	0.999999	ENSG00000163319/ENSG00000172590	MRPS18C/MRPL52	51023/122704	2
R-HSA-3247509	Chromatin modifying enzymes	9/573	252/8724	0.987244	0.999999	ENSG00000004487/ENSG00000150347/ENSG00000139154/ENSG00000180573/ENSG00000278828/ENSG00000176476/ENSG00000173039/ENSG00000184678/ENSG00000177565	KDM1A/ARID5B/AEBP2/H2AC6/H3C10/SGF29/RELA/H2BC21/TBL1XR1	23028/84159/121536/8334/8357/112869/5970/8349/79718	9
R-HSA-4839726	Chromatin organization	9/573	252/8724	0.987244	0.999999	ENSG00000004487/ENSG00000150347/ENSG00000139154/ENSG00000180573/ENSG00000278828/ENSG00000176476/ENSG00000173039/ENSG00000184678/ENSG00000177565	KDM1A/ARID5B/AEBP2/H2AC6/H3C10/SGF29/RELA/H2BC21/TBL1XR1	23028/84159/121536/8334/8357/112869/5970/8349/79718	9
R-HSA-162587	HIV Life Cycle	4/573	144/8724	0.987477	0.999999	ENSG00000140564/ENSG00000188342/ENSG00000141971/ENSG00000167987	FURIN/GTF2F2/MVB12A/VPS37C	5045/2963/93343/55048	4
R-HSA-5620912	Anchoring of the basal body to the plasma membrane	2/573	97/8724	0.989547	0.999999	ENSG00000088986/ENSG00000123810	DYNLL1/B9D2	8655/80776	2
R-HSA-68886	M Phase	16/573	396/8724	0.989591	0.999999	ENSG00000240065/ENSG00000204264/ENSG00000092010/ENSG00000205220/ENSG00000100911/ENSG00000068796/ENSG00000068971/ENSG00000088986/ENSG00000115163/ENSG00000180573/ENSG00000278828/ENSG00000277791/ENSG00000123810/ENSG00000184678/ENSG00000160789/ENSG00000132793	PSMB9/PSMB8/PSME1/PSMB10/PSME2/KIF2A/PPP2R5B/DYNLL1/CENPA/H2AC6/H3C10/PSMB3/B9D2/H2BC21/LMNA/LPIN3	5698/5696/5720/5699/5721/3796/5526/8655/1058/8334/8357/5691/80776/8349/4000/64900	16
R-HSA-167172	Transcription of the HIV genome	1/573	68/8724	0.990325	0.999999	ENSG00000188342	GTF2F2	2963	1
R-HSA-3371453	Regulation of HSF1-mediated heat shock response	1/573	69/8724	0.990965	0.999999	ENSG00000044574	HSPA5	3309	1
R-HSA-380259	Loss of Nlp from mitotic centrosomes	1/573	69/8724	0.990965	0.999999	ENSG00000088986	DYNLL1	8655	1
R-HSA-380284	Loss of proteins required for interphase microtubule organization from the centrosome	1/573	69/8724	0.990965	0.999999	ENSG00000088986	DYNLL1	8655	1
R-HSA-157579	Telomere Maintenance	2/573	101/8724	0.99177	0.999999	ENSG00000180573/ENSG00000184678	H2AC6/H2BC21	8334/8349	2
R-HSA-1632852	Macroautophagy	3/573	128/8724	0.991936	0.999999	ENSG00000088986/ENSG00000116954/ENSG00000196998	DYNLL1/RRAGC/WDR45	8655/64121/11152	3
R-HSA-168255	Influenza Infection	4/573	154/8724	0.992451	0.999999	ENSG00000055332/ENSG00000187608/ENSG00000188342/ENSG00000179218	EIF2AK2/ISG15/GTF2F2/CALR	5610/9636/2963/811	4
R-HSA-9711097	Cellular response to starvation	4/573	154/8724	0.992451	0.999999	ENSG00000147416/ENSG00000116954/ENSG00000159720/ENSG00000136888	ATP6V1B2/RRAGC/ATP6V0D1/ATP6V1G1	526/64121/9114/9550	4
R-HSA-1852241	Organelle biogenesis and maintenance	10/573	286/8724	0.992498	0.999999	ENSG00000130589/ENSG00000117245/ENSG00000140577/ENSG00000088986/ENSG00000241468/ENSG00000114446/ENSG00000123810/ENSG00000131069/ENSG00000163818/ENSG00000177565	HELZ2/KIF17/CRTC3/DYNLL1/ATP5MF/IFT57/B9D2/ACSS2/LZTFL1/TBL1XR1	85441/57576/64784/8655/9551/55081/80776/55902/54585/79718	10
R-HSA-8854518	AURKA Activation by TPX2	1/573	72/8724	0.992644	0.999999	ENSG00000088986	DYNLL1	8655	1
R-HSA-2995410	Nuclear Envelope (NE) Reassembly	1/573	73/8724	0.993131	0.999999	ENSG00000160789	LMNA	4000	1
R-HSA-6807505	RNA polymerase II transcribes snRNA genes	1/573	74/8724	0.993586	0.999999	ENSG00000188342	GTF2F2	2963	1
R-HSA-9663891	Selective autophagy	1/573	75/8724	0.994011	0.999999	ENSG00000088986	DYNLL1	8655	1
R-HSA-376176	Signaling by ROBO receptors	6/573	207/8724	0.99447	0.999999	ENSG00000240065/ENSG00000204264/ENSG00000092010/ENSG00000205220/ENSG00000100911/ENSG00000277791	PSMB9/PSMB8/PSME1/PSMB10/PSME2/PSMB3	5698/5696/5720/5699/5721/5691	6
R-HSA-674695	RNA Polymerase II Pre-transcription Events	1/573	79/8724	0.995447	0.999999	ENSG00000188342	GTF2F2	2963	1
R-HSA-380270	Recruitment of mitotic centrosome proteins and complexes	1/573	81/8724	0.996031	0.999999	ENSG00000088986	DYNLL1	8655	1
R-HSA-380287	Centrosome maturation	1/573	81/8724	0.996031	0.999999	ENSG00000088986	DYNLL1	8655	1
R-HSA-5617833	Cilium Assembly	5/573	193/8724	0.996462	0.999999	ENSG00000117245/ENSG00000088986/ENSG00000114446/ENSG00000123810/ENSG00000163818	KIF17/DYNLL1/IFT57/B9D2/LZTFL1	57576/8655/55081/80776/54585	5
R-HSA-68877	Mitotic Prometaphase	5/573	200/8724	0.997512	0.999999	ENSG00000068796/ENSG00000068971/ENSG00000088986/ENSG00000115163/ENSG00000123810	KIF2A/PPP2R5B/DYNLL1/CENPA/B9D2	3796/5526/8655/1058/80776	5
R-HSA-380320	Recruitment of NuMA to mitotic centrosomes	1/573	92/8724	0.998134	0.999999	ENSG00000088986	DYNLL1	8655	1
R-HSA-73894	DNA Repair	10/573	322/8724	0.998308	0.999999	ENSG00000182179/ENSG00000187608/ENSG00000156587/ENSG00000166313/ENSG00000104313/ENSG00000104320/ENSG00000180573/ENSG00000184678/ENSG00000171792/ENSG00000113456	UBA7/ISG15/UBE2L6/APBB1/EYA1/NBN/H2AC6/H2BC21/RHNO1/RAD1	7318/9636/9246/322/2138/4683/8334/8349/83695/5810	10
R-HSA-72689	Formation of a pool of free 40S subunits	1/573	100/8724	0.998923	0.999999	ENSG00000084623	EIF3I	8668	1
R-HSA-72306	tRNA processing	1/573	107/8724	0.999335	0.999999	ENSG00000172315	TP53RK	112858	1
R-HSA-1428517	The citric acid (TCA) cycle and respiratory electron transport	3/573	175/8724	0.999442	0.999999	ENSG00000164951/ENSG00000241468/ENSG00000151376	PDP1/ATP5MF/ME3	54704/9551/10873	3
R-HSA-156827	L13a-mediated translational silencing of Ceruloplasmin expression	1/573	110/8724	0.999459	0.999999	ENSG00000084623	EIF3I	8668	1
R-HSA-1799339	SRP-dependent cotranslational protein targeting to membrane	1/573	111/8724	0.999495	0.999999	ENSG00000129128	SPCS3	60559	1
R-HSA-72706	GTP hydrolysis and joining of the 60S ribosomal subunit	1/573	111/8724	0.999495	0.999999	ENSG00000084623	EIF3I	8668	1
R-HSA-72613	Eukaryotic Translation Initiation	1/573	118/8724	0.999688	0.999999	ENSG00000084623	EIF3I	8668	1
R-HSA-72737	Cap-dependent Translation Initiation	1/573	118/8724	0.999688	0.999999	ENSG00000084623	EIF3I	8668	1
R-HSA-163200	Respiratory electron transport, ATP synthesis by chemiosmotic coupling, and heat production by uncoupling proteins,	1/573	125/8724	0.999807	0.999999	ENSG00000241468	ATP5MF	9551	1
R-HSA-168273	Influenza Viral RNA Transcription and Replication	1/573	134/8724	0.999897	0.999999	ENSG00000188342	GTF2F2	2963	1
R-HSA-72766	Translation	6/573	289/8724	0.99991	0.999999	ENSG00000140105/ENSG00000129128/ENSG00000084623/ENSG00000163319/ENSG00000172590/ENSG00000124802	WARS1/SPCS3/EIF3I/MRPS18C/MRPL52/EEF1E1	7453/60559/8668/51023/122704/9521	6
R-HSA-72163	mRNA Splicing - Major Pathway	3/573	207/8724	0.999917	0.999999	ENSG00000174243/ENSG00000188342/ENSG00000076053	DDX23/GTF2F2/RBM7	9416/2963/10179	3
R-HSA-6791226	Major pathway of rRNA processing in the nucleolus and cytosol	2/573	181/8724	0.999944	0.999999	ENSG00000253797/ENSG00000135521	UTP14C/LTV1	9724/84946	2
R-HSA-72172	mRNA Splicing	3/573	215/8724	0.999949	0.999999	ENSG00000174243/ENSG00000188342/ENSG00000076053	DDX23/GTF2F2/RBM7	9416/2963/10179	3
R-HSA-8868773	rRNA processing in the nucleus and cytosol	2/573	191/8724	0.999971	0.999999	ENSG00000253797/ENSG00000135521	UTP14C/LTV1	9724/84946	2
R-HSA-72312	rRNA processing	2/573	201/8724	0.999985	0.999999	ENSG00000253797/ENSG00000135521	UTP14C/LTV1	9724/84946	2
R-HSA-72203	Processing of Capped Intron-Containing Pre-mRNA	3/573	282/8724	0.999999	0.999999	ENSG00000174243/ENSG00000188342/ENSG00000076053	DDX23/GTF2F2/RBM7	9416/2963/10179	3

## Sheet: IFNG vs UN Reactome DOWN
ReactomeID	Description	GeneRatio	BgRatio	pvalue	padj	geneID	geneName	EntrezID	Count
R-HSA-422475	Axon guidance	36/409	500/8724	0.00642507	0.191385	ENSG00000033327/ENSG00000071242/ENSG00000137285/ENSG00000123416/ENSG00000137267/ENSG00000104833/ENSG00000010810/ENSG00000167553/ENSG00000106070/ENSG00000006607/ENSG00000183317/ENSG00000198753/ENSG00000109971/ENSG00000044524/ENSG00000113657/ENSG00000151150/ENSG00000145555/ENSG00000122406/ENSG00000197959/ENSG00000096384/ENSG00000163539/ENSG00000135097/ENSG00000197694/ENSG00000137872/ENSG00000091136…	GAB2/RPS6KA2/TUBB2B/TUBA1B/TUBB2A/TUBB4A/FYN/TUBA1C/GRB10/FARP2/EPHA10/PLXNB3/HSPA8/EPHA3/DPYSL3/ANK3/MYO10/RPL5/DNM3/HSP90AB1/CLASP2/MSI1/SPTAN1/SEMA6D/LAMB1/ROBO2/PAK3/PIK3CB/RPL7/SPTBN1/RGMB/PLCG1/ERBB2/NCAM1/RPS6KA3/PIK3R1	9846/6196/347733/10376/7280/10382/2534/84790/2887/9855/284656/5365/3312/2042/1809/288/4651/6125/26052/3326/23122/4440/6709/80031/3912/6092/5063/5291/6129/6711/285704/5335/2064/4684/6197/5295	36
R-HSA-9006934	Signaling by Receptor Tyrosine Kinases	34/409	466/8724	0.00656277	0.191385	ENSG00000065361/ENSG00000105929/ENSG00000033327/ENSG00000111252/ENSG00000071242/ENSG00000140479/ENSG00000010810/ENSG00000152894/ENSG00000106070/ENSG00000104368/ENSG00000117020/ENSG00000152270/ENSG00000135486/ENSG00000172201/ENSG00000119487/ENSG00000105974/ENSG00000049130/ENSG00000197959/ENSG00000106278/ENSG00000169231/ENSG00000163932/ENSG00000122877/ENSG00000091136/ENSG00000077264/ENSG00000051382…	ERBB3/ATP6V0A4/GAB2/SH2B3/RPS6KA2/PCSK6/FYN/PTPRK/GRB10/PLAT/AKT3/PDE3B/HNRNPA1/ID4/MAPKAP1/CAV1/KITLG/DNM3/PTPRZ1/THBS3/PRKCD/EGR2/LAMB1/PAK3/PIK3CB/THEM4/PLCG1/ERBB2/RBFOX2/RPS6KA3/PTPN12/SPRY2/PIK3R1/PXN	2065/50617/9846/10019/6196/5046/2534/5796/2887/5327/10000/5140/3178/3400/79109/857/4254/26052/5803/7059/5580/1959/3912/5063/5291/117145/5335/2064/23543/6197/5782/10253/5295/5829	34
R-HSA-9012999	RHO GTPase cycle	30/409	420/8724	0.0136958	0.234716	ENSG00000079482/ENSG00000101384/ENSG00000123416/ENSG00000102302/ENSG00000100347/ENSG00000031081/ENSG00000147274/ENSG00000006607/ENSG00000133789/ENSG00000176788/ENSG00000031003/ENSG00000133121/ENSG00000119139/ENSG00000146731/ENSG00000105974/ENSG00000072786/ENSG00000096696/ENSG00000096384/ENSG00000046604/ENSG00000151914/ENSG00000163629/ENSG00000152767/ENSG00000197694/ENSG00000137831/ENSG00000077264…	OPHN1/JAG1/TUBA1B/FGD1/SAMM50/ARHGAP31/RBMX/FARP2/SWAP70/BASP1/FAM13B/STARD13/TJP2/CCT6A/CAV1/STK10/DSP/HSP90AB1/DSG2/DST/PTPN13/FARP1/SPTAN1/UACA/PAK3/SPTBN1/MCAM/ARHGAP32/GFOD1/PIK3R1	4983/182/10376/2245/25813/57514/27316/9855/23075/10409/51306/90627/9414/908/857/6793/1832/3326/1829/667/5783/10160/6709/55075/5063/6711/4162/9743/54438/5295	30
R-HSA-109582	Hemostasis	28/409	484/8724	0.144168	0.682267	ENSG00000111252/ENSG00000137285/ENSG00000084731/ENSG00000165025/ENSG00000123416/ENSG00000137267/ENSG00000104833/ENSG00000010810/ENSG00000167553/ENSG00000120889/ENSG00000104368/ENSG00000058668/ENSG00000135919/ENSG00000188488/ENSG00000188191/ENSG00000105974/ENSG00000158869/ENSG00000094916/ENSG00000100605/ENSG00000163932/ENSG00000183023/ENSG00000051382/ENSG00000169946/ENSG00000124181/ENSG00000091409…	SH2B3/TUBB2B/KIF3C/SYK/TUBA1B/TUBB2A/TUBB4A/FYN/TUBA1C/TNFRSF10B/PLAT/ATP2B4/SERPINE2/SERPINA5/PRKAR1B/CAV1/FCER1G/CBX5/ITPK1/PRKCD/SLC8A1/PIK3CB/ZFPM2/PLCG1/ITGA6/GNG2/PIK3R1/FAM3C	10019/347733/3797/6850/10376/7280/10382/2534/84790/8795/5327/493/5270/5104/5575/857/2207/23468/3705/5580/6546/5291/23414/5335/3655/54331/5295/10447	28
R-HSA-372790	Signaling by GPCR	26/409	428/8724	0.10416	0.618159	ENSG00000071242/ENSG00000078295/ENSG00000102302/ENSG00000145040/ENSG00000159788/ENSG00000101333/ENSG00000117298/ENSG00000117020/ENSG00000152270/ENSG00000013583/ENSG00000073417/ENSG00000258839/ENSG00000188191/ENSG00000203668/ENSG00000182621/ENSG00000198121/ENSG00000163932/ENSG00000123213/ENSG00000157240/ENSG00000136160/ENSG00000147509/ENSG00000177189/ENSG00000186469/ENSG00000185920/ENSG00000145675…	RPS6KA2/ADCY2/FGD1/UCN2/RGS12/PLCB4/ECE1/AKT3/PDE3B/HEBP1/PDE8A/MC1R/PRKAR1B/OPN3/PLCB1/LPAR1/PRKCD/NLN/FZD1/EDNRB/RGS20/RPS6KA3/GNG2/PTCH1/PIK3R1/ADCY3	6196/108/2245/90226/6002/5332/1889/10000/5140/50865/5151/4157/5575/23596/23236/1902/5580/57486/8321/1910/8601/6197/54331/5727/5295/109	26
R-HSA-5663202	Diseases of signal transduction by growth factor receptors and second messengers	22/409	393/8724	0.221844	0.799484	ENSG00000065361/ENSG00000033327/ENSG00000101384/ENSG00000010810/ENSG00000164683/ENSG00000196782/ENSG00000117020/ENSG00000111266/ENSG00000184384/ENSG00000157077/ENSG00000175029/ENSG00000119487/ENSG00000049130/ENSG00000122778/ENSG00000140009/ENSG00000051382/ENSG00000115306/ENSG00000124181/ENSG00000141736/ENSG00000134982/ENSG00000127947/ENSG00000145675	ERBB3/GAB2/JAG1/FYN/HEY1/MAML3/AKT3/DUSP16/MAML2/ZFYVE9/CTBP2/MAPKAP1/KITLG/KIAA1549/ESR2/PIK3CB/SPTBN1/PLCG1/ERBB2/APC/PTPN12/PIK3R1	2065/9846/182/2534/23462/55534/10000/80824/84441/9372/1488/79109/4254/57670/2100/5291/6711/5335/2064/324/5782/5295	22
R-HSA-9006925	Intracellular signaling by second messengers	21/409	270/8724	0.0155318	0.250132	ENSG00000065361/ENSG00000033327/ENSG00000078295/ENSG00000010810/ENSG00000058056/ENSG00000117020/ENSG00000010803/ENSG00000188191/ENSG00000119487/ENSG00000049130/ENSG00000163932/ENSG00000140009/ENSG00000182979/ENSG00000081913/ENSG00000051382/ENSG00000159445/ENSG00000124181/ENSG00000141736/ENSG00000123908/ENSG00000145675/ENSG00000138031	ERBB3/GAB2/ADCY2/FYN/USP13/AKT3/SCMH1/PRKAR1B/MAPKAP1/KITLG/PRKCD/ESR2/MTA1/PHLPP1/PIK3CB/THEM4/PLCG1/ERBB2/AGO2/PIK3R1/ADCY3	2065/9846/108/2534/8975/10000/22955/5575/79109/4254/5580/2100/9112/23239/5291/117145/5335/2064/27161/5295/109	21
R-HSA-112316	Neuronal System	21/409	315/8724	0.0652156	0.506242	ENSG00000071242/ENSG00000114200/ENSG00000137285/ENSG00000078295/ENSG00000123416/ENSG00000137267/ENSG00000104833/ENSG00000164418/ENSG00000167553/ENSG00000170745/ENSG00000109971/ENSG00000184185/ENSG00000170579/ENSG00000188191/ENSG00000182621/ENSG00000135821/ENSG00000182963/ENSG00000034053/ENSG00000177189/ENSG00000186469/ENSG00000138031	RPS6KA2/BCHE/TUBB2B/ADCY2/TUBA1B/TUBB2A/TUBB4A/GRIK2/TUBA1C/KCNS3/HSPA8/KCNJ12/DLGAP1/PRKAR1B/PLCB1/GLUL/GJC1/APBA2/RPS6KA3/GNG2/ADCY3	6196/590/347733/108/10376/7280/10382/2898/84790/3790/3312/3768/9229/5575/23236/2752/10052/321/6197/54331/109	21
R-HSA-388396	GPCR downstream signalling	21/409	380/8724	0.246555	0.847238	ENSG00000071242/ENSG00000078295/ENSG00000102302/ENSG00000159788/ENSG00000101333/ENSG00000117020/ENSG00000152270/ENSG00000013583/ENSG00000073417/ENSG00000258839/ENSG00000188191/ENSG00000203668/ENSG00000182621/ENSG00000198121/ENSG00000163932/ENSG00000136160/ENSG00000147509/ENSG00000177189/ENSG00000186469/ENSG00000145675/ENSG00000138031	RPS6KA2/ADCY2/FGD1/RGS12/PLCB4/AKT3/PDE3B/HEBP1/PDE8A/MC1R/PRKAR1B/OPN3/PLCB1/LPAR1/PRKCD/EDNRB/RGS20/RPS6KA3/GNG2/PIK3R1/ADCY3	6196/108/2245/6002/5332/10000/5140/50865/5151/4157/5575/23596/23236/1902/5580/1910/8601/6197/54331/5295/109	21
R-HSA-449147	Signaling by Interleukins	20/409	370/8724	0.285793	0.877275	ENSG00000120833/ENSG00000033327/ENSG00000071242/ENSG00000075618/ENSG00000165025/ENSG00000136167/ENSG00000010810/ENSG00000160712/ENSG00000109971/ENSG00000152104/ENSG00000242689/ENSG00000106278/ENSG00000163629/ENSG00000051382/ENSG00000110092/ENSG00000120438/ENSG00000177189/ENSG00000127947/ENSG00000145675/ENSG00000104998	SOCS2/GAB2/RPS6KA2/FSCN1/SYK/LCP1/FYN/IL6R/HSPA8/PTPN14/CNTF/PTPRZ1/PTPN13/PIK3CB/CCND1/TCP1/RPS6KA3/PTPN12/PIK3R1/IL27RA	8835/9846/6196/6624/6850/3936/2534/3570/3312/5784/1270/5803/5783/5291/595/6950/6197/5782/5295/9466	20
R-HSA-1852241	Organelle biogenesis and maintenance	19/409	286/8724	0.0788085	0.552171	ENSG00000137285/ENSG00000084731/ENSG00000175970/ENSG00000123416/ENSG00000137267/ENSG00000104833/ENSG00000100347/ENSG00000141577/ENSG00000167553/ENSG00000187240/ENSG00000131697/ENSG00000107815/ENSG00000155846/ENSG00000123607/ENSG00000196230/ENSG00000166037/ENSG00000120438/ENSG00000186951/ENSG00000168014	TUBB2B/KIF3C/UNC119B/TUBA1B/TUBB2A/TUBB4A/SAMM50/CEP131/TUBA1C/DYNC2H1/NPHP4/TWNK/PPARGC1B/TTC21B/TUBB/CEP57/TCP1/PPARA/C2CD3	347733/3797/84747/10376/7280/10382/25813/22994/84790/79659/261734/56652/133522/79809/203068/9702/6950/5465/26005	19
R-HSA-112315	Transmission across Chemical Synapses	17/409	215/8724	0.0241166	0.306139	ENSG00000071242/ENSG00000114200/ENSG00000137285/ENSG00000078295/ENSG00000123416/ENSG00000137267/ENSG00000104833/ENSG00000164418/ENSG00000167553/ENSG00000109971/ENSG00000184185/ENSG00000188191/ENSG00000182621/ENSG00000135821/ENSG00000177189/ENSG00000186469/ENSG00000138031	RPS6KA2/BCHE/TUBB2B/ADCY2/TUBA1B/TUBB2A/TUBB4A/GRIK2/TUBA1C/HSPA8/KCNJ12/PRKAR1B/PLCB1/GLUL/RPS6KA3/GNG2/ADCY3	6196/590/347733/108/10376/7280/10382/2898/84790/3312/3768/5575/23236/2752/6197/54331/109	17
R-HSA-1483257	Phospholipid metabolism	16/409	190/8724	0.0166131	0.259432	ENSG00000114200/ENSG00000198825/ENSG00000169499/ENSG00000159082/ENSG00000109452/ENSG00000143797/ENSG00000156471/ENSG00000087253/ENSG00000087053/ENSG00000155189/ENSG00000163629/ENSG00000051382/ENSG00000078269/ENSG00000111666/ENSG00000123684/ENSG00000145675	BCHE/INPP5F/PLEKHA2/SYNJ1/INPP4B/MBOAT2/PTDSS1/LPCAT2/MTMR2/AGPAT5/PTPN13/PIK3CB/SYNJ2/CHPT1/LPGAT1/PIK3R1	590/22876/59339/8867/8821/129642/9791/54947/8898/55326/5783/5291/8871/56994/9926/5295	16
R-HSA-1257604	PIP3 activates AKT signaling	16/409	233/8724	0.0806945	0.556089	ENSG00000065361/ENSG00000033327/ENSG00000010810/ENSG00000058056/ENSG00000117020/ENSG00000010803/ENSG00000119487/ENSG00000049130/ENSG00000140009/ENSG00000182979/ENSG00000081913/ENSG00000051382/ENSG00000159445/ENSG00000141736/ENSG00000123908/ENSG00000145675	ERBB3/GAB2/FYN/USP13/AKT3/SCMH1/MAPKAP1/KITLG/ESR2/MTA1/PHLPP1/PIK3CB/THEM4/ERBB2/AGO2/PIK3R1	2065/9846/2534/8975/10000/22955/79109/4254/2100/9112/23239/5291/117145/2064/27161/5295	16
R-HSA-5683057	MAPK family signaling cascades	16/409	275/8724	0.219453	0.799484	ENSG00000065361/ENSG00000010810/ENSG00000160712/ENSG00000185989/ENSG00000162734/ENSG00000111266/ENSG00000049130/ENSG00000138166/ENSG00000197694/ENSG00000077264/ENSG00000051382/ENSG00000115306/ENSG00000141736/ENSG00000149294/ENSG00000123908/ENSG00000145675	ERBB3/FYN/IL6R/RASA3/PEA15/DUSP16/KITLG/DUSP5/SPTAN1/PAK3/PIK3CB/SPTBN1/ERBB2/NCAM1/AGO2/PIK3R1	2065/2534/3570/22821/8682/80824/4254/1847/6709/5063/5291/6711/2064/4684/27161/5295	16
R-HSA-72766	Translation	16/409	289/8724	0.281013	0.876339	ENSG00000063046/ENSG00000185414/ENSG00000145191/ENSG00000146282/ENSG00000107581/ENSG00000100129/ENSG00000122406/ENSG00000137513/ENSG00000100664/ENSG00000247626/ENSG00000196305/ENSG00000132676/ENSG00000147604/ENSG00000116221/ENSG00000067704/ENSG00000106105	EIF4B/MRPL30/EIF2B5/RARS2/EIF3A/EIF3L/RPL5/NARS2/EIF5/MARS2/IARS1/DAP3/RPL7/MRPL37/IARS2/GARS1	1975/51263/8893/57038/8661/51386/6125/79731/1983/92935/3376/7818/6129/51253/55699/2617	16
R-HSA-3700989	Transcriptional Regulation by TP53	16/409	352/8724	0.588624	0.994686	ENSG00000116717/ENSG00000149212/ENSG00000144554/ENSG00000155542/ENSG00000120889/ENSG00000117020/ENSG00000174371/ENSG00000175643/ENSG00000270647/ENSG00000149136/ENSG00000119487/ENSG00000126457/ENSG00000140525/ENSG00000138095/ENSG00000113328/ENSG00000123908	GADD45A/SESN3/FANCD2/SETD9/TNFRSF10B/AKT3/EXO1/RMI2/TAF15/SSRP1/MAPKAP1/PRMT1/FANCI/LRPPRC/CCNG1/AGO2	1647/143686/2177/133383/8795/10000/9156/116028/8148/6749/79109/3276/55215/10128/900/27161	16
R-HSA-5617833	Cilium Assembly	15/409	193/8724	0.0374197	0.350572	ENSG00000137285/ENSG00000084731/ENSG00000175970/ENSG00000123416/ENSG00000137267/ENSG00000104833/ENSG00000141577/ENSG00000167553/ENSG00000187240/ENSG00000131697/ENSG00000123607/ENSG00000196230/ENSG00000166037/ENSG00000120438/ENSG00000168014	TUBB2B/KIF3C/UNC119B/TUBA1B/TUBB2A/TUBB4A/CEP131/TUBA1C/DYNC2H1/NPHP4/TTC21B/TUBB/CEP57/TCP1/C2CD3	347733/3797/84747/10376/7280/10382/22994/84790/79659/261734/79809/203068/9702/6950/26005	15
R-HSA-73894	DNA Repair	15/409	322/8724	0.548905	0.994167	ENSG00000144554/ENSG00000174371/ENSG00000175643/ENSG00000196584/ENSG00000143476/ENSG00000105486/ENSG00000100823/ENSG00000187741/ENSG00000140525/ENSG00000253729/ENSG00000112319/ENSG00000087206/ENSG00000112039/ENSG00000109674/ENSG00000162607	FANCD2/EXO1/RMI2/XRCC2/DTL/LIG1/APEX1/FANCA/FANCI/PRKDC/EYA4/UIMC1/FANCE/NEIL3/USP1	2177/9156/116028/7516/51514/3978/328/2175/55215/5591/2070/51720/2178/55247/7398	15
R-HSA-6798695	Neutrophil degranulation	15/409	382/8724	0.797987	0.997955	ENSG00000215301/ENSG00000109971/ENSG00000108424/ENSG00000168461/ENSG00000072786/ENSG00000158869/ENSG00000096696/ENSG00000096384/ENSG00000111144/ENSG00000163932/ENSG00000196230/ENSG00000197694/ENSG00000109323/ENSG00000057608/ENSG00000171236	DDX3X/HSPA8/KPNB1/RAB31/STK10/FCER1G/DSP/HSP90AB1/LTA4H/PRKCD/TUBB/SPTAN1/MANBA/GDI2/LRG1	1654/3312/3837/11031/6793/2207/1832/3326/4048/5580/203068/6709/4126/2665/116844	15
R-HSA-68886	M Phase	15/409	396/8724	0.838906	0.997955	ENSG00000137285/ENSG00000123416/ENSG00000137267/ENSG00000104833/ENSG00000141577/ENSG00000167553/ENSG00000108424/ENSG00000138092/ENSG00000163539/ENSG00000196230/ENSG00000166037/ENSG00000146670/ENSG00000151503/ENSG00000180198/ENSG00000138768	TUBB2B/TUBA1B/TUBB2A/TUBB4A/CEP131/TUBA1C/KPNB1/CENPO/CLASP2/TUBB/CEP57/CDCA5/NCAPD3/RCC1/USO1	347733/10376/7280/10382/22994/84790/3837/79172/23122/203068/9702/113130/23310/1104/8615	15
R-HSA-373760	L1CAM interactions	14/409	107/8724	0.000446287	0.0503876	ENSG00000071242/ENSG00000137285/ENSG00000123416/ENSG00000137267/ENSG00000104833/ENSG00000167553/ENSG00000109971/ENSG00000151150/ENSG00000197959/ENSG00000197694/ENSG00000091136/ENSG00000115306/ENSG00000149294/ENSG00000177189	RPS6KA2/TUBB2B/TUBA1B/TUBB2A/TUBB4A/TUBA1C/HSPA8/ANK3/DNM3/SPTAN1/LAMB1/SPTBN1/NCAM1/RPS6KA3	6196/347733/10376/7280/10382/84790/3312/288/26052/6709/3912/6711/4684/6197	14
R-HSA-112314	Neurotransmitter receptors and postsynaptic signal transmission	14/409	166/8724	0.0238371	0.306139	ENSG00000071242/ENSG00000137285/ENSG00000078295/ENSG00000123416/ENSG00000137267/ENSG00000104833/ENSG00000164418/ENSG00000167553/ENSG00000184185/ENSG00000188191/ENSG00000182621/ENSG00000177189/ENSG00000186469/ENSG00000138031	RPS6KA2/TUBB2B/ADCY2/TUBA1B/TUBB2A/TUBB4A/GRIK2/TUBA1C/KCNJ12/PRKAR1B/PLCB1/RPS6KA3/GNG2/ADCY3	6196/347733/108/10376/7280/10382/2898/84790/3768/5575/23236/6197/54331/109	14
R-HSA-5684996	MAPK1/MAPK3 signaling	14/409	238/8724	0.226736	0.804764	ENSG00000065361/ENSG00000010810/ENSG00000160712/ENSG00000185989/ENSG00000162734/ENSG00000111266/ENSG00000049130/ENSG00000138166/ENSG00000197694/ENSG00000051382/ENSG00000115306/ENSG00000141736/ENSG00000149294/ENSG00000145675	ERBB3/FYN/IL6R/RASA3/PEA15/DUSP16/KITLG/DUSP5/SPTAN1/PIK3CB/SPTBN1/ERBB2/NCAM1/PIK3R1	2065/2534/3570/22821/8682/80824/4254/1847/6709/5291/6711/2064/4684/5295	14
R-HSA-913531	Interferon Signaling	14/409	242/8724	0.245304	0.847238	ENSG00000137285/ENSG00000123416/ENSG00000137267/ENSG00000104833/ENSG00000150244/ENSG00000167553/ENSG00000109971/ENSG00000108424/ENSG00000187741/ENSG00000163932/ENSG00000124181/ENSG00000149294/ENSG00000112039/ENSG00000204632	TUBB2B/TUBA1B/TUBB2A/TUBB4A/TRIM48/TUBA1C/HSPA8/KPNB1/FANCA/PRKCD/PLCG1/NCAM1/FANCE/HLA-G	347733/10376/7280/10382/79097/84790/3312/3837/2175/5580/5335/4684/2178/3135	14
R-HSA-9006931	Signaling by Nuclear Receptors	14/409	258/8724	0.324668	0.923442	ENSG00000004799/ENSG00000143171/ENSG00000117020/ENSG00000170231/ENSG00000165092/ENSG00000105974/ENSG00000126457/ENSG00000096384/ENSG00000140009/ENSG00000153922/ENSG00000110092/ENSG00000123908/ENSG00000186469/ENSG00000145675	PDK4/RXRG/AKT3/FABP6/ALDH1A1/CAV1/PRMT1/HSP90AB1/ESR2/CHD1/CCND1/AGO2/GNG2/PIK3R1	5166/6258/10000/2172/216/857/3276/3326/2100/1105/595/27161/54331/5295	14
R-HSA-71387	Metabolism of carbohydrates	14/409	267/8724	0.371844	0.95595	ENSG00000056998/ENSG00000173546/ENSG00000134955/ENSG00000002587/ENSG00000183196/ENSG00000165092/ENSG00000114480/ENSG00000165434/ENSG00000140400/ENSG00000137700/ENSG00000156510/ENSG00000109323/ENSG00000159399/ENSG00000004864	GYG2/CSPG4/SLC37A2/HS3ST1/CHST6/ALDH1A1/GBE1/PGM2L1/MAN2C1/SLC37A4/HKDC1/MANBA/HK2/SLC25A13	8908/1464/219855/9957/4166/216/2632/283209/4123/2542/80201/4126/3099/10165	14
R-HSA-446203	Asparagine N-linked glycosylation	14/409	290/8724	0.494751	0.963891	ENSG00000137285/ENSG00000123416/ENSG00000137267/ENSG00000104833/ENSG00000152127/ENSG00000111728/ENSG00000167553/ENSG00000184005/ENSG00000151150/ENSG00000136731/ENSG00000197694/ENSG00000115306/ENSG00000138768/ENSG00000111726	TUBB2B/TUBA1B/TUBB2A/TUBB4A/MGAT5/ST8SIA1/TUBA1C/ST6GALNAC3/ANK3/UGGT1/SPTAN1/SPTBN1/USO1/CMAS	347733/10376/7280/10382/4249/6489/84790/256435/288/56886/6709/6711/8615/55907	14
R-HSA-9679506	SARS-CoV Infections	14/409	372/8724	0.838549	0.997955	ENSG00000165025/ENSG00000152127/ENSG00000160712/ENSG00000117020/ENSG00000135486/ENSG00000184005/ENSG00000108424/ENSG00000105974/ENSG00000126457/ENSG00000096384/ENSG00000182979/ENSG00000196230/ENSG00000163399/ENSG00000204632	SYK/MGAT5/IL6R/AKT3/HNRNPA1/ST6GALNAC3/KPNB1/CAV1/PRMT1/HSP90AB1/MTA1/TUBB/ATP1A1/HLA-G	6850/4249/3570/10000/3178/256435/3837/857/3276/3326/9112/203068/476/3135	14
R-HSA-109581	Apoptosis	13/409	173/8724	0.0626231	0.493974	ENSG00000120889/ENSG00000117020/ENSG00000119139/ENSG00000108424/ENSG00000182568/ENSG00000096696/ENSG00000046604/ENSG00000163932/ENSG00000197694/ENSG00000137831/ENSG00000160049/ENSG00000134982/ENSG00000102572	TNFRSF10B/AKT3/TJP2/KPNB1/SATB1/DSP/DSG2/PRKCD/SPTAN1/UACA/DFFA/APC/STK24	8795/10000/9414/3837/6304/1832/1829/5580/6709/55075/1676/324/8428	13
R-HSA-5357801	Programmed Cell Death	13/409	200/8724	0.145589	0.684782	ENSG00000120889/ENSG00000117020/ENSG00000119139/ENSG00000108424/ENSG00000182568/ENSG00000096696/ENSG00000046604/ENSG00000163932/ENSG00000197694/ENSG00000137831/ENSG00000160049/ENSG00000134982/ENSG00000102572	TNFRSF10B/AKT3/TJP2/KPNB1/SATB1/DSP/DSG2/PRKCD/SPTAN1/UACA/DFFA/APC/STK24	8795/10000/9414/3837/6304/1832/1829/5580/6709/55075/1676/324/8428	13
R-HSA-5673001	RAF/MAP kinase cascade	13/409	232/8724	0.293159	0.885087	ENSG00000065361/ENSG00000010810/ENSG00000185989/ENSG00000162734/ENSG00000111266/ENSG00000049130/ENSG00000138166/ENSG00000197694/ENSG00000051382/ENSG00000115306/ENSG00000141736/ENSG00000149294/ENSG00000145675	ERBB3/FYN/RASA3/PEA15/DUSP16/KITLG/DUSP5/SPTAN1/PIK3CB/SPTBN1/ERBB2/NCAM1/PIK3R1	2065/2534/22821/8682/80824/4254/1847/6709/5291/6711/2064/4684/5295	13
R-HSA-1474244	Extracellular matrix organization	13/409	239/8724	0.330397	0.923442	ENSG00000135424/ENSG00000132205/ENSG00000166147/ENSG00000156103/ENSG00000138829/ENSG00000188517/ENSG00000198756/ENSG00000170275/ENSG00000151914/ENSG00000091136/ENSG00000138080/ENSG00000149294/ENSG00000091409	ITGA7/EMILIN2/FBN1/MMP16/FBN2/COL25A1/COLGALT2/CRTAP/DST/LAMB1/EMILIN1/NCAM1/ITGA6	3679/84034/2200/4325/2201/84570/23127/10491/667/3912/11117/4684/3655	13
R-HSA-5610787	Hedgehog 'off' state	12/409	109/8724	0.00488921	0.175368	ENSG00000137285/ENSG00000078295/ENSG00000123416/ENSG00000137267/ENSG00000104833/ENSG00000167553/ENSG00000187240/ENSG00000188191/ENSG00000123607/ENSG00000185920/ENSG00000143147/ENSG00000138031	TUBB2B/ADCY2/TUBA1B/TUBB2A/TUBB4A/TUBA1C/DYNC2H1/PRKAR1B/TTC21B/PTCH1/GPR161/ADCY3	347733/108/10376/7280/10382/84790/79659/5575/79809/5727/23432/109	12
R-HSA-1500931	Cell-Cell communication	12/409	123/8724	0.0124989	0.226844	ENSG00000010810/ENSG00000188677/ENSG00000171217/ENSG00000151914/ENSG00000197694/ENSG00000051382/ENSG00000115306/ENSG00000123908/ENSG00000091409/ENSG00000013297/ENSG00000145675/ENSG00000089159	FYN/PARVB/CLDN20/DST/SPTAN1/PIK3CB/SPTBN1/AGO2/ITGA6/CLDN11/PIK3R1/PXN	2534/29780/49861/667/6709/5291/6711/27161/3655/5010/5295/5829	12
R-HSA-9658195	Leishmania infection	12/409	141/8724	0.0327872	0.349411	ENSG00000138185/ENSG00000078295/ENSG00000165025/ENSG00000010810/ENSG00000197535/ENSG00000188191/ENSG00000145555/ENSG00000096384/ENSG00000015413/ENSG00000124181/ENSG00000186469/ENSG00000138031	ENTPD1/ADCY2/SYK/FYN/MYO5A/PRKAR1B/MYO10/HSP90AB1/DPEP1/PLCG1/GNG2/ADCY3	953/108/6850/2534/4644/5575/4651/3326/1800/5335/54331/109	12
R-HSA-9824443	Parasitic Infection Pathways	12/409	141/8724	0.0327872	0.349411	ENSG00000138185/ENSG00000078295/ENSG00000165025/ENSG00000010810/ENSG00000197535/ENSG00000188191/ENSG00000145555/ENSG00000096384/ENSG00000015413/ENSG00000124181/ENSG00000186469/ENSG00000138031	ENTPD1/ADCY2/SYK/FYN/MYO5A/PRKAR1B/MYO10/HSP90AB1/DPEP1/PLCG1/GNG2/ADCY3	953/108/6850/2534/4644/5575/4651/3326/1800/5335/54331/109	12
R-HSA-5358351	Signaling by Hedgehog	12/409	144/8724	0.0376778	0.350572	ENSG00000137285/ENSG00000078295/ENSG00000123416/ENSG00000137267/ENSG00000104833/ENSG00000167553/ENSG00000187240/ENSG00000188191/ENSG00000123607/ENSG00000185920/ENSG00000143147/ENSG00000138031	TUBB2B/ADCY2/TUBA1B/TUBB2A/TUBB4A/TUBA1C/DYNC2H1/PRKAR1B/TTC21B/PTCH1/GPR161/ADCY3	347733/108/10376/7280/10382/84790/79659/5575/79809/5727/23432/109	12
R-HSA-9013149	RAC1 GTPase cycle	12/409	171/8724	0.10577	0.618159	ENSG00000079482/ENSG00000101384/ENSG00000031081/ENSG00000006607/ENSG00000133789/ENSG00000031003/ENSG00000105974/ENSG00000152767/ENSG00000077264/ENSG00000076706/ENSG00000134909/ENSG00000145675	OPHN1/JAG1/ARHGAP31/FARP2/SWAP70/FAM13B/CAV1/FARP1/PAK3/MCAM/ARHGAP32/PIK3R1	4983/182/57514/9855/23075/51306/857/10160/5063/4162/9743/5295	12
R-HSA-418594	G alpha (i) signalling events	12/409	186/8724	0.163405	0.712418	ENSG00000078295/ENSG00000159788/ENSG00000101333/ENSG00000013583/ENSG00000188191/ENSG00000203668/ENSG00000182621/ENSG00000198121/ENSG00000163932/ENSG00000147509/ENSG00000186469/ENSG00000138031	ADCY2/RGS12/PLCB4/HEBP1/PRKAR1B/OPN3/PLCB1/LPAR1/PRKCD/RGS20/GNG2/ADCY3	108/6002/5332/50865/5575/23596/23236/1902/5580/8601/54331/109	12
R-HSA-195721	Signaling by WNT	12/409	286/8724	0.696232	0.997955	ENSG00000175029/ENSG00000182621/ENSG00000105974/ENSG00000087258/ENSG00000178585/ENSG00000115464/ENSG00000157240/ENSG00000110693/ENSG00000205213/ENSG00000123908/ENSG00000134982/ENSG00000186469	CTBP2/PLCB1/CAV1/GNAO1/CTNNBIP1/USP34/FZD1/SOX6/LGR4/AGO2/APC/GNG2	1488/23236/857/2775/56998/9736/8321/55553/55366/27161/324/54331	12
R-HSA-199418	Negative regulation of the PI3K/AKT network	11/409	85/8724	0.00196002	0.123848	ENSG00000065361/ENSG00000033327/ENSG00000010810/ENSG00000117020/ENSG00000049130/ENSG00000140009/ENSG00000081913/ENSG00000051382/ENSG00000159445/ENSG00000141736/ENSG00000145675	ERBB3/GAB2/FYN/AKT3/KITLG/ESR2/PHLPP1/PIK3CB/THEM4/ERBB2/PIK3R1	2065/9846/2534/10000/4254/2100/23239/5291/117145/2064/5295	11
R-HSA-4420097	VEGFA-VEGFR2 Pathway	11/409	94/8724	0.00435444	0.172798	ENSG00000010810/ENSG00000117020/ENSG00000119487/ENSG00000105974/ENSG00000163932/ENSG00000077264/ENSG00000051382/ENSG00000159445/ENSG00000124181/ENSG00000145675/ENSG00000089159	FYN/AKT3/MAPKAP1/CAV1/PRKCD/PAK3/PIK3CB/THEM4/PLCG1/PIK3R1/PXN	2534/10000/79109/857/5580/5063/5291/117145/5335/5295/5829	11
R-HSA-194138	Signaling by VEGF	11/409	103/8724	0.00864858	0.210407	ENSG00000010810/ENSG00000117020/ENSG00000119487/ENSG00000105974/ENSG00000163932/ENSG00000077264/ENSG00000051382/ENSG00000159445/ENSG00000124181/ENSG00000145675/ENSG00000089159	FYN/AKT3/MAPKAP1/CAV1/PRKCD/PAK3/PIK3CB/THEM4/PLCG1/PIK3R1/PXN	2534/10000/79109/857/5580/5063/5291/117145/5335/5295/5829	11
R-HSA-983231	Factors involved in megakaryocyte development and platelet production	11/409	141/8724	0.066787	0.507487	ENSG00000111252/ENSG00000137285/ENSG00000084731/ENSG00000123416/ENSG00000137267/ENSG00000104833/ENSG00000167553/ENSG00000188191/ENSG00000094916/ENSG00000100605/ENSG00000169946	SH2B3/TUBB2B/KIF3C/TUBA1B/TUBB2A/TUBB4A/TUBA1C/PRKAR1B/CBX5/ITPK1/ZFPM2	10019/347733/3797/10376/7280/10382/84790/5575/23468/3705/23414	11
R-HSA-68877	Mitotic Prometaphase	11/409	200/8724	0.336598	0.936054	ENSG00000137285/ENSG00000123416/ENSG00000137267/ENSG00000104833/ENSG00000141577/ENSG00000167553/ENSG00000138092/ENSG00000163539/ENSG00000196230/ENSG00000166037/ENSG00000146670	TUBB2B/TUBA1B/TUBB2A/TUBB4A/CEP131/TUBA1C/CENPO/CLASP2/TUBB/CEP57/CDCA5	347733/10376/7280/10382/22994/84790/79172/23122/203068/9702/113130	11
R-HSA-500792	GPCR ligand binding	11/409	226/8724	0.493684	0.963891	ENSG00000145040/ENSG00000117298/ENSG00000013583/ENSG00000258839/ENSG00000203668/ENSG00000198121/ENSG00000123213/ENSG00000157240/ENSG00000136160/ENSG00000186469/ENSG00000185920	UCN2/ECE1/HEBP1/MC1R/OPN3/LPAR1/NLN/FZD1/EDNRB/GNG2/PTCH1	90226/1889/50865/4157/23596/1902/57486/8321/1910/54331/5727	11
R-HSA-75153	Apoptotic execution phase	10/409	49/8724	7290000000	0.0220406	ENSG00000119139/ENSG00000108424/ENSG00000182568/ENSG00000096696/ENSG00000046604/ENSG00000163932/ENSG00000197694/ENSG00000160049/ENSG00000134982/ENSG00000102572	TJP2/KPNB1/SATB1/DSP/DSG2/PRKCD/SPTAN1/DFFA/APC/STK24	9414/3837/6304/1832/1829/5580/6709/1676/324/8428	10
R-HSA-2219528	PI3K/AKT Signaling in Cancer	10/409	78/8724	0.00332597	0.143549	ENSG00000065361/ENSG00000033327/ENSG00000010810/ENSG00000117020/ENSG00000119487/ENSG00000049130/ENSG00000140009/ENSG00000051382/ENSG00000141736/ENSG00000145675	ERBB3/GAB2/FYN/AKT3/MAPKAP1/KITLG/ESR2/PIK3CB/ERBB2/PIK3R1	2065/9846/2534/10000/79109/4254/2100/5291/2064/5295	10
R-HSA-166520	Signaling by NTRKs	10/409	123/8724	0.0627196	0.493974	ENSG00000071242/ENSG00000140479/ENSG00000010810/ENSG00000172201/ENSG00000197959/ENSG00000122877/ENSG00000051382/ENSG00000124181/ENSG00000177189/ENSG00000145675	RPS6KA2/PCSK6/FYN/ID4/DNM3/EGR2/PIK3CB/PLCG1/RPS6KA3/PIK3R1	6196/5046/2534/3400/26052/1959/5291/5335/6197/5295	10
R-HSA-8980692	RHOA GTPase cycle	10/409	136/8724	0.105365	0.618159	ENSG00000079482/ENSG00000031081/ENSG00000133121/ENSG00000119139/ENSG00000105974/ENSG00000072786/ENSG00000152767/ENSG00000076706/ENSG00000134909/ENSG00000145675	OPHN1/ARHGAP31/STARD13/TJP2/CAV1/STK10/FARP1/MCAM/ARHGAP32/PIK3R1	4983/57514/90627/9414/857/6793/10160/4162/9743/5295	10
R-HSA-9013148	CDC42 GTPase cycle	10/409	143/8724	0.13389	0.66345	ENSG00000079482/ENSG00000102302/ENSG00000031081/ENSG00000031003/ENSG00000133121/ENSG00000105974/ENSG00000152767/ENSG00000077264/ENSG00000134909/ENSG00000145675	OPHN1/FGD1/ARHGAP31/FAM13B/STARD13/CAV1/FARP1/PAK3/ARHGAP32/PIK3R1	4983/2245/57514/51306/90627/857/10160/5063/9743/5295	10
R-HSA-1169410	Antiviral mechanism by IFN-stimulated genes	10/409	146/8724	0.147261	0.684782	ENSG00000137285/ENSG00000123416/ENSG00000137267/ENSG00000104833/ENSG00000167553/ENSG00000109971/ENSG00000108424/ENSG00000187741/ENSG00000124181/ENSG00000112039	TUBB2B/TUBA1B/TUBB2A/TUBB4A/TUBA1C/HSPA8/KPNB1/FANCA/PLCG1/FANCE	347733/10376/7280/10382/84790/3312/3837/2175/5335/2178	10
R-HSA-948021	Transport to the Golgi and subsequent modification	10/409	177/8724	0.317768	0.907068	ENSG00000137285/ENSG00000123416/ENSG00000137267/ENSG00000104833/ENSG00000152127/ENSG00000167553/ENSG00000151150/ENSG00000197694/ENSG00000115306/ENSG00000138768	TUBB2B/TUBA1B/TUBB2A/TUBB4A/MGAT5/TUBA1C/ANK3/SPTAN1/SPTBN1/USO1	347733/10376/7280/10382/4249/84790/288/6709/6711/8615	10
R-HSA-425407	SLC-mediated transmembrane transport	10/409	185/8724	0.36801	0.95595	ENSG00000100191/ENSG00000115902/ENSG00000136868/ENSG00000005022/ENSG00000183023/ENSG00000112759/ENSG00000112394/ENSG00000188467/ENSG00000144136/ENSG00000138821	SLC5A4/SLC1A4/SLC31A1/SLC25A5/SLC8A1/SLC29A1/SLC16A10/SLC24A5/SLC20A1/SLC39A8	6527/6509/1317/292/6546/2030/117247/283652/6574/64116	10
R-HSA-8939211	ESR-mediated signaling	10/409	196/8724	0.438257	0.95595	ENSG00000117020/ENSG00000105974/ENSG00000126457/ENSG00000096384/ENSG00000140009/ENSG00000153922/ENSG00000110092/ENSG00000123908/ENSG00000186469/ENSG00000145675	AKT3/CAV1/PRMT1/HSP90AB1/ESR2/CHD1/CCND1/AGO2/GNG2/PIK3R1	10000/857/3276/3326/2100/1105/595/27161/54331/5295	10
R-HSA-68882	Mitotic Anaphase	10/409	229/8724	0.637532	0.997955	ENSG00000137285/ENSG00000123416/ENSG00000137267/ENSG00000104833/ENSG00000167553/ENSG00000108424/ENSG00000138092/ENSG00000163539/ENSG00000146670/ENSG00000180198	TUBB2B/TUBA1B/TUBB2A/TUBB4A/TUBA1C/KPNB1/CENPO/CLASP2/CDCA5/RCC1	347733/10376/7280/10382/84790/3837/79172/23122/113130/1104	10
R-HSA-2555396	Mitotic Metaphase and Anaphase	10/409	230/8724	0.64299	0.997955	ENSG00000137285/ENSG00000123416/ENSG00000137267/ENSG00000104833/ENSG00000167553/ENSG00000108424/ENSG00000138092/ENSG00000163539/ENSG00000146670/ENSG00000180198	TUBB2B/TUBA1B/TUBB2A/TUBB4A/TUBA1C/KPNB1/CENPO/CLASP2/CDCA5/RCC1	347733/10376/7280/10382/84790/3837/79172/23122/113130/1104	10
R-HSA-71291	Metabolism of amino acids and derivatives	10/409	335/8724	0.956789	0.997955	ENSG00000115758/ENSG00000081181/ENSG00000113492/ENSG00000122406/ENSG00000135821/ENSG00000102172/ENSG00000092621/ENSG00000196305/ENSG00000147604/ENSG00000004864	ODC1/ARG2/AGXT2/RPL5/GLUL/SMS/PHGDH/IARS1/RPL7/SLC25A13	4953/384/64902/6125/2752/6611/26227/3376/6129/10165	10
R-HSA-1483255	PI Metabolism	9/409	79/8724	0.011268	0.221058	ENSG00000198825/ENSG00000169499/ENSG00000159082/ENSG00000109452/ENSG00000087053/ENSG00000163629/ENSG00000051382/ENSG00000078269/ENSG00000145675	INPP5F/PLEKHA2/SYNJ1/INPP4B/MTMR2/PTPN13/PIK3CB/SYNJ2/PIK3R1	22876/59339/8867/8821/8898/5783/5291/8871/5295	9
R-HSA-2029480	Fcgamma receptor (FCGR) dependent phagocytosis	9/409	82/8724	0.0141965	0.235662	ENSG00000165025/ENSG00000010810/ENSG00000197535/ENSG00000145555/ENSG00000096384/ENSG00000163932/ENSG00000051382/ENSG00000124181/ENSG00000145675	SYK/FYN/MYO5A/MYO10/HSP90AB1/PRKCD/PIK3CB/PLCG1/PIK3R1	6850/2534/4644/4651/3326/5580/5291/5335/5295	9
R-HSA-390466	Chaperonin-mediated protein folding	9/409	82/8724	0.0141965	0.235662	ENSG00000137285/ENSG00000123416/ENSG00000137267/ENSG00000104833/ENSG00000167553/ENSG00000146731/ENSG00000137177/ENSG00000120438/ENSG00000186469	TUBB2B/TUBA1B/TUBB2A/TUBB4A/TUBA1C/CCT6A/KIF13A/TCP1/GNG2	347733/10376/7280/10382/84790/908/63971/6950/54331	9
R-HSA-391251	Protein folding	9/409	88/8724	0.0216856	0.288873	ENSG00000137285/ENSG00000123416/ENSG00000137267/ENSG00000104833/ENSG00000167553/ENSG00000146731/ENSG00000137177/ENSG00000120438/ENSG00000186469	TUBB2B/TUBA1B/TUBB2A/TUBB4A/TUBA1C/CCT6A/KIF13A/TCP1/GNG2	347733/10376/7280/10382/84790/908/63971/6950/54331	9
R-HSA-6807878	COPI-mediated anterograde transport	9/409	97/8724	0.0376889	0.350572	ENSG00000137285/ENSG00000123416/ENSG00000137267/ENSG00000104833/ENSG00000167553/ENSG00000151150/ENSG00000197694/ENSG00000115306/ENSG00000138768	TUBB2B/TUBA1B/TUBB2A/TUBB4A/TUBA1C/ANK3/SPTAN1/SPTBN1/USO1	347733/10376/7280/10382/84790/288/6709/6711/8615	9
R-HSA-9007101	Rab regulation of trafficking	9/409	120/8724	0.109997	0.618159	ENSG00000105186/ENSG00000117020/ENSG00000276600/ENSG00000203668/ENSG00000168461/ENSG00000145979/ENSG00000145979/ENSG00000057608/ENSG00000107185	ANKRD27/AKT3/RAB7B/CHML/RAB31/TBC1D7/TBC1D7-LOC100130357/GDI2/RGP1	84079/10000/338382/1122/11031/51256/107080638/2665/9827	9
R-HSA-416476	G alpha (q) signalling events	9/409	133/8724	0.171667	0.712418	ENSG00000071242/ENSG00000101333/ENSG00000182621/ENSG00000198121/ENSG00000163932/ENSG00000136160/ENSG00000177189/ENSG00000186469/ENSG00000145675	RPS6KA2/PLCB4/PLCB1/LPAR1/PRKCD/EDNRB/RPS6KA3/GNG2/PIK3R1	6196/5332/23236/1902/5580/1910/6197/54331/5295	9
R-HSA-199977	ER to Golgi Anterograde Transport	9/409	147/8724	0.252135	0.852344	ENSG00000137285/ENSG00000123416/ENSG00000137267/ENSG00000104833/ENSG00000167553/ENSG00000151150/ENSG00000197694/ENSG00000115306/ENSG00000138768	TUBB2B/TUBA1B/TUBB2A/TUBB4A/TUBA1C/ANK3/SPTAN1/SPTBN1/USO1	347733/10376/7280/10382/84790/288/6709/6711/8615	9
R-HSA-69242	S Phase	9/409	159/8724	0.329149	0.923442	ENSG00000147536/ENSG00000085840/ENSG00000117020/ENSG00000198056/ENSG00000105486/ENSG00000094804/ENSG00000073111/ENSG00000146670/ENSG00000110092	GINS4/ORC1/AKT3/PRIM1/LIG1/CDC6/MCM2/CDCA5/CCND1	84296/4998/10000/5557/3978/990/4171/113130/595	9
R-HSA-69275	G2/M Transition	9/409	192/8724	0.549141	0.994167	ENSG00000137285/ENSG00000123416/ENSG00000137267/ENSG00000104833/ENSG00000141577/ENSG00000167553/ENSG00000096384/ENSG00000196230/ENSG00000166037	TUBB2B/TUBA1B/TUBB2A/TUBB4A/CEP131/TUBA1C/HSP90AB1/TUBB/CEP57	347733/10376/7280/10382/22994/84790/3326/203068/9702	9
R-HSA-453274	Mitotic G2-G2/M phases	9/409	194/8724	0.561829	0.994686	ENSG00000137285/ENSG00000123416/ENSG00000137267/ENSG00000104833/ENSG00000141577/ENSG00000167553/ENSG00000096384/ENSG00000196230/ENSG00000166037	TUBB2B/TUBA1B/TUBB2A/TUBB4A/CEP131/TUBA1C/HSP90AB1/TUBB/CEP57	347733/10376/7280/10382/22994/84790/3326/203068/9702	9
R-HSA-6811442	Intra-Golgi and retrograde Golgi-to-ER traffic	9/409	195/8724	0.568117	0.994686	ENSG00000137285/ENSG00000084731/ENSG00000123416/ENSG00000137267/ENSG00000104833/ENSG00000167553/ENSG00000137502/ENSG00000135249/ENSG00000107185	TUBB2B/KIF3C/TUBA1B/TUBB2A/TUBB4A/TUBA1C/RAB30/RINT1/RGP1	347733/3797/10376/7280/10382/84790/27314/60561/9827	9
R-HSA-5668914	Diseases of metabolism	9/409	211/8724	0.662802	0.997955	ENSG00000056998/ENSG00000140470/ENSG00000173546/ENSG00000205592/ENSG00000183196/ENSG00000156218/ENSG00000107611/ENSG00000114480/ENSG00000137700	GYG2/ADAMTS17/CSPG4/MUC19/CHST6/ADAMTSL3/CUBN/GBE1/SLC37A4	8908/170691/1464/283463/4166/57188/8029/2632/2542	9
R-HSA-162906	HIV Infection	9/409	219/8724	0.705317	0.997955	ENSG00000010810/ENSG00000152465/ENSG00000270647/ENSG00000105486/ENSG00000005022/ENSG00000108424/ENSG00000149136/ENSG00000180198/ENSG00000196814	FYN/NMT2/TAF15/LIG1/SLC25A5/KPNB1/SSRP1/RCC1/MVB12B	2534/9397/8148/3978/292/3837/6749/1104/89853	9
R-HSA-195258	RHO GTPase Effectors	9/409	299/8724	0.94576	0.997955	ENSG00000137285/ENSG00000123416/ENSG00000137267/ENSG00000104833/ENSG00000167553/ENSG00000138092/ENSG00000163539/ENSG00000163932/ENSG00000077264	TUBB2B/TUBA1B/TUBB2A/TUBB4A/TUBA1C/CENPO/CLASP2/PRKCD/PAK3	347733/10376/7280/10382/84790/79172/23122/5580/5063	9
R-HSA-983169	Class I MHC mediated antigen processing & presentation	9/409	359/8724	0.989005	0.997955	ENSG00000005981/ENSG00000243335/ENSG00000112146/ENSG00000174130/ENSG00000100505/ENSG00000034677/ENSG00000165572/ENSG00000176624/ENSG00000204632	ASB4/KCTD7/FBXO9/TLR6/TRIM9/RNF19A/KBTBD6/MEX3C/HLA-G	51666/154881/26268/10333/114088/25897/89890/51320/3135	9
R-HSA-190828	Gap junction trafficking	8/409	34/8724	0.000134854	0.0242513	ENSG00000137285/ENSG00000123416/ENSG00000137267/ENSG00000104833/ENSG00000167553/ENSG00000153071/ENSG00000182963/ENSG00000169562	TUBB2B/TUBA1B/TUBB2A/TUBB4A/TUBA1C/DAB2/GJC1/GJB1	347733/10376/7280/10382/84790/1601/10052/2705	8
R-HSA-9607240	FLT3 Signaling	8/409	34/8724	0.000134854	0.0242513	ENSG00000120833/ENSG00000033327/ENSG00000111252/ENSG00000165025/ENSG00000010810/ENSG00000106070/ENSG00000117020/ENSG00000145675	SOCS2/GAB2/SH2B3/SYK/FYN/GRB10/AKT3/PIK3R1	8835/9846/10019/6850/2534/2887/10000/5295	8
R-HSA-111465	Apoptotic cleavage of cellular proteins	8/409	35/8724	0.000167752	0.0258578	ENSG00000119139/ENSG00000182568/ENSG00000096696/ENSG00000046604/ENSG00000163932/ENSG00000197694/ENSG00000134982/ENSG00000102572	TJP2/SATB1/DSP/DSG2/PRKCD/SPTAN1/APC/STK24	9414/6304/1832/1829/5580/6709/324/8428	8
R-HSA-157858	Gap junction trafficking and regulation	8/409	36/8724	0.000206976	0.0279159	ENSG00000137285/ENSG00000123416/ENSG00000137267/ENSG00000104833/ENSG00000167553/ENSG00000153071/ENSG00000182963/ENSG00000169562	TUBB2B/TUBA1B/TUBB2A/TUBB4A/TUBA1C/DAB2/GJC1/GJB1	347733/10376/7280/10382/84790/1601/10052/2705	8
R-HSA-437239	Recycling pathway of L1	8/409	44/8724	0.000872619	0.078463	ENSG00000071242/ENSG00000137285/ENSG00000123416/ENSG00000137267/ENSG00000104833/ENSG00000167553/ENSG00000197959/ENSG00000177189	RPS6KA2/TUBB2B/TUBA1B/TUBB2A/TUBB4A/TUBA1C/DNM3/RPS6KA3	6196/347733/10376/7280/10382/84790/26052/6197	8
R-HSA-1227986	Signaling by ERBB2	8/409	48/8724	0.00157724	0.115036	ENSG00000065361/ENSG00000010810/ENSG00000117020/ENSG00000163932/ENSG00000124181/ENSG00000141736/ENSG00000127947/ENSG00000145675	ERBB3/FYN/AKT3/PRKCD/PLCG1/ERBB2/PTPN12/PIK3R1	2065/2534/10000/5580/5335/2064/5782/5295	8
R-HSA-1660499	Synthesis of PIPs at the plasma membrane	8/409	50/8724	0.00206793	0.123848	ENSG00000169499/ENSG00000159082/ENSG00000109452/ENSG00000087053/ENSG00000163629/ENSG00000051382/ENSG00000078269/ENSG00000145675	PLEKHA2/SYNJ1/INPP4B/MTMR2/PTPN13/PIK3CB/SYNJ2/PIK3R1	59339/8867/8821/8898/5783/5291/8871/5295	8
R-HSA-2219530	Constitutive Signaling by Aberrant PI3K in Cancer	8/409	52/8724	0.0026714	0.13102	ENSG00000065361/ENSG00000033327/ENSG00000010810/ENSG00000049130/ENSG00000140009/ENSG00000051382/ENSG00000141736/ENSG00000145675	ERBB3/GAB2/FYN/KITLG/ESR2/PIK3CB/ERBB2/PIK3R1	2065/9846/2534/4254/2100/5291/2064/5295	8
R-HSA-5620924	Intraflagellar transport	8/409	53/8724	0.00302061	0.135801	ENSG00000137285/ENSG00000084731/ENSG00000123416/ENSG00000137267/ENSG00000104833/ENSG00000167553/ENSG00000187240/ENSG00000123607	TUBB2B/KIF3C/TUBA1B/TUBB2A/TUBB4A/TUBA1C/DYNC2H1/TTC21B	347733/3797/10376/7280/10382/84790/79659/79809	8
R-HSA-373755	Semaphorin interactions	8/409	63/8724	0.00879268	0.210407	ENSG00000010810/ENSG00000006607/ENSG00000198753/ENSG00000113657/ENSG00000096384/ENSG00000137872/ENSG00000077264/ENSG00000141736	FYN/FARP2/PLXNB3/DPYSL3/HSP90AB1/SEMA6D/PAK3/ERBB2	2534/9855/5365/1809/3326/80031/5063/2064	8
R-HSA-9662851	Anti-inflammatory response favouring Leishmania parasite infection	8/409	64/8724	0.00965027	0.210407	ENSG00000078295/ENSG00000165025/ENSG00000010810/ENSG00000188191/ENSG00000015413/ENSG00000124181/ENSG00000186469/ENSG00000138031	ADCY2/SYK/FYN/PRKAR1B/DPEP1/PLCG1/GNG2/ADCY3	108/6850/2534/5575/1800/5335/54331/109	8
R-HSA-9664433	Leishmania parasite growth and survival	8/409	64/8724	0.00965027	0.210407	ENSG00000078295/ENSG00000165025/ENSG00000010810/ENSG00000188191/ENSG00000015413/ENSG00000124181/ENSG00000186469/ENSG00000138031	ADCY2/SYK/FYN/PRKAR1B/DPEP1/PLCG1/GNG2/ADCY3	108/6850/2534/5575/1800/5335/54331/109	8
R-HSA-9013026	RHOB GTPase cycle	8/409	66/8724	0.0115501	0.222546	ENSG00000079482/ENSG00000133121/ENSG00000119139/ENSG00000105974/ENSG00000072786/ENSG00000076706/ENSG00000134909/ENSG00000145675	OPHN1/STARD13/TJP2/CAV1/STK10/MCAM/ARHGAP32/PIK3R1	4983/90627/9414/857/6793/4162/9743/5295	8
R-HSA-438064	Post NMDA receptor activation events	8/409	71/8724	0.0174892	0.259432	ENSG00000071242/ENSG00000137285/ENSG00000123416/ENSG00000137267/ENSG00000104833/ENSG00000167553/ENSG00000188191/ENSG00000177189	RPS6KA2/TUBB2B/TUBA1B/TUBB2A/TUBB4A/TUBA1C/PRKAR1B/RPS6KA3	6196/347733/10376/7280/10382/84790/5575/6197	8
R-HSA-9013106	RHOC GTPase cycle	8/409	73/8724	0.0203896	0.280019	ENSG00000079482/ENSG00000133121/ENSG00000119139/ENSG00000105974/ENSG00000072786/ENSG00000076706/ENSG00000134909/ENSG00000145675	OPHN1/STARD13/TJP2/CAV1/STK10/MCAM/ARHGAP32/PIK3R1	4983/90627/9414/857/6793/4162/9743/5295	8
R-HSA-9833482	PKR-mediated signaling	8/409	73/8724	0.0203896	0.280019	ENSG00000137285/ENSG00000123416/ENSG00000137267/ENSG00000104833/ENSG00000167553/ENSG00000109971/ENSG00000187741/ENSG00000112039	TUBB2B/TUBA1B/TUBB2A/TUBB4A/TUBA1C/HSPA8/FANCA/FANCE	347733/10376/7280/10382/84790/3312/2175/2178	8
R-HSA-6811558	PI5P, PP2A and IER3 Regulate PI3K/AKT Signaling	8/409	78/8724	0.0291049	0.348786	ENSG00000065361/ENSG00000033327/ENSG00000010810/ENSG00000049130/ENSG00000140009/ENSG00000051382/ENSG00000141736/ENSG00000145675	ERBB3/GAB2/FYN/KITLG/ESR2/PIK3CB/ERBB2/PIK3R1	2065/9846/2534/4254/2100/5291/2064/5295	8
R-HSA-442755	Activation of NMDA receptors and postsynaptic events	8/409	83/8724	0.0401007	0.363603	ENSG00000071242/ENSG00000137285/ENSG00000123416/ENSG00000137267/ENSG00000104833/ENSG00000167553/ENSG00000188191/ENSG00000177189	RPS6KA2/TUBB2B/TUBA1B/TUBB2A/TUBB4A/TUBA1C/PRKAR1B/RPS6KA3	6196/347733/10376/7280/10382/84790/5575/6197	8
R-HSA-9013404	RAC2 GTPase cycle	8/409	84/8724	0.0425915	0.378319	ENSG00000079482/ENSG00000100347/ENSG00000133789/ENSG00000105974/ENSG00000046604/ENSG00000076706/ENSG00000134909/ENSG00000145675	OPHN1/SAMM50/SWAP70/CAV1/DSG2/MCAM/ARHGAP32/PIK3R1	4983/25813/23075/857/1829/4162/9743/5295	8
R-HSA-9013423	RAC3 GTPase cycle	8/409	88/8724	0.0535684	0.455121	ENSG00000079482/ENSG00000101384/ENSG00000133789/ENSG00000105974/ENSG00000046604/ENSG00000076706/ENSG00000134909/ENSG00000145675	OPHN1/JAG1/SWAP70/CAV1/DSG2/MCAM/ARHGAP32/PIK3R1	4983/182/23075/857/1829/4162/9743/5295	8
R-HSA-202733	Cell surface interactions at the vascular wall	8/409	90/8724	0.0596788	0.485712	ENSG00000010810/ENSG00000120889/ENSG00000105974/ENSG00000158869/ENSG00000051382/ENSG00000124181/ENSG00000091409/ENSG00000145675	FYN/TNFRSF10B/CAV1/FCER1G/PIK3CB/PLCG1/ITGA6/PIK3R1	2534/8795/857/2207/5291/5335/3655/5295	8
R-HSA-380320	Recruitment of NuMA to mitotic centrosomes	8/409	92/8724	0.0662114	0.507487	ENSG00000137285/ENSG00000123416/ENSG00000137267/ENSG00000104833/ENSG00000141577/ENSG00000167553/ENSG00000196230/ENSG00000166037	TUBB2B/TUBA1B/TUBB2A/TUBB4A/CEP131/TUBA1C/TUBB/CEP57	347733/10376/7280/10382/22994/84790/203068/9702	8
R-HSA-187037	Signaling by NTRK1 (TRKA)	8/409	107/8724	0.128722	0.66345	ENSG00000071242/ENSG00000172201/ENSG00000197959/ENSG00000122877/ENSG00000051382/ENSG00000124181/ENSG00000177189/ENSG00000145675	RPS6KA2/ID4/DNM3/EGR2/PIK3CB/PLCG1/RPS6KA3/PIK3R1	6196/3400/26052/1959/5291/5335/6197/5295	8
R-HSA-2500257	Resolution of Sister Chromatid Cohesion	8/409	123/8724	0.219361	0.799484	ENSG00000137285/ENSG00000123416/ENSG00000137267/ENSG00000104833/ENSG00000167553/ENSG00000138092/ENSG00000163539/ENSG00000146670	TUBB2B/TUBA1B/TUBB2A/TUBB4A/TUBA1C/CENPO/CLASP2/CDCA5	347733/10376/7280/10382/84790/79172/23122/113130	8
R-HSA-69206	G1/S Transition	8/409	130/8724	0.265031	0.863188	ENSG00000085840/ENSG00000176890/ENSG00000117020/ENSG00000198056/ENSG00000094804/ENSG00000073111/ENSG00000228716/ENSG00000110092	ORC1/TYMS/AKT3/PRIM1/CDC6/MCM2/DHFR/CCND1	4998/7298/10000/5557/990/4171/1719/595	8
R-HSA-9612973	Autophagy	8/409	142/8724	0.348616	0.949891	ENSG00000137285/ENSG00000123416/ENSG00000137267/ENSG00000104833/ENSG00000167553/ENSG00000109971/ENSG00000096384/ENSG00000196814	TUBB2B/TUBA1B/TUBB2A/TUBB4A/TUBA1C/HSPA8/HSP90AB1/MVB12B	347733/10376/7280/10382/84790/3312/3326/89853	8
R-HSA-453279	Mitotic G1 phase and G1/S transition	8/409	148/8724	0.391736	0.95595	ENSG00000085840/ENSG00000176890/ENSG00000117020/ENSG00000198056/ENSG00000094804/ENSG00000073111/ENSG00000228716/ENSG00000110092	ORC1/TYMS/AKT3/PRIM1/CDC6/MCM2/DHFR/CCND1	4998/7298/10000/5557/990/4171/1719/595	8
R-HSA-5633007	Regulation of TP53 Activity	8/409	156/8724	0.449372	0.963891	ENSG00000155542/ENSG00000117020/ENSG00000174371/ENSG00000175643/ENSG00000270647/ENSG00000149136/ENSG00000119487/ENSG00000113328	SETD9/AKT3/EXO1/RMI2/TAF15/SSRP1/MAPKAP1/CCNG1	133383/10000/9156/116028/8148/6749/79109/900	8
R-HSA-196854	Metabolism of vitamins and cofactors	8/409	169/8724	0.540622	0.982038	ENSG00000089057/ENSG00000173614/ENSG00000076555/ENSG00000107611/ENSG00000228716/ENSG00000138621/ENSG00000100714/ENSG00000148459	SLC23A2/NMNAT1/ACACB/CUBN/DHFR/PPCDC/MTHFD1/PDSS1	9962/64802/32/8029/1719/60490/4522/23590	8
R-HSA-2467813	Separation of Sister Chromatids	8/409	185/8724	0.643756	0.997955	ENSG00000137285/ENSG00000123416/ENSG00000137267/ENSG00000104833/ENSG00000167553/ENSG00000138092/ENSG00000163539/ENSG00000146670	TUBB2B/TUBA1B/TUBB2A/TUBB4A/TUBA1C/CENPO/CLASP2/CDCA5	347733/10376/7280/10382/84790/79172/23122/113130	8
R-HSA-76002	Platelet activation, signaling and aggregation	8/409	212/8724	0.783991	0.997955	ENSG00000165025/ENSG00000010810/ENSG00000158869/ENSG00000163932/ENSG00000051382/ENSG00000186469/ENSG00000145675/ENSG00000196937	SYK/FYN/FCER1G/PRKCD/PIK3CB/GNG2/PIK3R1/FAM3C	6850/2534/2207/5580/5291/54331/5295/10447	8
R-HSA-69620	Cell Cycle Checkpoints	8/409	283/8724	0.959103	0.997955	ENSG00000085840/ENSG00000174371/ENSG00000175643/ENSG00000094804/ENSG00000138092/ENSG00000073111/ENSG00000163539/ENSG00000087206	ORC1/EXO1/RMI2/CDC6/CENPO/MCM2/CLASP2/UIMC1	4998/9156/116028/990/79172/4171/23122/51720	8
R-HSA-190861	Gap junction assembly	7/409	23/8724	6030000000	0.0220406	ENSG00000137285/ENSG00000123416/ENSG00000137267/ENSG00000104833/ENSG00000167553/ENSG00000182963/ENSG00000169562	TUBB2B/TUBA1B/TUBB2A/TUBB4A/TUBA1C/GJC1/GJB1	347733/10376/7280/10382/84790/10052/2705	7
R-HSA-389960	Formation of tubulin folding intermediates by CCT/TriC	7/409	24/8724	8170000000	0.0220406	ENSG00000137285/ENSG00000123416/ENSG00000137267/ENSG00000104833/ENSG00000167553/ENSG00000146731/ENSG00000120438	TUBB2B/TUBA1B/TUBB2A/TUBB4A/TUBA1C/CCT6A/TCP1	347733/10376/7280/10382/84790/908/6950	7
R-HSA-389958	Cooperation of Prefoldin and TriC/CCT in actin and tubulin folding	7/409	31/8724	0.000466984	0.0503876	ENSG00000137285/ENSG00000123416/ENSG00000137267/ENSG00000104833/ENSG00000167553/ENSG00000146731/ENSG00000120438	TUBB2B/TUBA1B/TUBB2A/TUBB4A/TUBA1C/CCT6A/TCP1	347733/10376/7280/10382/84790/908/6950	7
R-HSA-3371497	HSP90 chaperone cycle for steroid hormone receptors (SHR) in the presence of ligand	7/409	51/8724	0.0091905	0.210407	ENSG00000137285/ENSG00000123416/ENSG00000137267/ENSG00000104833/ENSG00000167553/ENSG00000109971/ENSG00000096384	TUBB2B/TUBA1B/TUBB2A/TUBB4A/TUBA1C/HSPA8/HSP90AB1	347733/10376/7280/10382/84790/3312/3326	7
R-HSA-74752	Signaling by Insulin receptor	7/409	62/8724	0.0252164	0.313949	ENSG00000105929/ENSG00000033327/ENSG00000106070/ENSG00000152270/ENSG00000051382/ENSG00000159445/ENSG00000145675	ATP6V0A4/GAB2/GRB10/PDE3B/PIK3CB/THEM4/PIK3R1	50617/9846/2887/5140/5291/117145/5295	7
R-HSA-9009391	Extra-nuclear estrogen signaling	7/409	68/8724	0.0392383	0.361864	ENSG00000117020/ENSG00000105974/ENSG00000126457/ENSG00000140009/ENSG00000110092/ENSG00000186469/ENSG00000145675	AKT3/CAV1/PRMT1/ESR2/CCND1/GNG2/PIK3R1	10000/857/3276/2100/595/54331/5295	7
R-HSA-1445148	Translocation of SLC2A4 (GLUT4) to the plasma membrane	7/409	70/8724	0.0448565	0.390324	ENSG00000137285/ENSG00000123416/ENSG00000137267/ENSG00000104833/ENSG00000167553/ENSG00000197535/ENSG00000065882	TUBB2B/TUBA1B/TUBB2A/TUBB4A/TUBA1C/MYO5A/TBC1D1	347733/10376/7280/10382/84790/4644/23216	7
R-HSA-2995410	Nuclear Envelope (NE) Reassembly	7/409	73/8724	0.0542106	0.456978	ENSG00000137285/ENSG00000123416/ENSG00000137267/ENSG00000104833/ENSG00000167553/ENSG00000108424/ENSG00000180198	TUBB2B/TUBA1B/TUBB2A/TUBB4A/TUBA1C/KPNB1/RCC1	347733/10376/7280/10382/84790/3837/1104	7
R-HSA-111885	Opioid Signalling	7/409	78/8724	0.0723303	0.531704	ENSG00000078295/ENSG00000101333/ENSG00000188191/ENSG00000182621/ENSG00000163932/ENSG00000186469/ENSG00000138031	ADCY2/PLCB4/PRKAR1B/PLCB1/PRKCD/GNG2/ADCY3	108/5332/5575/23236/5580/54331/109	7
R-HSA-8876198	RAB GEFs exchange GTP for GDP on RABs	7/409	88/8724	0.118074	0.64355	ENSG00000105186/ENSG00000117020/ENSG00000276600/ENSG00000203668/ENSG00000168461/ENSG00000057608/ENSG00000107185	ANKRD27/AKT3/RAB7B/CHML/RAB31/GDI2/RGP1	84079/10000/338382/1122/11031/2665/9827	7
R-HSA-163685	Integration of energy metabolism	7/409	91/8724	0.134176	0.66345	ENSG00000078295/ENSG00000170745/ENSG00000076555/ENSG00000188191/ENSG00000182621/ENSG00000186469/ENSG00000138031	ADCY2/KCNS3/ACACB/PRKAR1B/PLCB1/GNG2/ADCY3	108/3790/32/5575/23236/54331/109	7
R-HSA-418555	G alpha (s) signalling events	7/409	91/8724	0.134176	0.66345	ENSG00000078295/ENSG00000152270/ENSG00000073417/ENSG00000258839/ENSG00000188191/ENSG00000186469/ENSG00000138031	ADCY2/PDE3B/PDE8A/MC1R/PRKAR1B/GNG2/ADCY3	108/5140/5151/4157/5575/54331/109	7
R-HSA-446728	Cell junction organization	7/409	91/8724	0.134176	0.66345	ENSG00000188677/ENSG00000171217/ENSG00000151914/ENSG00000123908/ENSG00000091409/ENSG00000013297/ENSG00000089159	PARVB/CLDN20/DST/AGO2/ITGA6/CLDN11/PXN	29780/49861/667/27161/3655/5010/5829	7
R-HSA-6811434	COPI-dependent Golgi-to-ER retrograde traffic	7/409	95/8724	0.157225	0.695269	ENSG00000137285/ENSG00000084731/ENSG00000123416/ENSG00000137267/ENSG00000104833/ENSG00000167553/ENSG00000135249	TUBB2B/KIF3C/TUBA1B/TUBB2A/TUBB4A/TUBA1C/RINT1	347733/3797/10376/7280/10382/84790/60561	7
R-HSA-2132295	MHC class II antigen presentation	7/409	107/8724	0.235732	0.831225	ENSG00000137285/ENSG00000084731/ENSG00000123416/ENSG00000137267/ENSG00000104833/ENSG00000167553/ENSG00000197959	TUBB2B/KIF3C/TUBA1B/TUBB2A/TUBB4A/TUBA1C/DNM3	347733/3797/10376/7280/10382/84790/26052	7
R-HSA-1483206	Glycerophospholipid biosynthesis	7/409	112/8724	0.271718	0.868227	ENSG00000114200/ENSG00000143797/ENSG00000156471/ENSG00000087253/ENSG00000155189/ENSG00000111666/ENSG00000123684	BCHE/MBOAT2/PTDSS1/LPCAT2/AGPAT5/CHPT1/LPGAT1	590/129642/9791/54947/55326/56994/9926	7
R-HSA-9648025	EML4 and NUDC in mitotic spindle formation	7/409	114/8724	0.286509	0.877275	ENSG00000137285/ENSG00000123416/ENSG00000137267/ENSG00000104833/ENSG00000167553/ENSG00000138092/ENSG00000163539	TUBB2B/TUBA1B/TUBB2A/TUBB4A/TUBA1C/CENPO/CLASP2	347733/10376/7280/10382/84790/79172/23122	7
R-HSA-196849	Metabolism of water-soluble vitamins and cofactors	7/409	116/8724	0.301486	0.891641	ENSG00000089057/ENSG00000173614/ENSG00000076555/ENSG00000107611/ENSG00000228716/ENSG00000138621/ENSG00000100714	SLC23A2/NMNAT1/ACACB/CUBN/DHFR/PPCDC/MTHFD1	9962/64802/32/8029/1719/60490/4522	7
R-HSA-72613	Eukaryotic Translation Initiation	7/409	118/8724	0.316622	0.906193	ENSG00000063046/ENSG00000145191/ENSG00000107581/ENSG00000100129/ENSG00000122406/ENSG00000100664/ENSG00000147604	EIF4B/EIF2B5/EIF3A/EIF3L/RPL5/EIF5/RPL7	1975/8893/8661/51386/6125/1983/6129	7
R-HSA-72737	Cap-dependent Translation Initiation	7/409	118/8724	0.316622	0.906193	ENSG00000063046/ENSG00000145191/ENSG00000107581/ENSG00000100129/ENSG00000122406/ENSG00000100664/ENSG00000147604	EIF4B/EIF2B5/EIF3A/EIF3L/RPL5/EIF5/RPL7	1975/8893/8661/51386/6125/1983/6129	7
R-HSA-2454202	Fc epsilon receptor (FCERI) signaling	7/409	125/8724	0.370465	0.95595	ENSG00000033327/ENSG00000165025/ENSG00000010810/ENSG00000158869/ENSG00000051382/ENSG00000124181/ENSG00000145675	GAB2/SYK/FYN/FCER1G/PIK3CB/PLCG1/PIK3R1	9846/6850/2534/2207/5291/5335/5295	7
R-HSA-8856828	Clathrin-mediated endocytosis	7/409	127/8724	0.385989	0.95595	ENSG00000159082/ENSG00000109971/ENSG00000169891/ENSG00000153071/ENSG00000197959/ENSG00000130787/ENSG00000078269	SYNJ1/HSPA8/REPS2/DAB2/DNM3/HIP1R/SYNJ2	8867/3312/9185/1601/26052/9026/8871	7
R-HSA-8957322	Metabolism of steroids	7/409	127/8724	0.385989	0.95595	ENSG00000170231/ENSG00000076555/ENSG00000107611/ENSG00000108424/ENSG00000242110/ENSG00000186951/ENSG00000117859	FABP6/ACACB/CUBN/KPNB1/AMACR/PPARA/OSBPL9	2172/32/8029/3837/23600/5465/114883	7
R-HSA-8856688	Golgi-to-ER retrograde transport	7/409	128/8724	0.393758	0.95595	ENSG00000137285/ENSG00000084731/ENSG00000123416/ENSG00000137267/ENSG00000104833/ENSG00000167553/ENSG00000135249	TUBB2B/KIF3C/TUBA1B/TUBB2A/TUBB4A/TUBA1C/RINT1	347733/3797/10376/7280/10382/84790/60561	7
R-HSA-5663220	RHO GTPases Activate Formins	7/409	136/8724	0.455699	0.963891	ENSG00000137285/ENSG00000123416/ENSG00000137267/ENSG00000104833/ENSG00000167553/ENSG00000138092/ENSG00000163539	TUBB2B/TUBA1B/TUBB2A/TUBB4A/TUBA1C/CENPO/CLASP2	347733/10376/7280/10382/84790/79172/23122	7
R-HSA-8978868	Fatty acid metabolism	7/409	138/8724	0.471022	0.963891	ENSG00000076555/ENSG00000149485/ENSG00000242110/ENSG00000015413/ENSG00000197142/ENSG00000111144/ENSG00000159445	ACACB/FADS1/AMACR/DPEP1/ACSL5/LTA4H/THEM4	32/3992/23600/1800/51703/4048/117145	7
R-HSA-373076	Class A/1 (Rhodopsin-like receptors)	7/409	146/8724	0.531058	0.976171	ENSG00000117298/ENSG00000013583/ENSG00000258839/ENSG00000203668/ENSG00000198121/ENSG00000123213/ENSG00000136160	ECE1/HEBP1/MC1R/OPN3/LPAR1/NLN/EDNRB	1889/50865/4157/23596/1902/57486/1910	7
R-HSA-397014	Muscle contraction	7/409	160/8724	0.628827	0.997955	ENSG00000058668/ENSG00000184185/ENSG00000115041/ENSG00000183023/ENSG00000163399/ENSG00000163273/ENSG00000089159	ATP2B4/KCNJ12/KCNIP3/SLC8A1/ATP1A1/NPPC/PXN	493/3768/30818/6546/476/4880/5829	7
R-HSA-69306	DNA Replication	7/409	171/8724	0.696996	0.997955	ENSG00000147536/ENSG00000085840/ENSG00000198056/ENSG00000105486/ENSG00000094804/ENSG00000108424/ENSG00000073111	GINS4/ORC1/PRIM1/LIG1/CDC6/KPNB1/MCM2	84296/4998/5557/3978/990/3837/4171	7
R-HSA-9709957	Sensory Perception	7/409	195/8724	0.815422	0.997955	ENSG00000186472/ENSG00000152465/ENSG00000175029/ENSG00000197694/ENSG00000115306/ENSG00000138031/ENSG00000116745	PCLO/NMT2/CTBP2/SPTAN1/SPTBN1/ADCY3/RPE65	27445/9397/1488/6709/6711/109/6121	7
R-HSA-201681	TCF dependent signaling in response to WNT	7/409	196/8724	0.819459	0.997955	ENSG00000105974/ENSG00000178585/ENSG00000115464/ENSG00000157240/ENSG00000110693/ENSG00000205213/ENSG00000134982	CAV1/CTNNBIP1/USP34/FZD1/SOX6/LGR4/APC	857/56998/9736/8321/55553/55366/324	7
R-HSA-157118	Signaling by NOTCH	7/409	218/8724	0.891921	0.997955	ENSG00000101384/ENSG00000164683/ENSG00000196782/ENSG00000184384/ENSG00000113645/ENSG00000110092/ENSG00000123908	JAG1/HEY1/MAML3/MAML2/WWC1/CCND1/AGO2	182/23462/55534/84441/23286/595/27161	7
R-HSA-9694516	SARS-CoV-2 Infection	7/409	270/8724	0.973001	0.997955	ENSG00000152127/ENSG00000117020/ENSG00000184005/ENSG00000105974/ENSG00000126457/ENSG00000096384/ENSG00000204632	MGAT5/AKT3/ST6GALNAC3/CAV1/PRMT1/HSP90AB1/HLA-G	4249/10000/256435/857/3276/3326/3135	7
R-HSA-983168	Antigen processing: Ubiquitination & Proteasome degradation	7/409	295/8724	0.987101	0.997955	ENSG00000005981/ENSG00000243335/ENSG00000112146/ENSG00000100505/ENSG00000034677/ENSG00000165572/ENSG00000176624	ASB4/KCTD7/FBXO9/TRIM9/RNF19A/KBTBD6/MEX3C	51666/154881/26268/114088/25897/89890/51320	7
R-HSA-2730905	Role of LAT2/NTAL/LAB on calcium mobilization	6/409	14/8724	2230000000	0.0220406	ENSG00000033327/ENSG00000165025/ENSG00000010810/ENSG00000158869/ENSG00000051382/ENSG00000145675	GAB2/SYK/FYN/FCER1G/PIK3CB/PIK3R1	9846/6850/2534/2207/5291/5295	6
R-HSA-389957	Prefoldin mediated transfer of substrate to CCT/TriC	6/409	28/8724	0.0015992	0.115036	ENSG00000137285/ENSG00000137267/ENSG00000104833/ENSG00000167553/ENSG00000146731/ENSG00000120438	TUBB2B/TUBB2A/TUBB4A/TUBA1C/CCT6A/TCP1	347733/7280/10382/84790/908/6950	6
R-HSA-389356	CD28 co-stimulation	6/409	30/8724	0.00232832	0.123848	ENSG00000010810/ENSG00000117020/ENSG00000119487/ENSG00000077264/ENSG00000159445/ENSG00000145675	FYN/AKT3/MAPKAP1/PAK3/THEM4/PIK3R1	2534/10000/79109/5063/117145/5295	6
R-HSA-74751	Insulin receptor signalling cascade	6/409	35/8724	0.00522368	0.175368	ENSG00000033327/ENSG00000106070/ENSG00000152270/ENSG00000051382/ENSG00000159445/ENSG00000145675	GAB2/GRB10/PDE3B/PIK3CB/THEM4/PIK3R1	9846/2887/5140/5291/117145/5295	6
R-HSA-9664323	FCGR3A-mediated IL10 synthesis	6/409	35/8724	0.00522368	0.175368	ENSG00000078295/ENSG00000165025/ENSG00000010810/ENSG00000188191/ENSG00000124181/ENSG00000138031	ADCY2/SYK/FYN/PRKAR1B/PLCG1/ADCY3	108/6850/2534/5575/5335/109	6
R-HSA-1433557	Signaling by SCF-KIT	6/409	39/8724	0.00897122	0.210407	ENSG00000033327/ENSG00000111252/ENSG00000010810/ENSG00000106070/ENSG00000049130/ENSG00000145675	GAB2/SH2B3/FYN/GRB10/KITLG/PIK3R1	9846/10019/2534/2887/4254/5295	6
R-HSA-9013420	RHOU GTPase cycle	6/409	39/8724	0.00897122	0.210407	ENSG00000031081/ENSG00000151914/ENSG00000197694/ENSG00000077264/ENSG00000115306/ENSG00000145675	ARHGAP31/DST/SPTAN1/PAK3/SPTBN1/PIK3R1	57514/667/6709/5063/6711/5295	6
R-HSA-9696264	RND3 GTPase cycle	6/409	40/8724	0.0101483	0.210407	ENSG00000147274/ENSG00000105974/ENSG00000096696/ENSG00000151914/ENSG00000163629/ENSG00000145675	RBMX/CAV1/DSP/DST/PTPN13/PIK3R1	27316/857/1832/667/5783/5295	6
R-HSA-9696273	RND1 GTPase cycle	6/409	40/8724	0.0101483	0.210407	ENSG00000147274/ENSG00000105974/ENSG00000096696/ENSG00000151914/ENSG00000163629/ENSG00000145675	RBMX/CAV1/DSP/DST/PTPN13/PIK3R1	27316/857/1832/667/5783/5295	6
R-HSA-379724	tRNA Aminoacylation	6/409	42/8724	0.0128244	0.226844	ENSG00000146282/ENSG00000137513/ENSG00000247626/ENSG00000196305/ENSG00000067704/ENSG00000106105	RARS2/NARS2/MARS2/IARS1/IARS2/GARS1	57038/79731/92935/3376/55699/2617	6
R-HSA-9035034	RHOF GTPase cycle	6/409	42/8724	0.0128244	0.226844	ENSG00000176788/ENSG00000105974/ENSG00000152767/ENSG00000076706/ENSG00000134909/ENSG00000145675	BASP1/CAV1/FARP1/MCAM/ARHGAP32/PIK3R1	10409/857/10160/4162/9743/5295	6
R-HSA-112043	PLC beta mediated events	6/409	45/8724	0.0177104	0.259432	ENSG00000078295/ENSG00000101333/ENSG00000188191/ENSG00000182621/ENSG00000163932/ENSG00000138031	ADCY2/PLCB4/PRKAR1B/PLCB1/PRKCD/ADCY3	108/5332/5575/23236/5580/109	6
R-HSA-1483249	Inositol phosphate metabolism	6/409	45/8724	0.0177104	0.259432	ENSG00000159082/ENSG00000101333/ENSG00000109452/ENSG00000182621/ENSG00000100605/ENSG00000124181	SYNJ1/PLCB4/INPP4B/PLCB1/ITPK1/PLCG1	8867/5332/8821/23236/3705/5335	6
R-HSA-177929	Signaling by EGFR	6/409	45/8724	0.0177104	0.259432	ENSG00000152894/ENSG00000124181/ENSG00000127947/ENSG00000136158/ENSG00000145675/ENSG00000089159	PTPRK/PLCG1/PTPN12/SPRY2/PIK3R1/PXN	5796/5335/5782/10253/5295/5829	6
R-HSA-112040	G-protein mediated events	6/409	49/8724	0.0260237	0.319087	ENSG00000078295/ENSG00000101333/ENSG00000188191/ENSG00000182621/ENSG00000163932/ENSG00000138031	ADCY2/PLCB4/PRKAR1B/PLCB1/PRKCD/ADCY3	108/5332/5575/23236/5580/109	6
R-HSA-8848021	Signaling by PTK6	6/409	52/8724	0.033729	0.349411	ENSG00000065361/ENSG00000131773/ENSG00000188906/ENSG00000110092/ENSG00000141736/ENSG00000089159	ERBB3/KHDRBS3/LRRK2/CCND1/ERBB2/PXN	2065/10656/120892/595/2064/5829	6
R-HSA-9006927	Signaling by Non-Receptor Tyrosine Kinases	6/409	52/8724	0.033729	0.349411	ENSG00000065361/ENSG00000131773/ENSG00000188906/ENSG00000110092/ENSG00000141736/ENSG00000089159	ERBB3/KHDRBS3/LRRK2/CCND1/ERBB2/PXN	2065/10656/120892/595/2064/5829	6
R-HSA-186797	Signaling by PDGF	6/409	53/8724	0.0365926	0.349411	ENSG00000104368/ENSG00000169231/ENSG00000051382/ENSG00000124181/ENSG00000127947/ENSG00000145675	PLAT/THBS3/PIK3CB/PLCG1/PTPN12/PIK3R1	5327/7059/5291/5335/5782/5295	6
R-HSA-388841	Costimulation by the CD28 family	6/409	53/8724	0.0365926	0.349411	ENSG00000010810/ENSG00000117020/ENSG00000119487/ENSG00000077264/ENSG00000159445/ENSG00000145675	FYN/AKT3/MAPKAP1/PAK3/THEM4/PIK3R1	2534/10000/79109/5063/117145/5295	6
R-HSA-983189	Kinesins	6/409	55/8724	0.0427756	0.378319	ENSG00000137285/ENSG00000084731/ENSG00000123416/ENSG00000137267/ENSG00000104833/ENSG00000167553	TUBB2B/KIF3C/TUBA1B/TUBB2A/TUBB4A/TUBA1C	347733/3797/10376/7280/10382/84790	6
R-HSA-9013408	RHOG GTPase cycle	6/409	71/8724	0.114791	0.641762	ENSG00000079482/ENSG00000105974/ENSG00000046604/ENSG00000076706/ENSG00000134909/ENSG00000145675	OPHN1/CAV1/DSG2/MCAM/ARHGAP32/PIK3R1	4983/857/1829/4162/9743/5295	6
R-HSA-8852276	The role of GTSE1 in G2/M progression after G2 checkpoint	6/409	74/8724	0.132623	0.66345	ENSG00000137285/ENSG00000123416/ENSG00000137267/ENSG00000104833/ENSG00000167553/ENSG00000096384	TUBB2B/TUBA1B/TUBB2A/TUBB4A/TUBA1C/HSP90AB1	347733/10376/7280/10382/84790/3326	6
R-HSA-9663891	Selective autophagy	6/409	75/8724	0.138844	0.665836	ENSG00000137285/ENSG00000123416/ENSG00000137267/ENSG00000104833/ENSG00000167553/ENSG00000109971	TUBB2B/TUBA1B/TUBB2A/TUBB4A/TUBA1C/HSPA8	347733/10376/7280/10382/84790/3312	6
R-HSA-70326	Glucose metabolism	6/409	84/8724	0.200439	0.7836	ENSG00000134955/ENSG00000165434/ENSG00000137700/ENSG00000156510/ENSG00000159399/ENSG00000004864	SLC37A2/PGM2L1/SLC37A4/HKDC1/HK2/SLC25A13	219855/283209/2542/80201/3099/10165	6
R-HSA-9679191	Potential therapeutics for SARS	6/409	86/8724	0.215329	0.799484	ENSG00000165025/ENSG00000160712/ENSG00000096384/ENSG00000182979/ENSG00000196230/ENSG00000163399	SYK/IL6R/HSP90AB1/MTA1/TUBB/ATP1A1	6850/3570/3326/9112/203068/476	6
R-HSA-5620912	Anchoring of the basal body to the plasma membrane	6/409	97/8724	0.302801	0.892683	ENSG00000104833/ENSG00000141577/ENSG00000131697/ENSG00000196230/ENSG00000166037/ENSG00000168014	TUBB4A/CEP131/NPHP4/TUBB/CEP57/C2CD3	10382/22994/261734/203068/9702/26005	6
R-HSA-5576891	Cardiac conduction	6/409	105/8724	0.369964	0.95595	ENSG00000058668/ENSG00000184185/ENSG00000115041/ENSG00000183023/ENSG00000163399/ENSG00000163273	ATP2B4/KCNJ12/KCNIP3/SLC8A1/ATP1A1/NPPC	493/3768/30818/6546/476/4880	6
R-HSA-72706	GTP hydrolysis and joining of the 60S ribosomal subunit	6/409	111/8724	0.420784	0.95595	ENSG00000063046/ENSG00000107581/ENSG00000100129/ENSG00000122406/ENSG00000100664/ENSG00000147604	EIF4B/EIF3A/EIF3L/RPL5/EIF5/RPL7	1975/8661/51386/6125/1983/6129	6
R-HSA-69239	Synthesis of DNA	6/409	117/8724	0.471057	0.963891	ENSG00000147536/ENSG00000085840/ENSG00000198056/ENSG00000105486/ENSG00000094804/ENSG00000073111	GINS4/ORC1/PRIM1/LIG1/CDC6/MCM2	84296/4998/5557/3978/990/4171	6
R-HSA-5621481	C-type lectin receptors (CLRs)	6/409	122/8724	0.51201	0.963891	ENSG00000165025/ENSG00000010810/ENSG00000205592/ENSG00000158869/ENSG00000163932/ENSG00000077264	SYK/FYN/MUC19/FCER1G/PRKCD/PAK3	6850/2534/283463/2207/5580/5063	6
R-HSA-1632852	Macroautophagy	6/409	128/8724	0.559498	0.994686	ENSG00000137285/ENSG00000123416/ENSG00000137267/ENSG00000104833/ENSG00000167553/ENSG00000109971	TUBB2B/TUBA1B/TUBB2A/TUBB4A/TUBA1C/HSPA8	347733/10376/7280/10382/84790/3312	6
R-HSA-162587	HIV Life Cycle	6/409	144/8724	0.674108	0.997955	ENSG00000152465/ENSG00000270647/ENSG00000105486/ENSG00000149136/ENSG00000180198/ENSG00000196814	NMT2/TAF15/LIG1/SSRP1/RCC1/MVB12B	9397/8148/3978/6749/1104/89853	6
R-HSA-9609646	HCMV Infection	6/409	145/8724	0.680601	0.997955	ENSG00000137285/ENSG00000123416/ENSG00000137267/ENSG00000104833/ENSG00000167553/ENSG00000196814	TUBB2B/TUBA1B/TUBB2A/TUBB4A/TUBA1C/MVB12B	347733/10376/7280/10382/84790/89853	6
R-HSA-983712	Ion channel transport	6/409	151/8724	0.71778	0.997955	ENSG00000105929/ENSG00000141540/ENSG00000058668/ENSG00000055732/ENSG00000144406/ENSG00000163399	ATP6V0A4/TTYH2/ATP2B4/MCOLN3/UNC80/ATP1A1	50617/94015/493/55283/285175/476	6
R-HSA-5693532	DNA Double-Strand Break Repair	6/409	161/8724	0.77288	0.997955	ENSG00000174371/ENSG00000175643/ENSG00000196584/ENSG00000253729/ENSG00000112319/ENSG00000087206	EXO1/RMI2/XRCC2/PRKDC/EYA4/UIMC1	9156/116028/7516/5591/2070/51720	6
R-HSA-69481	G2/M Checkpoints	6/409	161/8724	0.77288	0.997955	ENSG00000085840/ENSG00000174371/ENSG00000175643/ENSG00000094804/ENSG00000073111/ENSG00000087206	ORC1/EXO1/RMI2/CDC6/MCM2/UIMC1	4998/9156/116028/990/4171/51720	6
R-HSA-3108232	SUMO E3 ligases SUMOylate target proteins	6/409	173/8724	0.827911	0.997955	ENSG00000010803/ENSG00000182568/ENSG00000094916/ENSG00000182979/ENSG00000186951/ENSG00000077097	SCMH1/SATB1/CBX5/MTA1/PPARA/TOP2B	22955/6304/23468/9112/5465/7155	6
R-HSA-2990846	SUMOylation	6/409	179/8724	0.85116	0.997955	ENSG00000010803/ENSG00000182568/ENSG00000094916/ENSG00000182979/ENSG00000186951/ENSG00000077097	SCMH1/SATB1/CBX5/MTA1/PPARA/TOP2B	22955/6304/23468/9112/5465/7155	6
R-HSA-376176	Signaling by ROBO receptors	6/409	207/8724	0.928109	0.997955	ENSG00000122406/ENSG00000163539/ENSG00000135097/ENSG00000185008/ENSG00000077264/ENSG00000147604	RPL5/CLASP2/MSI1/ROBO2/PAK3/RPL7	6125/23122/4440/6092/5063/6129	6
R-HSA-8951664	Neddylation	6/409	234/8724	0.966709	0.997955	ENSG00000120833/ENSG00000005981/ENSG00000243335/ENSG00000112146/ENSG00000143476/ENSG00000165572	SOCS2/ASB4/KCTD7/FBXO9/DTL/KBTBD6	8835/51666/154881/26268/51514/89890	6
R-HSA-3247509	Chromatin modifying enzymes	6/409	252/8724	0.980692	0.997955	ENSG00000173473/ENSG00000126457/ENSG00000102221/ENSG00000182979/ENSG00000110092/ENSG00000103037	SMARCC1/PRMT1/JADE3/MTA1/CCND1/SETD6	6599/3276/9767/9112/595/79918	6
R-HSA-4839726	Chromatin organization	6/409	252/8724	0.980692	0.997955	ENSG00000173473/ENSG00000126457/ENSG00000102221/ENSG00000182979/ENSG00000110092/ENSG00000103037	SMARCC1/PRMT1/JADE3/MTA1/CCND1/SETD6	6599/3276/9767/9112/595/79918	6
R-HSA-5688426	Deubiquitination	6/409	256/8724	0.982946	0.997955	ENSG00000058056/ENSG00000140153/ENSG00000118503/ENSG00000115464/ENSG00000087206/ENSG00000134982	USP13/WDR20/TNFAIP3/USP34/UIMC1/APC	8975/91833/7128/9736/51720/324	6
R-HSA-72203	Processing of Capped Intron-Containing Pre-mRNA	6/409	282/8724	0.992577	0.997955	ENSG00000145833/ENSG00000147274/ENSG00000109971/ENSG00000135486/ENSG00000100296/ENSG00000039123	DDX46/RBMX/HSPA8/HNRNPA1/THOC5/MTREX	9879/27316/3312/3178/8563/23517	6
R-HSA-190840	Microtubule-dependent trafficking of connexons from Golgi to the plasma membrane	5/409	17/8724	0.000855962	0.078463	ENSG00000137285/ENSG00000123416/ENSG00000137267/ENSG00000104833/ENSG00000167553	TUBB2B/TUBA1B/TUBB2A/TUBB4A/TUBA1C	347733/10376/7280/10382/84790	5
R-HSA-190872	Transport of connexons to the plasma membrane	5/409	18/8724	0.00114002	0.0946217	ENSG00000137285/ENSG00000123416/ENSG00000137267/ENSG00000104833/ENSG00000167553	TUBB2B/TUBA1B/TUBB2A/TUBB4A/TUBA1C	347733/10376/7280/10382/84790	5
R-HSA-389357	CD28 dependent PI3K/Akt signaling	5/409	20/8724	0.00190896	0.123848	ENSG00000010810/ENSG00000117020/ENSG00000119487/ENSG00000159445/ENSG00000145675	FYN/AKT3/MAPKAP1/THEM4/PIK3R1	2534/10000/79109/117145/5295	5
R-HSA-379726	Mitochondrial tRNA aminoacylation	5/409	21/8724	0.00241039	0.123848	ENSG00000146282/ENSG00000137513/ENSG00000247626/ENSG00000067704/ENSG00000106105	RARS2/NARS2/MARS2/IARS2/GARS1	57038/79731/92935/55699/2617	5
R-HSA-389977	Post-chaperonin tubulin folding pathway	5/409	21/8724	0.00241039	0.123848	ENSG00000137285/ENSG00000123416/ENSG00000137267/ENSG00000104833/ENSG00000167553	TUBB2B/TUBA1B/TUBB2A/TUBB4A/TUBA1C	347733/10376/7280/10382/84790	5
R-HSA-373753	Nephrin family interactions	5/409	22/8724	0.00300105	0.135801	ENSG00000010810/ENSG00000197694/ENSG00000051382/ENSG00000115306/ENSG00000145675	FYN/SPTAN1/PIK3CB/SPTBN1/PIK3R1	2534/6709/5291/6711/5295	5
R-HSA-2029485	Role of phospholipids in phagocytosis	5/409	23/8724	0.00368946	0.153112	ENSG00000165025/ENSG00000163932/ENSG00000051382/ENSG00000124181/ENSG00000145675	SYK/PRKCD/PIK3CB/PLCG1/PIK3R1	6850/5580/5291/5335/5295	5
R-HSA-2424491	DAP12 signaling	5/409	24/8724	0.00448409	0.172798	ENSG00000165025/ENSG00000010810/ENSG00000051382/ENSG00000124181/ENSG00000145675	SYK/FYN/PIK3CB/PLCG1/PIK3R1	6850/2534/5291/5335/5295	5
R-HSA-1227990	Signaling by ERBB2 in Cancer	5/409	25/8724	0.00539338	0.175368	ENSG00000065361/ENSG00000124181/ENSG00000141736/ENSG00000127947/ENSG00000145675	ERBB3/PLCG1/ERBB2/PTPN12/PIK3R1	2065/5335/2064/5782/5295	5
R-HSA-1855204	Synthesis of IP3 and IP4 in the cytosol	5/409	25/8724	0.00539338	0.175368	ENSG00000159082/ENSG00000101333/ENSG00000182621/ENSG00000100605/ENSG00000124181	SYNJ1/PLCB4/PLCB1/ITPK1/PLCG1	8867/5332/23236/3705/5335	5
R-HSA-109704	PI3K Cascade	5/409	26/8724	0.00642558	0.191385	ENSG00000033327/ENSG00000152270/ENSG00000051382/ENSG00000159445/ENSG00000145675	GAB2/PDE3B/PIK3CB/THEM4/PIK3R1	9846/5140/5291/117145/5295	5
R-HSA-9619483	Activation of AMPK downstream of NMDARs	5/409	27/8724	0.00758881	0.209957	ENSG00000137285/ENSG00000123416/ENSG00000137267/ENSG00000104833/ENSG00000167553	TUBB2B/TUBA1B/TUBB2A/TUBB4A/TUBA1C	347733/10376/7280/10382/84790	5
R-HSA-9680350	Signaling by CSF1 (M-CSF) in myeloid cells	5/409	27/8724	0.00758881	0.209957	ENSG00000033327/ENSG00000010810/ENSG00000051382/ENSG00000100296/ENSG00000145675	GAB2/FYN/PIK3CB/THOC5/PIK3R1	9846/2534/5291/8563/5295	5
R-HSA-114604	GPVI-mediated activation cascade	5/409	28/8724	0.00889089	0.210407	ENSG00000165025/ENSG00000010810/ENSG00000158869/ENSG00000051382/ENSG00000145675	SYK/FYN/FCER1G/PIK3CB/PIK3R1	6850/2534/2207/5291/5295	5
R-HSA-2172127	DAP12 interactions	5/409	28/8724	0.00889089	0.210407	ENSG00000165025/ENSG00000010810/ENSG00000051382/ENSG00000124181/ENSG00000145675	SYK/FYN/PIK3CB/PLCG1/PIK3R1	6850/2534/5291/5335/5295	5
R-HSA-5218920	VEGFR2 mediated vascular permeability	5/409	28/8724	0.00889089	0.210407	ENSG00000117020/ENSG00000119487/ENSG00000105974/ENSG00000077264/ENSG00000159445	AKT3/MAPKAP1/CAV1/PAK3/THEM4	10000/79109/857/5063/117145	5
R-HSA-8853659	RET signaling	5/409	29/8724	0.0103394	0.210407	ENSG00000033327/ENSG00000106070/ENSG00000051382/ENSG00000124181/ENSG00000145675	GAB2/GRB10/PIK3CB/PLCG1/PIK3R1	9846/2887/5291/5335/5295	5
R-HSA-9668328	Sealing of the nuclear envelope (NE) by ESCRT-III	5/409	29/8724	0.0103394	0.210407	ENSG00000137285/ENSG00000123416/ENSG00000137267/ENSG00000104833/ENSG00000167553	TUBB2B/TUBA1B/TUBB2A/TUBB4A/TUBA1C	347733/10376/7280/10382/84790	5
R-HSA-112399	IRS-mediated signalling	5/409	30/8724	0.0119416	0.226053	ENSG00000033327/ENSG00000152270/ENSG00000051382/ENSG00000159445/ENSG00000145675	GAB2/PDE3B/PIK3CB/THEM4/PIK3R1	9846/5140/5291/117145/5295	5
R-HSA-5626467	RHO GTPases activate IQGAPs	5/409	31/8724	0.0137045	0.234716	ENSG00000137285/ENSG00000123416/ENSG00000137267/ENSG00000104833/ENSG00000167553	TUBB2B/TUBA1B/TUBB2A/TUBB4A/TUBA1C	347733/10376/7280/10382/84790	5
R-HSA-2428928	IRS-related events triggered by IGF1R	5/409	33/8724	0.0177374	0.259432	ENSG00000033327/ENSG00000152270/ENSG00000051382/ENSG00000159445/ENSG00000145675	GAB2/PDE3B/PIK3CB/THEM4/PIK3R1	9846/5140/5291/117145/5295	5
R-HSA-2428924	IGF1R signaling cascade	5/409	34/8724	0.0200194	0.280019	ENSG00000033327/ENSG00000152270/ENSG00000051382/ENSG00000159445/ENSG00000145675	GAB2/PDE3B/PIK3CB/THEM4/PIK3R1	9846/5140/5291/117145/5295	5
R-HSA-2404192	Signaling by Type 1 Insulin-like Growth Factor 1 Receptor (IGF1R)	5/409	35/8724	0.0224853	0.295874	ENSG00000033327/ENSG00000152270/ENSG00000051382/ENSG00000159445/ENSG00000145675	GAB2/PDE3B/PIK3CB/THEM4/PIK3R1	9846/5140/5291/117145/5295	5
R-HSA-8955332	Carboxyterminal post-translational modifications of tubulin	5/409	37/8724	0.0279876	0.339311	ENSG00000137285/ENSG00000123416/ENSG00000137267/ENSG00000104833/ENSG00000167553	TUBB2B/TUBA1B/TUBB2A/TUBB4A/TUBA1C	347733/10376/7280/10382/84790	5
R-HSA-1489509	DAG and IP3 signaling	5/409	38/8724	0.031032	0.348786	ENSG00000078295/ENSG00000188191/ENSG00000163932/ENSG00000124181/ENSG00000138031	ADCY2/PRKAR1B/PRKCD/PLCG1/ADCY3	108/5575/5580/5335/109	5
R-HSA-6783310	Fanconi Anemia Pathway	5/409	38/8724	0.031032	0.348786	ENSG00000144554/ENSG00000187741/ENSG00000140525/ENSG00000112039/ENSG00000162607	FANCD2/FANCA/FANCI/FANCE/USP1	2177/2175/55215/2178/7398	5
R-HSA-418597	G alpha (z) signalling events	5/409	39/8724	0.0342762	0.349411	ENSG00000078295/ENSG00000163932/ENSG00000147509/ENSG00000186469/ENSG00000138031	ADCY2/PRKCD/RGS20/GNG2/ADCY3	108/5580/8601/54331/109	5
R-HSA-512988	Interleukin-3, Interleukin-5 and GM-CSF signaling	5/409	39/8724	0.0342762	0.349411	ENSG00000033327/ENSG00000165025/ENSG00000010810/ENSG00000051382/ENSG00000145675	GAB2/SYK/FYN/PIK3CB/PIK3R1	9846/6850/2534/5291/5295	5
R-HSA-9609736	Assembly and cell surface presentation of NMDA receptors	5/409	39/8724	0.0342762	0.349411	ENSG00000137285/ENSG00000123416/ENSG00000137267/ENSG00000104833/ENSG00000167553	TUBB2B/TUBA1B/TUBB2A/TUBB4A/TUBA1C	347733/10376/7280/10382/84790	5
R-HSA-9646399	Aggrephagy	5/409	39/8724	0.0342762	0.349411	ENSG00000137285/ENSG00000123416/ENSG00000137267/ENSG00000104833/ENSG00000167553	TUBB2B/TUBA1B/TUBB2A/TUBB4A/TUBA1C	347733/10376/7280/10382/84790	5
R-HSA-9696270	RND2 GTPase cycle	5/409	42/8724	0.0452328	0.39045	ENSG00000147274/ENSG00000105974/ENSG00000151914/ENSG00000163629/ENSG00000145675	RBMX/CAV1/DST/PTPN13/PIK3R1	27316/857/667/5783/5295	5
R-HSA-9012852	Signaling by NOTCH3	5/409	47/8724	0.0676456	0.510417	ENSG00000101384/ENSG00000164683/ENSG00000196782/ENSG00000184384/ENSG00000113645	JAG1/HEY1/MAML3/MAML2/WWC1	182/23462/55534/84441/23286	5
R-HSA-6811436	COPI-independent Golgi-to-ER retrograde traffic	5/409	49/8724	0.0780606	0.550506	ENSG00000137285/ENSG00000123416/ENSG00000137267/ENSG00000104833/ENSG00000167553	TUBB2B/TUBA1B/TUBB2A/TUBB4A/TUBA1C	347733/10376/7280/10382/84790	5
R-HSA-9013409	RHOJ GTPase cycle	5/409	54/8724	0.107596	0.618159	ENSG00000079482/ENSG00000105974/ENSG00000077264/ENSG00000134909/ENSG00000145675	OPHN1/CAV1/PAK3/ARHGAP32/PIK3R1	4983/857/5063/9743/5295	5
R-HSA-5654738	Signaling by FGFR2	5/409	58/8724	0.134602	0.66345	ENSG00000135486/ENSG00000124181/ENSG00000100320/ENSG00000136158/ENSG00000145675	HNRNPA1/PLCG1/RBFOX2/SPRY2/PIK3R1	3178/5335/23543/10253/5295	5
R-HSA-190236	Signaling by FGFR	5/409	70/8724	0.230313	0.814779	ENSG00000135486/ENSG00000124181/ENSG00000100320/ENSG00000136158/ENSG00000145675	HNRNPA1/PLCG1/RBFOX2/SPRY2/PIK3R1	3178/5335/23543/10253/5295	5
R-HSA-1474290	Collagen formation	5/409	76/8724	0.284034	0.877275	ENSG00000188517/ENSG00000198756/ENSG00000170275/ENSG00000151914/ENSG00000091409	COL25A1/COLGALT2/CRTAP/DST/ITGA6	84570/23127/10491/667/3655	5
R-HSA-375276	Peptide ligand-binding receptors	5/409	76/8724	0.284034	0.877275	ENSG00000117298/ENSG00000013583/ENSG00000258839/ENSG00000123213/ENSG00000136160	ECE1/HEBP1/MC1R/NLN/EDNRB	1889/50865/4157/57486/1910	5
R-HSA-6785807	Interleukin-4 and Interleukin-13 signaling	5/409	76/8724	0.284034	0.877275	ENSG00000075618/ENSG00000160712/ENSG00000109971/ENSG00000110092/ENSG00000145675	FSCN1/IL6R/HSPA8/CCND1/PIK3R1	6624/3570/3312/595/5295	5
R-HSA-425393	Transport of inorganic cations/anions and amino acids/oligopeptides	5/409	86/8724	0.377486	0.95595	ENSG00000115902/ENSG00000183023/ENSG00000112394/ENSG00000188467/ENSG00000144136	SLC1A4/SLC8A1/SLC16A10/SLC24A5/SLC20A1	6509/6546/117247/283652/6574	5
R-HSA-428157	Sphingolipid metabolism	5/409	86/8724	0.377486	0.95595	ENSG00000100422/ENSG00000198964/ENSG00000129103/ENSG00000184304/ENSG00000163590	CERK/SGMS1/SUMF2/PRKD1/PPM1L	64781/259230/25870/5587/151742	5
R-HSA-15869	Metabolism of nucleotides	5/409	90/8724	0.415119	0.95595	ENSG00000138185/ENSG00000167325/ENSG00000176890/ENSG00000113492/ENSG00000140057	ENTPD1/RRM1/TYMS/AGXT2/AK7	953/6240/7298/64902/122481	5
R-HSA-1474228	Degradation of the extracellular matrix	5/409	106/8724	0.55928	0.994686	ENSG00000166147/ENSG00000156103/ENSG00000138829/ENSG00000188517/ENSG00000091136	FBN1/MMP16/FBN2/COL25A1/LAMB1	2200/4325/2201/84570/3912	5
R-HSA-156827	L13a-mediated translational silencing of Ceruloplasmin expression	5/409	110/8724	0.592567	0.994686	ENSG00000063046/ENSG00000107581/ENSG00000100129/ENSG00000122406/ENSG00000147604	EIF4B/EIF3A/EIF3L/RPL5/RPL7	1975/8661/51386/6125/6129	5
R-HSA-9609690	HCMV Early Events	5/409	121/8724	0.676442	0.997955	ENSG00000137285/ENSG00000123416/ENSG00000137267/ENSG00000104833/ENSG00000167553	TUBB2B/TUBA1B/TUBB2A/TUBB4A/TUBA1C	347733/10376/7280/10382/84790	5
R-HSA-3781865	Diseases of glycosylation	5/409	126/8724	0.710544	0.997955	ENSG00000140470/ENSG00000173546/ENSG00000205592/ENSG00000183196/ENSG00000156218	ADAMTS17/CSPG4/MUC19/CHST6/ADAMTSL3	170691/1464/283463/4166/57188	5
R-HSA-9018519	Estrogen-dependent gene expression	5/409	132/8724	0.748036	0.997955	ENSG00000126457/ENSG00000096384/ENSG00000153922/ENSG00000110092/ENSG00000123908	PRMT1/HSP90AB1/CHD1/CCND1/AGO2	3276/3326/1105/595/27161	5
R-HSA-162599	Late Phase of HIV Life Cycle	5/409	133/8724	0.753922	0.997955	ENSG00000152465/ENSG00000270647/ENSG00000149136/ENSG00000180198/ENSG00000196814	NMT2/TAF15/SSRP1/RCC1/MVB12B	9397/8148/6749/1104/89853	5
R-HSA-6807070	PTEN Regulation	5/409	133/8724	0.753922	0.997955	ENSG00000058056/ENSG00000117020/ENSG00000010803/ENSG00000182979/ENSG00000123908	USP13/AKT3/SCMH1/MTA1/AGO2	8975/10000/22955/9112/27161	5
R-HSA-3858494	Beta-catenin independent WNT signaling	5/409	138/8724	0.781818	0.997955	ENSG00000182621/ENSG00000087258/ENSG00000157240/ENSG00000123908/ENSG00000186469	PLCB1/GNAO1/FZD1/AGO2/GNG2	23236/2775/8321/27161/54331	5
R-HSA-168898	Toll-like Receptor Cascades	5/409	145/8724	0.816697	0.997955	ENSG00000071242/ENSG00000174130/ENSG00000197959/ENSG00000102189/ENSG00000177189	RPS6KA2/TLR6/DNM3/EEA1/RPS6KA3	6196/10333/26052/8411/6197	5
R-HSA-69002	DNA Replication Pre-Initiation	5/409	146/8724	0.821295	0.997955	ENSG00000085840/ENSG00000198056/ENSG00000094804/ENSG00000108424/ENSG00000073111	ORC1/PRIM1/CDC6/KPNB1/MCM2	4998/5557/990/3837/4171	5
R-HSA-9609507	Protein localization	5/409	155/8724	0.85862	0.997955	ENSG00000100347/ENSG00000144381/ENSG00000062485/ENSG00000242110/ENSG00000004864	SAMM50/HSPD1/CS/AMACR/SLC25A13	25813/3329/1431/23600/10165	5
R-HSA-9711123	Cellular response to chemical stress	5/409	196/8724	0.95646	0.997955	ENSG00000117020/ENSG00000128272/ENSG00000163932/ENSG00000138095/ENSG00000186951	AKT3/ATF4/PRKCD/LRPPRC/PPARA	10000/468/5580/10128/5465	5
R-HSA-72163	mRNA Splicing - Major Pathway	5/409	207/8724	0.969072	0.997955	ENSG00000145833/ENSG00000147274/ENSG00000109971/ENSG00000135486/ENSG00000039123	DDX46/RBMX/HSPA8/HNRNPA1/MTREX	9879/27316/3312/3178/23517	5
R-HSA-8878171	Transcriptional regulation by RUNX1	5/409	209/8724	0.970967	0.997955	ENSG00000173473/ENSG00000010803/ENSG00000126457/ENSG00000110092/ENSG00000123908	SMARCC1/SCMH1/PRMT1/CCND1/AGO2	6599/22955/3276/595/27161	5
R-HSA-72172	mRNA Splicing	5/409	215/8724	0.976026	0.997955	ENSG00000145833/ENSG00000147274/ENSG00000109971/ENSG00000135486/ENSG00000039123	DDX46/RBMX/HSPA8/HNRNPA1/MTREX	9879/27316/3312/3178/23517	5
R-HSA-5621480	Dectin-2 family	4/409	16/8724	0.00552596	0.175368	ENSG00000165025/ENSG00000010810/ENSG00000205592/ENSG00000158869	SYK/FYN/MUC19/FCER1G	6850/2534/283463/2207	4
R-HSA-912631	Regulation of signaling by CBL	4/409	19/8724	0.0105301	0.210407	ENSG00000165025/ENSG00000010810/ENSG00000051382/ENSG00000145675	SYK/FYN/PIK3CB/PIK3R1	6850/2534/5291/5295	4
R-HSA-2028269	Signaling by Hippo	4/409	20/8724	0.0126854	0.226844	ENSG00000131697/ENSG00000166025/ENSG00000119139/ENSG00000113645	NPHP4/AMOTL1/TJP2/WWC1	261734/154810/9414/23286	4
R-HSA-1250196	SHC1 events in ERBB2 signaling	4/409	21/8724	0.015103	0.246912	ENSG00000065361/ENSG00000163932/ENSG00000141736/ENSG00000127947	ERBB3/PRKCD/ERBB2/PTPN12	2065/5580/2064/5782	4
R-HSA-112409	RAF-independent MAPK1/3 activation	4/409	22/8724	0.0177924	0.259432	ENSG00000160712/ENSG00000162734/ENSG00000111266/ENSG00000138166	IL6R/PEA15/DUSP16/DUSP5	3570/8682/80824/1847	4
R-HSA-9013508	NOTCH3 Intracellular Domain Regulates Transcription	4/409	23/8724	0.0207614	0.280019	ENSG00000164683/ENSG00000196782/ENSG00000184384/ENSG00000113645	HEY1/MAML3/MAML2/WWC1	23462/55534/84441/23286	4
R-HSA-9664565	Signaling by ERBB2 KD Mutants	4/409	24/8724	0.0240169	0.306139	ENSG00000065361/ENSG00000124181/ENSG00000141736/ENSG00000145675	ERBB3/PLCG1/ERBB2/PIK3R1	2065/5335/2064/5295	4
R-HSA-201556	Signaling by ALK	4/409	26/8724	0.0314076	0.349369	ENSG00000106278/ENSG00000051382/ENSG00000124181/ENSG00000145675	PTPRZ1/PIK3CB/PLCG1/PIK3R1	5803/5291/5335/5295	4
R-HSA-163359	Glucagon signaling in metabolic regulation	4/409	27/8724	0.03555	0.349411	ENSG00000078295/ENSG00000188191/ENSG00000186469/ENSG00000138031	ADCY2/PRKAR1B/GNG2/ADCY3	108/5575/54331/109	4
R-HSA-69205	G1/S-Specific Transcription	4/409	27/8724	0.03555	0.349411	ENSG00000085840/ENSG00000176890/ENSG00000094804/ENSG00000228716	ORC1/TYMS/CDC6/DHFR	4998/7298/990/1719	4
R-HSA-9619665	EGR2 and SOX10-mediated initiation of Schwann cell myelination	4/409	27/8724	0.03555	0.349411	ENSG00000152818/ENSG00000122877/ENSG00000091136/ENSG00000102385	UTRN/EGR2/LAMB1/DRP2	7402/1959/3912/1821	4
R-HSA-8863795	Downregulation of ERBB2 signaling	4/409	28/8724	0.0399931	0.363603	ENSG00000065361/ENSG00000117020/ENSG00000141736/ENSG00000127947	ERBB3/AKT3/ERBB2/PTPN12	2065/10000/2064/5782	4
R-HSA-983695	Antigen activates B Cell Receptor (BCR) leading to generation of second messengers	4/409	29/8724	0.0447377	0.390324	ENSG00000012124/ENSG00000165025/ENSG00000010810/ENSG00000145675	CD22/SYK/FYN/PIK3R1	933/6850/2534/5295	4
R-HSA-2129379	Molecules associated with elastic fibres	4/409	31/8724	0.0551283	0.461112	ENSG00000132205/ENSG00000166147/ENSG00000138829/ENSG00000138080	EMILIN2/FBN1/FBN2/EMILIN1	84034/2200/2201/11117	4
R-HSA-111933	Calmodulin induced events	4/409	32/8724	0.0607703	0.485712	ENSG00000078295/ENSG00000188191/ENSG00000163932/ENSG00000138031	ADCY2/PRKAR1B/PRKCD/ADCY3	108/5575/5580/109	4
R-HSA-111997	CaM pathway	4/409	32/8724	0.0607703	0.485712	ENSG00000078295/ENSG00000188191/ENSG00000163932/ENSG00000138031	ADCY2/PRKAR1B/PRKCD/ADCY3	108/5575/5580/109	4
R-HSA-69190	DNA strand elongation	4/409	32/8724	0.0607703	0.485712	ENSG00000147536/ENSG00000198056/ENSG00000105486/ENSG00000073111	GINS4/PRIM1/LIG1/MCM2	84296/5557/3978/4171	4
R-HSA-68962	Activation of the pre-replicative complex	4/409	33/8724	0.0667058	0.507487	ENSG00000085840/ENSG00000198056/ENSG00000094804/ENSG00000073111	ORC1/PRIM1/CDC6/MCM2	4998/5557/990/4171	4
R-HSA-111996	Ca-dependent events	4/409	34/8724	0.0729307	0.531704	ENSG00000078295/ENSG00000188191/ENSG00000163932/ENSG00000138031	ADCY2/PRKAR1B/PRKCD/ADCY3	108/5575/5580/109	4
R-HSA-451927	Interleukin-2 family signaling	4/409	34/8724	0.0729307	0.531704	ENSG00000033327/ENSG00000165025/ENSG00000051382/ENSG00000145675	GAB2/SYK/PIK3CB/PIK3R1	9846/6850/5291/5295	4
R-HSA-9013424	RHOV GTPase cycle	4/409	35/8724	0.0794398	0.553003	ENSG00000151914/ENSG00000197694/ENSG00000115306/ENSG00000145675	DST/SPTAN1/SPTBN1/PIK3R1	667/6709/6711/5295	4
R-HSA-432040	Vasopressin regulates renal water homeostasis via Aquaporins	4/409	36/8724	0.0862273	0.574316	ENSG00000078295/ENSG00000188191/ENSG00000186469/ENSG00000138031	ADCY2/PRKAR1B/GNG2/ADCY3	108/5575/54331/109	4
R-HSA-9660821	ADORA2B mediated anti-inflammatory cytokines production	4/409	36/8724	0.0862273	0.574316	ENSG00000078295/ENSG00000188191/ENSG00000186469/ENSG00000138031	ADCY2/PRKAR1B/GNG2/ADCY3	108/5575/54331/109	4
R-HSA-977444	GABA B receptor activation	4/409	36/8724	0.0862273	0.574316	ENSG00000078295/ENSG00000184185/ENSG00000186469/ENSG00000138031	ADCY2/KCNJ12/GNG2/ADCY3	108/3768/54331/109	4
R-HSA-991365	Activation of GABAB receptors	4/409	36/8724	0.0862273	0.574316	ENSG00000078295/ENSG00000184185/ENSG00000186469/ENSG00000138031	ADCY2/KCNJ12/GNG2/ADCY3	108/3768/54331/109	4
R-HSA-1566948	Elastic fibre formation	4/409	38/8724	0.100611	0.618159	ENSG00000132205/ENSG00000166147/ENSG00000138829/ENSG00000138080	EMILIN2/FBN1/FBN2/EMILIN1	84034/2200/2201/11117	4
R-HSA-9634597	GPER1 signaling	4/409	39/8724	0.108192	0.618159	ENSG00000078295/ENSG00000188191/ENSG00000186469/ENSG00000138031	ADCY2/PRKAR1B/GNG2/ADCY3	108/5575/54331/109	4
R-HSA-373752	Netrin-1 signaling	4/409	40/8724	0.116022	0.64355	ENSG00000010810/ENSG00000145555/ENSG00000174136/ENSG00000124181	FYN/MYO10/RGMB/PLCG1	2534/4651/285704/5335	4
R-HSA-445717	Aquaporin-mediated transport	4/409	42/8724	0.132392	0.66345	ENSG00000078295/ENSG00000188191/ENSG00000186469/ENSG00000138031	ADCY2/PRKAR1B/GNG2/ADCY3	108/5575/54331/109	4
R-HSA-977443	GABA receptor activation	4/409	46/8724	0.167712	0.712418	ENSG00000078295/ENSG00000184185/ENSG00000186469/ENSG00000138031	ADCY2/KCNJ12/GNG2/ADCY3	108/3768/54331/109	4
R-HSA-9013405	RHOD GTPase cycle	4/409	49/8724	0.196139	0.778067	ENSG00000105974/ENSG00000076706/ENSG00000134909/ENSG00000145675	CAV1/MCAM/ARHGAP32/PIK3R1	857/4162/9743/5295	4
R-HSA-9675135	Diseases of DNA repair	4/409	51/8724	0.215855	0.799484	ENSG00000174371/ENSG00000175643/ENSG00000196584/ENSG00000109674	EXO1/RMI2/XRCC2/NEIL3	9156/116028/7516/55247	4
R-HSA-375165	NCAM signaling for neurite out-growth	4/409	54/8724	0.24636	0.847238	ENSG00000010810/ENSG00000197694/ENSG00000115306/ENSG00000149294	FYN/SPTAN1/SPTBN1/NCAM1	2534/6709/6711/4684	4
R-HSA-9662360	Sensory processing of sound by inner hair cells of the cochlea	4/409	54/8724	0.24636	0.847238	ENSG00000186472/ENSG00000175029/ENSG00000197694/ENSG00000115306	PCLO/CTBP2/SPTAN1/SPTBN1	27445/1488/6709/6711	4
R-HSA-9664407	Parasite infection	4/409	55/8724	0.256735	0.852344	ENSG00000165025/ENSG00000010810/ENSG00000197535/ENSG00000145555	SYK/FYN/MYO5A/MYO10	6850/2534/4644/4651	4
R-HSA-9664417	Leishmania phagocytosis	4/409	55/8724	0.256735	0.852344	ENSG00000165025/ENSG00000010810/ENSG00000197535/ENSG00000145555	SYK/FYN/MYO5A/MYO10	6850/2534/4644/4651	4
R-HSA-9664422	FCGR3A-mediated phagocytosis	4/409	55/8724	0.256735	0.852344	ENSG00000165025/ENSG00000010810/ENSG00000197535/ENSG00000145555	SYK/FYN/MYO5A/MYO10	6850/2534/4644/4651	4
R-HSA-2644602	Signaling by NOTCH1 PEST Domain Mutants in Cancer	4/409	56/8724	0.267196	0.863188	ENSG00000101384/ENSG00000164683/ENSG00000196782/ENSG00000184384	JAG1/HEY1/MAML3/MAML2	182/23462/55534/84441	4
R-HSA-2644603	Signaling by NOTCH1 in Cancer	4/409	56/8724	0.267196	0.863188	ENSG00000101384/ENSG00000164683/ENSG00000196782/ENSG00000184384	JAG1/HEY1/MAML3/MAML2	182/23462/55534/84441	4
R-HSA-2644606	Constitutive Signaling by NOTCH1 PEST Domain Mutants	4/409	56/8724	0.267196	0.863188	ENSG00000101384/ENSG00000164683/ENSG00000196782/ENSG00000184384	JAG1/HEY1/MAML3/MAML2	182/23462/55534/84441	4
R-HSA-2894858	Signaling by NOTCH1 HD+PEST Domain Mutants in Cancer	4/409	56/8724	0.267196	0.863188	ENSG00000101384/ENSG00000164683/ENSG00000196782/ENSG00000184384	JAG1/HEY1/MAML3/MAML2	182/23462/55534/84441	4
R-HSA-2894862	Constitutive Signaling by NOTCH1 HD+PEST Domain Mutants	4/409	56/8724	0.267196	0.863188	ENSG00000101384/ENSG00000164683/ENSG00000196782/ENSG00000184384	JAG1/HEY1/MAML3/MAML2	182/23462/55534/84441	4
R-HSA-4086398	Ca2+ pathway	4/409	57/8724	0.277733	0.86862	ENSG00000182621/ENSG00000087258/ENSG00000123908/ENSG00000186469	PLCB1/GNAO1/AGO2/GNG2	23236/2775/27161/54331	4
R-HSA-9013406	RHOQ GTPase cycle	4/409	57/8724	0.277733	0.86862	ENSG00000079482/ENSG00000105974/ENSG00000134909/ENSG00000145990	OPHN1/CAV1/ARHGAP32/GFOD1	4983/857/9743/54438	4
R-HSA-2029482	Regulation of actin dynamics for phagocytic cup formation	4/409	58/8724	0.288335	0.877275	ENSG00000165025/ENSG00000197535/ENSG00000145555/ENSG00000096384	SYK/MYO5A/MYO10/HSP90AB1	6850/4644/4651/3326	4
R-HSA-72702	Ribosomal scanning and start codon recognition	4/409	58/8724	0.288335	0.877275	ENSG00000063046/ENSG00000107581/ENSG00000100129/ENSG00000100664	EIF4B/EIF3A/EIF3L/EIF5	1975/8661/51386/1983	4
R-HSA-9659379	Sensory processing of sound	4/409	58/8724	0.288335	0.877275	ENSG00000186472/ENSG00000175029/ENSG00000197694/ENSG00000115306	PCLO/CTBP2/SPTAN1/SPTBN1	27445/1488/6709/6711	4
R-HSA-198725	Nuclear Events (kinase and transcription factor activation)	4/409	59/8724	0.298993	0.891641	ENSG00000071242/ENSG00000172201/ENSG00000122877/ENSG00000177189	RPS6KA2/ID4/EGR2/RPS6KA3	6196/3400/1959/6197	4
R-HSA-373080	Class B/2 (Secretin family receptors)	4/409	60/8724	0.309698	0.895612	ENSG00000145040/ENSG00000157240/ENSG00000186469/ENSG00000185920	UCN2/FZD1/GNG2/PTCH1	90226/8321/54331/5727	4
R-HSA-1268020	Mitochondrial protein import	4/409	62/8724	0.331207	0.923442	ENSG00000100347/ENSG00000144381/ENSG00000062485/ENSG00000004864	SAMM50/HSPD1/CS/SLC25A13	25813/3329/1431/10165	4
R-HSA-8873719	RAB geranylgeranylation	4/409	62/8724	0.331207	0.923442	ENSG00000276600/ENSG00000203668/ENSG00000168461/ENSG00000137502	RAB7B/CHML/RAB31/RAB30	338382/1122/11031/27314	4
R-HSA-422356	Regulation of insulin secretion	4/409	63/8724	0.341994	0.945582	ENSG00000170745/ENSG00000188191/ENSG00000182621/ENSG00000186469	KCNS3/PRKAR1B/PLCB1/GNG2	3790/5575/23236/54331	4
R-HSA-380259	Loss of Nlp from mitotic centrosomes	4/409	69/8724	0.406631	0.95595	ENSG00000104833/ENSG00000141577/ENSG00000196230/ENSG00000166037	TUBB4A/CEP131/TUBB/CEP57	10382/22994/203068/9702	4
R-HSA-380284	Loss of proteins required for interphase microtubule organization from the centrosome	4/409	69/8724	0.406631	0.95595	ENSG00000104833/ENSG00000141577/ENSG00000196230/ENSG00000166037	TUBB4A/CEP131/TUBB/CEP57	10382/22994/203068/9702	4
R-HSA-1980143	Signaling by NOTCH1	4/409	72/8724	0.43855	0.95595	ENSG00000101384/ENSG00000164683/ENSG00000196782/ENSG00000184384	JAG1/HEY1/MAML3/MAML2	182/23462/55534/84441	4
R-HSA-8854518	AURKA Activation by TPX2	4/409	72/8724	0.43855	0.95595	ENSG00000104833/ENSG00000141577/ENSG00000196230/ENSG00000166037	TUBB4A/CEP131/TUBB/CEP57	10382/22994/203068/9702	4
R-HSA-1912408	Pre-NOTCH Transcription and Translation	4/409	79/8724	0.510782	0.963891	ENSG00000196782/ENSG00000184384/ENSG00000110092/ENSG00000123908	MAML3/MAML2/CCND1/AGO2	55534/84441/595/27161	4
R-HSA-380270	Recruitment of mitotic centrosome proteins and complexes	4/409	81/8724	0.530654	0.976171	ENSG00000104833/ENSG00000141577/ENSG00000196230/ENSG00000166037	TUBB4A/CEP131/TUBB/CEP57	10382/22994/203068/9702	4
R-HSA-380287	Centrosome maturation	4/409	81/8724	0.530654	0.976171	ENSG00000104833/ENSG00000141577/ENSG00000196230/ENSG00000166037	TUBB4A/CEP131/TUBB/CEP57	10382/22994/203068/9702	4
R-HSA-9013694	Signaling by NOTCH4	4/409	81/8724	0.530654	0.976171	ENSG00000101384/ENSG00000164683/ENSG00000196782/ENSG00000184384	JAG1/HEY1/MAML3/MAML2	182/23462/55534/84441	4
R-HSA-5628897	TP53 Regulates Metabolic Genes	4/409	84/8724	0.559697	0.994686	ENSG00000149212/ENSG00000117020/ENSG00000138095/ENSG00000123908	SESN3/AKT3/LRPPRC/AGO2	143686/10000/10128/27161	4
R-HSA-877300	Interferon gamma signaling	4/409	84/8724	0.559697	0.994686	ENSG00000150244/ENSG00000163932/ENSG00000149294/ENSG00000204632	TRIM48/PRKCD/NCAM1/HLA-G	79097/5580/4684/3135	4
R-HSA-2565942	Regulation of PLK1 Activity at G2/M Transition	4/409	87/8724	0.587744	0.994686	ENSG00000104833/ENSG00000141577/ENSG00000196230/ENSG00000166037	TUBB4A/CEP131/TUBB/CEP57	10382/22994/203068/9702	4
R-HSA-5173105	O-linked glycosylation	4/409	87/8724	0.587744	0.994686	ENSG00000140470/ENSG00000205592/ENSG00000156218/ENSG00000184005	ADAMTS17/MUC19/ADAMTSL3/ST6GALNAC3	170691/283463/57188/256435	4
R-HSA-2682334	EPH-Ephrin signaling	4/409	88/8724	0.596859	0.994686	ENSG00000010810/ENSG00000183317/ENSG00000044524/ENSG00000077264	FYN/EPHA10/EPHA3/PAK3	2534/284656/2042/5063	4
R-HSA-6804756	Regulation of TP53 Activity through Phosphorylation	4/409	89/8724	0.605853	0.994686	ENSG00000174371/ENSG00000175643/ENSG00000270647/ENSG00000149136	EXO1/RMI2/TAF15/SSRP1	9156/116028/8148/6749	4
R-HSA-1592230	Mitochondrial biogenesis	4/409	93/8724	0.640585	0.997955	ENSG00000100347/ENSG00000107815/ENSG00000155846/ENSG00000186951	SAMM50/TWNK/PPARGC1B/PPARA	25813/56652/133522/5465	4
R-HSA-8878159	Transcriptional regulation by RUNX3	4/409	93/8724	0.640585	0.997955	ENSG00000101384/ENSG00000196782/ENSG00000184384/ENSG00000110092	JAG1/MAML3/MAML2/CCND1	182/55534/84441/595	4
R-HSA-1912422	Pre-NOTCH Expression and Processing	4/409	94/8724	0.64895	0.997955	ENSG00000196782/ENSG00000184384/ENSG00000110092/ENSG00000123908	MAML3/MAML2/CCND1/AGO2	55534/84441/595/27161	4
R-HSA-72689	Formation of a pool of free 40S subunits	4/409	100/8724	0.696388	0.997955	ENSG00000107581/ENSG00000100129/ENSG00000122406/ENSG00000147604	EIF3A/EIF3L/RPL5/RPL7	8661/51386/6125/6129	4
R-HSA-9633012	Response of EIF2AK4 (GCN2) to amino acid deficiency	4/409	100/8724	0.696388	0.997955	ENSG00000128272/ENSG00000122406/ENSG00000147604/ENSG00000153879	ATF4/RPL5/RPL7/CEBPG	468/6125/6129/1054	4
R-HSA-202403	TCR signaling	4/409	102/8724	0.711143	0.997955	ENSG00000077264/ENSG00000051382/ENSG00000124181/ENSG00000145675	PAK3/PIK3CB/PLCG1/PIK3R1	5063/5291/5335/5295	4
R-HSA-983705	Signaling by the B Cell Receptor (BCR)	4/409	107/8724	0.745724	0.997955	ENSG00000012124/ENSG00000165025/ENSG00000010810/ENSG00000145675	CD22/SYK/FYN/PIK3R1	933/6850/2534/5295	4
R-HSA-1989781	PPARA activates gene expression	4/409	108/8724	0.752249	0.997955	ENSG00000005471/ENSG00000149485/ENSG00000155846/ENSG00000186951	ABCB4/FADS1/PPARGC1B/PPARA	5244/3992/133522/5465	4
R-HSA-400206	Regulation of lipid metabolism by PPARalpha	4/409	110/8724	0.764911	0.997955	ENSG00000005471/ENSG00000149485/ENSG00000155846/ENSG00000186951	ABCB4/FADS1/PPARGC1B/PPARA	5244/3992/133522/5465	4
R-HSA-8878166	Transcriptional regulation by RUNX2	4/409	111/8724	0.771051	0.997955	ENSG00000164683/ENSG00000117020/ENSG00000155846/ENSG00000110092	HEY1/AKT3/PPARGC1B/CCND1	23462/10000/133522/595	4
R-HSA-927802	Nonsense-Mediated Decay (NMD)	4/409	114/8724	0.788717	0.997955	ENSG00000105771/ENSG00000122406/ENSG00000070366/ENSG00000147604	SMG9/RPL5/SMG6/RPL7	56006/6125/23293/6129	4
R-HSA-975957	Nonsense Mediated Decay (NMD) enhanced by the Exon Junction Complex (EJC)	4/409	114/8724	0.788717	0.997955	ENSG00000105771/ENSG00000122406/ENSG00000070366/ENSG00000147604	SMG9/RPL5/SMG6/RPL7	56006/6125/23293/6129	4
R-HSA-162909	Host Interactions of HIV factors	4/409	123/8724	0.835242	0.997955	ENSG00000010810/ENSG00000005022/ENSG00000108424/ENSG00000180198	FYN/SLC25A5/KPNB1/RCC1	2534/292/3837/1104	4
R-HSA-5693567	HDR through Homologous Recombination (HRR) or Single Strand Annealing (SSA)	4/409	126/8724	0.848723	0.997955	ENSG00000174371/ENSG00000175643/ENSG00000196584/ENSG00000087206	EXO1/RMI2/XRCC2/UIMC1	9156/116028/7516/51720	4
R-HSA-166016	Toll Like Receptor 4 (TLR4) Cascade	4/409	127/8724	0.853005	0.997955	ENSG00000071242/ENSG00000174130/ENSG00000197959/ENSG00000177189	RPS6KA2/TLR6/DNM3/RPS6KA3	6196/10333/26052/6197	4
R-HSA-73886	Chromosome Maintenance	4/409	128/8724	0.857184	0.997955	ENSG00000136982/ENSG00000198056/ENSG00000105486/ENSG00000138092	DSCC1/PRIM1/LIG1/CENPO	79075/5557/3978/79172	4
R-HSA-68867	Assembly of the pre-replicative complex	4/409	129/8724	0.861261	0.997955	ENSG00000085840/ENSG00000094804/ENSG00000108424/ENSG00000073111	ORC1/CDC6/KPNB1/MCM2	4998/990/3837/4171	4
R-HSA-211859	Biological oxidations	4/409	131/8724	0.86912	0.997955	ENSG00000165092/ENSG00000096384/ENSG00000015413/ENSG00000164237	ALDH1A1/HSP90AB1/DPEP1/CMBL	216/3326/1800/134147	4
R-HSA-5693538	Homology Directed Repair	4/409	132/8724	0.872903	0.997955	ENSG00000174371/ENSG00000175643/ENSG00000196584/ENSG00000087206	EXO1/RMI2/XRCC2/UIMC1	9156/116028/7516/51720	4
R-HSA-9678108	SARS-CoV-1 Infection	4/409	134/8724	0.880189	0.997955	ENSG00000135486/ENSG00000184005/ENSG00000108424/ENSG00000105974	HNRNPA1/ST6GALNAC3/KPNB1/CAV1	3178/256435/3837/857	4
R-HSA-73887	Death Receptor Signaling	4/409	144/8724	0.911425	0.997955	ENSG00000102302/ENSG00000120889/ENSG00000118503/ENSG00000035681	FGD1/TNFRSF10B/TNFAIP3/NSMAF	2245/8795/7128/8439	4
R-HSA-168255	Influenza Infection	4/409	154/8724	0.93521	0.997955	ENSG00000065150/ENSG00000108424/ENSG00000122406/ENSG00000147604	IPO5/KPNB1/RPL5/RPL7	3843/3837/6125/6129	4
R-HSA-9711097	Cellular response to starvation	4/409	154/8724	0.93521	0.997955	ENSG00000128272/ENSG00000122406/ENSG00000147604/ENSG00000153879	ATF4/RPL5/RPL7/CEBPG	468/6125/6129/1054	4
R-HSA-9010553	Regulation of expression of SLITs and ROBOs	4/409	167/8724	0.957463	0.997955	ENSG00000122406/ENSG00000135097/ENSG00000185008/ENSG00000147604	RPL5/MSI1/ROBO2/RPL7	6125/4440/6092/6129	4
R-HSA-212165	Epigenetic regulation of gene expression	4/409	173/8724	0.965145	0.997955	ENSG00000138336/ENSG00000182979/ENSG00000187605/ENSG00000137054	TET1/MTA1/TET3/POLR1E	80312/9112/200424/64425	4
R-HSA-2559583	Cellular Senescence	4/409	177/8724	0.969528	0.997955	ENSG00000071242/ENSG00000010803/ENSG00000154310/ENSG00000177189	RPS6KA2/SCMH1/TNIK/RPS6KA3	6196/22955/23043/6197	4
R-HSA-9705683	SARS-CoV-2-host interactions	4/409	180/8724	0.972473	0.997955	ENSG00000117020/ENSG00000105974/ENSG00000096384/ENSG00000204632	AKT3/CAV1/HSP90AB1/HLA-G	10000/857/3326/3135	4
R-HSA-6791226	Major pathway of rRNA processing in the nucleolus and cytosol	4/409	181/8724	0.973394	0.997955	ENSG00000122406/ENSG00000147604/ENSG00000039123/ENSG00000119285	RPL5/RPL7/MTREX/HEATR1	6125/6129/23517/55127	4
R-HSA-8868773	rRNA processing in the nucleus and cytosol	4/409	191/8724	0.981144	0.997955	ENSG00000122406/ENSG00000147604/ENSG00000039123/ENSG00000119285	RPL5/RPL7/MTREX/HEATR1	6125/6129/23517/55127	4
R-HSA-72312	rRNA processing	4/409	201/8724	0.986729	0.997955	ENSG00000122406/ENSG00000147604/ENSG00000039123/ENSG00000119285	RPL5/RPL7/MTREX/HEATR1	6125/6129/23517/55127	4
R-HSA-1358803	Downregulation of ERBB2:ERBB3 signaling	3/409	13/8724	0.020591	0.280019	ENSG00000065361/ENSG00000117020/ENSG00000141736	ERBB3/AKT3/ERBB2	2065/10000/2064	3
R-HSA-3229121	Glycogen storage diseases	3/409	13/8724	0.020591	0.280019	ENSG00000056998/ENSG00000114480/ENSG00000137700	GYG2/GBE1/SLC37A4	8908/2632/2542	3
R-HSA-8941856	RUNX3 regulates NOTCH signaling	3/409	14/8724	0.0253138	0.313949	ENSG00000101384/ENSG00000196782/ENSG00000184384	JAG1/MAML3/MAML2	182/55534/84441	3
R-HSA-1433559	Regulation of KIT signaling	3/409	15/8724	0.0305668	0.348786	ENSG00000111252/ENSG00000010810/ENSG00000049130	SH2B3/FYN/KITLG	10019/2534/4254	3
R-HSA-164378	PKA activation in glucagon signalling	3/409	15/8724	0.0305668	0.348786	ENSG00000078295/ENSG00000188191/ENSG00000138031	ADCY2/PRKAR1B/ADCY3	108/5575/109	3
R-HSA-1963642	PI3K events in ERBB2 signaling	3/409	15/8724	0.0305668	0.348786	ENSG00000065361/ENSG00000141736/ENSG00000145675	ERBB3/ERBB2/PIK3R1	2065/2064/5295	3
R-HSA-9648895	Response of EIF2AK1 (HRI) to heme deficiency	3/409	15/8724	0.0305668	0.348786	ENSG00000106070/ENSG00000128272/ENSG00000153879	GRB10/ATF4/CEBPG	2887/468/1054	3
R-HSA-1660516	Synthesis of PIPs at the early endosome membrane	3/409	16/8724	0.0363455	0.349411	ENSG00000198825/ENSG00000109452/ENSG00000087053	INPP5F/INPP4B/MTMR2	22876/8821/8898	3
R-HSA-399954	Sema3A PAK dependent Axon repulsion	3/409	16/8724	0.0363455	0.349411	ENSG00000010810/ENSG00000096384/ENSG00000077264	FYN/HSP90AB1/PAK3	2534/3326/5063	3
R-HSA-9665348	Signaling by ERBB2 ECD mutants	3/409	16/8724	0.0363455	0.349411	ENSG00000124181/ENSG00000141736/ENSG00000145675	PLCG1/ERBB2/PIK3R1	5335/2064/5295	3
R-HSA-9008059	Interleukin-37 signaling	3/409	17/8724	0.0426418	0.378319	ENSG00000152104/ENSG00000163629/ENSG00000127947	PTPN14/PTPN13/PTPN12	5784/5783/5782	3
R-HSA-163615	PKA activation	3/409	18/8724	0.0494448	0.42342	ENSG00000078295/ENSG00000188191/ENSG00000138031	ADCY2/PRKAR1B/ADCY3	108/5575/109	3
R-HSA-9013695	NOTCH4 Intracellular Domain Regulates Transcription	3/409	19/8724	0.0567413	0.467358	ENSG00000164683/ENSG00000196782/ENSG00000184384	HEY1/MAML3/MAML2	23462/55534/84441	3
R-HSA-9703465	Signaling by FLT3 fusion proteins	3/409	19/8724	0.0567413	0.467358	ENSG00000033327/ENSG00000115306/ENSG00000145675	GAB2/SPTBN1/PIK3R1	9846/6711/5295	3
R-HSA-111931	PKA-mediated phosphorylation of CREB	3/409	20/8724	0.0645159	0.504439	ENSG00000078295/ENSG00000188191/ENSG00000138031	ADCY2/PRKAR1B/ADCY3	108/5575/109	3
R-HSA-912526	Interleukin receptor SHC signaling	3/409	21/8724	0.0727514	0.531704	ENSG00000033327/ENSG00000051382/ENSG00000145675	GAB2/PIK3CB/PIK3R1	9846/5291/5295	3
R-HSA-9665686	Signaling by ERBB2 TMD/JMD mutants	3/409	21/8724	0.0727514	0.531704	ENSG00000065361/ENSG00000124181/ENSG00000141736	ERBB3/PLCG1/ERBB2	2065/5335/2064	3
R-HSA-9006115	Signaling by NTRK2 (TRKB)	3/409	22/8724	0.0814291	0.556089	ENSG00000010810/ENSG00000124181/ENSG00000145675	FYN/PLCG1/PIK3R1	2534/5335/5295	3
R-HSA-9006335	Signaling by Erythropoietin	3/409	22/8724	0.0814291	0.556089	ENSG00000051382/ENSG00000124181/ENSG00000145675	PIK3CB/PLCG1/PIK3R1	5291/5335/5295	3
R-HSA-9013418	RHOBTB2 GTPase cycle	3/409	23/8724	0.0905293	0.585535	ENSG00000147274/ENSG00000146731/ENSG00000096384	RBMX/CCT6A/HSP90AB1	27316/908/3326	3
R-HSA-9709603	Impaired BRCA2 binding to PALB2	3/409	24/8724	0.100031	0.618159	ENSG00000174371/ENSG00000175643/ENSG00000196584	EXO1/RMI2/XRCC2	9156/116028/7516	3
R-HSA-445095	Interaction between L1 and Ankyrins	3/409	25/8724	0.109913	0.618159	ENSG00000151150/ENSG00000197694/ENSG00000115306	ANK3/SPTAN1/SPTBN1	288/6709/6711	3
R-HSA-9701192	Defective homologous recombination repair (HRR) due to BRCA1 loss of function	3/409	25/8724	0.109913	0.618159	ENSG00000174371/ENSG00000175643/ENSG00000196584	EXO1/RMI2/XRCC2	9156/116028/7516	3
R-HSA-9701193	Defective homologous recombination repair (HRR) due to PALB2 loss of function	3/409	25/8724	0.109913	0.618159	ENSG00000174371/ENSG00000175643/ENSG00000196584	EXO1/RMI2/XRCC2	9156/116028/7516	3
R-HSA-9704331	Defective HDR through Homologous Recombination Repair (HRR) due to PALB2 loss of BRCA1 binding function	3/409	25/8724	0.109913	0.618159	ENSG00000174371/ENSG00000175643/ENSG00000196584	EXO1/RMI2/XRCC2	9156/116028/7516	3
R-HSA-9704646	Defective HDR through Homologous Recombination Repair (HRR) due to PALB2 loss of BRCA2/RAD51/RAD51C binding function	3/409	25/8724	0.109913	0.618159	ENSG00000174371/ENSG00000175643/ENSG00000196584	EXO1/RMI2/XRCC2	9156/116028/7516	3
R-HSA-182971	EGFR downregulation	3/409	26/8724	0.120153	0.64355	ENSG00000152894/ENSG00000127947/ENSG00000136158	PTPRK/PTPN12/SPRY2	5796/5782/10253	3
R-HSA-3928663	EPHA-mediated growth cone collapse	3/409	26/8724	0.120153	0.64355	ENSG00000010810/ENSG00000183317/ENSG00000044524	FYN/EPHA10/EPHA3	2534/284656/2042	3
R-HSA-186763	Downstream signal transduction	3/409	27/8724	0.130728	0.66345	ENSG00000051382/ENSG00000124181/ENSG00000145675	PIK3CB/PLCG1/PIK3R1	5291/5335/5295	3
R-HSA-397795	G-protein beta:gamma signalling	3/409	27/8724	0.130728	0.66345	ENSG00000117020/ENSG00000182621/ENSG00000186469	AKT3/PLCB1/GNG2	10000/23236/54331	3
R-HSA-5693554	Resolution of D-loop Structures through Synthesis-Dependent Strand Annealing (SDSA)	3/409	27/8724	0.130728	0.66345	ENSG00000174371/ENSG00000175643/ENSG00000196584	EXO1/RMI2/XRCC2	9156/116028/7516	3
R-HSA-9682385	FLT3 signaling in disease	3/409	27/8724	0.130728	0.66345	ENSG00000033327/ENSG00000115306/ENSG00000145675	GAB2/SPTBN1/PIK3R1	9846/6711/5295	3
R-HSA-451326	Activation of kainate receptors upon glutamate binding	3/409	28/8724	0.141616	0.673145	ENSG00000164418/ENSG00000182621/ENSG00000186469	GRIK2/PLCB1/GNG2	2898/23236/54331	3
R-HSA-4641262	Disassembly of the destruction complex and recruitment of AXIN to the membrane	3/409	28/8724	0.141616	0.673145	ENSG00000105974/ENSG00000157240/ENSG00000134982	CAV1/FZD1/APC	857/8321/324	3
R-HSA-2871796	FCERI mediated MAPK activation	3/409	29/8724	0.152795	0.684782	ENSG00000165025/ENSG00000158869/ENSG00000124181	SYK/FCER1G/PLCG1	6850/2207/5335	3
R-HSA-2871809	FCERI mediated Ca+2 mobilization	3/409	29/8724	0.152795	0.684782	ENSG00000165025/ENSG00000158869/ENSG00000124181	SYK/FCER1G/PLCG1	6850/2207/5335	3
R-HSA-3000157	Laminin interactions	3/409	29/8724	0.152795	0.684782	ENSG00000135424/ENSG00000091136/ENSG00000091409	ITGA7/LAMB1/ITGA6	3679/3912/3655	3
R-HSA-4085001	Sialic acid metabolism	3/409	29/8724	0.152795	0.684782	ENSG00000111728/ENSG00000184005/ENSG00000111726	ST8SIA1/ST6GALNAC3/CMAS	6489/256435/55907	3
R-HSA-5655302	Signaling by FGFR1 in disease	3/409	29/8724	0.152795	0.684782	ENSG00000033327/ENSG00000124181/ENSG00000145675	GAB2/PLCG1/PIK3R1	9846/5335/5295	3
R-HSA-5663084	Diseases of carbohydrate metabolism	3/409	29/8724	0.152795	0.684782	ENSG00000056998/ENSG00000114480/ENSG00000137700	GYG2/GBE1/SLC37A4	8908/2632/2542	3
R-HSA-70263	Gluconeogenesis	3/409	29/8724	0.152795	0.684782	ENSG00000134955/ENSG00000137700/ENSG00000004864	SLC37A2/SLC37A4/SLC25A13	219855/2542/10165	3
R-HSA-499943	Interconversion of nucleotide di- and triphosphates	3/409	30/8724	0.16424	0.712418	ENSG00000167325/ENSG00000176890/ENSG00000140057	RRM1/TYMS/AK7	6240/7298/122481	3
R-HSA-5654741	Signaling by FGFR3	3/409	30/8724	0.16424	0.712418	ENSG00000124181/ENSG00000136158/ENSG00000145675	PLCG1/SPRY2/PIK3R1	5335/10253/5295	3
R-HSA-5654743	Signaling by FGFR4	3/409	30/8724	0.16424	0.712418	ENSG00000124181/ENSG00000136158/ENSG00000145675	PLCG1/SPRY2/PIK3R1	5335/10253/5295	3
R-HSA-1660661	Sphingolipid de novo biosynthesis	3/409	31/8724	0.175931	0.71905	ENSG00000198964/ENSG00000184304/ENSG00000163590	SGMS1/PRKD1/PPM1L	259230/5587/151742	3
R-HSA-186712	Regulation of beta-cell development	3/409	31/8724	0.175931	0.71905	ENSG00000196782/ENSG00000117020/ENSG00000184384	MAML3/AKT3/MAML2	55534/10000/84441	3
R-HSA-194068	Bile acid and bile salt metabolism	3/409	31/8724	0.175931	0.71905	ENSG00000170231/ENSG00000242110/ENSG00000117859	FABP6/AMACR/OSBPL9	2172/23600/114883	3
R-HSA-1980145	Signaling by NOTCH2	3/409	31/8724	0.175931	0.71905	ENSG00000101384/ENSG00000196782/ENSG00000184384	JAG1/MAML3/MAML2	182/55534/84441	3
R-HSA-6814122	Cooperation of PDCL (PhLP1) and TRiC/CCT in G-protein beta folding	3/409	32/8724	0.187844	0.749248	ENSG00000146731/ENSG00000120438/ENSG00000186469	CCT6A/TCP1/GNG2	908/6950/54331	3
R-HSA-174417	Telomere C-strand (Lagging Strand) Synthesis	3/409	33/8724	0.199958	0.7836	ENSG00000136982/ENSG00000198056/ENSG00000105486	DSCC1/PRIM1/LIG1	79075/5557/3978	3
R-HSA-5693568	Resolution of D-loop Structures through Holliday Junction Intermediates	3/409	33/8724	0.199958	0.7836	ENSG00000174371/ENSG00000175643/ENSG00000196584	EXO1/RMI2/XRCC2	9156/116028/7516	3
R-HSA-9013407	RHOH GTPase cycle	3/409	33/8724	0.199958	0.7836	ENSG00000123416/ENSG00000105974/ENSG00000137831	TUBA1B/CAV1/UACA	10376/857/55075	3
R-HSA-381676	Glucagon-like Peptide-1 (GLP1) regulates insulin secretion	3/409	34/8724	0.212251	0.799484	ENSG00000170745/ENSG00000188191/ENSG00000186469	KCNS3/PRKAR1B/GNG2	3790/5575/54331	3
R-HSA-5362517	Signaling by Retinoic Acid	3/409	34/8724	0.212251	0.799484	ENSG00000004799/ENSG00000143171/ENSG00000165092	PDK4/RXRG/ALDH1A1	5166/6258/216	3
R-HSA-5693537	Resolution of D-Loop Structures	3/409	34/8724	0.212251	0.799484	ENSG00000174371/ENSG00000175643/ENSG00000196584	EXO1/RMI2/XRCC2	9156/116028/7516	3
R-HSA-6804757	Regulation of TP53 Degradation	3/409	35/8724	0.224702	0.800175	ENSG00000117020/ENSG00000119487/ENSG00000113328	AKT3/MAPKAP1/CCNG1	10000/79109/900	3
R-HSA-9706574	RHOBTB GTPase Cycle	3/409	35/8724	0.224702	0.800175	ENSG00000147274/ENSG00000146731/ENSG00000096384	RBMX/CCT6A/HSP90AB1	27316/908/3326	3
R-HSA-6806003	Regulation of TP53 Expression and Degradation	3/409	36/8724	0.23729	0.833994	ENSG00000117020/ENSG00000119487/ENSG00000113328	AKT3/MAPKAP1/CCNG1	10000/79109/900	3
R-HSA-176187	Activation of ATR in response to replication stress	3/409	37/8724	0.249997	0.848259	ENSG00000085840/ENSG00000094804/ENSG00000073111	ORC1/CDC6/MCM2	4998/990/4171	3
R-HSA-3769402	Deactivation of the beta-catenin transactivating complex	3/409	37/8724	0.249997	0.848259	ENSG00000178585/ENSG00000110693/ENSG00000134982	CTNNBIP1/SOX6/APC	56998/55553/324	3
R-HSA-390471	Association of TriC/CCT with target proteins during biosynthesis	3/409	37/8724	0.249997	0.848259	ENSG00000146731/ENSG00000137177/ENSG00000120438	CCT6A/KIF13A/TCP1	908/63971/6950	3
R-HSA-5654736	Signaling by FGFR1	3/409	37/8724	0.249997	0.848259	ENSG00000124181/ENSG00000136158/ENSG00000145675	PLCG1/SPRY2/PIK3R1	5335/10253/5295	3
R-HSA-6809371	Formation of the cornified envelope	3/409	38/8724	0.262801	0.863188	ENSG00000140479/ENSG00000096696/ENSG00000046604	PCSK6/DSP/DSG2	5046/1832/1829	3
R-HSA-5693616	Presynaptic phase of homologous DNA pairing and strand exchange	3/409	40/8724	0.288631	0.877275	ENSG00000174371/ENSG00000175643/ENSG00000196584	EXO1/RMI2/XRCC2	9156/116028/7516	3
R-HSA-383280	Nuclear Receptor transcription pathway	3/409	41/8724	0.301621	0.891641	ENSG00000143171/ENSG00000140009/ENSG00000186951	RXRG/ESR2/PPARA	6258/2100/5465	3
R-HSA-74158	RNA Polymerase III Transcription	3/409	41/8724	0.301621	0.891641	ENSG00000008441/ENSG00000104221/ENSG00000168495	NFIX/BRF2/POLR3D	4784/55290/661	3
R-HSA-749476	RNA Polymerase III Abortive And Retractive Initiation	3/409	41/8724	0.301621	0.891641	ENSG00000008441/ENSG00000104221/ENSG00000168495	NFIX/BRF2/POLR3D	4784/55290/661	3
R-HSA-9675136	Diseases of DNA Double-Strand Break Repair	3/409	41/8724	0.301621	0.891641	ENSG00000174371/ENSG00000175643/ENSG00000196584	EXO1/RMI2/XRCC2	9156/116028/7516	3
R-HSA-9701190	Defective homologous recombination repair (HRR) due to BRCA2 loss of function	3/409	41/8724	0.301621	0.891641	ENSG00000174371/ENSG00000175643/ENSG00000196584	EXO1/RMI2/XRCC2	9156/116028/7516	3
R-HSA-5693579	Homologous DNA Pairing and Strand Exchange	3/409	43/8724	0.327668	0.923442	ENSG00000174371/ENSG00000175643/ENSG00000196584	EXO1/RMI2/XRCC2	9156/116028/7516	3
R-HSA-8854214	TBC/RABGAPs	3/409	44/8724	0.340693	0.945008	ENSG00000276600/ENSG00000145979/ENSG00000145979	RAB7B/TBC1D7/TBC1D7-LOC100130357	338382/51256/107080638	3
R-HSA-2122947	NOTCH1 Intracellular Domain Regulates Transcription	3/409	46/8724	0.366677	0.95595	ENSG00000164683/ENSG00000196782/ENSG00000184384	HEY1/MAML3/MAML2	23462/55534/84441	3
R-HSA-6805567	Keratinization	3/409	46/8724	0.366677	0.95595	ENSG00000140479/ENSG00000096696/ENSG00000046604	PCSK6/DSP/DSG2	5046/1832/1829	3
R-HSA-5578775	Ion homeostasis	3/409	48/8724	0.392482	0.95595	ENSG00000058668/ENSG00000183023/ENSG00000163399	ATP2B4/SLC8A1/ATP1A1	493/6546/476	3
R-HSA-1226099	Signaling by FGFR in disease	3/409	49/8724	0.405287	0.95595	ENSG00000033327/ENSG00000124181/ENSG00000145675	GAB2/PLCG1/PIK3R1	9846/5335/5295	3
R-HSA-180786	Extension of Telomeres	3/409	49/8724	0.405287	0.95595	ENSG00000136982/ENSG00000198056/ENSG00000105486	DSCC1/PRIM1/LIG1	79075/5557/3978	3
R-HSA-3928665	EPH-ephrin mediated repulsion of cells	3/409	49/8724	0.405287	0.95595	ENSG00000010810/ENSG00000183317/ENSG00000044524	FYN/EPHA10/EPHA3	2534/284656/2042	3
R-HSA-447115	Interleukin-12 family signaling	3/409	51/8724	0.430647	0.95595	ENSG00000136167/ENSG00000120438/ENSG00000104998	LCP1/TCP1/IL27RA	3936/6950/9466	3
R-HSA-3906995	Diseases associated with O-glycosylation of proteins	3/409	53/8724	0.455608	0.963891	ENSG00000140470/ENSG00000205592/ENSG00000156218	ADAMTS17/MUC19/ADAMTSL3	170691/283463/57188	3
R-HSA-432722	Golgi Associated Vesicle Biogenesis	3/409	54/8724	0.467916	0.963891	ENSG00000109971/ENSG00000130787/ENSG00000089006	HSPA8/HIP1R/SNX5	3312/9026/27131	3
R-HSA-1655829	Regulation of cholesterol biosynthesis by SREBP (SREBF)	3/409	55/8724	0.4801	0.963891	ENSG00000076555/ENSG00000108424/ENSG00000186951	ACACB/KPNB1/PPARA	32/3837/5465	3
R-HSA-2151201	Transcriptional activation of mitochondrial biogenesis	3/409	55/8724	0.4801	0.963891	ENSG00000107815/ENSG00000155846/ENSG00000186951	TWNK/PPARGC1B/PPARA	56652/133522/5465	3
R-HSA-9614085	FOXO-mediated transcription	3/409	55/8724	0.4801	0.963891	ENSG00000116717/ENSG00000117020/ENSG00000105974	GADD45A/AKT3/CAV1	1647/10000/857	3
R-HSA-1650814	Collagen biosynthesis and modifying enzymes	3/409	57/8724	0.504063	0.963891	ENSG00000188517/ENSG00000198756/ENSG00000170275	COL25A1/COLGALT2/CRTAP	84570/23127/10491	3
R-HSA-9694635	Translation of Structural Proteins	3/409	57/8724	0.504063	0.963891	ENSG00000152127/ENSG00000184005/ENSG00000126457	MGAT5/ST6GALNAC3/PRMT1	4249/256435/3276	3
R-HSA-72649	Translation initiation complex formation	3/409	58/8724	0.51583	0.966286	ENSG00000063046/ENSG00000107581/ENSG00000100129	EIF4B/EIF3A/EIF3L	1975/8661/51386	3
R-HSA-174824	Plasma lipoprotein assembly, remodeling, and clearance	3/409	59/8724	0.527446	0.976171	ENSG00000144959/ENSG00000140479/ENSG00000107611	NCEH1/PCSK6/CUBN	57552/5046/8029	3
R-HSA-2980736	Peptide hormone metabolism	3/409	59/8724	0.527446	0.976171	ENSG00000114200/ENSG00000197535/ENSG00000080618	BCHE/MYO5A/CPB2	590/4644/1361	3
R-HSA-446219	Synthesis of substrates in N-glycan biosythesis	3/409	59/8724	0.527446	0.976171	ENSG00000111728/ENSG00000184005/ENSG00000111726	ST8SIA1/ST6GALNAC3/CMAS	6489/256435/55907	3
R-HSA-72662	Activation of the mRNA upon binding of the cap-binding complex and eIFs, and subsequent binding to 43S	3/409	59/8724	0.527446	0.976171	ENSG00000063046/ENSG00000107581/ENSG00000100129	EIF4B/EIF3A/EIF3L	1975/8661/51386	3
R-HSA-6796648	TP53 Regulates Transcription of DNA Repair Genes	3/409	61/8724	0.550207	0.994218	ENSG00000144554/ENSG00000149136/ENSG00000140525	FANCD2/SSRP1/FANCI	2177/6749/55215	3
R-HSA-211945	Phase I - Functionalization of compounds	3/409	62/8724	0.561343	0.994686	ENSG00000165092/ENSG00000096384/ENSG00000164237	ALDH1A1/HSP90AB1/CMBL	216/3326/134147	3
R-HSA-3214858	RMTs methylate histone arginines	3/409	64/8724	0.583106	0.994686	ENSG00000173473/ENSG00000126457/ENSG00000110092	SMARCC1/PRMT1/CCND1	6599/3276/595	3
R-HSA-163125	Post-translational modification: synthesis of GPI-anchored proteins	3/409	65/8724	0.593728	0.994686	ENSG00000185565/ENSG00000197858/ENSG00000124466	LSAMP/GPAA1/LYPD3	4045/8733/27076	3
R-HSA-3000178	ECM proteoglycans	3/409	65/8724	0.593728	0.994686	ENSG00000135424/ENSG00000091136/ENSG00000149294	ITGA7/LAMB1/NCAM1	3679/3912/4684	3
R-HSA-216083	Integrin cell surface interactions	3/409	66/8724	0.604173	0.994686	ENSG00000135424/ENSG00000166147/ENSG00000091409	ITGA7/FBN1/ITGA6	3679/2200/3655	3
R-HSA-9772573	Late SARS-CoV-2 Infection Events	3/409	66/8724	0.604173	0.994686	ENSG00000152127/ENSG00000184005/ENSG00000126457	MGAT5/ST6GALNAC3/PRMT1	4249/256435/3276	3
R-HSA-421270	Cell-cell junction organization	3/409	67/8724	0.61444	0.994686	ENSG00000171217/ENSG00000123908/ENSG00000013297	CLDN20/AGO2/CLDN11	49861/27161/5010	3
R-HSA-5685942	HDR through Homologous Recombination (HRR)	3/409	67/8724	0.61444	0.994686	ENSG00000174371/ENSG00000175643/ENSG00000196584	EXO1/RMI2/XRCC2	9156/116028/7516	3
R-HSA-9824439	Bacterial Infection Pathways	3/409	67/8724	0.61444	0.994686	ENSG00000111266/ENSG00000108424/ENSG00000096384	DUSP16/KPNB1/HSP90AB1	80824/3837/3326	3
R-HSA-68949	Orc1 removal from chromatin	3/409	68/8724	0.624526	0.997955	ENSG00000085840/ENSG00000094804/ENSG00000073111	ORC1/CDC6/MCM2	4998/990/4171	3
R-HSA-70171	Glycolysis	3/409	68/8724	0.624526	0.997955	ENSG00000165434/ENSG00000156510/ENSG00000159399	PGM2L1/HKDC1/HK2	283209/80201/3099	3
R-HSA-4551638	SUMOylation of chromatin organization proteins	3/409	69/8724	0.63443	0.997955	ENSG00000010803/ENSG00000182568/ENSG00000094916	SCMH1/SATB1/CBX5	22955/6304/23468	3
R-HSA-199992	trans-Golgi Network Vesicle Budding	3/409	70/8724	0.644152	0.997955	ENSG00000109971/ENSG00000130787/ENSG00000089006	HSPA8/HIP1R/SNX5	3312/9026/27131	3
R-HSA-418346	Platelet homeostasis	3/409	71/8724	0.65369	0.997955	ENSG00000058668/ENSG00000183023/ENSG00000186469	ATP2B4/SLC8A1/GNG2	493/6546/54331	3
R-HSA-446193	Biosynthesis of the N-glycan precursor (dolichol lipid-linked oligosaccharide, LLO) and transfer to a nascent protein	3/409	74/8724	0.681199	0.997955	ENSG00000111728/ENSG00000184005/ENSG00000111726	ST8SIA1/ST6GALNAC3/CMAS	6489/256435/55907	3
R-HSA-1296071	Potassium Channels	3/409	75/8724	0.69	0.997955	ENSG00000170745/ENSG00000184185/ENSG00000186469	KCNS3/KCNJ12/GNG2	3790/3768/54331	3
R-HSA-2672351	Stimuli-sensing channels	3/409	82/8724	0.746532	0.997955	ENSG00000141540/ENSG00000055732/ENSG00000144406	TTYH2/MCOLN3/UNC80	94015/55283/285175	3
R-HSA-73884	Base Excision Repair	3/409	82/8724	0.746532	0.997955	ENSG00000105486/ENSG00000100823/ENSG00000109674	LIG1/APEX1/NEIL3	3978/328/55247	3
R-HSA-5368286	Mitochondrial translation initiation	3/409	87/8724	0.781652	0.997955	ENSG00000185414/ENSG00000132676/ENSG00000116221	MRPL30/DAP3/MRPL37	51263/7818/51253	3
R-HSA-5389840	Mitochondrial translation elongation	3/409	87/8724	0.781652	0.997955	ENSG00000185414/ENSG00000132676/ENSG00000116221	MRPL30/DAP3/MRPL37	51263/7818/51253	3
R-HSA-5419276	Mitochondrial translation termination	3/409	87/8724	0.781652	0.997955	ENSG00000185414/ENSG00000132676/ENSG00000116221	MRPL30/DAP3/MRPL37	51263/7818/51253	3
R-HSA-69052	Switching of origins to a post-replicative state	3/409	88/8724	0.788174	0.997955	ENSG00000085840/ENSG00000094804/ENSG00000073111	ORC1/CDC6/MCM2	4998/990/4171	3
R-HSA-3371556	Cellular response to heat stress	3/409	89/8724	0.794534	0.997955	ENSG00000109971/ENSG00000096384/ENSG00000107262	HSPA8/HSP90AB1/BAG1	3312/3326/573	3
R-HSA-69473	G2/M DNA damage checkpoint	3/409	90/8724	0.800734	0.997955	ENSG00000174371/ENSG00000175643/ENSG00000087206	EXO1/RMI2/UIMC1	9156/116028/51720	3
R-HSA-9692914	SARS-CoV-1-host interactions	3/409	90/8724	0.800734	0.997955	ENSG00000135486/ENSG00000108424/ENSG00000105974	HNRNPA1/KPNB1/CAV1	3178/3837/857	3
R-HSA-9816359	Maternal to zygotic transition (MZT)	3/409	90/8724	0.800734	0.997955	ENSG00000063046/ENSG00000187605/ENSG00000123908	EIF4B/TET3/AGO2	1975/200424/27161	3
R-HSA-5693607	Processing of DNA double-strand break ends	3/409	92/8724	0.812665	0.997955	ENSG00000174371/ENSG00000175643/ENSG00000087206	EXO1/RMI2/UIMC1	9156/116028/51720	3
R-HSA-5368287	Mitochondrial translation	3/409	93/8724	0.818401	0.997955	ENSG00000185414/ENSG00000132676/ENSG00000116221	MRPL30/DAP3/MRPL37	51263/7818/51253	3
R-HSA-382556	ABC-family proteins mediated transport	3/409	94/8724	0.823988	0.997955	ENSG00000005471/ENSG00000004846/ENSG00000131269	ABCB4/ABCB5/ABCB7	5244/340273/22	3
R-HSA-157579	Telomere Maintenance	3/409	101/8724	0.859122	0.997955	ENSG00000136982/ENSG00000198056/ENSG00000105486	DSCC1/PRIM1/LIG1	79075/5557/3978	3
R-HSA-168138	Toll Like Receptor 9 (TLR9) Cascade	3/409	101/8724	0.859122	0.997955	ENSG00000071242/ENSG00000102189/ENSG00000177189	RPS6KA2/EEA1/RPS6KA3	6196/8411/6197	3
R-HSA-166058	MyD88:MAL(TIRAP) cascade initiated on plasma membrane	3/409	102/8724	0.863606	0.997955	ENSG00000071242/ENSG00000174130/ENSG00000177189	RPS6KA2/TLR6/RPS6KA3	6196/10333/6197	3
R-HSA-168179	Toll Like Receptor TLR1:TLR2 Cascade	3/409	102/8724	0.863606	0.997955	ENSG00000071242/ENSG00000174130/ENSG00000177189	RPS6KA2/TLR6/RPS6KA3	6196/10333/6197	3
R-HSA-168188	Toll Like Receptor TLR6:TLR2 Cascade	3/409	102/8724	0.863606	0.997955	ENSG00000071242/ENSG00000174130/ENSG00000177189	RPS6KA2/TLR6/RPS6KA3	6196/10333/6197	3
R-HSA-181438	Toll Like Receptor 2 (TLR2) Cascade	3/409	102/8724	0.863606	0.997955	ENSG00000071242/ENSG00000174130/ENSG00000177189	RPS6KA2/TLR6/RPS6KA3	6196/10333/6197	3
R-HSA-9006936	Signaling by TGFB family members	3/409	113/8724	0.905218	0.997955	ENSG00000166147/ENSG00000157077/ENSG00000135409	FBN1/ZFYVE9/AMHR2	2200/9372/269	3
R-HSA-1630316	Glycosaminoglycan metabolism	3/409	116/8724	0.914381	0.997955	ENSG00000173546/ENSG00000002587/ENSG00000183196	CSPG4/HS3ST1/CHST6	1464/9957/4166	3
R-HSA-2408522	Selenoamino acid metabolism	3/409	116/8724	0.914381	0.997955	ENSG00000122406/ENSG00000196305/ENSG00000147604	RPL5/IARS1/RPL7	6125/3376/6129	3
R-HSA-9755511	KEAP1-NFE2L2 pathway	3/409	119/8724	0.922733	0.997955	ENSG00000117020/ENSG00000128272/ENSG00000163932	AKT3/ATF4/PRKCD	10000/468/5580	3
R-HSA-446652	Interleukin-1 family signaling	3/409	126/8724	0.939404	0.997955	ENSG00000152104/ENSG00000163629/ENSG00000127947	PTPN14/PTPN13/PTPN12	5784/5783/5782	3
R-HSA-168273	Influenza Viral RNA Transcription and Replication	3/409	134/8724	0.954357	0.997955	ENSG00000065150/ENSG00000122406/ENSG00000147604	IPO5/RPL5/RPL7	3843/6125/6129	3
R-HSA-1428517	The citric acid (TCA) cycle and respiratory electron transport	3/409	175/8724	0.99011	0.997955	ENSG00000004799/ENSG00000062485/ENSG00000138095	PDK4/CS/LRPPRC	5166/1431/10128	3
R-HSA-5689880	Ub-specific processing proteases	3/409	182/8724	0.992464	0.997955	ENSG00000058056/ENSG00000140153/ENSG00000115464	USP13/WDR20/USP34	8975/91833/9736	3
R-HSA-2197563	NOTCH2 intracellular domain regulates transcription	2/409	2024-10-01	0.0769073	0.54594	ENSG00000196782/ENSG00000184384	MAML3/MAML2	55534/84441	2
R-HSA-390450	Folding of actin by CCT/TriC	2/409	2024-10-01	0.0769073	0.54594	ENSG00000146731/ENSG00000120438	CCT6A/TCP1	908/6950	2
R-HSA-75205	Dissolution of Fibrin Clot	2/409	2024-10-01	0.0769073	0.54594	ENSG00000104368/ENSG00000135919	PLAT/SERPINE2	5327/5270	2
R-HSA-9027276	Erythropoietin activates Phosphoinositide-3-kinase (PI3K)	2/409	2024-10-01	0.0769073	0.54594	ENSG00000051382/ENSG00000145675	PIK3CB/PIK3R1	5291/5295	2
R-HSA-425561	Sodium/Calcium exchangers	2/409	2024-11-01	0.0911676	0.585535	ENSG00000183023/ENSG00000188467	SLC8A1/SLC24A5	6546/283652	2
R-HSA-5655291	Signaling by FGFR4 in disease	2/409	2024-11-01	0.0911676	0.585535	ENSG00000124181/ENSG00000145675	PLCG1/PIK3R1	5335/5295	2
R-HSA-75892	Platelet Adhesion to exposed collagen	2/409	2024-11-01	0.0911676	0.585535	ENSG00000010810/ENSG00000158869	FYN/FCER1G	2534/2207	2
R-HSA-83936	Transport of nucleosides and free purine and pyrimidine bases across the plasma membrane	2/409	2024-11-01	0.0911676	0.585535	ENSG00000005022/ENSG00000112759	SLC25A5/SLC29A1	292/2030	2
R-HSA-9634285	Constitutive Signaling by Overexpressed ERBB2	2/409	2024-11-01	0.0911676	0.585535	ENSG00000141736/ENSG00000127947	ERBB2/PTPN12	2064/5782	2
R-HSA-140875	Common Pathway of Fibrin Clot Formation	2/409	2024-12-01	0.106121	0.618159	ENSG00000135919/ENSG00000188488	SERPINE2/SERPINA5	5270/5104	2
R-HSA-170670	Adenylate cyclase inhibitory pathway	2/409	2024-12-01	0.106121	0.618159	ENSG00000078295/ENSG00000138031	ADCY2/ADCY3	108/109	2
R-HSA-176974	Unwinding of DNA	2/409	2024-12-01	0.106121	0.618159	ENSG00000147536/ENSG00000073111	GINS4/MCM2	84296/4171	2
R-HSA-203615	eNOS activation	2/409	2024-12-01	0.106121	0.618159	ENSG00000105974/ENSG00000161544	CAV1/CYGB	857/114757	2
R-HSA-3322077	Glycogen synthesis	2/409	2024-12-01	0.106121	0.618159	ENSG00000056998/ENSG00000114480	GYG2/GBE1	8908/2632	2
R-HSA-5655332	Signaling by FGFR3 in disease	2/409	2024-12-01	0.106121	0.618159	ENSG00000124181/ENSG00000145675	PLCG1/PIK3R1	5335/5295	2
R-HSA-8847993	ERBB2 Activates PTK6 Signaling	2/409	2024-12-01	0.106121	0.618159	ENSG00000065361/ENSG00000141736	ERBB3/ERBB2	2065/2064	2
R-HSA-9673767	Signaling by PDGFRA transmembrane, juxtamembrane and kinase domain mutants	2/409	2024-12-01	0.106121	0.618159	ENSG00000051382/ENSG00000145675	PIK3CB/PIK3R1	5291/5295	2
R-HSA-9673770	Signaling by PDGFRA extracellular domain mutants	2/409	2024-12-01	0.106121	0.618159	ENSG00000051382/ENSG00000145675	PIK3CB/PIK3R1	5291/5295	2
R-HSA-9755779	SARS-CoV-2 targets host intracellular signalling and regulatory pathways	2/409	2024-12-01	0.106121	0.618159	ENSG00000117020/ENSG00000105974	AKT3/CAV1	10000/857	2
R-HSA-9768759	Regulation of NPAS4 gene expression	2/409	2024-12-01	0.106121	0.618159	ENSG00000115041/ENSG00000123908	KCNIP3/AGO2	30818/27161	2
R-HSA-140342	Apoptosis induced DNA fragmentation	2/409	13/8724	0.121672	0.64355	ENSG00000108424/ENSG00000160049	KPNB1/DFFA	3837/1676	2
R-HSA-1855183	Synthesis of IP2, IP, and Ins in the cytosol	2/409	13/8724	0.121672	0.64355	ENSG00000159082/ENSG00000109452	SYNJ1/INPP4B	8867/8821	2
R-HSA-210744	Regulation of gene expression in late stage (branching morphogenesis) pancreatic bud precursor cells	2/409	13/8724	0.121672	0.64355	ENSG00000196782/ENSG00000184384	MAML3/MAML2	55534/84441	2
R-HSA-210993	Tie2 Signaling	2/409	13/8724	0.121672	0.64355	ENSG00000051382/ENSG00000145675	PIK3CB/PIK3R1	5291/5295	2
R-HSA-2564830	Cytosolic iron-sulfur cluster assembly	2/409	13/8724	0.121672	0.64355	ENSG00000155229/ENSG00000131269	MMS19/ABCB7	64210/22	2
R-HSA-418359	Reduction of cytosolic Ca++ levels	2/409	13/8724	0.121672	0.64355	ENSG00000058668/ENSG00000183023	ATP2B4/SLC8A1	493/6546	2
R-HSA-9706369	Negative regulation of FLT3	2/409	13/8724	0.121672	0.64355	ENSG00000120833/ENSG00000111252	SOCS2/SH2B3	8835/10019	2
R-HSA-174490	Membrane binding and targetting of GAG proteins	2/409	14/8724	0.137732	0.66345	ENSG00000152465/ENSG00000196814	NMT2/MVB12B	9397/89853	2
R-HSA-174495	Synthesis And Processing Of GAG, GAGPOL Polyproteins	2/409	14/8724	0.137732	0.66345	ENSG00000152465/ENSG00000196814	NMT2/MVB12B	9397/89853	2
R-HSA-180292	GAB1 signalosome	2/409	14/8724	0.137732	0.66345	ENSG00000145675/ENSG00000089159	PIK3R1/PXN	5295/5829	2
R-HSA-3371568	Attenuation phase	2/409	14/8724	0.137732	0.66345	ENSG00000109971/ENSG00000096384	HSPA8/HSP90AB1	3312/3326	2
R-HSA-399955	SEMA3A-Plexin repulsion signaling by inhibiting Integrin adhesion	2/409	14/8724	0.137732	0.66345	ENSG00000010810/ENSG00000006607	FYN/FARP2	2534/9855	2
R-HSA-5358565	Mismatch repair (MMR) directed by MSH2:MSH6 (MutSalpha)	2/409	14/8724	0.137732	0.66345	ENSG00000174371/ENSG00000105486	EXO1/LIG1	9156/3978	2
R-HSA-5358606	Mismatch repair (MMR) directed by MSH2:MSH3 (MutSbeta)	2/409	14/8724	0.137732	0.66345	ENSG00000174371/ENSG00000105486	EXO1/LIG1	9156/3978	2
R-HSA-6785631	ERBB2 Regulates Cell Motility	2/409	14/8724	0.137732	0.66345	ENSG00000065361/ENSG00000141736	ERBB3/ERBB2	2065/2064	2
R-HSA-5358508	Mismatch Repair	2/409	15/8724	0.154219	0.684782	ENSG00000174371/ENSG00000105486	EXO1/LIG1	9156/3978	2
R-HSA-5637810	Constitutive Signaling by EGFRvIII	2/409	15/8724	0.154219	0.684782	ENSG00000124181/ENSG00000145675	PLCG1/PIK3R1	5335/5295	2
R-HSA-5637812	Signaling by EGFRvIII in Cancer	2/409	15/8724	0.154219	0.684782	ENSG00000124181/ENSG00000145675	PLCG1/PIK3R1	5335/5295	2
R-HSA-5654708	Downstream signaling of activated FGFR3	2/409	15/8724	0.154219	0.684782	ENSG00000124181/ENSG00000145675	PLCG1/PIK3R1	5335/5295	2
R-HSA-69183	Processive synthesis on the lagging strand	2/409	15/8724	0.154219	0.684782	ENSG00000198056/ENSG00000105486	PRIM1/LIG1	5557/3978	2
R-HSA-9703648	Signaling by FLT3 ITD and TKD mutants	2/409	15/8724	0.154219	0.684782	ENSG00000033327/ENSG00000145675	GAB2/PIK3R1	9846/5295	2
R-HSA-140837	Intrinsic Pathway of Fibrin Clot Formation	2/409	16/8724	0.171058	0.712418	ENSG00000135919/ENSG00000188488	SERPINE2/SERPINA5	5270/5104	2
R-HSA-175474	Assembly Of The HIV Virion	2/409	16/8724	0.171058	0.712418	ENSG00000152465/ENSG00000196814	NMT2/MVB12B	9397/89853	2
R-HSA-196757	Metabolism of folate and pterines	2/409	16/8724	0.171058	0.712418	ENSG00000228716/ENSG00000100714	DHFR/MTHFD1	1719/4522	2
R-HSA-202131	Metabolism of nitric oxide: NOS3 activation and regulation	2/409	16/8724	0.171058	0.712418	ENSG00000105974/ENSG00000161544	CAV1/CYGB	857/114757	2
R-HSA-399956	CRMPs in Sema3A signaling	2/409	16/8724	0.171058	0.712418	ENSG00000010810/ENSG00000113657	FYN/DPYSL3	2534/1809	2
R-HSA-5654696	Downstream signaling of activated FGFR2	2/409	16/8724	0.171058	0.712418	ENSG00000124181/ENSG00000145675	PLCG1/PIK3R1	5335/5295	2
R-HSA-5654716	Downstream signaling of activated FGFR4	2/409	16/8724	0.171058	0.712418	ENSG00000124181/ENSG00000145675	PLCG1/PIK3R1	5335/5295	2
R-HSA-881907	Gastrin-CREB signalling pathway via PKC and MAPK	2/409	16/8724	0.171058	0.712418	ENSG00000071242/ENSG00000177189	RPS6KA2/RPS6KA3	6196/6197	2
R-HSA-9034015	Signaling by NTRK3 (TRKC)	2/409	16/8724	0.171058	0.712418	ENSG00000124181/ENSG00000145675	PLCG1/PIK3R1	5335/5295	2
R-HSA-9617828	FOXO-mediated transcription of cell cycle genes	2/409	16/8724	0.171058	0.712418	ENSG00000116717/ENSG00000105974	GADD45A/CAV1	1647/857	2
R-HSA-1482788	Acyl chain remodelling of PC	2/409	17/8724	0.18818	0.749248	ENSG00000143797/ENSG00000087253	MBOAT2/LPCAT2	129642/54947	2
R-HSA-418217	G beta:gamma signalling through PLC beta	2/409	17/8724	0.18818	0.749248	ENSG00000182621/ENSG00000186469	PLCB1/GNG2	23236/54331	2
R-HSA-446353	Cell-extracellular matrix interactions	2/409	17/8724	0.18818	0.749248	ENSG00000188677/ENSG00000089159	PARVB/PXN	29780/5829	2
R-HSA-500657	Presynaptic function of Kainate receptors	2/409	17/8724	0.18818	0.749248	ENSG00000182621/ENSG00000186469	PLCB1/GNG2	23236/54331	2
R-HSA-5621575	CD209 (DC-SIGN) signaling	2/409	17/8724	0.18818	0.749248	ENSG00000010810/ENSG00000077264	FYN/PAK3	2534/5063	2
R-HSA-8934593	Regulation of RUNX1 Expression and Activity	2/409	17/8724	0.18818	0.749248	ENSG00000110092/ENSG00000123908	CCND1/AGO2	595/27161	2
R-HSA-1839117	Signaling by cytosolic FGFR1 fusion mutants	2/409	18/8724	0.205522	0.791993	ENSG00000033327/ENSG00000145675	GAB2/PIK3R1	9846/5295	2
R-HSA-416700	Other semaphorin interactions	2/409	18/8724	0.205522	0.791993	ENSG00000198753/ENSG00000137872	PLXNB3/SEMA6D	5365/80031	2
R-HSA-5654687	Downstream signaling of activated FGFR1	2/409	18/8724	0.205522	0.791993	ENSG00000124181/ENSG00000145675	PLCG1/PIK3R1	5335/5295	2
R-HSA-6804114	TP53 Regulates Transcription of Genes Involved in G2 Cell Cycle Arrest	2/409	18/8724	0.205522	0.791993	ENSG00000116717/ENSG00000126457	GADD45A/PRMT1	1647/3276	2
R-HSA-1236382	Constitutive Signaling by Ligand-Responsive EGFR Cancer Variants	2/409	19/8724	0.223026	0.799484	ENSG00000124181/ENSG00000145675	PLCG1/PIK3R1	5335/5295	2
R-HSA-163560	Triglyceride catabolism	2/409	19/8724	0.223026	0.799484	ENSG00000170231/ENSG00000105974	FABP6/CAV1	2172/857	2
R-HSA-389513	CTLA4 inhibitory signaling	2/409	19/8724	0.223026	0.799484	ENSG00000010810/ENSG00000117020	FYN/AKT3	2534/10000	2
R-HSA-3928664	Ephrin signaling	2/409	19/8724	0.223026	0.799484	ENSG00000010810/ENSG00000077264	FYN/PAK3	2534/5063	2
R-HSA-420029	Tight junction interactions	2/409	19/8724	0.223026	0.799484	ENSG00000171217/ENSG00000013297	CLDN20/CLDN11	49861/5010	2
R-HSA-5637815	Signaling by Ligand-Responsive EGFR Variants in Cancer	2/409	19/8724	0.223026	0.799484	ENSG00000124181/ENSG00000145675	PLCG1/PIK3R1	5335/5295	2
R-HSA-8978934	Metabolism of cofactors	2/409	19/8724	0.223026	0.799484	ENSG00000228716/ENSG00000148459	DHFR/PDSS1	1719/23590	2
R-HSA-9613829	Chaperone Mediated Autophagy	2/409	19/8724	0.223026	0.799484	ENSG00000109971/ENSG00000096384	HSPA8/HSP90AB1	3312/3326	2
R-HSA-9660826	Purinergic signaling in leishmaniasis infection	2/409	19/8724	0.223026	0.799484	ENSG00000138185/ENSG00000096384	ENTPD1/HSP90AB1	953/3326	2
R-HSA-9664424	Cell recruitment (pro-inflammatory response)	2/409	19/8724	0.223026	0.799484	ENSG00000138185/ENSG00000096384	ENTPD1/HSP90AB1	953/3326	2
R-HSA-9669938	Signaling by KIT in disease	2/409	19/8724	0.223026	0.799484	ENSG00000010810/ENSG00000145675	FYN/PIK3R1	2534/5295	2
R-HSA-9670439	Signaling by phosphorylated juxtamembrane, extracellular and kinase domain KIT mutants	2/409	19/8724	0.223026	0.799484	ENSG00000010810/ENSG00000145675	FYN/PIK3R1	2534/5295	2
R-HSA-977068	Termination of O-glycan biosynthesis	2/409	19/8724	0.223026	0.799484	ENSG00000205592/ENSG00000184005	MUC19/ST6GALNAC3	283463/256435	2
R-HSA-425410	Metal ion SLC transporters	2/409	20/8724	0.240638	0.837575	ENSG00000136868/ENSG00000138821	SLC31A1/SLC39A8	1317/64116	2
R-HSA-69186	Lagging Strand Synthesis	2/409	20/8724	0.240638	0.837575	ENSG00000198056/ENSG00000105486	PRIM1/LIG1	5557/3978	2
R-HSA-9671555	Signaling by PDGFR in disease	2/409	20/8724	0.240638	0.837575	ENSG00000051382/ENSG00000145675	PIK3CB/PIK3R1	5291/5295	2
R-HSA-392451	G beta:gamma signalling through PI3Kgamma	2/409	21/8724	0.25831	0.852344	ENSG00000117020/ENSG00000186469	AKT3/GNG2	10000/54331	2
R-HSA-5218921	VEGFR2 mediated cell proliferation	2/409	21/8724	0.25831	0.852344	ENSG00000163932/ENSG00000124181	PRKCD/PLCG1	5580/5335	2
R-HSA-5651801	PCNA-Dependent Long Patch Base Excision Repair	2/409	21/8724	0.25831	0.852344	ENSG00000105486/ENSG00000100823	LIG1/APEX1	3978/328	2
R-HSA-6783589	Interleukin-6 family signaling	2/409	21/8724	0.25831	0.852344	ENSG00000160712/ENSG00000242689	IL6R/CNTF	3570/1270	2
R-HSA-9634638	Estrogen-dependent nuclear events downstream of ESR-membrane signaling	2/409	21/8724	0.25831	0.852344	ENSG00000117020/ENSG00000110092	AKT3/CCND1	10000/595	2
R-HSA-113510	E2F mediated regulation of DNA replication	2/409	22/8724	0.275998	0.868227	ENSG00000085840/ENSG00000198056	ORC1/PRIM1	4998/5557	2
R-HSA-140877	Formation of Fibrin Clot (Clotting Cascade)	2/409	22/8724	0.275998	0.868227	ENSG00000135919/ENSG00000188488	SERPINE2/SERPINA5	5270/5104	2
R-HSA-1643713	Signaling by EGFR in Cancer	2/409	22/8724	0.275998	0.868227	ENSG00000124181/ENSG00000145675	PLCG1/PIK3R1	5335/5295	2
R-HSA-1839124	FGFR1 mutant receptor activation	2/409	22/8724	0.275998	0.868227	ENSG00000033327/ENSG00000145675	GAB2/PIK3R1	9846/5295	2
R-HSA-198753	ERK/MAPK targets	2/409	22/8724	0.275998	0.868227	ENSG00000071242/ENSG00000177189	RPS6KA2/RPS6KA3	6196/6197	2
R-HSA-210991	Basigin interactions	2/409	22/8724	0.275998	0.868227	ENSG00000105974/ENSG00000091409	CAV1/ITGA6	857/3655	2
R-HSA-9637690	Response of Mtb to phagocytosis	2/409	22/8724	0.275998	0.868227	ENSG00000111266/ENSG00000108424	DUSP16/KPNB1	80824/3837	2
R-HSA-9820841	M-decay: degradation of maternal mRNAs by maternally stored factors	2/409	22/8724	0.275998	0.868227	ENSG00000063046/ENSG00000123908	EIF4B/AGO2	1975/27161	2
R-HSA-202433	Generation of second messenger molecules	2/409	23/8724	0.293662	0.885087	ENSG00000077264/ENSG00000124181	PAK3/PLCG1	5063/5335	2
R-HSA-73980	RNA Polymerase III Transcription Termination	2/409	23/8724	0.293662	0.885087	ENSG00000008441/ENSG00000168495	NFIX/POLR3D	4784/661	2
R-HSA-1296041	Activation of G protein gated Potassium channels	2/409	24/8724	0.311265	0.895612	ENSG00000184185/ENSG00000186469	KCNJ12/GNG2	3768/54331	2
R-HSA-1296059	G protein gated Potassium channels	2/409	24/8724	0.311265	0.895612	ENSG00000184185/ENSG00000186469	KCNJ12/GNG2	3768/54331	2
R-HSA-192105	Synthesis of bile acids and bile salts	2/409	24/8724	0.311265	0.895612	ENSG00000242110/ENSG00000117859	AMACR/OSBPL9	23600/114883	2
R-HSA-3371571	HSF1-dependent transactivation	2/409	24/8724	0.311265	0.895612	ENSG00000109971/ENSG00000096384	HSPA8/HSP90AB1	3312/3326	2
R-HSA-352230	Amino acid transport across the plasma membrane	2/409	24/8724	0.311265	0.895612	ENSG00000115902/ENSG00000112394	SLC1A4/SLC16A10	6509/117247	2
R-HSA-379716	Cytosolic tRNA aminoacylation	2/409	24/8724	0.311265	0.895612	ENSG00000196305/ENSG00000106105	IARS1/GARS1	3376/2617	2
R-HSA-8982491	Glycogen metabolism	2/409	24/8724	0.311265	0.895612	ENSG00000056998/ENSG00000114480	GYG2/GBE1	8908/2632	2
R-HSA-997272	Inhibition of voltage gated Ca2+ channels via Gbeta/gamma subunits	2/409	24/8724	0.311265	0.895612	ENSG00000184185/ENSG00000186469	KCNJ12/GNG2	3768/54331	2
R-HSA-174411	Polymerase switching on the C-strand of the telomere	2/409	25/8724	0.328773	0.923442	ENSG00000136982/ENSG00000198056	DSCC1/PRIM1	79075/5557	2
R-HSA-5674400	Constitutive Signaling by AKT1 E17K in Cancer	2/409	25/8724	0.328773	0.923442	ENSG00000117020/ENSG00000119487	AKT3/MAPKAP1	10000/79109	2
R-HSA-9635486	Infection with Mycobacterium tuberculosis	2/409	25/8724	0.328773	0.923442	ENSG00000111266/ENSG00000108424	DUSP16/KPNB1	80824/3837	2
R-HSA-110373	Resolution of AP sites via the multiple-nucleotide patch replacement pathway	2/409	26/8724	0.346158	0.945582	ENSG00000105486/ENSG00000100823	LIG1/APEX1	3978/328	2
R-HSA-1296065	Inwardly rectifying K+ channels	2/409	26/8724	0.346158	0.945582	ENSG00000184185/ENSG00000186469	KCNJ12/GNG2	3768/54331	2
R-HSA-380994	ATF4 activates genes in response to endoplasmic reticulum stress	2/409	26/8724	0.346158	0.945582	ENSG00000128272/ENSG00000153879	ATF4/CEBPG	468/1054	2
R-HSA-418360	Platelet calcium homeostasis	2/409	26/8724	0.346158	0.945582	ENSG00000058668/ENSG00000183023	ATP2B4/SLC8A1	493/6546	2
R-HSA-6803529	FGFR2 alternative splicing	2/409	26/8724	0.346158	0.945582	ENSG00000135486/ENSG00000100320	HNRNPA1/RBFOX2	3178/23543	2
R-HSA-1483191	Synthesis of PC	2/409	27/8724	0.363393	0.95595	ENSG00000114200/ENSG00000111666	BCHE/CHPT1	590/56994	2
R-HSA-5083635	Defective B3GALTL causes PpS	2/409	27/8724	0.363393	0.95595	ENSG00000140470/ENSG00000156218	ADAMTS17/ADAMTSL3	170691/57188	2
R-HSA-8956319	Nucleotide catabolism	2/409	27/8724	0.363393	0.95595	ENSG00000138185/ENSG00000113492	ENTPD1/AGXT2	953/64902	2
R-HSA-9615933	Postmitotic nuclear pore complex (NPC) reformation	2/409	27/8724	0.363393	0.95595	ENSG00000108424/ENSG00000180198	KPNB1/RCC1	3837/1104	2
R-HSA-350054	Notch-HLH transcription pathway	2/409	28/8724	0.380453	0.95595	ENSG00000196782/ENSG00000184384	MAML3/MAML2	55534/84441	2
R-HSA-442742	CREB1 phosphorylation through NMDA receptor-mediated activation of RAS signaling	2/409	28/8724	0.380453	0.95595	ENSG00000071242/ENSG00000177189	RPS6KA2/RPS6KA3	6196/6197	2
R-HSA-5173214	O-glycosylation of TSR domain-containing proteins	2/409	28/8724	0.380453	0.95595	ENSG00000140470/ENSG00000156218	ADAMTS17/ADAMTSL3	170691/57188	2
R-HSA-76071	RNA Polymerase III Transcription Initiation From Type 3 Promoter	2/409	28/8724	0.380453	0.95595	ENSG00000104221/ENSG00000168495	BRF2/POLR3D	55290/661	2
R-HSA-8979227	Triglyceride metabolism	2/409	28/8724	0.380453	0.95595	ENSG00000170231/ENSG00000105974	FABP6/CAV1	2172/857	2
R-HSA-9674555	Signaling by CSF3 (G-CSF)	2/409	28/8724	0.380453	0.95595	ENSG00000033327/ENSG00000165025	GAB2/SYK	9846/6850	2
R-HSA-5655253	Signaling by FGFR2 in disease	2/409	29/8724	0.397316	0.95595	ENSG00000124181/ENSG00000145675	PLCG1/PIK3R1	5335/5295	2
R-HSA-9634815	Transcriptional Regulation by NPAS4	2/409	29/8724	0.397316	0.95595	ENSG00000115041/ENSG00000123908	KCNIP3/AGO2	30818/27161	2
R-HSA-110314	Recognition of DNA damage by PCNA-containing replication complex	2/409	30/8724	0.413964	0.95595	ENSG00000143476/ENSG00000162607	DTL/USP1	51514/7398	2
R-HSA-1266695	Interleukin-7 signaling	2/409	30/8724	0.413964	0.95595	ENSG00000120833/ENSG00000145675	SOCS2/PIK3R1	8835/5295	2
R-HSA-381042	PERK regulates gene expression	2/409	31/8724	0.430381	0.95595	ENSG00000128272/ENSG00000153879	ATF4/CEBPG	468/1054	2
R-HSA-450282	MAPK targets/ Nuclear events mediated by MAP kinases	2/409	31/8724	0.430381	0.95595	ENSG00000071242/ENSG00000177189	RPS6KA2/RPS6KA3	6196/6197	2
R-HSA-4791275	Signaling by WNT in cancer	2/409	31/8724	0.430381	0.95595	ENSG00000175029/ENSG00000134982	CTBP2/APC	1488/324	2
R-HSA-9615710	Late endosomal microautophagy	2/409	31/8724	0.430381	0.95595	ENSG00000109971/ENSG00000196814	HSPA8/MVB12B	3312/89853	2
R-HSA-2142753	Arachidonic acid metabolism	2/409	32/8724	0.44655	0.963891	ENSG00000015413/ENSG00000111144	DPEP1/LTA4H	1800/4048	2
R-HSA-180746	Nuclear import of Rev protein	2/409	33/8724	0.462459	0.963891	ENSG00000108424/ENSG00000180198	KPNB1/RCC1	3837/1104	2
R-HSA-425397	Transport of vitamins, nucleosides, and related molecules	2/409	33/8724	0.462459	0.963891	ENSG00000005022/ENSG00000112759	SLC25A5/SLC29A1	292/2030	2
R-HSA-8864260	Transcriptional regulation by the AP-2 (TFAP2) family of transcription factors	2/409	33/8724	0.462459	0.963891	ENSG00000144381/ENSG00000141736	HSPD1/ERBB2	3329/2064	2
R-HSA-8964043	Plasma lipoprotein clearance	2/409	34/8724	0.478097	0.963891	ENSG00000144959/ENSG00000107611	NCEH1/CUBN	57552/8029	2
R-HSA-8950505	Gene and protein expression by JAK-STAT signaling after Interleukin-12 stimulation	2/409	35/8724	0.493454	0.963891	ENSG00000136167/ENSG00000120438	LCP1/TCP1	3936/6950	2
R-HSA-9709570	Impaired BRCA2 binding to RAD51	2/409	35/8724	0.493454	0.963891	ENSG00000174371/ENSG00000175643	EXO1/RMI2	9156/116028	2
R-HSA-177243	Interactions of Rev with host cellular proteins	2/409	36/8724	0.508523	0.963891	ENSG00000108424/ENSG00000180198	KPNB1/RCC1	3837/1104	2
R-HSA-5689896	Ovarian tumor domain proteases	2/409	36/8724	0.508523	0.963891	ENSG00000118503/ENSG00000134982	TNFAIP3/APC	7128/324	2
R-HSA-76046	RNA Polymerase III Transcription Initiation	2/409	36/8724	0.508523	0.963891	ENSG00000104221/ENSG00000168495	BRF2/POLR3D	55290/661	2
R-HSA-8939243	RUNX1 interacts with co-factors whose precise effect on RUNX1 targets is not known	2/409	36/8724	0.508523	0.963891	ENSG00000173473/ENSG00000010803	SMARCC1/SCMH1	6599/22955	2
R-HSA-5685938	HDR through Single Strand Annealing (SSA)	2/409	37/8724	0.523296	0.975192	ENSG00000174371/ENSG00000175643	EXO1/RMI2	9156/116028	2
R-HSA-9031628	NGF-stimulated transcription	2/409	37/8724	0.523296	0.975192	ENSG00000172201/ENSG00000122877	ID4/EGR2	3400/1959	2
R-HSA-9694548	Maturation of spike protein	2/409	37/8724	0.523296	0.975192	ENSG00000152127/ENSG00000184005	MGAT5/ST6GALNAC3	4249/256435	2
R-HSA-3560782	Diseases associated with glycosaminoglycan metabolism	2/409	39/8724	0.551934	0.994218	ENSG00000173546/ENSG00000183196	CSPG4/CHST6	1464/4166	2
R-HSA-73933	Resolution of Abasic Sites (AP sites)	2/409	39/8724	0.551934	0.994218	ENSG00000105486/ENSG00000100823	LIG1/APEX1	3978/328	2
R-HSA-165159	MTOR signalling	2/409	40/8724	0.565792	0.994686	ENSG00000063046/ENSG00000082146	EIF4B/STRADB	1975/55437	2
R-HSA-9662361	Sensory processing of sound by outer hair cells of the cochlea	2/409	40/8724	0.565792	0.994686	ENSG00000197694/ENSG00000115306	SPTAN1/SPTBN1	6709/6711	2
R-HSA-2426168	Activation of gene expression by SREBF (SREBP)	2/409	42/8724	0.592574	0.994686	ENSG00000076555/ENSG00000186951	ACACB/PPARA	32/5465	2
R-HSA-5675221	Negative regulation of MAPK pathway	2/409	42/8724	0.592574	0.994686	ENSG00000111266/ENSG00000138166	DUSP16/DUSP5	80824/1847	2
R-HSA-9020591	Interleukin-12 signaling	2/409	42/8724	0.592574	0.994686	ENSG00000136167/ENSG00000120438	LCP1/TCP1	3936/6950	2
R-HSA-9024446	NR1H2 and NR1H3-mediated signaling	2/409	42/8724	0.592574	0.994686	ENSG00000170231/ENSG00000123908	FABP6/AGO2	2172/27161	2
R-HSA-6811438	Intra-Golgi traffic	2/409	43/8724	0.605497	0.994686	ENSG00000137502/ENSG00000107185	RAB30/RGP1	27314/9827	2
R-HSA-1660662	Glycosphingolipid metabolism	2/409	45/8724	0.630404	0.997955	ENSG00000100422/ENSG00000129103	CERK/SUMF2	64781/25870	2
R-HSA-6794361	Neurexins and neuroligins	2/409	45/8724	0.630404	0.997955	ENSG00000170579/ENSG00000034053	DLGAP1/APBA2	9229/321	2
R-HSA-2173789	TGF-beta receptor signaling activates SMADs	2/409	46/8724	0.642392	0.997955	ENSG00000166147/ENSG00000157077	FBN1/ZFYVE9	2200/9372	2
R-HSA-5620920	Cargo trafficking to the periciliary membrane	2/409	46/8724	0.642392	0.997955	ENSG00000175970/ENSG00000120438	UNC119B/TCP1	84747/6950	2
R-HSA-6791312	TP53 Regulates Transcription of Cell Cycle Genes	2/409	46/8724	0.642392	0.997955	ENSG00000116717/ENSG00000126457	GADD45A/PRMT1	1647/3276	2
R-HSA-73762	RNA Polymerase I Transcription Initiation	2/409	47/8724	0.654071	0.997955	ENSG00000182979/ENSG00000137054	MTA1/POLR1E	9112/64425	2
R-HSA-73893	DNA Damage Bypass	2/409	48/8724	0.665445	0.997955	ENSG00000143476/ENSG00000162607	DTL/USP1	51514/7398	2
R-HSA-913709	O-linked glycosylation of mucins	2/409	50/8724	0.687286	0.997955	ENSG00000205592/ENSG00000184005	MUC19/ST6GALNAC3	283463/256435	2
R-HSA-936837	Ion transport by P-type ATPases	2/409	50/8724	0.687286	0.997955	ENSG00000058668/ENSG00000163399	ATP2B4/ATP1A1	493/476	2
R-HSA-425366	Transport of bile salts and organic acids, metal ions and amine compounds	2/409	51/8724	0.697761	0.997955	ENSG00000136868/ENSG00000138821	SLC31A1/SLC39A8	1317/64116	2
R-HSA-72695	Formation of the ternary complex, and subsequently, the 43S complex	2/409	51/8724	0.697761	0.997955	ENSG00000107581/ENSG00000100129	EIF3A/EIF3L	8661/51386	2
R-HSA-1236394	Signaling by ERBB4	2/409	52/8724	0.707944	0.997955	ENSG00000065361/ENSG00000145675	ERBB3/PIK3R1	2065/5295	2
R-HSA-168643	Nucleotide-binding domain, leucine rich repeat containing receptor (NLR) signaling pathways	2/409	52/8724	0.707944	0.997955	ENSG00000096384/ENSG00000118503	HSP90AB1/TNFAIP3	3326/7128	2
R-HSA-2022090	Assembly of collagen fibrils and other multimeric structures	2/409	52/8724	0.707944	0.997955	ENSG00000151914/ENSG00000091409	DST/ITGA6	667/3655	2
R-HSA-3000171	Non-integrin membrane-ECM interactions	2/409	52/8724	0.707944	0.997955	ENSG00000091136/ENSG00000091409	LAMB1/ITGA6	3912/3655	2
R-HSA-1638091	Heparan sulfate/heparin (HS-GAG) metabolism	2/409	53/8724	0.71784	0.997955	ENSG00000173546/ENSG00000002587	CSPG4/HS3ST1	1464/9957	2
R-HSA-71406	Pyruvate metabolism and Citric Acid (TCA) cycle	2/409	54/8724	0.727452	0.997955	ENSG00000004799/ENSG00000062485	PDK4/CS	5166/1431	2
R-HSA-9700206	Signaling by ALK in cancer	2/409	54/8724	0.727452	0.997955	ENSG00000124181/ENSG00000145675	PLCG1/PIK3R1	5335/5295	2
R-HSA-9725370	Signaling by ALK fusions and activated point mutants	2/409	54/8724	0.727452	0.997955	ENSG00000124181/ENSG00000145675	PLCG1/PIK3R1	5335/5295	2
R-HSA-9748784	Drug ADME	2/409	54/8724	0.727452	0.997955	ENSG00000114200/ENSG00000112759	BCHE/SLC29A1	590/2030	2
R-HSA-109606	Intrinsic Pathway for Apoptosis	2/409	55/8724	0.736786	0.997955	ENSG00000117020/ENSG00000137831	AKT3/UACA	10000/55075	2
R-HSA-429914	Deadenylation-dependent mRNA decay	2/409	55/8724	0.736786	0.997955	ENSG00000063046/ENSG00000112339	EIF4B/HBS1L	1975/10767	2
R-HSA-351202	Metabolism of polyamines	2/409	56/8724	0.745847	0.997955	ENSG00000115758/ENSG00000102172	ODC1/SMS	4953/6611	2
R-HSA-68616	Assembly of the ORC complex at the origin of replication	2/409	56/8724	0.745847	0.997955	ENSG00000085840/ENSG00000108424	ORC1/KPNB1	4998/3837	2
R-HSA-75893	TNF signaling	2/409	56/8724	0.745847	0.997955	ENSG00000118503/ENSG00000035681	TNFAIP3/NSMAF	7128/8439	2
R-HSA-8943724	Regulation of PTEN gene transcription	2/409	57/8724	0.754639	0.997955	ENSG00000010803/ENSG00000182979	SCMH1/MTA1	22955/9112	2
R-HSA-9707564	Cytoprotection by HMOX1	2/409	59/8724	0.771439	0.997955	ENSG00000138095/ENSG00000186951	LRPPRC/PPARA	10128/5465	2
R-HSA-198933	Immunoregulatory interactions between a Lymphoid and a non-Lymphoid cell	2/409	60/8724	0.779457	0.997955	ENSG00000012124/ENSG00000204632	CD22/HLA-G	933/3135	2
R-HSA-1834949	Cytosolic sensors of pathogen-associated DNA	2/409	61/8724	0.787229	0.997955	ENSG00000253729/ENSG00000168495	PRKDC/POLR3D	5591/661	2
R-HSA-450294	MAP kinase activation	2/409	62/8724	0.794758	0.997955	ENSG00000071242/ENSG00000177189	RPS6KA2/RPS6KA3	6196/6197	2
R-HSA-909733	Interferon alpha/beta signaling	2/409	63/8724	0.802051	0.997955	ENSG00000108424/ENSG00000204632	KPNB1/HLA-G	3837/3135	2
R-HSA-9793380	Formation of paraxial mesoderm	2/409	63/8724	0.802051	0.997955	ENSG00000196782/ENSG00000184384	MAML3/MAML2	55534/84441	2
R-HSA-5693571	Nonhomologous End-Joining (NHEJ)	2/409	64/8724	0.809114	0.997955	ENSG00000253729/ENSG00000087206	PRKDC/UIMC1	5591/51720	2
R-HSA-448424	Interleukin-17 signaling	2/409	66/8724	0.82257	0.997955	ENSG00000071242/ENSG00000177189	RPS6KA2/RPS6KA3	6196/6197	2
R-HSA-8948751	Regulation of PTEN stability and activity	2/409	66/8724	0.82257	0.997955	ENSG00000058056/ENSG00000117020	USP13/AKT3	8975/10000	2
R-HSA-6794362	Protein-protein interactions at synapses	2/409	67/8724	0.828974	0.997955	ENSG00000170579/ENSG00000034053	DLGAP1/APBA2	9229/321	2
R-HSA-167172	Transcription of the HIV genome	2/409	68/8724	0.835169	0.997955	ENSG00000270647/ENSG00000149136	TAF15/SSRP1	8148/6749	2
R-HSA-168928	DDX58/IFIH1-mediated induction of interferon-alpha/beta	2/409	68/8724	0.835169	0.997955	ENSG00000096384/ENSG00000118503	HSP90AB1/TNFAIP3	3326/7128	2
R-HSA-3371453	Regulation of HSF1-mediated heat shock response	2/409	69/8724	0.841162	0.997955	ENSG00000109971/ENSG00000107262	HSPA8/BAG1	3312/573	2
R-HSA-416482	G alpha (12/13) signalling events	2/409	70/8724	0.846956	0.997955	ENSG00000102302/ENSG00000186469	FGD1/GNG2	2245/54331	2
R-HSA-1169408	ISG15 antiviral mechanism	2/409	72/8724	0.857973	0.997955	ENSG00000108424/ENSG00000124181	KPNB1/PLCG1	3837/5335	2
R-HSA-5693565	Recruitment and ATM-mediated phosphorylation of repair and signaling proteins at DNA double strand breaks	2/409	72/8724	0.857973	0.997955	ENSG00000112319/ENSG00000087206	EYA4/UIMC1	2070/51720	2
R-HSA-6806834	Signaling by MET	2/409	72/8724	0.857973	0.997955	ENSG00000091136/ENSG00000145675	LAMB1/PIK3R1	3912/5295	2
R-HSA-5693606	DNA Double Strand Break Response	2/409	73/8724	0.863205	0.997955	ENSG00000112319/ENSG00000087206	EYA4/UIMC1	2070/51720	2
R-HSA-2187338	Visual phototransduction	2/409	74/8724	0.868261	0.997955	ENSG00000152465/ENSG00000116745	NMT2/RPE65	9397/6121	2
R-HSA-381340	Transcriptional regulation of white adipocyte differentiation	2/409	78/8724	0.886814	0.997955	ENSG00000122877/ENSG00000186951	EGR2/PPARA	1959/5465	2
R-HSA-6802957	Oncogenic MAPK signaling	2/409	78/8724	0.886814	0.997955	ENSG00000111266/ENSG00000122778	DUSP16/KIAA1549	80824/57670	2
R-HSA-674695	RNA Polymerase II Pre-transcription Events	2/409	79/8724	0.891059	0.997955	ENSG00000270647/ENSG00000149136	TAF15/SSRP1	8148/6749	2
R-HSA-195253	Degradation of beta-catenin by the destruction complex	2/409	81/8724	0.89911	0.997955	ENSG00000175029/ENSG00000134982	CTBP2/APC	1488/324	2
R-HSA-202424	Downstream TCR signaling	2/409	81/8724	0.89911	0.997955	ENSG00000051382/ENSG00000145675	PIK3CB/PIK3R1	5291/5295	2
R-HSA-1236974	ER-Phagosome pathway	2/409	82/8724	0.902924	0.997955	ENSG00000174130/ENSG00000204632	TLR6/HLA-G	10333/3135	2
R-HSA-5632684	Hedgehog 'on' state	2/409	82/8724	0.902924	0.997955	ENSG00000185920/ENSG00000143147	PTCH1/GPR161	5727/23432	2
R-HSA-69202	Cyclin E associated events during G1/S transition	2/409	82/8724	0.902924	0.997955	ENSG00000117020/ENSG00000110092	AKT3/CCND1	10000/595	2
R-HSA-69656	Cyclin A:Cdk2-associated events at S phase entry	2/409	84/8724	0.910153	0.997955	ENSG00000117020/ENSG00000110092	AKT3/CCND1	10000/595	2
R-HSA-5687128	MAPK6/MAPK4 signaling	2/409	85/8724	0.913576	0.997955	ENSG00000077264/ENSG00000123908	PAK3/AGO2	5063/27161	2
R-HSA-450531	Regulation of mRNA stability by proteins that bind AU-rich elements	2/409	86/8724	0.916876	0.997955	ENSG00000109971/ENSG00000163932	HSPA8/PRKCD	3312/5580	2
R-HSA-156902	Peptide chain elongation	2/409	88/8724	0.923125	0.997955	ENSG00000122406/ENSG00000147604	RPL5/RPL7	6125/6129	2
R-HSA-192823	Viral mRNA Translation	2/409	88/8724	0.923125	0.997955	ENSG00000122406/ENSG00000147604	RPL5/RPL7	6125/6129	2
R-HSA-8856825	Cargo recognition for clathrin-mediated endocytosis	2/409	88/8724	0.923125	0.997955	ENSG00000169891/ENSG00000153071	REPS2/DAB2	9185/1601	2
R-HSA-8957275	Post-translational protein phosphorylation	2/409	89/8724	0.926081	0.997955	ENSG00000166147/ENSG00000091136	FBN1/LAMB1	2200/3912	2
R-HSA-381119	Unfolded Protein Response (UPR)	2/409	90/8724	0.92893	0.997955	ENSG00000128272/ENSG00000153879	ATF4/CEBPG	468/1054	2
R-HSA-156842	Eukaryotic Translation Elongation	2/409	91/8724	0.931675	0.997955	ENSG00000122406/ENSG00000147604	RPL5/RPL7	6125/6129	2
R-HSA-170834	Signaling by TGF-beta Receptor Complex	2/409	91/8724	0.931675	0.997955	ENSG00000166147/ENSG00000157077	FBN1/ZFYVE9	2200/9372	2
R-HSA-9758941	Gastrulation	2/409	91/8724	0.931675	0.997955	ENSG00000196782/ENSG00000184384	MAML3/MAML2	55534/84441	2
R-HSA-168142	Toll Like Receptor 10 (TLR10) Cascade	2/409	92/8724	0.934319	0.997955	ENSG00000071242/ENSG00000177189	RPS6KA2/RPS6KA3	6196/6197	2
R-HSA-168176	Toll Like Receptor 5 (TLR5) Cascade	2/409	92/8724	0.934319	0.997955	ENSG00000071242/ENSG00000177189	RPS6KA2/RPS6KA3	6196/6197	2
R-HSA-2408557	Selenocysteine synthesis	2/409	92/8724	0.934319	0.997955	ENSG00000122406/ENSG00000147604	RPL5/RPL7	6125/6129	2
R-HSA-72764	Eukaryotic Translation Termination	2/409	92/8724	0.934319	0.997955	ENSG00000122406/ENSG00000147604	RPL5/RPL7	6125/6129	2
R-HSA-975871	MyD88 cascade initiated on plasma membrane	2/409	92/8724	0.934319	0.997955	ENSG00000071242/ENSG00000177189	RPS6KA2/RPS6KA3	6196/6197	2
R-HSA-5250913	Positive epigenetic regulation of rRNA expression	2/409	93/8724	0.936867	0.997955	ENSG00000182979/ENSG00000137054	MTA1/POLR1E	9112/64425	2
R-HSA-141424	Amplification of signal from the kinetochores	2/409	94/8724	0.939321	0.997955	ENSG00000138092/ENSG00000163539	CENPO/CLASP2	79172/23122	2
R-HSA-141444	Amplification of signal from unattached kinetochores via a MAD2 inhibitory signal	2/409	94/8724	0.939321	0.997955	ENSG00000138092/ENSG00000163539	CENPO/CLASP2	79172/23122	2
R-HSA-975956	Nonsense Mediated Decay (NMD) independent of the Exon Junction Complex (EJC)	2/409	94/8724	0.939321	0.997955	ENSG00000122406/ENSG00000147604	RPL5/RPL7	6125/6129	2
R-HSA-1236975	Antigen processing-Cross presentation	2/409	95/8724	0.941684	0.997955	ENSG00000174130/ENSG00000204632	TLR6/HLA-G	10333/3135	2
R-HSA-2559582	Senescence-Associated Secretory Phenotype (SASP)	2/409	95/8724	0.941684	0.997955	ENSG00000071242/ENSG00000177189	RPS6KA2/RPS6KA3	6196/6197	2
R-HSA-5607764	CLEC7A (Dectin-1) signaling	2/409	96/8724	0.94396	0.997955	ENSG00000165025/ENSG00000163932	SYK/PRKCD	6850/5580	2
R-HSA-975138	TRAF6 mediated induction of NFkB and MAP kinases upon TLR7/8 or 9 activation	2/409	96/8724	0.94396	0.997955	ENSG00000071242/ENSG00000177189	RPS6KA2/RPS6KA3	6196/6197	2
R-HSA-168181	Toll Like Receptor 7/8 (TLR7/8) Cascade	2/409	97/8724	0.946151	0.997955	ENSG00000071242/ENSG00000177189	RPS6KA2/RPS6KA3	6196/6197	2
R-HSA-73854	RNA Polymerase I Promoter Clearance	2/409	97/8724	0.946151	0.997955	ENSG00000182979/ENSG00000137054	MTA1/POLR1E	9112/64425	2
R-HSA-975155	MyD88 dependent cascade initiated on endosome	2/409	97/8724	0.946151	0.997955	ENSG00000071242/ENSG00000177189	RPS6KA2/RPS6KA3	6196/6197	2
R-HSA-73864	RNA Polymerase I Transcription	2/409	98/8724	0.948261	0.997955	ENSG00000182979/ENSG00000137054	MTA1/POLR1E	9112/64425	2
R-HSA-381426	Regulation of Insulin-like Growth Factor (IGF) transport and uptake by Insulin-like Growth Factor Binding Proteins (IGFBPs)	2/409	99/8724	0.950292	0.997955	ENSG00000166147/ENSG00000091136	FBN1/LAMB1	2200/3912	2
R-HSA-168164	Toll Like Receptor 3 (TLR3) Cascade	2/409	100/8724	0.952246	0.997955	ENSG00000071242/ENSG00000177189	RPS6KA2/RPS6KA3	6196/6197	2
R-HSA-1500620	Meiosis	2/409	101/8724	0.954128	0.997955	ENSG00000077935/ENSG00000131470	SMC1B/PSMC3IP	27127/29893	2
R-HSA-166166	MyD88-independent TLR4 cascade	2/409	104/8724	0.959356	0.997955	ENSG00000071242/ENSG00000177189	RPS6KA2/RPS6KA3	6196/6197	2
R-HSA-937061	TRIF(TICAM1)-mediated TLR4 signaling	2/409	104/8724	0.959356	0.997955	ENSG00000071242/ENSG00000177189	RPS6KA2/RPS6KA3	6196/6197	2
R-HSA-9705671	SARS-CoV-2 activates/modulates innate and adaptive immune responses	2/409	104/8724	0.959356	0.997955	ENSG00000096384/ENSG00000204632	HSP90AB1/HLA-G	3326/3135	2
R-HSA-72306	tRNA processing	2/409	107/8724	0.964012	0.997955	ENSG00000065457/ENSG00000171103	ADAT1/TRMT61B	23536/55006	2
R-HSA-2559580	Oxidative Stress Induced Senescence	2/409	110/8724	0.968153	0.997955	ENSG00000010803/ENSG00000154310	SCMH1/TNIK	22955/23043	2
R-HSA-69618	Mitotic Spindle Checkpoint	2/409	110/8724	0.968153	0.997955	ENSG00000138092/ENSG00000163539	CENPO/CLASP2	79172/23122	2
R-HSA-1799339	SRP-dependent cotranslational protein targeting to membrane	2/409	111/8724	0.969429	0.997955	ENSG00000122406/ENSG00000147604	RPL5/RPL7	6125/6129	2
R-HSA-1474165	Reproduction	2/409	124/8724	0.982131	0.997955	ENSG00000077935/ENSG00000131470	SMC1B/PSMC3IP	27127/29893	2
R-HSA-68875	Mitotic Prophase	2/409	128/8724	0.984881	0.997955	ENSG00000151503/ENSG00000138768	NCAPD3/USO1	23310/8615	2
R-HSA-5619115	Disorders of transmembrane transporters	2/409	145/8724	0.992633	0.997955	ENSG00000005471/ENSG00000188467	ABCB4/SLC24A5	5244/283652	2
R-HSA-110056	MAPK3 (ERK1) activation	1/409	2024-10-01	0.381477	0.95595	ENSG00000160712	IL6R	3570	1
R-HSA-1474151	Tetrahydrobiopterin (BH4) synthesis, recycling, salvage and regulation	1/409	2024-10-01	0.381477	0.95595	ENSG00000228716	DHFR	1719	1
R-HSA-1482925	Acyl chain remodelling of PG	1/409	2024-10-01	0.381477	0.95595	ENSG00000123684	LPGAT1	9926	1
R-HSA-196791	Vitamin D (calciferol) metabolism	1/409	2024-10-01	0.381477	0.95595	ENSG00000107611	CUBN	8029	1
R-HSA-2022377	Metabolism of Angiotensinogen to Angiotensins	1/409	2024-10-01	0.381477	0.95595	ENSG00000080618	CPB2	1361	1
R-HSA-3371378	Regulation by c-FLIP	1/409	2024-10-01	0.381477	0.95595	ENSG00000120889	TNFRSF10B	8795	1
R-HSA-381183	ATF6 (ATF6-alpha) activates chaperone genes	1/409	2024-10-01	0.381477	0.95595	ENSG00000128272	ATF4	468	1
R-HSA-5218900	CASP8 activity is inhibited	1/409	2024-10-01	0.381477	0.95595	ENSG00000120889	TNFRSF10B	8795	1
R-HSA-5682910	LGI-ADAM interactions	1/409	2024-10-01	0.381477	0.95595	ENSG00000114948	ADAM23	8745	1
R-HSA-6803211	TP53 Regulates Transcription of Death Receptors and Ligands	1/409	2024-10-01	0.381477	0.95595	ENSG00000120889	TNFRSF10B	8795	1
R-HSA-69416	Dimerization of procaspase-8	1/409	2024-10-01	0.381477	0.95595	ENSG00000120889	TNFRSF10B	8795	1
R-HSA-8963693	Aspartate and asparagine metabolism	1/409	2024-10-01	0.381477	0.95595	ENSG00000004864	SLC25A13	10165	1
R-HSA-9020558	Interleukin-2 signaling	1/409	2024-10-01	0.381477	0.95595	ENSG00000165025	SYK	6850	1
R-HSA-9020956	Interleukin-27 signaling	1/409	2024-10-01	0.381477	0.95595	ENSG00000104998	IL27RA	9466	1
R-HSA-9836573	Mitochondrial RNA degradation	1/409	2024-10-01	0.381477	0.95595	ENSG00000138095	LRPPRC	10128	1
R-HSA-9840309	Glycosphingolipid biosynthesis	1/409	2024-10-01	0.381477	0.95595	ENSG00000100422	CERK	64781	1
R-HSA-1059683	Interleukin-6 signaling	1/409	2024-11-01	0.410508	0.95595	ENSG00000160712	IL6R	3570	1
R-HSA-111458	Formation of apoptosome	1/409	2024-11-01	0.410508	0.95595	ENSG00000137831	UACA	55075	1
R-HSA-1236977	Endosomal/Vacuolar pathway	1/409	2024-11-01	0.410508	0.95595	ENSG00000204632	HLA-G	3135	1
R-HSA-1660517	Synthesis of PIPs at the late endosome membrane	1/409	2024-11-01	0.410508	0.95595	ENSG00000087053	MTMR2	8898	1
R-HSA-196025	Formation of annular gap junctions	1/409	2024-11-01	0.410508	0.95595	ENSG00000153071	DAB2	1601	1
R-HSA-196780	Biotin transport and metabolism	1/409	2024-11-01	0.410508	0.95595	ENSG00000076555	ACACB	32	1
R-HSA-2022923	Dermatan sulfate biosynthesis	1/409	2024-11-01	0.410508	0.95595	ENSG00000173546	CSPG4	1464	1
R-HSA-2468052	Establishment of Sister Chromatid Cohesion	1/409	2024-11-01	0.410508	0.95595	ENSG00000146670	CDCA5	113130	1
R-HSA-428540	Activation of RAC1	1/409	2024-11-01	0.410508	0.95595	ENSG00000077264	PAK3	5063	1
R-HSA-451306	Ionotropic activity of kainate receptors	1/409	2024-11-01	0.410508	0.95595	ENSG00000164418	GRIK2	2898	1
R-HSA-451308	Activation of Ca-permeable Kainate Receptor	1/409	2024-11-01	0.410508	0.95595	ENSG00000164418	GRIK2	2898	1
R-HSA-5602498	MyD88 deficiency (TLR2/4)	1/409	2024-11-01	0.410508	0.95595	ENSG00000174130	TLR6	10333	1
R-HSA-8866910	TFAP2 (AP-2) family regulates transcription of growth factors and their receptors	1/409	2024-11-01	0.410508	0.95595	ENSG00000141736	ERBB2	2064	1
R-HSA-8984722	Interleukin-35 Signalling	1/409	2024-11-01	0.410508	0.95595	ENSG00000104998	IL27RA	9466	1
R-HSA-9013700	NOTCH4 Activation and Transmission of Signal to the Nucleus	1/409	2024-11-01	0.410508	0.95595	ENSG00000101384	JAG1	182	1
R-HSA-9018677	Biosynthesis of DHA-derived SPMs	1/409	2024-11-01	0.410508	0.95595	ENSG00000111144	LTA4H	4048	1
R-HSA-9614399	Regulation of localization of FOXO transcription factors	1/409	2024-11-01	0.410508	0.95595	ENSG00000117020	AKT3	10000	1
R-HSA-9627069	Regulation of the apoptosome activity	1/409	2024-11-01	0.410508	0.95595	ENSG00000137831	UACA	55075	1
R-HSA-9749641	Aspirin ADME	1/409	2024-11-01	0.410508	0.95595	ENSG00000114200	BCHE	590	1
R-HSA-162594	Early Phase of HIV Life Cycle	1/409	2024-12-01	0.43818	0.95595	ENSG00000105486	LIG1	3978	1
R-HSA-1663150	The activation of arylsulfatases	1/409	2024-12-01	0.43818	0.95595	ENSG00000129103	SUMF2	25870	1
R-HSA-174430	Telomere C-strand synthesis initiation	1/409	2024-12-01	0.43818	0.95595	ENSG00000198056	PRIM1	5557	1
R-HSA-177504	Retrograde neurotrophin signalling	1/409	2024-12-01	0.43818	0.95595	ENSG00000197959	DNM3	26052	1
R-HSA-190873	Gap junction degradation	1/409	2024-12-01	0.43818	0.95595	ENSG00000153071	DAB2	1601	1
R-HSA-264870	Caspase-mediated cleavage of cytoskeletal proteins	1/409	2024-12-01	0.43818	0.95595	ENSG00000197694	SPTAN1	6709	1
R-HSA-3270619	IRF3-mediated induction of type I IFN	1/409	2024-12-01	0.43818	0.95595	ENSG00000253729	PRKDC	5591	1
R-HSA-3371511	HSF1 activation	1/409	2024-12-01	0.43818	0.95595	ENSG00000096384	HSP90AB1	3326	1
R-HSA-381033	ATF6 (ATF6-alpha) activates chaperones	1/409	2024-12-01	0.43818	0.95595	ENSG00000128272	ATF4	468	1
R-HSA-419408	Lysosphingolipid and LPA receptors	1/409	2024-12-01	0.43818	0.95595	ENSG00000198121	LPAR1	1902	1
R-HSA-435354	Zinc transporters	1/409	2024-12-01	0.43818	0.95595	ENSG00000138821	SLC39A8	64116	1
R-HSA-442720	CREB1 phosphorylation through the activation of Adenylate Cyclase	1/409	2024-12-01	0.43818	0.95595	ENSG00000188191	PRKAR1B	5575	1
R-HSA-4641265	Repression of WNT target genes	1/409	2024-12-01	0.43818	0.95595	ENSG00000175029	CTBP2	1488	1
R-HSA-5083625	Defective GALNT3 causes HFTC	1/409	2024-12-01	0.43818	0.95595	ENSG00000205592	MUC19	283463	1
R-HSA-5083636	Defective GALNT12 causes CRCS1	1/409	2024-12-01	0.43818	0.95595	ENSG00000205592	MUC19	283463	1
R-HSA-5578768	Physiological factors	1/409	2024-12-01	0.43818	0.95595	ENSG00000163273	NPPC	4880	1
R-HSA-5603041	IRAK4 deficiency (TLR2/4)	1/409	2024-12-01	0.43818	0.95595	ENSG00000174130	TLR6	10333	1
R-HSA-5686938	Regulation of TLR by endogenous ligand	1/409	2024-12-01	0.43818	0.95595	ENSG00000174130	TLR6	10333	1
R-HSA-8963889	Assembly of active LPL and LIPC lipase complexes	1/409	2024-12-01	0.43818	0.95595	ENSG00000140479	PCSK6	5046	1
[truncated: 310 more rows]

## Sheet: IFNG vs UN GO UP
Category	GOID	Description	GeneRatio	BgRatio	pvalue	padj	geneID	geneName	Count
[truncated: 6,012 more rows]

## Sheet: IFNG vs UN GO DOWN
Category	GOID	Description	GeneRatio	BgRatio	pvalue	padj	geneID	geneName	Count
[truncated: 5,679 more rows]
