# Supplementary material for: Bi-directional regulation between NAD/NAMPT and IFN-γ/PD-L1 axes via BRD4/IRF1 and mitochondrial respiration in metastatic cutaneous melanoma
Source: J Exp Clin Cancer Res. 2026 May 14;45:147. doi: 10.1186/s13046-026-03734-2 (PMC13326467; doi:10.1186/s13046-026-03734-2)
Supplement: Supplementary file 3 — Supplementary Material 3. [file 13046_2026_3734_MOESM3_ESM.xls]

## Sheet: UP IFNG vs UN
gene_id	UN_1	UN_2	UN_3	IFNg_1	IFNg_2	IFNg_3	UN	IFNg	log2FoldChange	pvalue	padj	gene_name	gene_chr	gene_start	gene_end	gene_strand	gene_length	gene_biotype	gene_description	tf_family	UN_1_count	UN_2_count	UN_3_count	IFNg_1_count	IFNg_2_count	IFNg_3_count	UN_1_fpkm	UN_2_fpkm	UN_3_fpkm	IFNg_1_fpkm	IFNg_2_fpkm	IFNg_3_fpkm
ENSG00000175899	104.175	96.5157	100.094	4405.87	5192.1	4680.21	100.262	4759.39	-5.57084	2.94043e-300	5.10165e-296	A2M	12	9067664	9116229	-	6384	protein_coding	alpha-2-macroglobulin [Source:HGNC Symbol;Acc:HGNC:7]	-	90	100	114	3413	5849	5457	0.329308	0.306014	0.316405	13.9319	16.4238	14.7673
ENSG00000204592	7557.33	7344.84	7753.75	82656.8	77866.4	78934.1	7551.98	79819.1	-3.40177	3.03866e-268	2.63604e-264	HLA-E	6	30489467	30494205	+	2975	protein_coding	major histocompatibility complex, class I, E [Source:HGNC Symbol;Acc:HGNC:4962]	-	6529	7610	8831	64030	87718	92035	51.264	49.9727	52.5962	560.871	528.55	534.449
ENSG00000168394	775.527	867.676	793.725	13131.1	13746.8	11606.6	812.309	12828.2	-3.98073	1.34616e-247	7.78532e-244	TAP1	6	32845209	32853978	-	4805	protein_coding	transporter 1, ATP binding cassette subfamily B member [Source:HGNC Symbol;Acc:HGNC:43]	-	670	899	904	10172	15486	13533	3.25713	3.65511	3.33355	55.167	57.7737	48.6565
ENSG00000140105	5389.33	5585.36	6023.18	69953	85008.7	76436.6	5665.96	77132.8	-3.76684	1.60963e-246	6.98177e-243	WARS	14	100333788	100376805	-	6358	protein_coding	tryptophanyl-tRNA synthetase [Source:HGNC Symbol;Acc:HGNC:12729]	-	4656	5787	6860	54189	95764	89123	17.1059	17.7815	19.1177	222.104	270.001	242.164
ENSG00000140853	49.7726	42.4669	65.8511	2257.8	2245.86	2142.42	52.6969	2215.36	-5.38475	5.03029e-182	1.74551e-178	NLRC5	16	56989485	57083531	+	12386	protein_coding	NLR family CARD domain containing 5 [Source:HGNC Symbol;Acc:HGNC:29933]	-	43	44	75	1749	2530	2498	0.0810943	0.0693995	0.107291	3.67981	3.66162	3.48419
ENSG00000168062	9.26002	10.6167	17.5603	2859.36	2839.72	2572.1	12.479	2757.06	-7.75308	3.27422e-179	9.46795e-176	BATF2	11	64987943	64997045	-	2844	protein_coding	basic leucine zipper ATF-like transcription factor 2 [Source:HGNC Symbol;Acc:HGNC:25163]	TF_bZIP	8	11	20	2215	3199	2999	0.0657073	0.075561	0.124604	20.296	20.1636	18.2174
ENSG00000119917	1074.16	1116.69	1072.93	8359.92	8347.83	8886.14	1087.93	8531.3	-2.97119	4.93783e-165	1.22388e-161	IFIT3	10	89327894	89340971	+	2640	protein_coding	interferon induced protein with tetratricopeptide repeats 3 [Source:HGNC Symbol;Acc:HGNC:5411]	-	928	1157	1222	6476	9404	10361	8.21102	8.56178	8.2016	63.9248	63.8547	67.8013
ENSG00000240065	203.72	200.753	151.019	4600.8	3573.84	3714.49	185.164	3963.04	-4.42353	4.84348e-164	1.05043e-160	PSMB9	6	32844136	32859585	+	3072	protein_coding	proteasome subunit beta 9 [Source:HGNC Symbol;Acc:HGNC:9546]	-	176	208	172	3564	4026	4331	1.33827	1.32275	0.992062	30.2331	23.4929	24.3561
ENSG00000090339	1913.35	2035.52	1744.62	13736.6	13790.3	12527.7	1897.83	13351.5	-2.81476	1.71244e-137	3.3012e-134	ICAM1	19	10270835	10286615	+	3706	protein_coding	intercellular adhesion molecule 1 [Source:HGNC Symbol;Acc:HGNC:5344]	-	1653	2109	1987	10641	15535	14607	10.4189	11.1175	9.50001	74.8244	75.1432	68.092
ENSG00000163840	1792.97	1698.68	1777.98	11016.6	10379.8	10997.7	1756.54	10798	-2.62001	1.1969e-136	2.07663e-133	DTX3L	3	122564238	122575203	+	5868	protein_coding	deltex E3 ubiquitin ligase 3L [Source:HGNC Symbol;Acc:HGNC:30323]	-	1549	1760	2025	8534	11693	12823	6.16616	5.85946	6.11458	37.8991	35.7207	37.752
ENSG00000113263	69.4502	60.8049	93.9476	1483.25	1940.49	1894.55	74.7342	1772.77	-4.56223	1.48843e-115	2.34766e-112	ITK	5	157142933	157255191	+	8604	protein_coding	IL2 inducible T cell kinase [Source:HGNC Symbol;Acc:HGNC:6171]	-	60	63	107	1149	2186	2209	0.162894	0.143046	0.220351	3.48005	4.55443	4.43543
ENSG00000101347	2031.42	2061.57	1977.29	9954.19	9855.13	9658.03	2023.43	9822.45	-2.27933	1.58394e-107	2.29011e-104	SAMHD1	20	36889773	36951901	-	11261	protein_coding	SAM and HD domain containing deoxynucleoside triphosphate triphosphohydrolase 1 [Source:HGNC Symbol;Acc:HGNC:15925]	-	1755	2136	2252	7711	11102	11261	3.64044	3.7056	3.54342	17.8443	17.6729	17.2759
ENSG00000137965	31.2526	45.3624	43.9007	947.526	974.683	1189.56	40.1719	1037.26	-4.67936	1.19434e-94	1.59398e-91	IFI44	1	78649796	78664078	+	2038	protein_coding	interferon induced protein 44 [Source:HGNC Symbol;Acc:HGNC:16938]	-	27	47	50	734	1098	1387	0.309466	0.450535	0.434708	9.38552	9.65789	11.7574
ENSG00000125347	39.3551	31.8502	35.9986	990.126	908.994	774.46	35.7346	891.194	-4.64382	1.29012e-87	1.59883e-84	IRF1	5	132481609	132490798	-	7799	protein_coding	interferon regulatory factor 1 [Source:HGNC Symbol;Acc:HGNC:6116]	IRF	34	33	41	767	1024	903	0.101834	0.0826627	0.0931486	2.56285	2.35367	2.00027
ENSG00000204264	855.394	828.104	762.995	4635.65	4253.81	4122.74	815.498	4337.4	-2.41155	3.50632e-86	4.05565e-83	PSMB8	6	32840717	32844703	-	2997	protein_coding	proteasome subunit beta 8 [Source:HGNC Symbol;Acc:HGNC:9545]	-	739	858	869	3591	4792	4807	5.75985	5.59288	5.13765	31.2245	28.6625	27.7094
ENSG00000173193	975.775	1071.32	1009.72	5021.63	4751.8	5240.26	1018.94	5004.56	-2.29584	8.39829e-86	9.10689e-83	PARP14	3	122680618	122730840	+	10495	protein_coding	poly(ADP-ribose) polymerase family member 14 [Source:HGNC Symbol;Acc:HGNC:29232]	-	843	1110	1150	3890	5353	6110	1.87628	2.06621	1.94154	9.65903	9.14321	10.0577
ENSG00000142089	704.919	431.425	493.444	9015.7	5655.47	6004.43	543.263	6891.87	-3.66691	1.49386e-80	1.52461e-77	IFITM3	11	319669	327537	-	1348	protein_coding	interferon induced transmembrane protein 3 [Source:HGNC Symbol;Acc:HGNC:5414]	-	609	447	562	6984	6371	7001	10.5531	6.47817	7.38717	135.015	84.7231	89.7244
ENSG00000137628	65.9776	51.1533	59.705	880.399	1327.1	1427.99	58.9453	1211.83	-4.36685	2.99169e-80	2.88365e-77	DDX60	4	168216293	168318807	-	6750	protein_coding	DExD/H-box helicase 60 [Source:HGNC Symbol;Acc:HGNC:25942]	-	57	53	68	682	1495	1665	0.197253	0.153393	0.178499	2.63298	3.97028	4.26138
ENSG00000128965	200.248	156.355	157.165	1578.78	1718.57	1398.83	171.256	1565.39	-3.19676	1.70014e-76	1.5525e-73	CHAC1	15	40952962	40956519	+	2058	protein_coding	ChaC glutathione specific gamma-glutamylcyclotransferase 1 [Source:HGNC Symbol;Acc:HGNC:28680]	-	173	162	179	1223	1936	1631	1.9636	1.53782	1.54113	15.4863	16.8634	13.6914
ENSG00000249992	20.835	11.5819	12.2922	1187.64	752.761	686.98	14.903	875.792	-5.90159	2.08075e-74	1.80505e-71	TMEM158	3	45224466	45226278	-	1813	protein_coding	transmembrane protein 158 (gene/pseudogene) [Source:HGNC Symbol;Acc:HGNC:30293]	-	18	12	14	920	848	801	0.231914	0.129306	0.136824	13.2238	8.38459	7.63264
ENSG00000166278	8.10252	8.68641	15.8043	737.108	678.195	629.517	10.8644	681.607	-5.93906	3.58792e-74	2.9643e-71	C2	6	31897785	31945672	+	5536	protein_coding	complement C2 [Source:HGNC Symbol;Acc:HGNC:1248]	-	7	9	18	571	764	734	0.0295362	0.03176	0.0576113	2.68786	2.4739	2.29055
ENSG00000107201	228.028	238.394	183.505	1560.71	1828.64	1930.58	216.642	1773.31	-3.03618	1.18975e-73	9.38277e-71	DDX58	9	32455705	32526324	-	4353	protein_coding	DExD/H-box helicase 58 [Source:HGNC Symbol;Acc:HGNC:19102]	-	197	247	209	1209	2060	2251	1.05714	1.10852	0.850725	7.23776	8.48326	8.93361
ENSG00000115415	6895.24	8018.52	7870.52	29406.9	34891.5	36228.1	7594.76	33508.8	-2.14141	5.83105e-72	4.39864e-69	STAT1	2	190964358	191020960	-	6053	protein_coding	signal transducer and activator of transcription 1 [Source:HGNC Symbol;Acc:HGNC:11362]	STAT	5957	8308	8964	22780	39306	42241	22.9885	26.8139	26.2399	98.073	116.405	120.56
ENSG00000158186	128.483	125.47	155.409	1154.07	1288.04	1150.11	136.454	1197.41	-3.13051	7.17681e-70	5.18823e-67	MRAS	3	138347648	138405534	+	6365	protein_coding	muscle RAS oncogene homolog [Source:HGNC Symbol;Acc:HGNC:7227]	-	111	130	177	894	1451	1341	0.407359	0.399006	0.492727	3.66021	4.08651	3.63974
ENSG00000168610	2879.87	2942.76	2776.28	9741.19	9979.41	10579.1	2866.3	10099.9	-1.81725	7.87092e-67	5.46242e-64	STAT3	17	42313324	42388568	-	8812	protein_coding	signal transducer and activator of transcription 3 [Source:HGNC Symbol;Acc:HGNC:11364]	STAT	2488	3049	3162	7546	11242	12335	6.59522	6.75955	6.35798	22.3156	22.8693	24.1827
ENSG00000138496	926.002	1194.86	880.649	4994.52	5466.39	6043.88	1000.5	5501.6	-2.45925	1.94629e-65	1.29877e-62	PARP9	3	122527924	122564577	-	8938	protein_coding	poly(ADP-ribose) polymerase family member 9 [Source:HGNC Symbol;Acc:HGNC:24118]	-	800	1238	1003	3869	6158	7047	2.09075	2.70592	1.98835	11.2804	12.3505	13.6208
ENSG00000181104	420.173	361.934	292.379	2202.29	2908.07	2904.87	358.162	2671.74	-2.90276	3.17934e-65	2.04302e-62	F2R	5	76716043	76735781	+	4066	protein_coding	coagulation factor II thrombin receptor [Source:HGNC Symbol;Acc:HGNC:3537]	-	363	375	333	1706	3276	3387	2.08541	1.80177	1.45114	10.934	14.4431	14.3909
ENSG00000140511	16.205	27.9895	17.5603	677.727	586.763	550.613	20.585	605.034	-4.86949	1.22503e-64	7.59083e-62	HAPLN3	15	88877288	88895626	-	3524	protein_coding	hyaluronan and proteoglycan link protein 3 [Source:HGNC Symbol;Acc:HGNC:21446]	-	14	29	20	525	661	642	0.0927994	0.160767	0.10056	3.88231	3.3624	3.14731
ENSG00000185745	376.188	299.199	382.814	2198.42	1885.45	2350.83	352.734	2144.9	-2.60451	9.84959e-61	5.89277e-58	IFIT1	10	89392546	89406486	+	4613	protein_coding	interferon induced protein with tetratricopeptide repeats 1 [Source:HGNC Symbol;Acc:HGNC:5407]	-	325	310	436	1703	2124	2741	1.64571	1.31284	1.67469	9.6205	8.25382	10.2652
ENSG00000170581	1046.38	1171.7	1000.06	5649.01	4543.2	4620.17	1072.71	4937.46	-2.20208	1.4546e-60	8.41241e-58	STAT2	12	56341597	56360155	-	6109	protein_coding	signal transducer and activator of transcription 2 [Source:HGNC Symbol;Acc:HGNC:11363]	STAT	904	1214	1139	4376	5118	5387	3.45662	3.88225	3.30358	18.667	15.0181	15.2341
ENSG00000132109	509.301	539.523	660.267	2721.23	2784.68	3043.81	569.697	2849.91	-2.32103	4.31604e-59	2.41559e-56	TRIM21	11	4384897	4393696	-	1929	protein_coding	tripartite motif containing 21 [Source:HGNC Symbol;Acc:HGNC:11312]	-	440	559	752	2108	3137	3549	5.32812	5.66128	6.90744	28.4777	29.1519	31.7844
ENSG00000089127	212.98	144.773	232.674	1843.42	1560.56	1491.46	196.809	1631.81	-3.05085	2.37284e-58	1.28653e-55	OAS1	12	112906777	112933222	+	4947	protein_coding	2'-5'-oligoadenylate synthetase 1 [Source:HGNC Symbol;Acc:HGNC:8086]	-	184	150	265	1428	1758	1739	0.868819	0.592358	0.949151	7.52234	6.37032	6.07293
ENSG00000234745	129.64	78.1777	89.5575	1205.71	904.556	1047.19	99.1252	1052.49	-3.41589	7.30135e-56	3.83874e-53	HLA-B	6	31269491	31357188	-	3051	protein_coding	major histocompatibility complex, class I, B [Source:HGNC Symbol;Acc:HGNC:4932]	-	112	81	102	934	1019	1221	0.85749	0.518654	0.592365	7.97758	5.98709	6.91375
ENSG00000068079	1884.41	2194.77	1997.48	7311.7	6836.99	6728.29	2025.55	6958.99	-1.78011	3.82206e-54	1.95038e-51	IFI35	17	43006725	43014456	+	1973	protein_coding	interferon induced protein 35 [Source:HGNC Symbol;Acc:HGNC:5399]	-	1628	2274	2275	5664	7702	7845	19.2744	22.5164	20.4308	74.8105	69.9778	68.692
ENSG00000151117	363.456	262.523	304.671	1791.78	1721.23	1598.66	310.217	1703.89	-2.45974	3.97571e-52	1.97081e-49	TMEM86A	11	18693122	18704785	+	4243	protein_coding	transmembrane protein 86A [Source:HGNC Symbol;Acc:HGNC:26890]	-	314	272	347	1388	1939	1864	1.72866	1.25236	1.44907	8.52477	8.19198	7.5895
ENSG00000198203	121.538	113.888	127.312	868.781	831.765	823.347	120.913	841.298	-2.79774	2.53697e-51	1.22268e-48	SULT1C2	2	108288639	108309915	+	8399	protein_coding	sulfotransferase family 1C member 2 [Source:HGNC Symbol;Acc:HGNC:11456]	-	105	118	145	673	937	960	0.292022	0.274466	0.305895	2.08811	1.99984	1.97462
ENSG00000167202	1460.77	1631.11	1485.6	5105.54	6565.35	6009.57	1525.83	5893.49	-1.94975	3.51585e-51	1.64865e-48	TBC1D2B	15	77984036	78077724	-	9763	protein_coding	TBC1 domain family member 2B [Source:HGNC Symbol;Acc:HGNC:29183]	-	1262	1690	1692	3955	7396	7007	3.01946	3.38172	3.07078	10.5567	13.5799	12.3991
ENSG00000119922	54.4026	32.8153	71.1192	709.999	685.297	794.186	52.779	729.827	-3.78545	3.5819e-50	1.63542e-47	IFIT2	10	89283694	89309276	+	4101	protein_coding	interferon induced protein with tetratricopeptide repeats 2 [Source:HGNC Symbol;Acc:HGNC:5409]	-	47	34	81	550	772	926	0.267708	0.161966	0.349967	3.49494	3.37452	3.90087
ENSG00000178685	86.8127	70.4564	66.7291	725.49	776.729	621.798	74.6661	708.006	-3.25125	1.204e-49	5.35625e-47	PARP10	8	143977153	144012772	-	6033	protein_coding	poly(ADP-ribose) polymerase family member 10 [Source:HGNC Symbol;Acc:HGNC:25895]	-	75	73	76	562	875	725	0.29039	0.236387	0.223209	2.42756	2.59991	2.07608
ENSG00000130303	16.205	13.5122	1.75603	9881.9	8356.71	8594.54	10.4911	8944.38	-9.75844	4.0767e-49	1.76827e-46	BST2	19	17402939	17405648	-	1119	protein_coding	bone marrow stromal cell antigen 2 [Source:HGNC Symbol;Acc:HGNC:1119]	-	14	14	2	7655	9414	10021	0.292248	0.244418	0.0316688	178.271	150.809	154.711
ENSG00000166311	1336.92	1483.45	1454.87	5042.29	5429.11	4488.95	1425.08	4986.78	-1.8066	3.4949e-48	1.47894e-45	SMPD1	11	6390431	6394998	+	2750	protein_coding	sphingomyelin phosphodiesterase 1 [Source:HGNC Symbol;Acc:HGNC:11120]	-	1155	1537	1657	3906	6116	5234	9.81076	10.9188	10.6763	37.014	39.8675	32.8807
ENSG00000185507	172.468	178.554	213.358	1556.84	1233	1073.78	188.126	1287.87	-2.77134	5.16919e-48	2.13537e-45	IRF7	11	612553	615999	-	2628	protein_coding	interferon regulatory factor 7 [Source:HGNC Symbol;Acc:HGNC:6122]	IRF	149	185	243	1206	1389	1252	1.32438	1.37525	1.63837	11.9588	9.4746	8.23037
ENSG00000100600	1115.83	1106.07	1172.15	3565.49	3843.7	3642.45	1131.35	3683.88	-1.70311	6.99417e-48	2.82207e-45	LGMN	14	92703807	92748702	-	3899	protein_coding	legumain [Source:HGNC Symbol;Acc:HGNC:9472]	-	964	1146	1335	2762	4330	4247	5.77533	5.74204	6.0668	18.4602	19.9076	18.8178
ENSG00000113916	524.349	686.226	539.979	2435.94	3051.88	2665.58	583.518	2717.8	-2.21945	2.62755e-47	1.03609e-44	BCL6	3	187721377	187745727	-	5938	protein_coding	B cell CLL/lymphoma 6 [Source:HGNC Symbol;Acc:HGNC:1001]	ZBTB	453	711	615	1887	3438	3108	1.78201	2.33918	1.83513	8.28129	10.3789	9.04235
ENSG00000159216	228.028	231.638	310.817	1354.16	1367.04	1432.28	256.828	1384.49	-2.42736	7.10149e-46	2.73802e-43	RUNX1	21	34787801	36004667	-	15574	protein_coding	runt related transcription factor 1 [Source:HGNC Symbol;Acc:HGNC:10471]	Runt	197	240	354	1049	1540	1670	0.295474	0.301055	0.402749	1.75526	1.77257	1.85249
ENSG00000082074	24.3076	43.432	53.5589	491.836	798.921	1025.75	40.4328	772.17	-4.24155	2.13075e-44	8.03665e-42	FYB1	5	39105255	39274528	-	8850	protein_coding	FYN binding protein 1 [Source:HGNC Symbol;Acc:HGNC:4036]	-	21	45	61	381	900	1196	0.055428	0.0993354	0.122129	1.12188	1.82299	2.33468
ENSG00000178573	170.153	150.564	129.068	1237.98	849.519	960.571	149.928	1016.02	-2.76273	1.25465e-41	4.63154e-39	MAF	16	79585843	79600714	-	6976	protein_coding	MAF bZIP transcription factor [Source:HGNC Symbol;Acc:HGNC:6776]	TF_bZIP	147	156	147	959	957	1120	0.492225	0.436871	0.373373	3.58244	2.45918	2.77365
ENSG00000135899	589.169	698.773	727.874	2308.14	2584.95	2771.08	671.939	2554.72	-1.92587	2.3214e-41	8.3909e-39	SP110	2	230167293	230225729	-	6865	protein_coding	SP110 nuclear body protein [Source:HGNC Symbol;Acc:HGNC:5401]	SAND	509	724	829	1788	2912	3231	1.73193	2.06031	2.13966	6.78724	7.60387	8.13086
ENSG00000049323	234.973	410.192	393.351	1805.98	2192.59	1845.67	346.172	1948.08	-2.48918	9.4551e-38	3.34788e-35	LTBP1	2	32946972	33399509	+	7329	protein_coding	latent transforming growth factor beta binding protein 1 [Source:HGNC Symbol;Acc:HGNC:6714]	-	203	425	448	1399	2470	2152	0.647	1.13287	1.08309	4.97439	6.04138	5.07268
ENSG00000183615	1031.33	608.049	778.799	4873.18	3632.43	3602.14	806.061	4035.92	-2.32487	3.77229e-37	1.30899e-34	FAM167B	1	32247233	32248856	+	936	protein_coding	family with sequence similarity 167 member B [Source:HGNC Symbol;Acc:HGNC:28133]	-	891	630	887	3775	4092	4200	22.2359	13.1492	16.7911	105.101	78.3689	77.52
ENSG00000102524	218.768	225.847	292.379	1054.67	1395.45	1533.48	245.665	1327.87	-2.43302	1.09237e-36	3.71619e-34	TNFSF13B	13	108251240	108308484	+	3059	protein_coding	TNF superfamily member 13b [Source:HGNC Symbol;Acc:HGNC:11929]	-	189	234	333	817	1572	1788	1.44323	1.49441	1.92884	6.96	9.21207	10.0978
ENSG00000184979	256.966	269.279	222.138	1125.67	1094.52	1009.46	249.461	1076.55	-2.11042	3.01639e-36	1.00643e-33	USP18	22	18149899	18177397	+	2129	protein_coding	ubiquitin specific peptidase 18 [Source:HGNC Symbol;Acc:HGNC:12616]	-	222	279	253	872	1233	1177	2.43574	2.56014	2.1056	10.6735	10.3818	9.55083
ENSG00000013364	535.924	507.672	596.172	1784.03	1803.79	1786.49	546.589	1791.44	-1.71191	7.96288e-35	2.60672e-32	MVP	16	29820394	29848039	+	6141	protein_coding	major vault protein [Source:HGNC Symbol;Acc:HGNC:7531]	-	463	526	679	1382	2032	2083	1.76114	1.67333	1.95913	5.86456	5.93156	5.8599
ENSG00000146072	2673.83	2756.49	2589.27	6520.38	7840.08	7150.25	2673.19	7170.23	-1.42376	1.28289e-34	4.12188e-32	TNFRSF21	6	47231532	47309905	-	3595	protein_coding	TNF receptor superfamily member 21 [Source:HGNC Symbol;Acc:HGNC:13469]	-	2310	2856	2949	5051	8832	8337	15.0095	15.5201	14.5347	36.6138	44.0397	40.0637
ENSG00000221963	0	0	0	4045.71	3828.61	4597.88	0	4157.4	-14.4735	2.95102e-34	9.30912e-32	APOL6	22	35648395	35668409	+	10121	protein_coding	apolipoprotein L6 [Source:HGNC Symbol;Acc:HGNC:14870]	-	0	0	0	3134	4313	5361	0	0	0	8.06941	7.63906	9.15088
ENSG00000108679	19028.2	19314.7	19927.4	48804.1	52324	43409.2	19423.4	48179.1	-1.31058	8.07624e-34	2.50219e-31	LGALS3BP	17	78971238	78980109	-	3584	protein_coding	galectin 3 binding protein [Source:HGNC Symbol;Acc:HGNC:6564]	-	16439	20012	22696	37806	58944	50614	107.142	109.083	112.205	274.89	294.819	243.974
ENSG00000278910	0	0	0	4714.4	2742.07	3338.84	0	3598.44	-14.2644	5.84544e-33	1.77927e-30	BANCR	9	69296682	69311111	-	848	lincRNA	BRAF-activated non-protein coding RNA [Source:HGNC Symbol;Acc:HGNC:43877]	-	0	0	0	3652	3089	3893	0	0	0	112.228	65.2989	79.3102
ENSG00000261971	78.7102	85.8989	80.7774	475.054	583.212	505.157	81.7955	521.141	-2.67176	3.28754e-32	9.83427e-30	MMP25-AS1	16	3037403	3059370	-	7244	antisense	MMP25 antisense RNA 1 [Source:HGNC Symbol;Acc:HGNC:51372]	-	68	89	92	368	657	589	0.219272	0.240019	0.22503	1.32384	1.62581	1.40468
ENSG00000185880	1000.08	1086.77	1346	3422.2	3975.07	3570.41	1144.28	3655.89	-1.6749	6.73502e-32	1.98055e-29	TRIM69	15	44728988	44767829	+	9265	protein_coding	tripartite motif containing 69 [Source:HGNC Symbol;Acc:HGNC:17857]	-	864	1126	1533	2651	4478	4163	2.17832	2.37426	2.93176	7.45643	8.66408	7.76249
ENSG00000188313	10313.3	10138	10519.5	22960.1	23469.6	26482.6	10323.6	24304.1	-1.2353	1.0598e-31	3.05912e-29	PLSCR1	3	146515180	146544864	-	4340	protein_coding	phospholipid scramblase 1 [Source:HGNC Symbol;Acc:HGNC:9092]	-	8910	10504	11981	17786	26439	30878	47.9558	47.2824	48.9142	106.796	109.204	122.914
ENSG00000204525	1799.92	1783.61	1432.92	5894.29	4872.53	4738.53	1672.15	5168.45	-1.62818	1.07554e-31	3.05912e-29	HLA-C	6	31268749	31272130	-	2507	protein_coding	major histocompatibility complex, class I, C [Source:HGNC Symbol;Acc:HGNC:4933]	-	1555	1848	1632	4566	5489	5525	14.4887	14.4007	11.5345	47.4622	39.2485	38.0731
ENSG00000282851	10.4175	10.6167	9.65816	285.291	208.607	271.018	10.2308	254.972	-4.64059	1.7163e-31	4.80288e-29	BISPR	19	17405686	17419324	+	3045	lincRNA	BST2 interferon stimulated positive regulator [Source:HGNC Symbol;Acc:HGNC:51290]	-	9	11	11	221	235	316	0.0690412	0.0705732	0.0640084	1.89135	1.38345	1.79283
ENSG00000182326	3.47251	0	8.78015	232.363	292.938	336.2	4.08422	287.167	-6.0881	2.70145e-31	7.43972e-29	C1S	12	6988259	7071032	+	6462	protein_coding	complement C1s [Source:HGNC Symbol;Acc:HGNC:1247]	-	3	0	10	180	330	392	0.0108444	0	0.0274198	0.725892	0.915442	1.048
ENSG00000130589	1992.06	1634.01	1558.48	5519.92	5612.86	4572.15	1728.18	5234.98	-1.59951	5.56979e-31	1.50993e-28	HELZ2	20	63558086	63574239	-	12066	protein_coding	helicase with zinc finger 2 [Source:HGNC Symbol;Acc:HGNC:30021]	-	1721	1693	1775	4276	6323	5331	3.33174	2.74112	2.60655	9.23508	9.39386	7.63283
ENSG00000166710	11386.4	9383.25	10216.6	30096.2	23832.7	29583.9	10328.7	27837.6	-1.43041	7.44996e-30	1.98857e-27	B2M	15	44711487	44718877	+	6079	protein_coding	beta-2-microglobulin [Source:HGNC Symbol;Acc:HGNC:914]	-	9837	9722	11636	23314	26848	34494	37.7993	31.2434	33.9159	99.9427	79.1706	98.0283
ENSG00000100336	0	0	0	1933.78	2054.11	2010.34	0	1999.41	-13.4175	1.29033e-29	3.39201e-27	APOL4	22	36189124	36204840	-	4377	protein_coding	apolipoprotein L4 [Source:HGNC Symbol;Acc:HGNC:14867]	-	0	0	0	1498	2314	2344	0	0	0	8.9187	9.477	9.2517
ENSG00000111331	8136.09	8916.12	9200.72	19322.3	25137.6	22865	8750.97	22441.6	-1.35868	1.55344e-28	4.02272e-26	OAS3	12	112938352	112973249	+	8251	protein_coding	2'-5'-oligoadenylate synthetase 3 [Source:HGNC Symbol;Acc:HGNC:8088]	-	7029	9238	10479	14968	28318	26660	19.8994	21.8729	22.5032	47.2741	61.5234	55.8205
ENSG00000115267	804.464	897.596	717.338	2275.87	2211.24	2418.58	806.466	2301.9	-1.51362	5.74407e-28	1.46558e-25	IFIH1	2	162267079	162318703	-	5108	protein_coding	interferon induced with helicase C domain 1 [Source:HGNC Symbol;Acc:HGNC:18873]	-	695	930	817	1763	2491	2820	3.17824	3.55686	2.83402	8.99431	8.74192	9.53759
ENSG00000104805	9841.09	9475.91	9943.52	23370.6	22112.4	19877.8	9753.5	21786.9	-1.15938	2.46075e-27	6.18753e-25	NUCB1	19	48900050	48923372	+	3937	protein_coding	nucleobindin 1 [Source:HGNC Symbol;Acc:HGNC:8043]	-	8502	9818	11325	18104	24910	23177	50.4439	48.7183	50.9688	119.833	113.421	101.703
ENSG00000185885	2.31501	0	0	1917	1249.87	1446.86	0.771668	1537.91	-11.1851	4.08519e-27	1.01254e-24	IFITM1	11	313506	315272	+	1080	protein_coding	interferon induced transmembrane protein 1 [Source:HGNC Symbol;Acc:HGNC:5412]	-	2	0	0	1485	1408	1687	0.0432573	0	0	35.8318	23.3702	26.9856
ENSG00000149131	0	0	0	1191.51	1157.55	1211.01	0	1186.69	-12.6647	1.93446e-26	4.72716e-24	SERPING1	11	57597387	57614853	+	3603	protein_coding	serpin family G member 1 [Source:HGNC Symbol;Acc:HGNC:1228]	-	0	0	0	923	1304	1412	0	0	0	6.67581	6.4878	6.77034
ENSG00000204267	471.104	427.564	453.934	1552.96	1233.89	1454.58	450.867	1413.81	-1.64849	3.13717e-26	7.5597e-24	TAP2	6	32821833	32838780	-	6390	protein_coding	transporter 2, ATP binding cassette subfamily B member [Source:HGNC Symbol;Acc:HGNC:44]	-	407	443	517	1203	1390	1696	1.48781	1.35437	1.43358	4.90604	3.8994	4.58527
ENSG00000163251	898.222	772.125	860.455	2565.03	2086.96	2398.85	843.601	2350.28	-1.47808	4.51315e-26	1.07265e-23	FZD5	2	207762586	207769563	-	6708	protein_coding	frizzled class receptor 5 [Source:HGNC Symbol;Acc:HGNC:4043]	-	776	800	980	1987	2351	2797	2.70223	2.32987	2.5886	7.71918	6.28266	7.20344
ENSG00000138642	783.629	657.272	748.069	1914.42	2020.38	2470.9	729.657	2135.23	-1.55022	7.46977e-25	1.75136e-22	HERC6	4	88378739	88443111	+	5793	protein_coding	HECT and RLD domain containing E3 ubiquitin protein ligase family member 6 [Source:HGNC Symbol;Acc:HGNC:26072]	-	677	681	852	1483	2276	2881	2.72985	2.29656	2.60596	6.6712	7.04292	8.59172
ENSG00000137496	10.4175	13.5122	32.4865	335.636	244.115	306.182	18.8054	295.311	-3.94364	9.83139e-25	2.27433e-22	IL18BP	11	71998541	72005715	+	4323	protein_coding	interleukin 18 binding protein [Source:HGNC Symbol;Acc:HGNC:5987]	-	9	14	37	260	275	357	0.0486307	0.063267	0.151652	1.56731	1.14033	1.42667
ENSG00000059378	574.121	560.756	579.49	1546.51	1430.07	1560.93	571.456	1512.5	-1.40401	4.54772e-24	1.0382e-21	PARP12	7	140023744	140063721	-	6285	protein_coding	poly(ADP-ribose) polymerase family member 12 [Source:HGNC Symbol;Acc:HGNC:21919]	-	496	581	660	1198	1611	1820	1.84344	1.80595	1.86067	4.96727	4.59488	5.00272
ENSG00000112139	842.662	720.972	884.161	2217.78	2450.02	2012.91	815.932	2226.9	-1.44846	9.39399e-24	2.1167e-21	MDGA1	6	37630679	37699306	-	14187	protein_coding	MAM domain containing glycosylphosphatidylinositol anchor 1 [Source:HGNC Symbol;Acc:HGNC:19267]	-	728	747	1007	1718	2760	2347	1.19865	1.02864	1.25768	3.15572	3.48741	2.858
ENSG00000132274	0	0	0	699.672	726.13	825.92	0	750.574	-12.0044	1.00702e-23	2.23998e-21	TRIM22	11	5689689	5737089	+	6020	protein_coding	tripartite motif containing 22 [Source:HGNC Symbol;Acc:HGNC:16379]	-	0	0	0	542	818	963	0	0	0	2.34622	2.4358	2.76357
ENSG00000116663	173.625	129.331	135.214	979.799	571.672	697.272	146.057	749.581	-2.36065	1.70592e-23	3.74655e-21	FBXO6	1	11664124	11674354	+	1811	protein_coding	F-box protein 6 [Source:HGNC Symbol;Acc:HGNC:13585]	-	150	134	154	759	644	813	1.93475	1.44551	1.50672	10.9217	6.37458	7.75555
ENSG00000154451	0	0	0	686.763	685.297	754.734	0	708.931	-11.9218	2.04483e-23	4.43472e-21	GBP5	1	89258950	89272804	-	8143	protein_coding	guanylate binding protein 5 [Source:HGNC Symbol;Acc:HGNC:19895]	-	0	0	0	532	772	880	0	0	0	1.70253	1.69948	1.86697
ENSG00000159403	31.2526	53.0836	21.0724	324.018	365.728	316.474	35.1362	335.407	-3.25758	4.89068e-23	1.04757e-20	C1R	12	7080199	7092607	-	5885	protein_coding	complement C1r [Source:HGNC Symbol;Acc:HGNC:1246]	-	27	55	24	251	412	369	0.107169	0.182579	0.0722597	1.11146	1.25497	1.08323
ENSG00000213699	2080.03	1595.4	1657.69	6068.56	4864.54	4264.25	1777.71	5065.78	-1.51089	1.48099e-22	3.13355e-20	SLC35F6	2	26764284	26781231	+	3902	protein_coding	solute carrier family 35 member F6 [Source:HGNC Symbol;Acc:HGNC:26055]	-	1797	1653	1888	4701	5480	4972	10.7576	8.276	8.57326	31.3956	25.1755	22.0132
ENSG00000182179	17.3625	6.7561	3.51206	214.291	184.639	219.559	9.21023	206.163	-4.54139	1.84384e-22	3.85429e-20	UBA7	3	49805207	49813946	-	4545	protein_coding	ubiquitin like modifier activating enzyme 7 [Source:HGNC Symbol;Acc:HGNC:12471]	-	15	7	4	166	208	256	0.0770922	0.0300884	0.015594	0.951789	0.820377	0.973075
ENSG00000073331	295.163	364.829	343.304	961.726	1287.15	1065.2	334.432	1104.69	-1.72339	2.6964e-22	5.56934e-20	ALPK1	4	112285509	112442620	+	12325	protein_coding	alpha kinase 1 [Source:HGNC Symbol;Acc:HGNC:20917]	-	255	378	391	745	1450	1242	0.483288	0.599156	0.56211	1.5752	2.10894	1.7409
ENSG00000072694	53.2451	55.9791	100.972	542.181	356.851	545.467	70.0653	481.5	-2.77146	3.34186e-21	6.82133e-19	FCGR2B	1	161663147	161678654	+	6651	protein_coding	Fc fragment of IgG receptor IIb [Source:HGNC Symbol;Acc:HGNC:3618]	-	46	58	115	420	402	636	0.161556	0.170363	0.306367	1.64562	1.08349	1.652
ENSG00000151474	1108.89	1220.92	1070.3	2434.65	2686.15	2807.95	1133.37	2642.92	-1.22206	3.74828e-21	7.56193e-19	FRMD4A	10	13643706	14462142	-	14646	protein_coding	FERM domain containing 4A [Source:HGNC Symbol;Acc:HGNC:25491]	-	958	1265	1219	1886	3026	3274	1.52792	1.68735	1.47474	3.35575	3.70368	3.86189
ENSG00000171862	3532.7	3775.69	3401.43	7079.34	7024.29	7552.49	3569.94	7218.71	-1.01595	8.40784e-21	1.67674e-18	PTEN	10	87863113	87971930	+	11581	protein_coding	phosphatase and tensin homolog [Source:HGNC Symbol;Acc:HGNC:9588]	-	3052	3912	3874	5484	7913	8806	6.1559	6.59914	5.92714	12.3401	12.2484	13.1363
ENSG00000168016	43.9851	55.0139	42.1447	280.127	502.432	294.175	47.0479	358.911	-2.93287	9.71137e-21	1.91468e-18	TRANK1	3	36826820	36945098	-	12174	protein_coding	tetratricopeptide repeat and ankyrin repeat containing 1 [Source:HGNC Symbol;Acc:HGNC:29011]	-	38	57	48	217	566	343	0.0729127	0.0914695	0.0698617	0.464508	0.833426	0.486745
ENSG00000140464	3973.71	3726.47	3392.65	8290.21	7805.46	7304.63	3697.61	7800.1	-1.07701	9.91705e-21	1.93327e-18	PML	15	73994673	74047812	+	12657	protein_coding	promyelocytic leukemia [Source:HGNC Symbol;Acc:HGNC:9113]	-	3433	3861	3864	6422	8793	8517	6.33572	5.95942	5.40926	13.2223	12.4535	11.6251
ENSG00000063180	148.16	122.575	172.091	903.636	505.983	695.556	147.609	701.725	-2.24613	2.46332e-20	4.74874e-18	CA11	19	48637942	48646312	-	2075	protein_coding	carbonic anhydrase 11 [Source:HGNC Symbol;Acc:HGNC:1370]	-	128	127	196	700	570	811	1.44094	1.19569	1.67367	8.79116	4.92426	6.75216
ENSG00000231925	2054.57	2108.87	2064.21	4787.98	4089.59	4246.24	2075.88	4374.6	-1.07496	5.91099e-20	1.12699e-17	TAPBP	6	33299694	33314387	-	5056	protein_coding	TAP binding protein [Source:HGNC Symbol;Acc:HGNC:11566]	-	1775	2185	2351	3709	4607	4951	8.20058	8.44266	8.23905	19.1168	16.3341	16.9171
ENSG00000204642	244.233	318.502	211.602	1083.07	832.653	849.076	258.112	921.6	-1.83515	1.29296e-19	2.43836e-17	HLA-F	6	29722775	29738528	+	4342	protein_coding	major histocompatibility complex, class I, F [Source:HGNC Symbol;Acc:HGNC:4963]	-	211	330	241	839	938	990	1.13513	1.48477	0.983465	5.03545	3.87255	3.939
ENSG00000169245	0	0	0	422.127	338.21	308.755	0	356.364	-10.9273	1.80743e-19	3.37193e-17	CXCL10	4	76021117	76023497	-	1176	protein_coding	C-X-C motif chemokine ligand 10 [Source:HGNC Symbol;Acc:HGNC:10637]	-	0	0	0	327	381	360	0	0	0	7.24614	5.80767	5.28854
ENSG00000147416	15912.2	16062.1	16135.3	29719.3	32615.5	28618.2	16036.5	30317.6	-0.918801	2.67705e-19	4.94116e-17	ATP6V1B2	8	20197367	20226819	+	7816	protein_coding	ATPase H+ transporting V1 subunit B2 [Source:HGNC Symbol;Acc:HGNC:854]	-	13747	16642	18377	23022	36742	33368	41.0844	41.5964	41.6602	76.7582	84.2679	73.7541
ENSG00000177409	6.94502	11.5819	1.75603	151.036	164.223	169.815	6.76097	161.691	-4.60136	3.79071e-19	6.92303e-17	SAMD9L	7	93130055	93148369	-	7135	protein_coding	sterile alpha motif domain containing 9 like [Source:HGNC Symbol;Acc:HGNC:1349]	-	6	12	2	117	185	198	0.0196431	0.0328566	0.0049667	0.427325	0.464795	0.479415
ENSG00000163565	14871.6	16018.7	16118.6	28464.5	30256.9	34098.6	15669.6	30940	-0.981522	4.60954e-19	8.33079e-17	IFI16	1	158999968	159055155	+	5294	protein_coding	interferon gamma inducible protein 16 [Source:HGNC Symbol;Acc:HGNC:5395]	-	12848	16597	18358	22050	34085	39758	56.6898	61.2464	61.4431	108.54	115.415	129.742
ENSG00000100342	0	0.965157	0	516.363	540.603	552.328	0.321719	536.432	-10.5578	1.33355e-18	2.36092e-16	APOL1	22	36253010	36267530	+	3519	protein_coding	apolipoprotein L1 [Source:HGNC Symbol;Acc:HGNC:618]	-	0	1	0	400	609	644	0	0.00555157	0	2.96215	3.10229	3.1616
ENSG00000112210	748.904	836.791	703.29	1600.73	2090.51	2028.35	762.995	1906.53	-1.32233	6.5698e-18	1.15137e-15	RAB23	6	57186992	57222314	-	4926	protein_coding	RAB23, member RAS oncogene family [Source:HGNC Symbol;Acc:HGNC:14263]	-	647	867	801	1240	2355	2365	3.06805	3.43842	2.88117	6.55985	8.56999	8.29425
ENSG00000152778	501.199	694.913	655.877	1576.2	1587.19	2141.56	617.329	1768.32	-1.51748	7.55496e-18	1.31078e-15	IFIT5	10	89414586	89421001	+	4015	protein_coding	interferon induced protein with tetratricopeptide repeats 5 [Source:HGNC Symbol;Acc:HGNC:13328]	-	433	720	747	1221	1788	2497	2.51916	3.50333	3.2966	7.92495	7.983	10.7442
ENSG00000165949	8.10252	10.6167	18.4383	246.563	148.244	147.516	12.3859	180.775	-3.84106	1.05119e-17	1.80576e-15	IFI27	14	94104836	94116698	+	4147	protein_coding	interferon alpha inducible protein 27 [Source:HGNC Symbol;Acc:HGNC:5397]	-	7	11	21	191	167	172	0.0394291	0.0518195	0.0897257	1.20023	0.721882	0.71653
ENSG00000131203	0	0	0	267.218	207.719	256.438	0	243.792	-10.3805	1.90567e-17	3.24151e-15	IDO1	8	39902275	39928444	+	3261	protein_coding	indoleamine 2,3-dioxygenase 1 [Source:HGNC Symbol;Acc:HGNC:6059]	-	0	0	0	207	234	299	0	0	0	1.65419	1.28632	1.58402
ENSG00000181381	120.38	111.958	183.505	497	604.517	572.912	138.615	558.143	-2.00629	3.28632e-17	5.53569e-15	DDX60L	4	168356735	168537786	-	12156	protein_coding	DExD/H-box 60 like [Source:HGNC Symbol;Acc:HGNC:26429]	-	104	116	209	385	681	668	0.199846	0.186424	0.30464	0.825347	1.00425	0.949349
ENSG00000117228	5.78751	0	0	4899	6172.11	6573.91	1.92917	5881.67	-11.6485	5.50097e-17	9.1771e-15	GBP1	1	89052319	89065360	-	4992	protein_coding	guanylate binding protein 1 [Source:HGNC Symbol;Acc:HGNC:4182]	-	5	0	0	3795	6953	7665	0.0233964	0	0	19.8109	24.9679	26.5264
ENSG00000168309	0	0	0	184.6	215.709	238.427	0	212.912	-10.1876	9.81458e-17	1.62174e-14	FAM107A	3	58564117	58627610	-	5321	protein_coding	family with sequence similarity 107 member A [Source:HGNC Symbol;Acc:HGNC:30827]	-	0	0	0	143	243	278	0	0	0	0.700341	0.818648	0.902593
ENSG00000144407	13.89	32.8153	15.8043	197.509	167.773	211.84	20.8365	192.374	-3.19997	1.37246e-15	2.24643e-13	PTH2R	2	208359714	208854503	+	4390	protein_coding	parathyroid hormone 2 receptor [Source:HGNC Symbol;Acc:HGNC:9609]	-	12	34	18	153	189	247	0.0638513	0.151304	0.0726506	0.908225	0.771758	0.972014
ENSG00000224389	0	0	0	185.891	134.041	151.805	0	157.245	-9.74686	4.27897e-15	6.93833e-13	C4B	6	32014795	32035418	+	7174	protein_coding	complement C4B (Chido blood group) [Source:HGNC Symbol;Acc:HGNC:1324]	-	0	0	0	144	151	177	0	0	0	0.523079	0.377311	0.426238
ENSG00000146859	234.973	223.916	214.236	676.436	695.061	547.182	224.375	639.56	-1.51134	6.54937e-15	1.05214e-12	TMEM140	7	135148072	135166215	+	2313	protein_coding	transmembrane protein 140 [Source:HGNC Symbol;Acc:HGNC:21870]	-	203	232	244	524	783	638	2.05009	1.95951	1.86916	5.90367	6.06834	4.76525
ENSG00000106560	20.835	10.6167	16.6823	139.418	133.153	225.563	16.0447	166.045	-3.38281	7.24687e-15	1.15352e-12	GIMAP2	7	150685697	150693641	+	2097	protein_coding	GTPase, IMAP family member 2 [Source:HGNC Symbol;Acc:HGNC:21789]	-	18	11	19	108	150	263	0.200506	0.102478	0.160541	1.34212	1.28226	2.16669
ENSG00000137265	1604.3	1538.46	1575.16	3713.94	2805.1	3214.48	1572.64	3244.51	-1.04423	1.00385e-14	1.58335e-12	IRF4	6	391739	411447	+	5898	protein_coding	interferon regulatory factor 4 [Source:HGNC Symbol;Acc:HGNC:6119]	IRF	1386	1594	1794	2877	3160	3748	5.48923	5.27981	5.38951	12.7116	9.60431	10.9783
ENSG00000144712	35.8826	20.2683	26.3404	242.691	194.404	158.666	27.4971	198.587	-2.85891	1.30613e-14	2.04156e-12	CAND2	3	12796472	12871916	+	5587	protein_coding	cullin associated and neddylation dissociated 2 (putative) [Source:HGNC Symbol;Acc:HGNC:30689]	-	31	21	30	188	219	185	0.129609	0.0734303	0.0951424	0.876891	0.702667	0.572049
ENSG00000146006	0	0	5.26809	349.836	476.689	357.641	1.75603	394.722	-7.72099	2.3088e-14	3.57658e-12	LRRTM2	5	138868923	138875368	-	6095	protein_coding	leucine rich repeat transmembrane neuronal 2 [Source:HGNC Symbol;Acc:HGNC:19409]	-	0	0	6	271	537	417	0	0	0.0174425	1.15868	1.57937	1.18196
ENSG00000004487	13060.1	14262.1	14030.7	22251.4	25130.5	24691	13784.3	24024.3	-0.801493	2.67043e-14	4.10017e-12	KDM1A	1	23019443	23083689	+	5440	protein_coding	lysine demethylase 1A [Source:HGNC Symbol;Acc:HGNC:29079]	-	11283	14777	15980	17237	28310	28789	48.4483	53.0667	52.0486	82.5713	93.2878	91.4256
ENSG00000162645	6.94502	38.6063	21.9504	192.345	195.292	302.751	22.5006	230.129	-3.33914	3.7703e-14	5.73814e-12	GBP2	1	89106132	89150456	-	6276	protein_coding	guanylate binding protein 2 [Source:HGNC Symbol;Acc:HGNC:4183]	-	6	40	25	149	220	353	0.0223317	0.124512	0.0705811	0.618685	0.628382	0.9717
ENSG00000131943	1429.52	1310.68	1367.95	2474.67	2602.71	2631.28	1369.38	2569.55	-0.908554	4.8201e-14	7.27206e-12	C19orf12	19	29698886	29715789	-	5378	protein_coding	chromosome 19 open reading frame 12 [Source:HGNC Symbol;Acc:HGNC:25443]	-	1235	1358	1558	1917	2932	3068	5.36413	4.93303	5.13308	9.28897	9.77298	9.85541
ENSG00000173334	3559.32	3958.11	3915.07	6435.18	7026.95	6536.17	3810.83	6666.1	-0.806632	2.63788e-13	3.94545e-11	TRIB1	8	125430321	125438405	+	4138	protein_coding	tribbles pseudokinase 1 [Source:HGNC Symbol;Acc:HGNC:16891]	-	3075	4101	4459	4985	7916	7621	17.3583	19.3613	19.0932	31.3936	34.2925	31.8172
ENSG00000166289	259.281	205.578	210.724	589.945	641.8	566.051	225.194	599.265	-1.4147	4.92532e-13	7.30378e-11	PLEKHF1	19	29665056	29675457	+	2681	protein_coding	pleckstrin homology and FYVE domain containing 1 [Source:HGNC Symbol;Acc:HGNC:20764]	-	224	213	240	457	723	660	1.95166	1.55209	1.58616	4.44207	4.83421	4.25292
ENSG00000061337	4473.75	3704.27	3259.19	8339.27	7728.23	6814.05	3812.4	7627.18	-1.00068	4.97982e-13	7.32202e-11	LZTS1	8	20246165	20303963	-	5706	protein_coding	leucine zipper tumor suppressor 1 [Source:HGNC Symbol;Acc:HGNC:13861]	-	3865	3838	3712	6460	8706	7945	15.8223	13.1404	11.5268	29.5031	27.3509	24.0548
ENSG00000055332	2958.58	3215.9	3352.26	5401.16	5548.95	6634.8	3175.58	5861.64	-0.884305	1.08333e-12	1.54063e-10	EIF2AK2	2	37099210	37157065	-	10753	protein_coding	eukaryotic translation initiation factor 2 alpha kinase 2 [Source:HGNC Symbol;Acc:HGNC:9437]	-	2556	3332	3818	4184	6251	7736	5.55245	6.05355	6.29126	10.1398	10.4209	12.4287
ENSG00000163131	34.7251	114.854	108.874	432.454	446.508	436.545	86.1509	438.502	-2.3386	1.1673e-12	1.64656e-10	CTSS	1	150730196	150765957	-	4228	protein_coding	cathepsin S [Source:HGNC Symbol;Acc:HGNC:2545]	-	30	119	124	335	503	509	0.165745	0.549853	0.519659	2.06479	2.13264	2.07981
ENSG00000147408	145.845	146.704	234.43	562.836	529.951	543.752	175.66	545.513	-1.63038	2.08832e-12	2.92197e-10	CSGALNACT1	8	19404161	19758029	-	6580	protein_coding	chondroitin sulfate N-acetylgalactosaminyltransferase 1 [Source:HGNC Symbol;Acc:HGNC:24290]	-	126	152	267	436	597	634	0.447299	0.451287	0.71898	1.72674	1.62642	1.66458
ENSG00000105402	3580.16	3563.36	3742.1	5931.72	6179.21	6034.44	3628.54	6048.46	-0.737169	2.12735e-12	2.95276e-10	NAPA	19	47487637	47515240	-	5839	protein_coding	NSF attachment protein alpha [Source:HGNC Symbol;Acc:HGNC:7641]	-	3093	3692	4262	4595	6961	7036	12.3736	12.3526	12.9332	20.5075	21.3706	20.8175
ENSG00000165424	292.848	268.314	328.378	761.636	892.128	630.375	296.513	761.38	-1.35971	3.12591e-12	4.30432e-10	ZCCHC24	10	79382325	79445627	-	5051	protein_coding	zinc finger CCHC-type containing 24 [Source:HGNC Symbol;Acc:HGNC:26911]	-	253	278	374	590	1005	735	1.17003	1.07523	1.31198	3.04398	3.56675	2.51391
ENSG00000067066	1262.84	1686.13	1396.04	2566.33	3093.6	3141.58	1448.34	2933.84	-1.0185	4.18848e-12	5.72206e-10	SP100	2	230415942	230544090	+	12618	protein_coding	SP100 nuclear antigen [Source:HGNC Symbol;Acc:HGNC:11206]	SAND	1091	1747	1590	1988	3485	3663	2.0197	2.70481	2.23274	4.10575	4.95104	5.01518
ENSG00000116514	1552.21	1560.66	1757.79	2792.23	3041.23	2911.73	1623.55	2915.06	-0.84421	5.06903e-12	6.87091e-10	RNF19B	1	32936445	32964685	-	2610	protein_coding	ring finger protein 19B [Source:HGNC Symbol;Acc:HGNC:26886]	-	1341	1617	2002	2163	3426	3395	12.0017	12.1033	13.5911	21.5965	23.5305	22.4719
ENSG00000100599	0	0	0	52.9272	105.635	108.064	0	88.8755	-8.92981	5.87988e-12	7.90821e-10	RIN3	14	92513774	92688994	+	8683	protein_coding	Ras and Rab interactor 3 [Source:HGNC Symbol;Acc:HGNC:18751]	-	0	0	0	41	119	126	0	0	0	0.12305	0.245675	0.250692
ENSG00000145832	75.2377	59.8397	43.9007	247.854	236.125	251.292	59.6594	245.091	-2.04645	1.79814e-11	2.39983e-09	SLC25A48	5	135579202	135889770	+	8371	protein_coding	solute carrier family 25 member 48 [Source:HGNC Symbol;Acc:HGNC:30451]	-	65	62	50	192	266	293	0.18138	0.144694	0.105834	0.59771	0.569624	0.604687
ENSG00000126785	599.586	502.847	398.619	1203.13	1043.92	1192.99	500.351	1146.68	-1.19839	1.85668e-11	2.45904e-09	RHOJ	14	63204114	63293219	+	3793	protein_coding	ras homolog family member J [Source:HGNC Symbol;Acc:HGNC:688]	-	518	521	454	932	1176	1391	3.19007	2.68343	2.12082	6.40324	5.55787	6.33555
ENSG00000164307	877.387	1077.11	1001.81	1729.82	2157.09	1943.44	985.439	1943.45	-0.979802	1.96925e-11	2.58837e-09	ERAP1	5	96760810	96808100	-	7945	protein_coding	endoplasmic reticulum aminopeptidase 1 [Source:HGNC Symbol;Acc:HGNC:18173]	-	758	1116	1141	1340	2430	2266	2.22858	2.74413	2.54462	4.39519	5.48272	4.92727
ENSG00000184557	763.952	594.537	589.148	1732.4	1276.5	1323.36	649.212	1444.08	-1.1535	3.23669e-11	4.19078e-09	SOCS3	17	78356778	78360077	-	2734	protein_coding	suppressor of cytokine signaling 3 [Source:HGNC Symbol;Acc:HGNC:19391]	-	660	616	671	1342	1438	1543	5.63895	4.40166	4.34866	12.7915	9.42854	9.75007
ENSG00000197448	1329.97	1075.18	996.547	2790.94	2159.75	2126.12	1133.9	2358.94	-1.05698	3.40454e-11	4.37547e-09	GSTK1	7	143244093	143270854	+	4228	protein_coding	glutathione S-transferase kappa 1 [Source:HGNC Symbol;Acc:HGNC:16906]	-	1149	1114	1135	2162	2433	2479	6.34802	5.14736	4.75655	13.3256	10.3155	10.1294
ENSG00000187608	920.215	398.61	482.908	9186.1	4391.4	5283.14	600.577	6286.88	-3.38835	4.38239e-11	5.54996e-09	ISG15	1	1001138	1014540	+	941	protein_coding	ISG15 ubiquitin-like modifier [Source:HGNC Symbol;Acc:HGNC:4053]	-	795	413	550	7116	4947	6160	19.7347	8.57423	10.3563	197.066	94.2402	113.092
ENSG00000109576	129.64	149.599	93.0696	329.182	432.305	433.115	124.103	398.2	-1.68626	5.3982e-11	6.78687e-09	AADAT	4	170060222	170091699	-	2981	protein_coding	aminoadipate aminotransferase [Source:HGNC Symbol;Acc:HGNC:17929]	-	112	155	106	255	487	505	0.877625	1.01579	0.630051	2.22918	2.92854	2.92664
ENSG00000126709	1320.71	776.951	870.991	7225.21	4203.21	4262.53	989.551	5230.32	-2.40227	6.37595e-11	7.95847e-09	IFI6	1	27666061	27672218	-	865	protein_coding	interferon alpha inducible protein 6 [Source:HGNC Symbol;Acc:HGNC:4054]	-	1141	805	992	5597	4735	4970	30.8122	18.1809	20.3202	168.619	98.1269	99.2614
ENSG00000164951	321.786	298.233	367.01	725.49	686.184	959.713	329.01	790.463	-1.26473	7.70473e-11	9.54836e-09	PDP1	8	93857807	93926066	+	5603	protein_coding	pyruvate dehyrogenase phosphatase catalytic subunit 1 [Source:HGNC Symbol;Acc:HGNC:9279]	-	278	309	418	562	773	1119	1.15898	1.07739	1.32187	2.61386	2.47311	3.45024
ENSG00000092010	2707.4	1989.19	2155.53	5643.85	3830.38	4545.56	2284.04	4673.26	-1.03283	1.29571e-10	1.59437e-08	PSME1	14	24136158	24138967	+	1781	protein_coding	proteasome activator subunit 1 [Source:HGNC Symbol;Acc:HGNC:9568]	-	2339	2061	2455	4372	4315	5300	30.6775	22.6073	24.4241	63.9709	43.4311	51.4105
ENSG00000116525	1266.31	1354.11	1271.37	2220.36	2293.79	2174.15	1297.26	2229.43	-0.78113	1.5204e-10	1.85767e-08	TRIM62	1	33145402	33182059	-	3646	protein_coding	tripartite motif containing 62 [Source:HGNC Symbol;Acc:HGNC:25574]	-	1094	1403	1448	1720	2584	2535	7.00896	7.51754	7.03693	12.2936	12.7046	12.0116
ENSG00000185499	107.648	68.5261	52.6809	428.581	299.151	237.57	76.2849	321.768	-2.08178	1.78411e-10	2.14917e-08	MUC1	1	155185824	155192916	-	4717	protein_coding	mucin 1, cell surface associated [Source:HGNC Symbol;Acc:HGNC:7508]	-	93	71	60	332	337	277	0.460543	0.294054	0.225381	1.83417	1.2807	1.0145
ENSG00000129128	3323.19	3129.04	2778.04	6388.7	4860.1	5438.38	3076.76	5562.39	-0.854176	1.79614e-10	2.14917e-08	SPCS3	4	176319964	176332245	+	6831	protein_coding	signal peptidase complex subunit 3 [Source:HGNC Symbol;Acc:HGNC:26212]	-	2871	3242	3164	4949	5475	6341	9.81753	9.27179	8.20699	18.8799	14.3676	16.0367
ENSG00000075089	1179.5	1283.66	1413.6	2456.6	2193.48	2259.91	1292.25	2303.33	-0.83264	2.54884e-10	3.00832e-08	ACTR6	12	100199122	100241865	+	3813	protein_coding	ARP6 actin related protein 6 homolog [Source:HGNC Symbol;Acc:HGNC:24025]	-	1019	1330	1610	1903	2471	2635	6.24253	6.81427	7.48153	13.0058	11.6169	11.9386
ENSG00000275385	59.0326	15.4425	33.3646	312.4	150.907	232.424	35.9466	231.91	-2.69921	2.76546e-10	3.24194e-08	CCL18	17	36064280	36072032	+	1397	protein_coding	C-C motif chemokine ligand 18 [Source:HGNC Symbol;Acc:HGNC:10616]	-	51	16	38	242	170	271	0.85276	0.223748	0.481969	4.51425	2.18141	3.3513
ENSG00000156587	0	2.89547	14.9263	861.036	803.359	872.233	5.94057	845.543	-7.12766	2.82908e-10	3.29427e-08	UBE2L6	11	57551656	57568284	-	2197	protein_coding	ubiquitin conjugating enzyme E2 L6 [Source:HGNC Symbol;Acc:HGNC:12490]	-	0	3	17	667	905	1017	0	0.0266763	0.137104	7.91156	7.38418	7.99707
ENSG00000128284	0	0	0	72.2908	68.3521	43.7403	0	61.4611	-8.39138	2.91049e-10	3.36647e-08	APOL3	22	36140330	36166177	-	5901	protein_coding	apolipoprotein L3 [Source:HGNC Symbol;Acc:HGNC:14868]	-	0	0	0	56	77	51	0	0	0	0.247303	0.23391	0.149309
ENSG00000139318	1946.92	1706.4	1828.9	3164.02	3069.63	2956.33	1827.41	3063.33	-0.745396	4.24125e-10	4.87322e-08	DUSP6	12	89347232	89353271	-	4632	protein_coding	dual specificity phosphatase 6 [Source:HGNC Symbol;Acc:HGNC:3072]	-	1682	1768	2083	2451	3458	3447	8.48224	7.45673	7.96805	13.7893	13.3826	12.8562
ENSG00000135111	3085.9	2900.3	2866.72	4627.91	4650.61	4979.53	2950.97	4752.68	-0.687899	4.46866e-10	5.10074e-08	TBX3	12	114670254	114684164	-	5950	protein_coding	T-box 3 [Source:HGNC Symbol;Acc:HGNC:11602]	T-box	2666	3005	3265	3585	5239	5806	10.4664	9.86648	9.72294	15.7014	15.7839	16.8578
ENSG00000128641	7473.99	9107.22	8915.36	12587.6	16270.5	16460.9	8498.86	15106.3	-0.829867	5.37139e-10	6.09109e-08	MYO1B	2	191245185	191425389	+	9533	protein_coding	myosin IB [Source:HGNC Symbol;Acc:HGNC:7596]	-	6457	9436	10154	9751	18329	19193	15.8217	19.3372	18.8729	26.6555	34.4662	34.7819
ENSG00000140465	677.139	720.007	844.65	1341.25	1462.91	1396.26	747.265	1400.14	-0.905076	9.05247e-10	1.01329e-07	CYP1A1	15	74719542	74725610	-	3435	protein_coding	cytochrome P450 family 1 subfamily A member 1 [Source:HGNC Symbol;Acc:HGNC:2595]	-	585	746	962	1039	1648	1628	3.97816	4.24274	4.96226	7.88234	8.60032	8.18781
ENSG00000275993	775.527	1011.48	861.333	1914.42	1704.36	1512.9	882.781	1710.56	-0.952855	9.25598e-10	1.02943e-07	SIK1B	21	6111134	6123739	+	4806	protein_coding	salt inducible kinase 1B (putative) [Source:HGNC Symbol;Acc:HGNC:52389]	-	670	1048	981	1483	1920	1764	3.25645	4.26003	3.61674	8.04126	7.16146	6.34096
ENSG00000111341	16.205	5.79094	23.7064	214.291	87.8813	119.214	15.2341	140.462	-3.19499	9.68895e-10	1.06394e-07	MGP	12	14881181	14885926	-	2639	protein_coding	matrix Gla protein [Source:HGNC Symbol;Acc:HGNC:7060]	-	14	6	27	166	99	139	0.12392	0.0444167	0.181282	1.63921	0.672481	0.909946
ENSG00000156515	19176.3	19747.1	20596.5	30310.5	34230.2	29180.8	19840	31240.5	-0.654998	9.76579e-10	1.06564e-07	HK1	10	69269984	69401884	+	6296	protein_coding	hexokinase 1 [Source:HGNC Symbol;Acc:HGNC:4922]	-	16567	20460	23458	23480	38561	34024	61.4656	63.4857	66.0173	97.1851	109.791	93.36
ENSG00000099194	66248.5	74047.8	72111.4	117143	116216	101610	70802.5	111657	-0.657174	9.8579e-10	1.06897e-07	SCD	10	100347124	100364834	+	5362	protein_coding	stearoyl-CoA desaturase [Source:HGNC Symbol;Acc:HGNC:10571]	-	57234	76721	82130	90745	130920	118475	249.333	279.526	271.398	441.024	437.687	381.716
ENSG00000140968	0	0	0	65.8363	29.2938	72.9005	0	56.0102	-8.25804	1.27173e-09	1.37046e-07	IRF8	16	85898803	85922609	+	5162	protein_coding	interferon regulatory factor 8 [Source:HGNC Symbol;Acc:HGNC:5358]	IRF	0	0	0	51	33	85	0	0	0	0.257465	0.114599	0.284473
ENSG00000114019	69.4502	63.7003	34.2426	216.873	243.227	212.698	55.7977	224.266	-2.01535	1.46608e-09	1.57015e-07	AMOTL2	3	134355874	134375479	-	5984	protein_coding	angiomotin like 2 [Source:HGNC Symbol;Acc:HGNC:17812]	-	60	66	39	168	274	248	0.234214	0.21547	0.115479	0.731618	0.820811	0.715979
ENSG00000204103	152.79	103.272	98.3377	374.363	341.761	323.335	118.133	346.486	-1.55698	1.70477e-09	1.81459e-07	MAFB	20	40685848	40689240	-	3393	protein_coding	MAF bZIP transcription factor B [Source:HGNC Symbol;Acc:HGNC:6408]	TF_bZIP	132	107	112	290	385	377	0.908748	0.616076	0.584878	2.22731	2.03405	1.91954
ENSG00000158296	25.4651	10.6167	28.9745	139.418	152.683	119.214	21.6854	137.105	-2.66041	1.72238e-09	1.82215e-07	SLC13A3	20	46557823	46684467	-	6055	protein_coding	solute carrier family 13 member 3 [Source:HGNC Symbol;Acc:HGNC:14430]	-	22	11	33	108	172	139	0.0848715	0.0354906	0.0965676	0.464811	0.509212	0.396589
ENSG00000091137	223.398	228.742	206.333	455.691	540.603	505.157	219.491	500.484	-1.19107	2.01217e-09	2.11582e-07	SLC26A4	7	107660635	107717809	+	5800	protein_coding	solute carrier family 26 member 4 [Source:HGNC Symbol;Acc:HGNC:8818]	-	193	237	235	353	609	589	0.777289	0.79828	0.717912	1.58604	1.88223	1.7544
ENSG00000130775	94.9152	70.4564	71.9972	245.273	308.916	226.42	79.123	260.203	-1.72244	2.20022e-09	2.29962e-07	THEMIS2	1	27872543	27886685	+	4621	protein_coding	thymocyte selection associated family member 2 [Source:HGNC Symbol;Acc:HGNC:16839]	-	82	73	82	190	348	264	0.414506	0.308618	0.314419	1.07148	1.34998	0.98698
ENSG00000145632	2059.2	1937.07	1974.66	3209.2	3106.91	3209.34	1990.31	3175.15	-0.673957	2.70521e-09	2.81051e-07	PLK2	5	58453982	58460260	-	4768	protein_coding	polo like kinase 2 [Source:HGNC Symbol;Acc:HGNC:19699]	-	1779	2007	2249	2486	3500	3742	8.71551	8.22329	8.35766	13.5872	13.1588	13.5584
ENSG00000188674	0	0	0	64.5454	34.6199	48.8862	0	49.3505	-8.07356	3.44518e-09	3.55797e-07	C2orf80	2	208165343	208190073	-	1435	protein_coding	chromosome 2 open reading frame 80 [Source:HGNC Symbol;Acc:HGNC:34352]	-	0	0	0	50	39	57	0	0	0	0.907997	0.487188	0.68622
ENSG00000205220	56.7176	82.0383	130.824	442.781	254.767	322.477	89.86	340.009	-1.91014	4.53664e-09	4.64427e-07	PSMB10	16	67934502	67937087	-	1853	protein_coding	proteasome subunit beta 10 [Source:HGNC Symbol;Acc:HGNC:9538]	-	49	85	149	343	287	376	0.617695	0.896145	1.42476	4.82375	2.77645	3.50552
ENSG00000100731	1823.07	2112.73	1661.2	2816.76	4149.95	3611.58	1865.67	3526.1	-0.919089	4.55058e-09	4.64427e-07	PCNX1	14	70907405	71115382	+	16715	protein_coding	pecanex 1 [Source:HGNC Symbol;Acc:HGNC:19740]	-	1575	2189	1892	2182	4675	4211	2.20104	2.55843	2.00561	3.40185	5.01371	4.3523
ENSG00000136514	1.1575	0	0	77.4545	55.0368	80.6193	0.385834	71.0369	-7.63974	4.96121e-09	5.03374e-07	RTP4	3	187368332	187372076	+	1554	protein_coding	receptor transporter protein 4 [Source:HGNC Symbol;Acc:HGNC:23992]	-	1	0	0	60	62	94	0.0150315	0	0	1.00616	0.715195	1.045
ENSG00000128335	804.464	889.874	653.243	1785.33	1281.82	1650.12	782.527	1572.42	-1.00657	5.17719e-09	5.22234e-07	APOL2	22	36226203	36239954	-	3484	protein_coding	apolipoprotein L2 [Source:HGNC Symbol;Acc:HGNC:619]	-	695	922	744	1383	1444	1924	4.65972	5.16996	3.78378	10.3445	7.42973	9.54041
ENSG00000250378	94.9152	92.655	103.606	300.782	243.227	292.46	97.0587	278.823	-1.52032	5.39045e-09	5.40602e-07	AC114296,1	5	135812667	135827546	+	2791	processed_transcript	uncharacterized LOC107986453 [Source:NCBI gene;Acc:107986453]	-	82	96	118	233	274	341	0.686289	0.671964	0.749124	2.17552	1.75985	2.11074
ENSG00000105559	2349.73	2237.23	2368.01	4194.16	3774.46	3424.61	2318.32	3797.74	-0.711545	6.60372e-09	6.58474e-07	PLEKHA4	19	48837097	48868632	-	3851	protein_coding	pleckstrin homology domain containing A4 [Source:HGNC Symbol;Acc:HGNC:14339]	-	2030	2318	2697	3249	4252	3993	12.3133	11.7591	12.4091	21.9858	19.7926	17.9129
ENSG00000143819	1490.86	1278.83	1437.31	2700.58	2588.5	2116.69	1402.34	2468.59	-0.81551	6.65304e-09	6.59602e-07	EPHX1	1	225810092	225845563	+	2508	protein_coding	epoxide hydrolase 1 [Source:HGNC Symbol;Acc:HGNC:3401]	-	1288	1325	1637	2092	2916	2468	11.9961	10.321	11.5652	21.7371	20.8422	17.0004
ENSG00000183722	1935.34	2264.26	2174.84	3206.62	3563.19	3942.63	2124.81	3570.81	-0.749055	7.14744e-09	7.04591e-07	LHFPL6	13	39209116	39603528	-	4564	protein_coding	LHFPL tetraspan subfamily member 6 [Source:HGNC Symbol;Acc:HGNC:6586]	-	1672	2346	2477	2484	4014	4597	8.55744	10.0419	9.61639	14.1831	15.7658	17.4008
ENSG00000244731	4.63001	0	0	384.691	588.538	178.392	1.54334	383.874	-8.04825	7.97561e-09	7.78376e-07	C4A	6	31982024	32002681	+	7191	protein_coding	complement C4A (Rodgers blood group) [Source:HGNC Symbol;Acc:HGNC:1323]	-	4	0	0	298	663	208	0.0129934	0	0	1.07992	1.65275	0.499706
ENSG00000168874	1033.65	755.718	786.701	1701.42	1594.29	1527.48	858.69	1607.73	-0.905829	7.98564e-09	7.78376e-07	ATOH8	2	85751344	85788066	+	6076	protein_coding	atonal bHLH transcription factor 8 [Source:HGNC Symbol;Acc:HGNC:24126]	bHLH	893	783	896	1318	1796	1781	3.4331	2.51755	2.61289	5.65281	5.29874	5.06392
ENSG00000117226	3.47251	0	10.5362	65.8363	86.1059	92.6265	4.66956	81.5229	-4.09255	9.01933e-09	8.7422e-07	GBP3	1	89006666	89022894	-	4297	protein_coding	guanylate binding protein 3 [Source:HGNC Symbol;Acc:HGNC:4184]	-	3	0	12	51	97	108	0.0163083	0	0.049482	0.309294	0.40466	0.434209
ENSG00000135549	52.0876	38.6063	55.3149	201.382	150.02	210.125	48.6696	187.175	-1.94248	9.17873e-09	8.84728e-07	PKIB	6	122471917	122726373	+	3432	protein_coding	cAMP-dependent protein kinase inhibitor beta [Source:HGNC Symbol;Acc:HGNC:9018]	-	45	40	63	156	169	245	0.30628	0.227692	0.325256	1.18452	0.882721	1.23327
ENSG00000185022	5352.29	5457.96	5151.31	9384.9	8208.47	7678.56	5320.52	8423.98	-0.662681	9.44164e-09	9.05041e-07	MAFF	22	38200767	38216511	+	5615	protein_coding	MAF bZIP transcription factor F [Source:HGNC Symbol;Acc:HGNC:6780]	TF_bZIP	4624	5655	5867	7270	9247	8953	19.2363	19.6751	18.5139	33.7405	29.5213	27.546
ENSG00000176473	258.123	313.676	216.87	620.927	603.629	543.752	262.89	589.436	-1.16492	1.03225e-08	9.84036e-07	WDR25	14	100376418	100530303	+	4218	protein_coding	WD repeat domain 25 [Source:HGNC Symbol;Acc:HGNC:21064]	-	223	325	247	481	680	634	1.23496	1.50526	1.03758	2.9717	2.88992	2.59671
ENSG00000067182	1042.91	1152.4	1157.22	1790.49	2051.45	1837.09	1117.51	1893.01	-0.760287	1.05151e-08	9.96923e-07	TNFRSF1A	12	6328757	6342114	-	4005	protein_coding	TNF receptor superfamily member 1A [Source:HGNC Symbol;Acc:HGNC:11916]	-	901	1194	1318	1387	2311	2142	5.25503	5.8242	5.83102	9.02486	10.3438	9.23969
ENSG00000120738	450.268	554.965	547.003	919.127	1058.13	977.724	517.412	984.992	-0.928081	1.18821e-08	1.1204e-06	EGR1	5	138465490	138469315	+	3138	protein_coding	early growth response 1 [Source:HGNC Symbol;Acc:HGNC:3238]	zf-C2H2	389	575	623	712	1192	1140	2.89568	3.57972	3.51776	5.9128	6.80938	6.27613
ENSG00000135052	4768.91	5066.11	5168.87	7085.79	7929.73	8130.55	5001.3	7715.36	-0.625547	1.5957e-08	1.49651e-06	GOLM1	9	86026146	86100173	-	4233	protein_coding	golgi membrane protein 1 [Source:HGNC Symbol;Acc:HGNC:15451]	-	4120	5249	5887	5489	8933	9480	22.7354	24.225	24.6421	33.7918	37.8297	38.6901
ENSG00000002549	3695.91	3609.69	3606.88	5438.6	5425.56	5541.29	3637.49	5468.48	-0.58829	1.65923e-08	1.54772e-06	LAP3	4	17577192	17607972	+	3785	protein_coding	leucine aminopeptidase 3 [Source:HGNC Symbol;Acc:HGNC:18449]	-	3193	3740	4108	4213	6112	6461	19.7054	19.3037	19.2307	29.0063	28.9469	29.49
ENSG00000223863	0	0	0	20.6545	61.2506	50.6015	0	44.1689	-7.92232	1.73357e-08	1.60841e-06	LINC01805	2	64486353	64500904	+	572	lincRNA	long intergenic non-protein coding RNA 1805 [Source:HGNC Symbol;Acc:HGNC:52597]	-	0	0	0	16	69	59	0	0	0	0.728938	2.16241	1.78195
ENSG00000225768	0	2.89547	0	92.9454	41.7214	50.6015	0.965157	61.7561	-5.96625	1.7946e-08	1.65618e-06	AL161646,1	10	104474939	104480274	-	1013	lincRNA	uncharacterized LOC101927523 [Source:NCBI gene;Acc:101927523]	-	0	3	0	72	47	59	0	0.0578557	0	1.85221	0.831711	1.0062
ENSG00000225492	0	0	0	49.0545	51.486	26.5872	0	42.3759	-7.8551	1.84957e-08	1.692e-06	GBP1P1	1	89407679	89426243	+	2352	transcribed_unprocessed_pseudogene	guanylate binding protein 1 pseudogene 1 [Source:HGNC Symbol;Acc:HGNC:39561]	-	0	0	0	38	58	31	0	0	0	0.42103	0.442053	0.227701
ENSG00000133466	3.47251	7.72125	13.1702	101.982	53.2614	103.776	8.12133	86.3397	-3.37879	1.85291e-08	1.692e-06	C1QTNF6	22	37180167	37199385	-	7143	protein_coding	C1q and TNF related 6 [Source:HGNC Symbol;Acc:HGNC:14343]	-	3	8	15	79	60	121	0.00981056	0.0218798	0.0372085	0.288213	0.150576	0.292648
ENSG00000174485	909.797	1299.1	1098.4	1775	2110.04	2242.76	1102.43	2042.6	-0.889661	3.0135e-08	2.7374e-06	DENND4A	15	65658046	65792293	-	10623	protein_coding	DENN domain containing 4A [Source:HGNC Symbol;Acc:HGNC:24321]	-	786	1346	1251	1375	2377	2615	1.72834	2.47533	2.08661	3.37304	4.01112	4.2527
ENSG00000206503	6987.84	6975.19	7480.69	12150	10433.9	10351	7147.91	10978.3	-0.618786	3.46668e-08	3.13265e-06	HLA-A	6	29941260	29945884	+	2710	protein_coding	major histocompatibility complex, class I, A [Source:HGNC Symbol;Acc:HGNC:4931]	-	6037	7227	8520	9412	11754	12069	52.0361	52.0983	55.706	90.5064	77.75	76.9382
ENSG00000158411	1049.85	1097.38	1163.37	1984.13	1632.46	2164.72	1103.54	1927.1	-0.803771	3.69799e-08	3.32436e-06	MITD1	2	99161427	99181058	-	4305	protein_coding	microtubule interacting and trafficking domain containing 1 [Source:HGNC Symbol;Acc:HGNC:25207]	-	907	1137	1325	1537	1839	2524	4.92138	5.15967	5.45349	9.30395	7.6576	10.1288
ENSG00000152932	1579.99	1550.04	1534.77	2611.51	2252.07	2719.62	1554.93	2527.73	-0.70092	4.09097e-08	3.65867e-06	RAB3C	5	58582221	58859394	+	9656	protein_coding	RAB3C, member RAS oncogene family [Source:HGNC Symbol;Acc:HGNC:30269]	-	1365	1606	1748	2023	2537	3171	3.30209	3.24925	3.20757	5.45965	4.70985	5.67335
ENSG00000112096	1834.64	1752.72	1619.94	2898.09	2565.42	2884.29	1735.77	2782.6	-0.681029	4.32743e-08	3.83066e-06	SOD2	6	159669057	159745186	-	16493	protein_coding	superoxide dismutase 2 [Source:HGNC Symbol;Acc:HGNC:11180]	-	1585	1816	1845	2245	2890	3363	2.24483	2.15105	1.98211	3.54718	3.1411	3.52263
ENSG00000155962	0	0	0	37.4363	23.0799	58.3204	0	39.6122	-7.76078	4.45985e-08	3.92784e-06	CLIC2	X	155276211	155334657	-	2840	protein_coding	chloride intracellular channel 2 [Source:HGNC Symbol;Acc:HGNC:2063]	-	0	0	0	29	26	68	0	0	0	0.266101	0.164112	0.413648
ENSG00000149260	1312.61	1230.57	1052.74	2088.69	1872.14	2117.54	1198.64	2026.12	-0.757955	4.95086e-08	4.33825e-06	CAPN5	11	77066941	77126155	+	6157	protein_coding	calpain 5 [Source:HGNC Symbol;Acc:HGNC:1482]	-	1134	1275	1199	1618	2109	2469	4.30226	4.04553	3.4505	6.84819	6.14033	6.92775
ENSG00000006451	6750.55	4977.31	5095.12	10403.4	8373.58	9815.83	5607.66	9530.95	-0.765374	6.20804e-08	5.35868e-06	RALA	7	39623483	39708124	+	3665	protein_coding	RAS like proto-oncogene A [Source:HGNC Symbol;Acc:HGNC:9839]	-	5832	5157	5803	8059	9433	11445	37.1704	27.4889	28.055	57.3025	46.1381	53.9488
ENSG00000181826	306.738	314.641	280.965	542.181	648.901	604.645	300.781	598.576	-0.99471	6.82378e-08	5.86102e-06	RELL1	4	37590800	37686376	-	1947	protein_coding	RELT like 1 [Source:HGNC Symbol;Acc:HGNC:27379]	-	265	326	320	420	731	705	3.17931	3.27104	2.91216	5.62147	6.73032	6.25552
ENSG00000184584	324.101	334.909	277.453	679.018	847.744	530.029	312.154	685.597	-1.13584	7.03563e-08	5.98373e-06	TMEM173	5	139475534	139482935	-	3850	protein_coding	transmembrane protein 173 [Source:HGNC Symbol;Acc:HGNC:27962]	-	280	347	316	526	955	618	1.69883	1.76077	1.45431	3.56034	4.44659	2.77312
ENSG00000163162	1078.79	1216.1	1214.29	2243.6	1711.47	2081.52	1169.73	2012.2	-0.781393	7.40342e-08	6.26582e-06	RNF149	2	101271219	101308701	-	4836	protein_coding	ring finger protein 149 [Source:HGNC Symbol;Acc:HGNC:23137]	-	932	1260	1383	1738	1928	2427	4.50176	5.09001	5.06719	9.36548	7.14669	8.67009
ENSG00000186281	12.7325	9.65157	7.02412	70.9999	69.2398	87.4806	9.80274	75.9068	-2.96916	8.97692e-08	7.56066e-06	GPAT2	2	96021946	96039451	-	5684	protein_coding	glycerol-3-phosphate acyltransferase 2, mitochondrial [Source:HGNC Symbol;Acc:HGNC:27168]	-	11	10	8	55	78	102	0.0452056	0.0343701	0.0249383	0.252159	0.245994	0.310018
ENSG00000138755	2.31501	0	0	59.3818	58.5875	48.0285	0.771668	55.3326	-6.35531	9.83364e-08	8.24221e-06	CXCL9	4	76001275	76007488	-	2740	protein_coding	C-X-C motif chemokine ligand 9 [Source:HGNC Symbol;Acc:HGNC:7098]	-	2	0	0	46	66	56	0.0170503	0	0	0.437496	0.431795	0.353084
ENSG00000168306	0	0	0	28.4	48.8229	29.1602	0	35.461	-7.60217	1.05411e-07	8.79267e-06	ACOX2	3	58505136	58537319	-	3859	protein_coding	acyl-CoA oxidase 2 [Source:HGNC Symbol;Acc:HGNC:120]	-	0	0	0	22	55	34	0	0	0	0.148564	0.255489	0.15221
ENSG00000127311	207.193	208.474	113.264	498.29	393.247	479.428	176.31	456.988	-1.3768	1.12102e-07	9.30607e-06	HELB	12	66302545	66347645	+	13796	protein_coding	DNA helicase B [Source:HGNC Symbol;Acc:HGNC:17196]	-	179	216	129	386	443	559	0.303077	0.305869	0.165679	0.729123	0.575618	0.700001
ENSG00000138413	15011.7	16435.7	16409.2	21636.9	24278.3	25645.5	15952.2	23853.6	-0.580497	1.25279e-07	1.03014e-05	IDH1	2	208236227	208266074	-	4721	protein_coding	isocitrate dehydrogenase (NADP(+)) 1, cytosolic [Source:HGNC Symbol;Acc:HGNC:5382]	-	12969	17029	18689	16761	27350	29902	64.1691	70.4677	70.1429	92.5193	103.85	109.422
ENSG00000137959	0	0	6.1461	237.527	234.35	192.972	2.0487	221.616	-6.69955	1.65759e-07	1.3502e-05	IFI44L	1	78619922	78646145	+	10240	protein_coding	interferon induced protein 44 like [Source:HGNC Symbol;Acc:HGNC:17817]	-	0	0	7	184	264	225	0	0	0.0121124	0.468257	0.462155	0.379597
ENSG00000163600	63.6626	64.6655	44.7788	160.073	180.201	234.997	57.7023	191.757	-1.73889	1.74354e-07	1.41357e-05	ICOS	2	203936748	203961577	+	2645	protein_coding	inducible T cell costimulator [Source:HGNC Symbol;Acc:HGNC:5351]	-	55	67	51	124	203	274	0.485725	0.494862	0.341646	1.22169	1.3758	1.78964
ENSG00000145703	450.268	524.08	535.589	764.218	1055.46	1073.78	503.313	964.487	-0.939146	2.24218e-07	1.80938e-05	IQGAP2	5	76403249	76708132	+	7904	protein_coding	IQ motif containing GTPase activating protein 2 [Source:HGNC Symbol;Acc:HGNC:6111]	-	389	543	610	592	1189	1252	1.14962	1.34211	1.36746	1.95183	2.69661	2.73651
ENSG00000226496	1.1575	0.965157	0	104.564	23.0799	44.5979	0.707553	57.4138	-6.41848	2.2747e-07	1.82713e-05	LINC00323	21	41141493	41148133	-	2439	antisense	long intergenic non-protein coding RNA 323 [Source:HGNC Symbol;Acc:HGNC:19720]	-	1	1	0	81	26	52	0.00957726	0.00800982	0	0.865445	0.191093	0.368326
ENSG00000162654	0	0	0	15.4909	59.4752	29.1602	0	34.7088	-7.57444	2.46837e-07	1.97356e-05	GBP4	1	89181148	89198932	-	6127	protein_coding	guanylate binding protein 4 [Source:HGNC Symbol;Acc:HGNC:20480]	-	0	0	0	12	67	34	0	0	0	0.0510387	0.196025	0.0958675
ENSG00000100911	3350.97	2267.15	2600.68	6627.52	4242.27	4610.74	2739.6	5160.18	-0.913333	2.48511e-07	1.97783e-05	PSME2	14	24143362	24147570	-	3582	protein_coding	proteasome activator subunit 2 [Source:HGNC Symbol;Acc:HGNC:9569]	-	2895	2349	2962	5134	4779	5376	18.8789	12.8113	14.6518	37.3505	23.9164	25.9283
ENSG00000128917	10.4175	25.0941	29.8525	121.345	115.4	105.491	21.788	114.079	-2.37105	2.80362e-07	2.22113e-05	DLL4	15	40929333	40939073	+	4761	protein_coding	delta like canonical Notch ligand 4 [Source:HGNC Symbol;Acc:HGNC:2910]	-	9	26	34	94	130	123	0.0441568	0.106687	0.126535	0.514513	0.489474	0.446321
ENSG00000132530	0	0	0	23.2363	33.7322	38.5944	0	31.8543	-7.4486	2.8359e-07	2.23649e-05	XAF1	17	6755447	6775647	+	6615	protein_coding	XIAP associated factor 1 [Source:HGNC Symbol;Acc:HGNC:30932]	-	0	0	0	18	38	45	0	0	0	0.0709103	0.102976	0.117523
ENSG00000123685	53.2451	21.2334	14.0482	165.236	135.817	144.086	29.5089	148.379	-2.34871	3.495e-07	2.74381e-05	BATF3	1	212686418	212699985	-	2713	protein_coding	basic leucine zipper ATF-like transcription factor 3 [Source:HGNC Symbol;Acc:HGNC:28915]	TF_bZIP	46	22	16	128	153	168	0.39606	0.158419	0.104496	1.22949	1.01094	1.06979
ENSG00000102024	4797.85	5175.17	5339.21	6729.5	8613.25	8563.66	5104.08	7968.81	-0.642927	3.82332e-07	2.98805e-05	PLS3	X	115561174	115650861	+	4099	protein_coding	plastin 3 [Source:HGNC Symbol;Acc:HGNC:9091]	-	4145	5362	6081	5213	9703	9985	23.6211	25.5555	26.2862	33.1418	42.4338	42.0834
ENSG00000182463	155.105	109.063	189.651	291.745	405.674	500.011	151.273	399.144	-1.40137	4.53119e-07	3.50965e-05	TSHZ2	20	52972407	53495330	+	12581	protein_coding	teashirt zinc finger homeobox 2 [Source:HGNC Symbol;Acc:HGNC:13010]	Others	134	113	216	226	457	583	0.248796	0.175468	0.304208	0.468123	0.651156	0.80056
ENSG00000184371	0	0	1.75603	64.5454	58.5875	27.4449	0.585343	50.1926	-6.27926	4.71885e-07	3.63383e-05	CSF1	1	109910242	109930992	+	5418	protein_coding	colony stimulating factor 1 [Source:HGNC Symbol;Acc:HGNC:2432]	-	0	0	2	50	66	32	0	0	0.00654067	0.24049	0.218368	0.102035
ENSG00000204261	0	0	0	21.9454	34.6199	33.4485	0	30.0046	-7.3622	5.02536e-07	3.84097e-05	PSMB8-AS1	6	32844086	32846495	+	1951	lincRNA	PSMB8 antisense RNA 1 (head to head) [Source:HGNC Symbol;Acc:HGNC:39758]	-	0	0	0	17	39	39	0	0	0	0.227069	0.358337	0.345341
ENSG00000162433	2287.23	3308.56	2779.79	4656.31	4472.18	4515.54	2791.86	4548.01	-0.703523	5.5558e-07	4.20931e-05	AK4	1	65147549	65232145	+	7578	protein_coding	adenylate kinase 4 [Source:HGNC Symbol;Acc:HGNC:363]	-	1976	3428	3166	3607	5038	5265	6.09096	8.83733	7.40266	12.4039	11.9176	12.0028
ENSG00000164054	6792.23	6021.61	6327.85	10904.3	9406.85	8727.47	6380.56	9679.54	-0.601091	5.63381e-07	4.24985e-05	SHISA5	3	48467798	48504826	-	4664	protein_coding	shisa family member 5 [Source:HGNC Symbol;Acc:HGNC:30376]	-	5868	6239	7207	8447	10597	10176	29.389	26.1331	27.3796	47.1966	40.7294	37.6928
ENSG00000108691	3.47251	0	0	65.8363	33.7322	39.452	1.1575	46.3402	-5.48268	6.23886e-07	4.64723e-05	CCL2	17	34255218	34257203	+	1986	protein_coding	C-C motif chemokine ligand 2 [Source:HGNC Symbol;Acc:HGNC:10618]	-	3	0	0	51	38	46	0.0352854	0	0	0.669202	0.342995	0.400146
ENSG00000164342	55.5601	111.958	57.071	218.163	237.901	248.719	74.8631	234.928	-1.64862	6.24094e-07	4.64723e-05	TLR3	4	186069152	186088069	+	6724	protein_coding	toll like receptor 3 [Source:HGNC Symbol;Acc:HGNC:11849]	-	48	116	65	169	268	290	0.16675	0.337027	0.171284	0.654976	0.714482	0.745093
ENSG00000158022	4900.87	4485.08	4683.33	7622.81	6357.63	6949.56	4689.76	6976.67	-0.572847	6.46758e-07	4.7954e-05	TRIM63	1	26051304	26068436	-	2573	protein_coding	tripartite motif containing 63 [Source:HGNC Symbol;Acc:HGNC:16007]	-	4234	4647	5334	5905	7162	8103	38.4383	35.2832	36.732	59.8063	49.8975	54.4059
ENSG00000065534	273.171	325.258	374.034	556.381	670.206	678.403	324.154	634.997	-0.969248	7.05283e-07	5.18502e-05	MYLK	3	123610049	123884331	-	22167	protein_coding	myosin light chain kinase [Source:HGNC Symbol;Acc:HGNC:7590]	-	236	337	426	431	755	791	0.24869	0.297001	0.340513	0.506684	0.610554	0.616467
ENSG00000205730	1239.69	1187.14	1100.15	1756.93	1787.81	2076.38	1175.66	1873.7	-0.673459	7.34607e-07	5.37782e-05	ITPRIPL2	16	19113932	19121629	+	7440	protein_coding	ITPRIP like 2 [Source:HGNC Symbol;Acc:HGNC:27257]	-	1071	1230	1253	1361	2014	2421	3.36256	3.22973	2.98407	4.76707	4.85256	5.62163
ENSG00000150347	855.394	1224.78	1006.2	2102.89	1599.62	1748.75	1028.79	1817.09	-0.819111	8.70297e-07	6.34439e-05	ARID5B	10	61901300	62096944	+	9144	protein_coding	AT-rich interaction domain 5B [Source:HGNC Symbol;Acc:HGNC:17362]	ARID	739	1269	1146	1629	1802	2039	1.88782	2.71119	2.22065	4.64249	3.53267	3.85231
ENSG00000178950	7074.66	5966.6	5968.74	9803.16	10336.3	8536.22	6336.67	9558.54	-0.593195	1.39887e-06	0.000101019	GAK	4	849276	932373	-	15155	protein_coding	cyclin G associated kinase [Source:HGNC Symbol;Acc:HGNC:4113]	-	6112	6182	6798	7594	11644	9953	9.42064	7.96907	7.94798	13.0581	13.7731	11.3459
ENSG00000110046	3163.45	3300.84	3222.31	4489.78	5609.31	4577.29	3228.87	4892.13	-0.59966	1.43421e-06	0.000102824	ATG2A	11	64894546	64917248	-	7870	protein_coding	autophagy related 2A [Source:HGNC Symbol;Acc:HGNC:29028]	-	2733	3420	3670	3478	6319	5337	8.11182	8.48958	8.26272	11.5165	14.3932	11.7156
ENSG00000117676	2501.36	2772.9	2763.99	3876.6	3929.8	3885.17	2679.42	3897.19	-0.540239	1.52242e-06	0.000108254	RPS6KA1	1	26529761	26575030	+	5884	protein_coding	ribosomal protein S6 kinase A1 [Source:HGNC Symbol;Acc:HGNC:10430]	-	2161	2873	3148	3003	4427	4530	8.57897	9.53889	9.47968	13.2999	13.4872	13.3004
ENSG00000117266	789.417	898.561	805.14	1303.82	1369.71	1287.34	831.039	1320.29	-0.667699	1.71626e-06	0.000121539	CDK18	1	205504595	205532793	+	6831	protein_coding	cyclin dependent kinase 18 [Source:HGNC Symbol;Acc:HGNC:8751]	-	682	931	917	1010	1543	1501	2.33213	2.66256	2.37857	3.85304	4.04917	3.79609
ENSG00000166750	3552.38	4161.76	4001.11	5029.38	6723.36	6775.46	3905.08	6176.07	-0.661602	1.75142e-06	0.000123525	SLFN5	17	35243036	35273655	+	10709	protein_coding	schlafen family member 5 [Source:HGNC Symbol;Acc:HGNC:28286]	-	3069	4312	4557	3896	7574	7900	6.69424	7.86619	7.53983	9.48061	12.6783	12.7444
ENSG00000100302	324.101	381.237	348.572	667.399	718.141	561.762	351.303	649.101	-0.8845	1.81693e-06	0.000127626	RASD2	22	35540868	35554001	+	3412	protein_coding	RASD family member 2 [Source:HGNC Symbol;Acc:HGNC:18229]	-	280	395	397	517	809	655	1.91691	2.26164	2.06164	3.94864	4.25034	3.31644
ENSG00000069399	19.6775	17.3728	21.9504	91.6545	97.6459	81.477	19.6669	90.2591	-2.19646	1.86504e-06	0.000130478	BCL3	19	44747705	44760044	+	3242	protein_coding	B cell CLL/lymphoma 3 [Source:HGNC Symbol;Acc:HGNC:998]	-	17	18	25	71	110	95	0.122487	0.108466	0.136634	0.570705	0.608224	0.506233
ENSG00000115935	155.105	132.226	101.85	246.563	335.547	365.36	129.727	315.823	-1.2902	1.90628e-06	0.000132827	WIPF1	2	174559572	174682916	-	9121	protein_coding	WAS/WASL interacting protein family member 1 [Source:HGNC Symbol;Acc:HGNC:12736]	-	134	137	116	191	378	426	0.343175	0.293436	0.225345	0.545704	0.742905	0.806877
ENSG00000205356	1467.71	1513.37	1403.07	2284.91	2693.25	2005.19	1461.38	2327.78	-0.671767	2.1014e-06	0.000145837	TECPR1	7	98214624	98252251	-	9066	protein_coding	tectonin beta-propeller repeat containing 1 [Source:HGNC Symbol;Acc:HGNC:22214]	-	1268	1568	1598	1770	3034	2338	3.26706	3.37882	3.12315	5.08773	5.99907	4.45522
ENSG00000108700	0	0	0	30.9818	7.98921	44.5979	0	27.8563	-7.25125	2.54856e-06	0.000176166	CCL8	17	34319036	34321402	+	1261	protein_coding	C-C motif chemokine ligand 8 [Source:HGNC Symbol;Acc:HGNC:10635]	-	0	0	0	24	9	52	0	0	0	0.495978	0.127942	0.712408
ENSG00000004866	4143.86	4491.84	4440.12	5727.76	6701.17	6546.46	4358.61	6325.13	-0.537415	2.56148e-06	0.000176356	ST7	7	116953238	117230103	+	6742	protein_coding	suppression of tumorigenicity 7 [Source:HGNC Symbol;Acc:HGNC:11351]	-	3580	4654	5057	4437	7549	7633	12.4036	13.4857	13.2903	17.1501	20.0717	19.559
ENSG00000158669	10100.4	10468.1	10327.2	14283.9	14380.6	13812.5	10298.6	14159	-0.459229	2.91061e-06	0.000199601	GPAT4	8	41577187	41625001	+	7939	protein_coding	glycerol-3-phosphate acyltransferase 4 [Source:HGNC Symbol;Acc:HGNC:20880]	-	8726	10846	11762	11065	16200	16105	25.6745	26.6894	26.2511	36.3205	36.5791	35.0457
ENSG00000231808	0	0	0	12.9091	39.946	24.0143	0	25.6231	-7.13649	3.17495e-06	0.000216021	LINC01388	9	112713	113754	-	416	lincRNA	long intergenic non-protein coding RNA 1388 [Source:HGNC Symbol;Acc:HGNC:50660]	-	0	0	0	10	45	28	0	0	0	0.626431	1.93911	1.1628
ENSG00000164604	23.1501	16.4077	10.5362	60.6727	111.849	90.0535	16.698	87.525	-2.40807	3.52795e-06	0.000238171	GPR85	7	113078331	113087778	-	7396	protein_coding	G protein-coupled receptor 85 [Source:HGNC Symbol;Acc:HGNC:4536]	-	20	17	12	47	126	105	0.0631664	0.0449042	0.0287485	0.165603	0.305392	0.245263
ENSG00000134222	2398.35	2389.73	2493.56	3681.67	3903.17	3202.48	2427.21	3595.77	-0.566756	3.64749e-06	0.000244339	PSRC1	1	109279556	109283186	-	2855	protein_coding	proline and serine rich coiled-coil 1 [Source:HGNC Symbol;Acc:HGNC:24472]	-	2072	2476	2840	2852	4397	3734	16.9526	16.9426	17.6256	26.0321	27.608	22.5948
ENSG00000156219	20.835	10.6167	19.3163	65.8363	88.769	102.061	16.9227	85.5553	-2.3454	3.69259e-06	0.000246409	ART3	4	76011184	76112802	+	3278	protein_coding	ADP-ribosyltransferase 3 [Source:HGNC Symbol;Acc:HGNC:725]	-	18	11	22	51	100	119	0.128268	0.0655569	0.118917	0.405441	0.546859	0.62716
ENSG00000135114	12.7325	16.4077	0	484.091	365.728	362.787	9.7134	404.202	-5.38594	4.18803e-06	0.000277337	OASL	12	121019111	121039242	-	3517	protein_coding	2'-5'-oligoadenylate synthetase like [Source:HGNC Symbol;Acc:HGNC:8090]	-	11	17	0	375	412	423	0.073059	0.0944303	0	2.7786	2.09995	2.07782
ENSG00000137558	1559.16	1717.98	1614.67	2153.23	2622.24	3398.88	1630.6	2724.78	-0.741488	4.32798e-06	0.000285515	PI15	8	74824534	74855029	+	7159	protein_coding	peptidase inhibitor 15 [Source:HGNC Symbol;Acc:HGNC:8946]	-	1347	1780	1839	1668	2954	3963	4.3951	4.85738	4.55157	6.0717	7.39677	9.56339
ENSG00000258713	6.94502	0	9.65816	54.2181	61.2506	62.6086	5.53439	59.3591	-3.41999	5.11062e-06	0.000335869	C20orf141	20	2814987	2815833	+	754	protein_coding	chromosome 20 open reading frame 141 [Source:HGNC Symbol;Acc:HGNC:16134]	-	6	0	11	42	69	73	0.18588	0	0.258495	1.45159	1.64045	1.6726
ENSG00000111335	25.4651	55.9791	34.2426	107.145	127.827	206.694	38.5622	147.222	-1.93122	5.15567e-06	0.000337551	OAS2	12	112978395	113011723	+	6264	protein_coding	2'-5'-oligoadenylate synthetase 2 [Source:HGNC Symbol;Acc:HGNC:8087]	-	22	58	39	83	144	241	0.0820397	0.180888	0.110317	0.345297	0.412093	0.664669
ENSG00000119227	114.593	159.251	141.36	289.163	296.488	321.62	138.401	302.424	-1.12586	5.20756e-06	0.000339666	PIGZ	3	196946343	196969060	-	3211	protein_coding	phosphatidylinositol glycan anchor biosynthesis class Z [Source:HGNC Symbol;Acc:HGNC:30596]	-	99	165	161	224	334	375	0.720192	1.00387	0.888417	1.81792	1.86462	2.01758
ENSG00000150625	38.1976	27.9895	22.8284	117.473	95.8705	119.214	29.6718	110.852	-1.90942	5.24063e-06	0.000340543	GPM6A	4	175632934	176002664	-	7040	protein_coding	glycoprotein M6A [Source:HGNC Symbol;Acc:HGNC:4460]	-	33	29	26	91	108	139	0.109495	0.0804748	0.0654383	0.336849	0.275002	0.341101
ENSG00000103502	2843.98	2607.85	2631.41	4008.27	4322.16	3554.97	2694.42	3961.8	-0.556304	5.42375e-06	0.000351127	CDIPT	16	29858357	29863736	-	3325	protein_coding	CDP-diacylglycerol--inositol 3-phosphatidyltransferase [Source:HGNC Symbol;Acc:HGNC:1769]	-	2457	2702	2997	3105	4869	4145	17.261	15.8755	15.9708	24.3353	26.2502	21.5364
ENSG00000114279	190.988	196.892	275.697	406.636	450.946	488.004	221.192	448.529	-1.01835	5.72949e-06	0.000367724	FGF12	3	192139395	192767764	-	7355	protein_coding	fibroblast growth factor 12 [Source:HGNC Symbol;Acc:HGNC:3668]	-	165	204	314	315	508	569	0.524028	0.541854	0.756447	1.11608	1.23813	1.3365
ENSG00000173068	3012.98	3273.81	3003.69	4061.2	4544.08	4867.18	3096.83	4490.82	-0.536579	7.02643e-06	0.000444922	BNC2	9	16409503	16870843	-	15323	protein_coding	basonuclin 2 [Source:HGNC Symbol;Acc:HGNC:30988]	zf-C2H2	2603	3392	3421	3146	5119	5675	3.96811	4.32461	3.95586	5.35034	5.9886	6.39827
ENSG00000160932	4057.05	3520.89	3628.84	6667.54	5271.99	5059.29	3735.59	5666.27	-0.600763	7.4452e-06	0.000469725	LY6E	8	143017982	143023832	+	2640	protein_coding	lymphocyte antigen 6 family member E [Source:HGNC Symbol;Acc:HGNC:6727]	-	3505	3648	4133	5165	5939	5899	31.0125	26.9951	27.7391	50.9839	40.3268	38.6024
ENSG00000132185	306.738	377.376	312.573	742.272	612.506	514.592	332.229	623.123	-0.904696	7.76087e-06	0.000487866	FCRLA	1	161706972	161714352	+	3275	protein_coding	Fc receptor like A [Source:HGNC Symbol;Acc:HGNC:18504]	-	265	391	356	575	690	600	1.89011	2.33238	1.92606	4.57534	3.77678	3.16505
ENSG00000127399	1200.33	1208.38	1006.2	1978.96	1678.62	1670.71	1138.3	1776.1	-0.641529	8.07252e-06	0.000504625	LRRC61	7	150322639	150338150	+	2735	protein_coding	leucine rich repeat containing 61 [Source:HGNC Symbol;Acc:HGNC:21704]	-	1037	1252	1146	1533	1891	1948	8.85675	8.94297	7.42436	14.6067	12.3942	12.3047
ENSG00000166444	1747.83	2250.75	2358.35	3000.07	3584.49	3312.25	2118.97	3298.94	-0.638335	8.08564e-06	0.000504625	ST5	11	8693351	8910951	-	14262	protein_coding	suppression of tumorigenicity 5 [Source:HGNC Symbol;Acc:HGNC:11350]	-	1510	2332	2686	2324	4038	3862	2.47315	3.19435	3.33701	4.24641	5.0754	4.67813
ENSG00000102575	5586.11	4881.76	4700.01	9032.48	7019.85	6926.4	5055.96	7659.58	-0.599109	8.30525e-06	0.000514629	ACP5	19	11574660	11579008	-	2919	protein_coding	acid phosphatase 5, tartrate resistant [Source:HGNC Symbol;Acc:HGNC:124]	-	4826	5058	5353	6997	7908	8076	38.6195	33.8516	32.4934	62.4661	48.5642	47.7972
ENSG00000171310	4786.27	5101.82	5016.98	6521.67	7611.05	6885.24	4968.36	7005.99	-0.495944	8.52851e-06	0.00052102	CHST11	12	104455295	104762014	+	6492	protein_coding	carbohydrate sulfotransferase 11 [Source:HGNC Symbol;Acc:HGNC:17422]	-	4135	5286	5714	5052	8574	8028	14.8782	15.9068	15.5953	20.2792	23.6749	21.3633
ENSG00000123240	2632.16	2894.5	2979.98	3951.47	3938.68	4223.94	2835.55	4038.03	-0.509826	8.83679e-06	0.000537959	OPTN	10	13099449	13138308	+	5138	protein_coding	optineurin [Source:HGNC Symbol;Acc:HGNC:17142]	-	2274	2999	3394	3061	4437	4925	10.3383	11.4029	11.7044	15.5251	15.4803	16.5597
ENSG00000179403	667.879	469.066	563.686	1263.8	959.593	859.368	566.877	1027.59	-0.857508	8.95353e-06	0.00054316	VWA1	1	1434861	1442882	+	5065	protein_coding	von Willebrand factor A domain containing 1 [Source:HGNC Symbol;Acc:HGNC:30910]	-	577	486	642	979	1081	1002	2.66103	1.87453	2.24588	5.03697	3.82587	3.41766
ENSG00000099377	6.94502	23.1638	30.7305	135.545	114.512	66.8969	20.2798	105.651	-2.36056	9.62033e-06	0.000579558	HSD3B7	16	30985207	30989152	+	2495	protein_coding	hydroxy-delta-5-steroid dehydrogenase, 3 beta- and steroid delta-isomerase 7 [Source:HGNC Symbol;Acc:HGNC:18324]	-	6	24	35	105	129	78	0.0561738	0.187921	0.248559	1.09669	0.926837	0.540088
ENSG00000068796	3643.82	3510.27	3600.74	4515.6	5367.86	5778.01	3584.94	5220.49	-0.54275	1.13725e-05	0.000682745	KIF2A	5	62306162	62537249	+	4774	protein_coding	kinesin family member 2A [Source:HGNC Symbol;Acc:HGNC:6318]	-	3148	3637	4101	3498	6047	6737	15.403	14.8832	15.2208	19.0943	22.706	24.3795
ENSG00000184719	4562.88	3600.03	3693.81	6495.85	5275.54	6012.15	3952.24	5927.84	-0.58493	1.18143e-05	0.00070682	RNLS	10	88273864	88584530	-	3933	protein_coding	renalase, FAD dependent amine oxidase [Source:HGNC Symbol;Acc:HGNC:25641]	-	3942	3730	4207	5032	5943	7010	23.4124	18.5276	18.9531	33.3413	27.0873	30.7917
ENSG00000086991	523.191	609.014	422.325	886.854	840.642	934.841	518.177	887.446	-0.776991	1.20385e-05	0.00071776	NOX4	11	89324356	89498187	-	6096	protein_coding	NADPH oxidase 4 [Source:HGNC Symbol;Acc:HGNC:7891]	-	452	631	481	687	947	1090	1.732	2.02218	1.39808	2.93683	2.78477	3.08903
ENSG00000118785	85.6552	70.4564	107.996	166.527	244.115	265.872	88.0358	225.505	-1.35862	1.33952e-05	0.000788452	SPP1	4	87975650	87983426	+	2321	protein_coding	secreted phosphoprotein 1 [Source:HGNC Symbol;Acc:HGNC:11255]	-	74	73	123	129	275	310	0.744749	0.614444	0.938991	1.44838	2.12394	2.30742
ENSG00000183762	2299.96	2401.31	2222.26	3049.12	3701.67	3295.1	2307.84	3348.63	-0.537542	1.3406e-05	0.000788452	KREMEN1	22	29073078	29168333	+	7977	protein_coding	kringle containing transmembrane protein 1 [Source:HGNC Symbol;Acc:HGNC:17550]	-	1987	2488	2531	2362	4170	3842	5.81851	6.0932	5.62191	7.71626	9.37088	8.32066
ENSG00000277443	3344.02	2927.32	3085.34	5797.47	4054.97	4531.84	3118.9	4794.76	-0.619992	1.53363e-05	0.000895716	MARCKS	6	113857362	113863471	+	4275	protein_coding	myristoylated alanine rich protein kinase C substrate [Source:HGNC Symbol;Acc:HGNC:6759]	-	2889	3033	3514	4491	4568	5284	15.7857	13.8602	14.5646	27.3762	19.1546	21.3534
ENSG00000123992	1852	1559.69	1601.5	2615.38	2600.04	2248.77	1671.07	2488.06	-0.574443	1.53846e-05	0.000895716	DNPEP	2	219373527	219400022	-	4753	protein_coding	aspartyl aminopeptidase [Source:HGNC Symbol;Acc:HGNC:2981]	-	1600	1616	1824	2026	2929	2622	7.86331	6.64214	6.79968	11.1081	11.0468	9.53027
ENSG00000165312	184.043	153.46	151.019	371.782	296.488	320.762	162.84	329.677	-1.01784	1.5706e-05	0.000911371	OTUD1	10	23439458	23442390	+	2933	protein_coding	OTU deubiquitinase 1 [Source:HGNC Symbol;Acc:HGNC:27346]	-	159	159	172	288	334	374	1.2663	1.05906	1.03908	2.55886	2.04135	2.20293
ENSG00000160710	12972.1	14587.4	14342.4	17446.6	21812.3	20303.2	13967.3	19854	-0.507446	1.60692e-05	0.000929336	ADAR	1	154582057	154628013	-	9691	protein_coding	adenosine deaminase, RNA specific [Source:HGNC Symbol;Acc:HGNC:225]	-	11207	15114	16335	13515	24572	23673	27.0131	30.4681	29.8663	36.3424	45.4523	42.2012
ENSG00000142920	214.138	196.892	169.457	374.363	463.374	324.193	193.496	387.31	-1.00337	1.76507e-05	0.00100407	AZIN2	1	33081104	33120530	+	6559	protein_coding	antizyme inhibitor 2 [Source:HGNC Symbol;Acc:HGNC:29957]	-	185	204	193	290	522	378	0.658851	0.607613	0.521376	1.1522	1.42665	0.995622
ENSG00000075826	3.47251	3.86063	13.1702	38.7272	46.1599	90.9112	6.83445	58.5994	-3.07632	1.77199e-05	0.00100471	SEC31B	10	100486642	100519864	-	7938	protein_coding	SEC31 homolog B, COPII coat complex component [Source:HGNC Symbol;Acc:HGNC:23197]	-	3	4	15	30	52	106	0.00882802	0.00984427	0.033482	0.0984865	0.117429	0.230693
ENSG00000164896	2721.29	2107.9	2296.01	4261.29	3315.52	3385.16	2375.07	3653.99	-0.621311	1.77978e-05	0.00100584	FASTK	7	151076593	151080866	-	3805	protein_coding	Fas activated serine/threonine kinase [Source:HGNC Symbol;Acc:HGNC:24676]	-	2351	2184	2615	3301	3735	3947	14.4328	11.2133	12.1772	22.6077	17.5962	17.9206
ENSG00000140297	17.3625	10.6167	10.5362	74.8727	87.8813	44.5979	12.8385	69.1173	-2.43867	1.93425e-05	0.00108256	GCNT3	15	59594875	59640239	+	6475	protein_coding	glucosaminyl (N-acetyl) transferase 3, mucin type [Source:HGNC Symbol;Acc:HGNC:4205]	-	15	11	12	58	99	52	0.0541134	0.0331885	0.0328377	0.233429	0.274081	0.138741
ENSG00000120217	103.018	121.61	105.362	233.654	246.778	235.854	109.996	238.762	-1.11778	1.94425e-05	0.00108465	CD274	9	5450503	5470566	+	4108	protein_coding	CD274 molecule [Source:HGNC Symbol;Acc:HGNC:17635]	-	89	126	120	181	278	275	0.506072	0.599204	0.517586	1.14819	1.2131	1.15649
ENSG00000159231	915.585	854.164	931.574	1536.18	1269.4	1327.65	900.441	1377.74	-0.612485	1.99987e-05	0.00110855	CBR3	21	36134912	36146566	+	1169	protein_coding	carbonyl reductase 3 [Source:HGNC Symbol;Acc:HGNC:1549]	-	791	885	1061	1190	1430	1548	15.8058	14.7898	16.0817	26.5277	21.9283	22.8769
ENSG00000059804	1097.31	1579.96	1395.17	1906.67	2363.92	2223.04	1357.48	2164.54	-0.672972	2.08567e-05	0.00115243	SLC2A3	12	7919230	7936275	-	6159	protein_coding	solute carrier family 2 member 3 [Source:HGNC Symbol;Acc:HGNC:11007]	-	948	1637	1589	1477	2663	2592	3.59543	5.19246	4.57136	6.24938	7.75077	7.27051
ENSG00000179397	89.1277	100.376	93.0696	179.436	214.821	269.303	94.1912	221.187	-1.23395	2.12892e-05	0.00117259	CATSPERE	1	244454377	244641177	+	4333	protein_coding	catsper channel auxiliary subunit epsilon [Source:HGNC Symbol;Acc:HGNC:28491]	-	77	104	106	139	242	314	0.415102	0.468899	0.43346	0.835974	1.00118	1.25193
ENSG00000134986	240.761	281.826	292.379	400.181	735.895	508.588	271.655	548.221	-1.0141	2.14352e-05	0.0011769	NREP	5	111662621	111997464	-	9337	protein_coding	neuronal regeneration related protein [Source:HGNC Symbol;Acc:HGNC:16834]	-	208	292	333	310	829	593	0.520366	0.610956	0.631929	0.865209	1.59159	1.0972
ENSG00000159733	130.798	103.272	163.311	336.927	275.184	264.157	132.46	292.089	-1.13716	2.18841e-05	0.00119776	ZFYVE28	4	2269582	2418663	-	9624	protein_coding	zinc finger FYVE-type containing 28 [Source:HGNC Symbol;Acc:HGNC:29334]	-	113	107	186	261	310	308	0.274269	0.217202	0.342443	0.706726	0.577418	0.552886
ENSG00000237988	0	0	0	15.4909	12.4277	32.5908	0	20.1698	-6.78909	2.31027e-05	0.0012487	OR2I1P	6	29550407	29557721	+	5365	protein_coding	olfactory receptor family 2 subfamily I member 1 pseudogene [Source:HGNC Symbol;Acc:HGNC:8258]	-	0	0	0	12	14	38	0	0	0	0.0582878	0.0467781	0.122364
ENSG00000019582	0	4.82578	0	33.5636	48.8229	28.3025	1.60859	36.8964	-4.49799	2.34747e-05	0.00126486	CD74	5	150401637	150412929	-	3184	protein_coding	CD74 molecule [Source:HGNC Symbol;Acc:HGNC:1697]	-	0	5	0	26	55	33	0	0.0306783	0	0.212798	0.309652	0.179053
ENSG00000243742	57.8751	27.9895	34.2426	140.709	110.961	136.367	40.0357	129.346	-1.70003	2.51805e-05	0.00135007	RPLP0P2	11	61615036	61639449	+	3909	transcribed_processed_pseudogene	ribosomal protein lateral stalk subunit P0 pseudogene 2 [Source:HGNC Symbol;Acc:HGNC:17960]	-	50	29	39	109	125	159	0.298784	0.144933	0.176779	0.726653	0.573229	0.702703
ENSG00000155363	4191.32	3996.71	4150.38	5379.21	6379.83	5516.42	4112.8	5758.49	-0.485823	2.52689e-05	0.00135007	MOV10	1	112673141	112700746	+	6509	protein_coding	Mov10 RISC complex RNA helicase [Source:HGNC Symbol;Acc:HGNC:7200]	-	3621	4141	4727	4167	7187	6432	12.9947	12.4287	12.8678	16.6831	19.7933	17.0715
ENSG00000158714	0	0	0	14.2	18.6415	24.8719	0	19.2378	-6.72105	2.72958e-05	0.00144385	SLAMF8	1	159826750	159837249	+	2996	protein_coding	SLAM family member 8 [Source:HGNC Symbol;Acc:HGNC:21391]	-	0	0	0	11	21	29	0	0	0	0.0956792	0.12565	0.167223
ENSG00000151287	1427.2	1357.01	1306.49	1958.31	1909.42	1982.04	1363.57	1949.92	-0.516405	2.87366e-05	0.00151544	TEX30	13	102765990	102773811	-	2154	protein_coding	testis expressed 30 [Source:HGNC Symbol;Acc:HGNC:25188]	-	1233	1406	1488	1517	2151	2311	13.3712	12.7519	12.2402	18.353	17.9011	18.5351
ENSG00000142871	231.501	176.624	133.458	447.945	351.525	338.773	180.527	379.414	-1.07367	2.90761e-05	0.0015287	CYR61	1	85580761	85583962	+	2455	protein_coding	cysteine rich angiogenic inducer 61 [Source:HGNC Symbol;Acc:HGNC:2654]	-	200	183	152	347	396	395	1.90297	1.45624	1.09704	3.68336	2.89153	2.77962
ENSG00000012211	1634.39	1642.7	1814.86	2278.45	2708.34	2385.99	1697.32	2457.59	-0.534149	3.42682e-05	0.0017801	PRICKLE3	X	49175264	49186528	-	3194	protein_coding	prickle planar cell polarity protein 3 [Source:HGNC Symbol;Acc:HGNC:6645]	-	1412	1702	2067	1765	3051	2782	10.3265	10.4102	11.4667	14.4005	17.1235	15.0474
ENSG00000132670	5692.6	6386.44	6915.24	8064.3	9681.14	9159.73	6331.43	8968.39	-0.502331	3.74708e-05	0.00193182	PTPRA	20	2864184	3039076	+	4469	protein_coding	protein tyrosine phosphatase, receptor type A [Source:HGNC Symbol;Acc:HGNC:9664]	-	4918	6617	7876	6247	10906	10680	25.7058	28.9258	31.2268	36.4274	43.7461	41.2858
ENSG00000125730	13.89	21.2334	9.65816	64.5454	66.5767	79.7617	14.9272	70.2946	-2.23941	3.75229e-05	0.00193182	C3	19	6677704	6730562	-	8328	protein_coding	complement C3 [Source:HGNC Symbol;Acc:HGNC:1318]	-	12	22	11	50	75	93	0.0336584	0.051608	0.0234036	0.156457	0.161438	0.192922
ENSG00000089041	252.336	390.888	415.301	565.418	646.238	758.165	352.842	656.607	-0.894616	4.50555e-05	0.00228571	P2RX7	12	121132819	121188032	+	5546	protein_coding	purinergic receptor P2X 7 [Source:HGNC Symbol;Acc:HGNC:8537]	-	218	405	473	438	728	884	0.918184	1.42663	1.51117	2.05807	2.35307	2.75367
ENSG00000153395	8213.64	7450.04	7305.08	10428	10432.1	10000.2	7656.26	10286.8	-0.426183	5.19737e-05	0.00261375	LPCAT1	5	1456480	1523977	-	6494	protein_coding	lysophosphatidylcholine acyltransferase 1 [Source:HGNC Symbol;Acc:HGNC:25718]	-	7096	7719	8320	8078	11752	11660	25.5243	23.2211	22.7009	32.4159	32.4402	31.0189
ENSG00000135925	0	0	0	11.6182	15.9784	25.7296	0	17.7754	-6.608	5.5781e-05	0.00278103	WNT10A	2	218880363	218899581	+	3412	protein_coding	Wnt family member 10A [Source:HGNC Symbol;Acc:HGNC:13829]	-	0	0	0	9	18	30	0	0	0	0.0687385	0.0945687	0.151898
ENSG00000168140	46.3001	60.8049	61.461	194.927	149.132	114.925	56.1887	152.995	-1.4373	6.16624e-05	0.00304798	VASN	16	4371848	4383528	+	2806	protein_coding	vasorin [Source:HGNC Symbol;Acc:HGNC:18517]	-	40	63	70	151	168	134	0.332986	0.438619	0.44202	1.40235	1.07326	0.825007
ENSG00000105928	601.901	415.983	554.905	806.818	841.53	962.286	524.263	870.211	-0.732692	6.19242e-05	0.00305223	GSDME	7	24698351	24758113	-	8843	protein_coding	gasdermin E [Source:HGNC Symbol;Acc:HGNC:2810]	-	520	431	632	625	948	1122	1.37359	0.952165	1.26634	1.84182	1.92173	2.19196
ENSG00000185201	4.63001	0	0	25.8182	44.3845	26.5872	1.54334	32.2633	-4.51485	6.9636e-05	0.00340334	IFITM2	11	307631	315272	+	1543	protein_coding	interferon induced transmembrane protein 2 [Source:HGNC Symbol;Acc:HGNC:5413]	-	4	0	0	20	50	31	0.0605546	0	0	0.337777	0.580882	0.347085
ENSG00000071575	8075.9	7368.97	7530.73	12359.2	9684.7	10132.3	7658.53	10725.4	-0.485696	7.13911e-05	0.00347932	TRIB2	2	12716889	12742734	+	4588	protein_coding	tribbles pseudokinase 2 [Source:HGNC Symbol;Acc:HGNC:30809]	-	6977	7635	8577	9574	10910	11814	35.5221	32.5103	33.1241	54.3797	42.6271	44.485
ENSG00000160307	1429.52	809.766	1250.29	2904.54	1535.7	1997.47	1163.19	2145.91	-0.883016	7.17599e-05	0.00348749	S100B	21	46598962	46605208	-	1448	protein_coding	S100 calcium binding protein B [Source:HGNC Symbol;Acc:HGNC:10500]	-	1235	839	1424	2250	1730	2329	19.9229	11.3195	17.425	40.493	21.4171	27.787
ENSG00000156453	12.7325	10.6167	5.26809	55.509	66.5767	41.1673	9.53911	54.4177	-2.52727	7.3111e-05	0.00354323	PCDH1	5	141853111	141879246	-	5903	protein_coding	protocadherin 1 [Source:HGNC Symbol;Acc:HGNC:8655]	-	11	11	6	43	75	48	0.0435284	0.0364045	0.0180098	0.189829	0.227757	0.140478
ENSG00000276023	959.57	803.975	705.046	1540.05	1213.47	1182.7	822.864	1312.08	-0.673064	7.35512e-05	0.00355085	DUSP14	17	37489831	37513501	+	2499	protein_coding	dual specificity phosphatase 14 [Source:HGNC Symbol;Acc:HGNC:17007]	-	829	833	803	1193	1367	1379	7.74892	6.51199	5.69352	12.4406	9.80587	9.53319
ENSG00000171940	899.379	1078.08	856.942	1396.76	1332.42	1544.63	944.801	1424.61	-0.59267	7.36775e-05	0.00355085	ZNF217	20	53567065	53609907	-	6181	protein_coding	zinc finger protein 217 [Source:HGNC Symbol;Acc:HGNC:13009]	zf-C2H2	777	1117	976	1082	1501	1801	2.9364	3.53044	2.79784	4.56179	4.35317	5.03379
ENSG00000127511	3379.91	2988.13	2772.77	4174.8	4409.16	4133.89	3046.93	4239.28	-0.476953	7.4196e-05	0.00356593	SIN3B	19	16829400	16880353	+	8777	protein_coding	SIN3 transcription regulator family member B [Source:HGNC Symbol;Acc:HGNC:19354]	-	2920	3096	3158	3234	4967	4820	7.77123	6.89112	6.37525	9.60197	10.1445	9.48727
ENSG00000117707	81.0252	124.505	100.094	144.582	302.702	319.047	101.875	255.444	-1.32846	7.55745e-05	0.00362215	PROX1	1	213983181	214041502	+	8928	protein_coding	prospero homeobox 1 [Source:HGNC Symbol;Acc:HGNC:9459]	HPD	70	129	114	112	341	372	0.183146	0.282274	0.226247	0.326912	0.684675	0.719828
ENSG00000221869	247.706	132.226	145.75	533.145	321.344	322.477	175.227	392.322	-1.16382	7.6033e-05	0.00363408	CEBPD	8	47736909	47739086	-	2178	protein_coding	CCAAT enhancer binding protein delta [Source:HGNC Symbol;Acc:HGNC:1835]	C/EBP	214	137	166	413	362	376	2.29514	1.22885	1.35046	4.9415	2.97944	2.98243
ENSG00000205413	869.284	1114.76	939.476	1145.04	1901.43	1891.98	974.505	1646.15	-0.757439	7.69517e-05	0.00366789	SAMD9	7	93099513	93118023	-	6855	protein_coding	sterile alpha motif domain containing 9 [Source:HGNC Symbol;Acc:HGNC:1348]	-	751	1155	1070	887	2142	2206	2.55909	3.29162	2.76572	3.37196	5.60139	5.55953
ENSG00000137393	841.504	966.122	878.015	1268.96	1241.88	1525.76	895.214	1345.53	-0.588158	8.15725e-05	0.0038518	RNF144B	6	18387350	18468874	+	5175	protein_coding	ring finger protein 144B [Source:HGNC Symbol;Acc:HGNC:21578]	-	727	1001	1000	983	1399	1779	3.28154	3.77884	3.4239	4.95005	4.84609	5.9389
ENSG00000197019	260.438	149.599	133.458	471.181	369.279	322.477	181.165	387.646	-1.10024	9.22727e-05	0.00427091	SERTAD1	19	40421592	40426025	-	2114	protein_coding	SERTA domain containing 1 [Source:HGNC Symbol;Acc:HGNC:17932]	-	225	155	152	365	416	376	2.48617	1.43239	1.274	4.4994	3.52754	3.07272
ENSG00000115457	6769.07	4906.86	5122.34	9976.14	7428.19	7867.25	5599.42	8423.86	-0.589186	9.7409e-05	0.00449481	IGFBP2	2	216632828	216664436	+	4767	protein_coding	insulin like growth factor binding protein 2 [Source:HGNC Symbol;Acc:HGNC:5471]	-	5848	5084	5834	7728	8368	9173	28.656	20.8351	21.6847	42.2463	31.4674	33.2435
ENSG00000130511	1699.21	1175.56	1132.64	2794.82	1987.54	1868.83	1335.8	2217.06	-0.73092	9.9169e-05	0.00456388	SSBP4	19	18418864	18434562	+	2974	protein_coding	single stranded DNA binding protein 4 [Source:HGNC Symbol;Acc:HGNC:15676]	-	1468	1218	1290	2165	2239	2179	11.5302	8.00094	7.68564	18.9707	13.4958	12.6578
ENSG00000101955	952.625	1150.47	1049.23	1547.8	1428.29	1635.54	1050.77	1537.21	-0.548288	0.000100676	0.00462099	SRPX	X	38149336	38220924	-	1987	protein_coding	sushi repeat containing protein X-linked [Source:HGNC Symbol;Acc:HGNC:11309]	-	823	1192	1195	1199	1609	1907	9.67509	11.7196	10.6562	15.7249	14.5158	16.5803
ENSG00000185404	152.79	168.902	135.214	321.436	277.847	276.164	152.302	291.816	-0.937177	0.000106212	0.00486222	SP140L	2	230327184	230403732	+	5650	protein_coding	SP140 nuclear body protein like [Source:HGNC Symbol;Acc:HGNC:25105]	SAND	132	175	154	249	313	322	0.545731	0.605096	0.482952	1.14846	0.99307	0.984572
ENSG00000140948	2171.47	2186.08	2243.33	2809.02	3035.01	3193.9	2200.29	3012.64	-0.45371	0.000106798	0.00487618	ZCCHC14	16	87406246	87492045	-	7390	protein_coding	zinc finger CCHC-type containing 14 [Source:HGNC Symbol;Acc:HGNC:24134]	-	1876	2265	2555	2176	3419	3724	5.92982	5.98768	6.12601	7.67328	8.29352	8.70574
ENSG00000109079	1840.43	2026.83	1774.47	2593.43	2758.05	2488.05	1880.58	2613.18	-0.474679	0.000114762	0.0051852	TNFAIP1	17	28335602	28347009	+	3889	protein_coding	TNF alpha induced protein 1 [Source:HGNC Symbol;Acc:HGNC:11894]	-	1590	2100	2021	2009	3107	2901	9.5502	10.5491	9.20788	13.462	14.3215	12.8869
ENSG00000213949	119.223	165.042	225.65	281.418	340.873	471.709	169.971	364.667	-1.09959	0.000120095	0.00539806	ITGA1	5	52787896	52959210	+	18566	protein_coding	integrin subunit alpha 1 [Source:HGNC Symbol;Acc:HGNC:6134]	-	103	171	257	218	384	550	0.12959	0.179934	0.245271	0.305988	0.370763	0.511782
ENSG00000072310	2139.06	1939	1885.98	3062.03	3027.02	2444.31	1988.01	2844.46	-0.51672	0.000121619	0.00545242	SREBF1	17	17810399	17837002	-	8030	protein_coding	sterol regulatory element binding transcription factor 1 [Source:HGNC Symbol;Acc:HGNC:11289]	bHLH	1848	2009	2148	2372	3410	2850	5.37576	4.88764	4.73969	7.69778	7.61242	6.13154
ENSG00000104375	520.876	512.498	695.388	823.599	947.165	1006.03	576.254	925.597	-0.683442	0.000123012	0.00550068	STK3	8	98371228	98942827	-	12597	protein_coding	serine/threonine kinase 3 [Source:HGNC Symbol;Acc:HGNC:11406]	-	450	531	792	638	1067	1173	0.834447	0.823497	1.11401	1.31984	1.51838	1.60869
ENSG00000010219	184.043	71.4216	95.7036	373.072	201.506	313.043	117.056	295.874	-1.34151	0.000126272	0.00563191	DYRK4	12	4562204	4615302	+	7054	protein_coding	dual specificity tyrosine phosphorylation regulated kinase 4 [Source:HGNC Symbol;Acc:HGNC:3095]	-	159	74	109	289	227	365	0.52652	0.204942	0.273793	1.06765	0.576865	0.893918
ENSG00000280734	288.218	247.08	225.65	433.745	415.439	457.129	253.649	435.438	-0.781936	0.000130298	0.00579659	LINC01232	13	99486962	99499306	-	6199	processed_transcript	long intergenic non-protein coding RNA 1232 [Source:HGNC Symbol;Acc:HGNC:49755]	-	249	256	257	336	468	533	0.938277	0.806776	0.734587	1.41249	1.35334	1.48541
ENSG00000104660	2128.65	2644.53	2831.6	3564.2	3803.75	3483.79	2534.92	3617.24	-0.512401	0.000132255	0.00586863	LEPROTL1	8	30095398	30177208	+	5421	protein_coding	leptin receptor overlapping transcript like 1 [Source:HGNC Symbol;Acc:HGNC:6555]	-	1839	2740	3225	2761	4285	4062	7.9242	9.87429	10.541	13.2725	14.1695	12.945
ENSG00000179583	43.9851	54.0488	50.0468	240.109	88.769	121.787	49.3602	150.222	-1.59746	0.000134264	0.00594257	CIITA	16	10866222	10943021	+	20757	protein_coding	class II major histocompatibility complex transactivator [Source:HGNC Symbol;Acc:HGNC:7067]	-	38	56	57	186	100	142	0.0427634	0.0527058	0.0486566	0.233515	0.0863614	0.118185
ENSG00000107263	6231.99	6629.66	6528.92	7997.18	9290.56	8571.38	6463.52	8619.71	-0.415439	0.000140583	0.00619063	RAPGEF1	9	131576770	131740074	-	7002	protein_coding	Rap guanine nucleotide exchange factor 1 [Source:HGNC Symbol;Acc:HGNC:4568]	-	5384	6869	7436	6195	10466	9994	17.9612	19.1649	18.8169	23.0561	26.7943	24.658
ENSG00000125304	10874.7	11934.2	11749.6	13950.8	17212.3	15603.3	11519.5	15588.8	-0.436516	0.000141088	0.00619718	TM9SF2	13	99446311	99564006	+	5524	protein_coding	transmembrane 9 superfamily member 2 [Source:HGNC Symbol;Acc:HGNC:11865]	-	9395	12365	13382	10807	19390	18193	39.728	43.7296	42.9239	50.9821	62.9228	56.8972
ENSG00000171385	268.541	248.045	232.674	449.236	417.214	403.097	249.753	423.182	-0.761043	0.000147932	0.00648137	KCND3	1	111770662	111989155	-	7863	protein_coding	potassium voltage-gated channel subfamily D member 3 [Source:HGNC Symbol;Acc:HGNC:6239]	-	232	257	265	348	470	470	0.689212	0.638527	0.597158	1.15334	1.0715	1.03264
ENSG00000116882	19.6775	23.1638	7.90213	51.6363	75.4536	92.6265	16.9145	73.2388	-2.12734	0.000157074	0.00686456	HAO2	1	119368779	119394130	+	1877	protein_coding	hydroxyacid oxidase 2 [Source:HGNC Symbol;Acc:HGNC:4810]	-	17	24	9	40	85	108	0.211562	0.249794	0.0849591	0.555344	0.811781	0.994031
ENSG00000125844	12311.2	11081.9	11982.3	15567.1	14822.6	15873.4	11791.8	15421	-0.387143	0.00017218	0.007487	RRBP1	20	17613678	17682295	-	6980	protein_coding	ribosome binding protein 1 [Source:HGNC Symbol;Acc:HGNC:10448]	-	10636	11482	13647	12059	16698	18508	35.5939	32.1364	34.6428	45.0217	42.8838	45.8083
ENSG00000151224	19.6775	32.8153	16.6823	100.691	75.4536	72.0428	23.0584	82.7291	-1.83949	0.000174717	0.00757837	MAT1A	10	80271820	80289684	-	3690	protein_coding	methionine adenosyltransferase 1A [Source:HGNC Symbol;Acc:HGNC:6903]	-	17	34	19	78	85	84	0.107616	0.180006	0.0912344	0.550852	0.41293	0.393272
ENSG00000168310	839.189	953.575	912.257	1281.87	1203.71	1478.59	901.674	1321.39	-0.551266	0.00018115	0.00783778	IRF2	4	184387713	184474580	-	3116	protein_coding	interferon regulatory factor 2 [Source:HGNC Symbol;Acc:HGNC:6117]	IRF	725	988	1039	993	1356	1724	5.43493	6.19433	5.90812	8.30459	7.80093	9.55829
ENSG00000166313	3743.36	3624.16	3625.32	4920.94	4847.67	4688.79	3664.28	4819.13	-0.39521	0.000189918	0.00817638	APBB1	11	6395124	6419414	-	5244	protein_coding	amyloid beta precursor protein binding family B member 1 [Source:HGNC Symbol;Acc:HGNC:581]	-	3234	3755	4129	3812	5461	5467	14.4056	13.9888	13.9513	18.9433	18.6678	18.0105
ENSG00000073754	2.31501	1.93031	0	28.4	14.203	36.8791	1.41511	26.494	-4.28407	0.000194065	0.0082932	CD5L	1	157830914	157898256	-	2456	protein_coding	CD5 molecule like [Source:HGNC Symbol;Acc:HGNC:1690]	-	2	2	0	22	16	43	0.0190219	0.0159088	0	0.233432	0.116782	0.302469
ENSG00000104419	657.461	585.85	578.612	1001.74	914.32	830.208	607.308	915.424	-0.591678	0.00019709	0.00840176	NDRG1	8	133237171	133302022	-	9823	protein_coding	N-myc downstream regulated 1 [Source:HGNC Symbol;Acc:HGNC:7679]	-	568	607	659	776	1030	968	1.3507	1.2072	1.1887	2.05866	1.87965	1.70244
ENSG00000227268	15.0475	1.93031	3.51206	42.6	44.3845	57.4627	6.82997	48.1491	-2.85892	0.000200932	0.00854455	KLLN	10	87859161	87863437	-	4277	protein_coding	killin, p53 regulated DNA replication inhibitor [Source:HGNC Symbol;Acc:HGNC:37212]	-	13	2	4	33	50	67	0.0709998	0.00913536	0.0165711	0.201067	0.209563	0.27063
ENSG00000159110	26.6226	6.7561	4.39007	68.4181	86.1059	49.7439	12.5896	68.0893	-2.46484	0.000211798	0.00898458	IFNAR2	21	33229901	33265675	+	4614	protein_coding	interferon alpha and beta receptor subunit 2 [Source:HGNC Symbol;Acc:HGNC:5433]	-	23	7	5	53	97	58	0.11644	0.0296384	0.019201	0.29934	0.376858	0.217165
ENSG00000185033	177.098	168.902	137.848	388.563	281.398	264.157	161.283	311.373	-0.947476	0.000216727	0.00917125	SEMA4B	15	90160604	90229679	+	7006	protein_coding	semaphorin 4B [Source:HGNC Symbol;Acc:HGNC:10730]	-	153	175	157	301	317	308	0.510122	0.487981	0.397064	1.1196	0.811098	0.759488
ENSG00000166797	5661.35	5404.88	5206.63	7008.34	6898.24	7424.7	5424.28	7110.43	-0.390694	0.000219387	0.00926124	CIAO2A	15	64072559	64094018	-	2427	protein_coding	cytosolic iron-sulfur assembly component 2A [Source:HGNC Symbol;Acc:HGNC:26235]	-	4891	5600	5930	5429	7771	8657	47.074	45.0768	43.2929	58.293	57.3973	61.6223
ENSG00000117245	899.379	973.843	850.796	1463.89	1216.14	1267.61	908.006	1315.88	-0.53427	0.000253379	0.0105931	KIF17	1	20664014	20718017	-	4470	protein_coding	kinesin family member 17 [Source:HGNC Symbol;Acc:HGNC:19167]	-	777	1009	969	1134	1370	1478	4.06038	4.40979	3.84103	6.61107	5.49411	5.71225
ENSG00000104343	819.512	763.439	759.483	1072.74	1111.39	1164.69	780.811	1116.27	-0.516658	0.000258988	0.0108015	UBE2W	8	73780097	73878910	-	9090	protein_coding	ubiquitin conjugating enzyme E2 W [Source:HGNC Symbol;Acc:HGNC:25616]	-	708	791	865	831	1252	1358	1.81938	1.69999	1.6861	2.38234	2.46902	2.58093
ENSG00000023909	2441.17	2890.64	2645.46	3277.62	3719.42	4085	2659.09	3694.01	-0.47455	0.000259857	0.0108118	GCLM	1	93885205	93909456	-	5420	protein_coding	glutamate-cysteine ligase modifier subunit [Source:HGNC Symbol;Acc:HGNC:4312]	-	2109	2995	3013	2539	4190	4763	9.0893	10.7952	9.84989	12.2076	13.8579	15.1817
ENSG00000040633	3482.93	2936.97	3242.51	5022.92	4335.48	4025.82	3220.8	4461.41	-0.469781	0.000261017	0.0108341	PHF23	17	7235028	7239722	-	2783	protein_coding	PHD finger protein 23 [Source:HGNC Symbol;Acc:HGNC:28428]	-	3009	3043	3693	3891	4884	4694	25.2559	21.3611	23.5124	36.4346	31.4591	29.1387
ENSG00000096433	41.6701	58.8746	40.3887	132.964	145.581	95.1994	46.9778	124.581	-1.40496	0.000275914	0.0113439	ITPR3	6	33620365	33696574	+	9870	protein_coding	inositol 1,4,5-trisphosphate receptor type 3 [Source:HGNC Symbol;Acc:HGNC:6182]	-	36	61	46	103	164	111	0.0851998	0.120739	0.0825795	0.271948	0.297859	0.194288
ENSG00000184500	1833.48	2023.93	2173.09	2531.47	2988.85	2825.97	2010.17	2782.1	-0.468912	0.000277976	0.0114016	PROS1	3	93873033	93980003	-	5444	protein_coding	protein S [Source:HGNC Symbol;Acc:HGNC:9456]	-	1584	2097	2475	1961	3367	3295	6.79658	7.52515	8.05543	9.38698	11.0869	10.4563
ENSG00000112343	873.914	777.916	794.603	1156.65	1076.77	1331.93	815.478	1188.45	-0.544292	0.000304948	0.0124198	TRIM38	6	25962802	25991226	+	9413	protein_coding	tripartite motif containing 38 [Source:HGNC Symbol;Acc:HGNC:10059]	-	755	806	905	896	1213	1553	1.87358	1.67279	1.70354	2.48054	2.31003	2.85025
ENSG00000173821	5212.23	5775.5	5678.12	6556.52	8511.17	7685.43	5555.28	7584.37	-0.449375	0.000309132	0.0125314	RNF213	17	80260866	80398786	+	28570	protein_coding	ring finger protein 213 [Source:HGNC Symbol;Acc:HGNC:14539]	-	4503	5984	6467	5079	9588	8961	3.68167	4.09182	4.01074	4.6327	6.01592	5.41859
ENSG00000088832	31114.8	28733.7	28631.2	41839.6	35560	38194.7	29493.2	38531.4	-0.385625	0.000330156	0.0133214	FKBP1A	20	1368978	1393172	-	2577	protein_coding	FK506 binding protein 1A [Source:HGNC Symbol;Acc:HGNC:3711]	-	26881	29771	32609	32411	40059	44534	243.66	225.691	224.21	327.751	278.657	298.55
ENSG00000120949	0	2.89547	0	27.1091	15.9784	29.1602	0.965157	24.0826	-4.61593	0.000333566	0.0134278	TNFRSF8	1	12063377	12144207	+	3738	protein_coding	TNF receptor superfamily member 8 [Source:HGNC Symbol;Acc:HGNC:11923]	-	0	3	0	21	18	34	0	0.0156789	0	0.146402	0.0863212	0.157138
ENSG00000170035	1348.49	1356.05	1187.95	1938.94	1617.37	1929.72	1297.5	1828.68	-0.495036	0.000360656	0.0144847	UBE2E3	2	180967248	181076585	+	2973	protein_coding	ubiquitin conjugating enzyme E2 E3 [Source:HGNC Symbol;Acc:HGNC:12479]	-	1165	1405	1353	1502	1822	2250	9.15344	9.23243	8.0637	13.1656	10.9859	13.0746
ENSG00000140471	495.411	528.906	479.396	620.927	853.07	882.525	501.238	785.507	-0.650441	0.000380665	0.0151829	LINS1	15	100559369	100603230	-	7790	protein_coding	lines homolog 1 [Source:HGNC Symbol;Acc:HGNC:30922]	-	428	548	546	481	961	1029	1.28339	1.37429	1.2419	1.60907	2.21141	2.28201
ENSG00000120278	1424.89	1332.88	1396.04	1697.54	2024.82	2037.78	1384.6	1920.05	-0.472749	0.000395471	0.0157372	PLEKHG1	6	150599883	150843665	+	10294	protein_coding	pleckstrin homology and RhoGEF domain containing G1 [Source:HGNC Symbol;Acc:HGNC:20884]	-	1231	1381	1590	1315	2281	2376	2.79336	2.62086	2.73681	3.32896	3.97215	3.98752
ENSG00000275764	91.4427	59.8397	95.7036	250.436	159.784	156.093	82.3287	188.771	-1.19319	0.000402046	0.0159622	AC092747,4	12	27037100	27038960	+	1861	lincRNA	novel transcript	-	79	62	109	194	180	182	0.991594	0.650849	1.0378	2.71658	1.73384	1.68953
ENSG00000164627	267.383	328.153	343.304	477.636	487.342	555.759	312.947	506.912	-0.694772	0.000413158	0.016366	KIF6	6	39329990	39725405	-	11868	protein_coding	kinesin family member 6 [Source:HGNC Symbol;Acc:HGNC:21202]	-	231	340	391	370	549	648	0.454661	0.559675	0.583755	0.812439	0.829237	0.943274
ENSG00000099991	4741.13	4900.1	4901.08	5885.25	7114.83	6250.57	4847.44	6416.89	-0.404854	0.000429202	0.0169627	CABIN1	22	24011192	24178628	+	9388	protein_coding	calcineurin binding protein 1 [Source:HGNC Symbol;Acc:HGNC:24187]	-	4096	5077	5582	4559	8015	7288	10.1915	10.565	10.5353	12.655	15.3043	13.4114
ENSG00000128928	2466.64	2451.5	2369.76	3244.05	3234.74	3091.84	2429.3	3190.21	-0.393093	0.000430473	0.0169743	IVD	15	40405795	40435947	+	6533	protein_coding	isovaleryl-CoA dehydrogenase [Source:HGNC Symbol;Acc:HGNC:6186]	-	2131	2540	2699	2513	3644	3605	7.61946	7.59549	7.32018	10.0241	9.99884	9.53307
ENSG00000203760	1389	1088.7	1302.97	2166.14	1535.7	1894.55	1260.22	1865.47	-0.565297	0.000431802	0.0169881	CENPW	6	126340174	126348875	+	795	protein_coding	centromere protein W [Source:HGNC Symbol;Acc:HGNC:21488]	-	1200	1128	1484	1678	1730	2209	35.2588	27.7189	33.0749	55.0036	39.0088	48.0031
ENSG00000139517	1772.14	1882.06	1649.79	1998.33	2855.7	2892	1767.99	2582.01	-0.547491	0.000433866	0.0170307	LNX2	13	27545911	27620404	-	4692	protein_coding	ligand of numb-protein X 2 [Source:HGNC Symbol;Acc:HGNC:20421]	-	1531	1950	1879	1548	3217	3372	7.62202	8.11916	7.09578	8.59764	12.2907	12.4157
ENSG00000132635	3552.38	3351.02	3190.71	4524.63	4607.11	4167.33	3364.7	4433.03	-0.397928	0.000443585	0.0173338	PCED1A	20	2835314	2841190	-	2341	protein_coding	PC-esterase domain containing 1A [Source:HGNC Symbol;Acc:HGNC:16212]	-	3069	3472	3634	3505	5190	4859	30.6231	28.9743	27.5052	39.0169	39.742	35.858
ENSG00000140577	4719.14	4704.17	4416.41	5610.29	6674.54	5996.71	4613.24	6093.84	-0.401925	0.000445933	0.0173534	CRTC3	15	90529925	90645345	+	10814	protein_coding	CREB regulated transcription coactivator 3 [Source:HGNC Symbol;Acc:HGNC:26148]	-	4077	4874	5030	4346	7519	6992	8.80658	8.80509	8.24163	10.473	12.464	11.1701
ENSG00000068971	516.246	539.523	540.857	827.472	761.638	750.446	532.209	779.852	-0.54995	0.000458226	0.0177857	PPP2R5B	11	64917553	64934473	+	3376	protein_coding	protein phosphatase 2 regulatory subunit B'beta [Source:HGNC Symbol;Acc:HGNC:9310]	-	446	559	616	641	858	875	3.08593	3.23477	3.23303	4.94791	4.55584	4.47761
ENSG00000175073	878.544	1079.05	962.304	1447.11	1334.2	1349.09	973.298	1376.8	-0.499271	0.000465981	0.0180062	VCPIP1	8	66628487	66667217	-	9942	protein_coding	valosin containing protein interacting protein 1 [Source:HGNC Symbol;Acc:HGNC:30897]	-	759	1118	1096	1121	1503	1573	1.78329	2.19686	1.9533	2.93831	2.71	2.73335
ENSG00000165914	2331.21	2291.28	2283.72	3005.23	3146.86	2925.45	2302.07	3025.85	-0.394509	0.000477305	0.0184027	TTC7B	14	90524564	90816479	-	21268	protein_coding	tetratricopeptide repeat domain 7B [Source:HGNC Symbol;Acc:HGNC:19858]	-	2014	2374	2601	2328	3545	3411	2.212	2.18066	2.16693	2.85248	2.98795	2.77074
ENSG00000197324	2458.54	2378.15	2346.93	3451.89	3229.42	2916.88	2394.54	3199.39	-0.417682	0.000494007	0.0189624	LRP10	14	22871613	22881580	+	7112	protein_coding	LDL receptor related protein 10 [Source:HGNC Symbol;Acc:HGNC:14553]	-	2124	2464	2673	2674	3638	3401	6.97615	6.76836	6.65946	9.79797	9.1697	8.26143
ENSG00000226674	2009.42	1937.07	1957.97	2412.71	2587.62	3329.41	1968.16	2776.58	-0.497232	0.000496383	0.019005	TEX41	2	144667967	145262988	+	15056	lincRNA	testis expressed 41 [Source:HGNC Symbol;Acc:HGNC:48667]	-	1736	2007	2230	1869	2915	3882	2.69335	2.60419	2.62438	3.23494	3.47067	4.45437
ENSG00000162636	998.925	969.017	837.626	1241.85	1335.97	1382.54	935.189	1320.12	-0.49873	0.000497306	0.019005	FAM102B	1	108560089	108644900	+	9355	protein_coding	family with sequence similarity 102 member B [Source:HGNC Symbol;Acc:HGNC:27637]	-	863	1004	954	962	1505	1612	2.15487	2.09664	1.80691	2.67977	2.88388	2.97688
ENSG00000136436	2005.95	2110.8	2354.84	2714.78	3011.04	2996.64	2157.2	2907.49	-0.4306	0.000511389	0.0194319	CALCOCO2	17	48830988	48866522	+	8333	protein_coding	calcium binding and coiled-coil domain 2 [Source:HGNC Symbol;Acc:HGNC:29912]	-	1733	2187	2682	2103	3392	3494	4.85792	5.12722	5.70281	6.57664	7.2969	7.24372
ENSG00000175895	1758.25	2257.5	1938.66	2454.02	2759.83	3249.65	1984.8	2821.16	-0.507614	0.000553636	0.0208364	PLEKHF2	8	95133804	95156684	+	3137	protein_coding	pleckstrin homology and FYVE domain containing 2 [Source:HGNC Symbol;Acc:HGNC:20757]	-	1519	2339	2208	1901	3109	3789	11.3109	14.5663	12.4714	15.7919	17.766	20.8665
ENSG00000283537	0	0	4.39007	29.6909	23.0799	24.0143	1.46336	25.595	-4.04165	0.000602867	0.0225426	AC073264,3	7	143620943	143645675	+	2579	transcribed_unprocessed_pseudogene	novel TRPM8 channel-associated factor pseudogene	-	0	0	5	23	26	28	0	0	0.0343519	0.232404	0.18072	0.187563
ENSG00000146122	1714.26	1689.99	1709.49	2219.07	2507.72	2146.7	1704.58	2291.17	-0.426887	0.000617331	0.0229105	DAAM2	6	39792298	39904877	+	12955	protein_coding	dishevelled associated activator of morphogenesis 2 [Source:HGNC Symbol;Acc:HGNC:18143]	-	1481	1751	1947	1719	2825	2503	2.67037	2.64048	2.66293	3.45784	3.90899	3.33783
ENSG00000225101	0	0	0	16.7818	10.6523	10.2918	0	12.5753	-6.10045	0.00061799	0.0229105	OR52K3P	11	4393783	4476361	+	2160	transcribed_unprocessed_pseudogene	olfactory receptor family 52 subfamily K member 3 pseudogene [Source:HGNC Symbol;Acc:HGNC:15224]	-	0	0	0	13	12	12	0	0	0	0.15684	0.099589	0.0959771
ENSG00000049239	1011.66	1075.18	937.72	1562	1492.21	1240.17	1008.19	1431.46	-0.50505	0.000631461	0.0233082	H6PD	1	9234775	9271337	+	9321	protein_coding	hexose-6-phosphate dehydrogenase/glucose 1-dehydrogenase [Source:HGNC Symbol;Acc:HGNC:4795]	-	874	1114	1068	1210	1681	1446	2.19029	2.33484	2.03021	3.3829	3.23288	2.68007
ENSG00000168301	178.255	230.672	232.674	320.145	345.311	458.844	213.867	374.767	-0.809255	0.000660645	0.0242843	KCTD6	3	58492114	58502360	+	3068	protein_coding	potassium channel tetramerization domain containing 6 [Source:HGNC Symbol;Acc:HGNC:22235]	-	154	239	265	248	389	535	1.17252	1.52187	1.53046	2.10651	2.27289	3.01258
ENSG00000140564	3706.32	3611.62	3640.25	4829.29	5277.32	4332.86	3652.73	4813.15	-0.398005	0.000706198	0.0257406	FURIN	15	90868592	90883458	+	4728	protein_coding	furin, paired basic amino acid cleaving enzyme [Source:HGNC Symbol;Acc:HGNC:8568]	-	3202	3742	4146	3741	5945	5052	15.8197	15.4618	15.5376	20.6194	22.5402	18.4598
ENSG00000140262	5147.41	5567.99	5493.74	6169.25	7626.14	7854.38	5403.05	7216.59	-0.41783	0.000711223	0.0258694	TCF12	15	56918623	57299281	+	9446	protein_coding	transcription factor 12 [Source:HGNC Symbol;Acc:HGNC:11623]	bHLH	4447	5769	6257	4779	8591	9158	10.997	11.9313	11.7368	13.1843	16.3035	16.7492
ENSG00000104313	359.983	366.76	381.936	582.2	478.465	698.129	369.56	586.265	-0.66564	0.000714369	0.0259295	EYA1	8	71197433	71592025	-	9418	protein_coding	EYA transcriptional coactivator and phosphatase 1 [Source:HGNC Symbol;Acc:HGNC:3519]	-	311	380	435	451	539	814	0.771356	0.788242	0.818393	1.24791	1.02592	1.49316
ENSG00000124201	2310.38	2352.09	1974.66	2696.71	3532.12	2968.34	2212.37	3065.72	-0.471437	0.000743773	0.0267727	ZNFX1	20	49237946	49278426	-	9340	protein_coding	zinc finger NFX1-type containing 1 [Source:HGNC Symbol;Acc:HGNC:29271]	-	1996	2437	2249	2089	3979	3461	4.99191	5.09734	4.26652	5.82852	7.63679	6.4017
ENSG00000100647	184.043	218.125	178.237	397.6	311.579	296.748	193.468	335.309	-0.790384	0.000780936	0.0279943	SUSD6	14	69611596	69715142	+	5830	protein_coding	sushi domain containing 6 [Source:HGNC Symbol;Acc:HGNC:19956]	-	159	226	203	308	351	346	0.637062	0.757312	0.616963	1.37673	1.07925	1.02529
ENSG00000162520	2.31501	2.89547	0.878015	20.6545	22.1922	26.5872	2.0295	23.1447	-3.53175	0.000784283	0.0280563	SYNC	1	32680360	32703596	-	3487	protein_coding	syncoilin, intermediate filament protein [Source:HGNC Symbol;Acc:HGNC:28897]	-	2	3	1	16	25	31	0.0133977	0.0168075	0.00508136	0.119573	0.12852	0.153585
ENSG00000123933	1023.23	834.861	879.771	1549.09	1283.6	1150.97	912.621	1327.89	-0.540393	0.000788778	0.028104	MXD4	4	2247432	2262294	-	7058	protein_coding	MAX dimerization protein 4 [Source:HGNC Symbol;Acc:HGNC:13906]	bHLH	884	865	1002	1200	1446	1342	2.92566	2.39425	2.51546	4.43064	3.67257	3.28482
ENSG00000174243	4238.77	5210.88	5439.3	6037.58	7240.89	6878.37	4962.99	6718.95	-0.436983	0.000809197	0.0287696	DDX23	12	48829764	48852842	-	5419	protein_coding	DEAD-box helicase 23 [Source:HGNC Symbol;Acc:HGNC:17347]	-	3662	5399	6195	4677	8157	8020	15.7853	19.4639	20.256	22.4913	26.9833	25.5679
ENSG00000206337	10.4175	6.7561	0	34.8545	31.0691	60.0357	5.72454	41.9864	-2.91066	0.00081883	0.0290525	HCP5	6	31400702	31477506	+	3138	sense_overlapping	HLA complex P5 [Source:HGNC Symbol;Acc:HGNC:21659]	-	9	7	0	27	35	70	0.0669951	0.0435793	0	0.224222	0.19994	0.385377
ENSG00000114554	6855.89	7059.16	6241.81	8517.41	9541.78	8178.58	6718.95	8745.92	-0.380503	0.000821844	0.0291	PLXNA1	3	126988594	127037392	+	10944	protein_coding	plexin A1 [Source:HGNC Symbol;Acc:HGNC:9099]	-	5923	7314	7109	6598	10749	9536	12.6421	13.0561	11.5097	15.711	17.6066	15.0533
ENSG00000064601	13040.4	11259.5	12240.4	17157.5	14991.3	15193.3	12180.1	15780.7	-0.373568	0.000831594	0.0293852	CTSA	20	45890144	45898820	+	5856	protein_coding	cathepsin A [Source:HGNC Symbol;Acc:HGNC:9251]	-	11266	11666	13941	13291	16888	17715	44.9388	38.9185	42.1817	59.1457	51.6965	52.2613
ENSG00000103381	1808.02	1641.73	1648.03	2357.2	2191.71	2212.74	1699.26	2253.88	-0.407516	0.000846607	0.0298549	CPPED1	16	12659799	12804017	-	6484	protein_coding	calcineurin like phosphoesterase domain containing 1 [Source:HGNC Symbol;Acc:HGNC:25632]	-	1562	1701	1877	1826	2469	2580	5.62718	5.12503	5.12924	7.33879	6.82593	6.87412
ENSG00000093144	5384.7	4865.35	5007.32	6374.5	6309.7	6959.85	5085.79	6548.02	-0.36483	0.000868593	0.0305063	ECHDC1	6	127288710	127343609	-	5678	protein_coding	ethylmalonyl-CoA decarboxylase 1 [Source:HGNC Symbol;Acc:HGNC:21489]	-	4652	5041	5703	4938	7108	8115	19.138	17.3443	17.7967	22.6632	22.4407	24.6907
ENSG00000168404	24.3076	57.9094	22.8284	67.1272	127.827	126.933	35.0151	107.296	-1.61783	0.000872177	0.0305702	MLKL	16	74671855	74700960	-	5692	protein_coding	mixed lineage kinase domain like pseudokinase [Source:HGNC Symbol;Acc:HGNC:26617]	-	21	60	26	52	144	148	0.0861802	0.205931	0.0809357	0.23807	0.453505	0.449197
ENSG00000137871	458.371	546.279	504.859	662.236	767.852	801.905	503.169	743.998	-0.564929	0.000903736	0.0314856	ZNF280D	15	56630181	56734086	-	12113	protein_coding	zinc finger protein 280D [Source:HGNC Symbol;Acc:HGNC:25953]	-	396	566	575	513	865	935	0.763654	0.91285	0.8411	1.10365	1.28011	1.33352
ENSG00000073734	0	0	0	16.7818	13.3153	6.00357	0	12.0336	-6.03608	0.000910912	0.0316406	ABCB11	2	168915498	169031324	-	7715	protein_coding	ATP binding cassette subfamily B member 11 [Source:HGNC Symbol;Acc:HGNC:42]	-	0	0	0	13	15	7	0	0	0	0.0439111	0.0348529	0.0156748
ENSG00000100968	1963.12	2403.24	2111.63	2877.43	3308.42	2666.44	2159.33	2950.77	-0.450335	0.000911833	0.0316406	NFATC4	14	24365673	24379604	+	8437	protein_coding	nuclear factor of activated T cells 4 [Source:HGNC Symbol;Acc:HGNC:7778]	RHD	1696	2490	2405	2229	3727	3109	4.6956	5.76562	5.05078	6.88476	7.91873	6.36609
ENSG00000130402	12996.4	14227.4	14422.3	16123.4	19066.7	18650.5	13882	17946.9	-0.37058	0.000916059	0.0317238	ACTN4	19	38647649	38731583	+	6098	protein_coding	actinin alpha 4 [Source:HGNC Symbol;Acc:HGNC:166]	-	11228	14741	16426	12490	21479	21746	43.0099	47.2252	47.7283	53.3754	63.1409	61.6073
ENSG00000173744	4283.92	4013.12	3865.02	5336.61	4992.37	5301.15	4054.02	5210.04	-0.362049	0.000927954	0.0320717	AGFG1	2	227472152	227561214	+	9321	protein_coding	ArfGAP with FG repeats 1 [Source:HGNC Symbol;Acc:HGNC:5175]	-	3701	4158	4402	4134	5624	6181	9.27491	8.71479	8.36795	11.5578	10.816	11.4561
ENSG00000026950	597.271	602.258	480.274	844.254	887.69	746.158	559.934	826.034	-0.561636	0.000969716	0.033316	BTN3A1	6	26402237	26415216	+	5547	protein_coding	butyrophilin subfamily 3 member A1 [Source:HGNC Symbol;Acc:HGNC:1138]	-	516	624	547	654	1000	870	2.17292	2.19766	1.74727	3.07246	3.23166	2.70958
ENSG00000028528	9334.1	8839.87	9462.37	11289	11951	11557.7	9212.11	11599.2	-0.332486	0.000992531	0.0340324	SNX1	15	64094123	64146090	+	9780	protein_coding	sorting nexin 1 [Source:HGNC Symbol;Acc:HGNC:11172]	-	8064	9159	10777	8745	13463	13476	19.2604	18.2955	19.525	23.3017	24.6767	23.8047
ENSG00000119242	503.514	392.819	428.471	632.545	594.752	841.357	441.601	689.551	-0.645062	0.0010151	0.0346366	CCDC92	12	123918660	123972831	-	8223	protein_coding	coiled-coil domain containing 92 [Source:HGNC Symbol;Acc:HGNC:29563]	-	435	407	488	490	670	981	1.2357	0.966938	1.05153	1.55286	1.46059	2.061
ENSG00000114395	223.398	172.763	314.329	502.163	345.311	427.111	236.83	424.862	-0.839711	0.00107092	0.0363611	CYB561D2	3	50350695	50358460	+	2086	protein_coding	cytochrome b561 family member D2 [Source:HGNC Symbol;Acc:HGNC:30253]	-	193	179	358	389	389	498	2.16121	1.67638	3.04089	4.85961	3.34287	4.12435
ENSG00000188257	3.47251	0	0	36.1454	12.4277	17.1531	1.1575	21.9087	-4.35923	0.00108817	0.0368025	PLA2G2A	1	19975431	19980416	-	1685	protein_coding	phospholipase A2 group IIA [Source:HGNC Symbol;Acc:HGNC:9031]	-	3	0	0	28	14	20	0.0415886	0	0	0.433037	0.14894	0.205055
ENSG00000139636	339.148	384.132	395.107	544.763	670.206	509.446	372.796	574.805	-0.624169	0.00109226	0.036869	LMBR1L	12	49096551	49110900	-	6047	protein_coding	limb development membrane protein 1 like [Source:HGNC Symbol;Acc:HGNC:18268]	-	293	398	450	422	755	594	1.13183	1.28581	1.31857	1.81861	2.23816	1.69702
ENSG00000205744	0	0	0	2.58182	17.7538	16.2954	0	12.2103	-6.07022	0.0011195	0.0376422	DENND1C	19	6467207	6482557	-	4657	protein_coding	DENN domain containing 1C [Source:HGNC Symbol;Acc:HGNC:26225]	-	0	0	0	2	20	19	0	0	0	0.0111915	0.0769853	0.0704835
ENSG00000164136	0	0	0	7.74545	4.43845	24.0143	0	12.0661	-6.04931	0.00114708	0.0384205	IL15	4	141636599	141733987	+	7860	protein_coding	interleukin 15 [Source:HGNC Symbol;Acc:HGNC:5977]	-	0	0	0	6	5	28	0	0	0	0.0198928	0.0114033	0.0615426
ENSG00000154359	2309.22	2235.3	2204.7	3042.67	2689.7	3103.84	2249.74	2945.41	-0.388665	0.00115805	0.038688	LONRF1	8	12721894	12756073	-	5685	protein_coding	LON peptidase N-terminal domain and ring finger 1 [Source:HGNC Symbol;Acc:HGNC:26302]	-	1995	2316	2511	2357	3030	3619	8.1972	7.95871	7.82614	10.8043	9.55424	10.9976
ENSG00000111801	675.981	652.446	691.876	959.145	880.588	982.87	673.434	940.868	-0.482171	0.00115953	0.038688	BTN3A3	6	26440472	26453415	+	5658	protein_coding	butyrophilin subfamily 3 member A3 [Source:HGNC Symbol;Acc:HGNC:1140]	-	584	676	788	743	992	1146	2.41103	2.33409	2.46771	3.4221	3.14292	3.49914
ENSG00000154447	284.746	377.376	386.327	475.054	569.897	608.933	349.483	551.295	-0.65732	0.00116469	0.0387114	SH3RF1	4	169094256	169271105	-	5624	protein_coding	SH3 domain containing ring finger 1 [Source:HGNC Symbol;Acc:HGNC:17650]	-	246	391	440	368	642	710	1.02175	1.35821	1.38624	1.70518	2.04632	2.18099
ENSG00000115194	295.163	300.164	237.942	504.745	388.808	444.264	277.756	445.939	-0.682513	0.00116902	0.0387166	SLC30A3	2	27253684	27275817	-	5978	protein_coding	solute carrier family 30 member 3 [Source:HGNC Symbol;Acc:HGNC:11014]	-	255	311	271	391	438	518	0.996409	1.01634	0.803239	1.70446	1.31342	1.49697
ENSG00000139154	1348.49	1459.32	1450.48	1959.6	1680.4	2193.02	1419.43	1944.34	-0.453709	0.00124595	0.0408643	AEBP2	12	19404045	19720801	+	6572	protein_coding	AE binding protein 2 [Source:HGNC Symbol;Acc:HGNC:24051]	zf-C2H2	1165	1512	1652	1518	1893	2557	4.14077	4.49458	4.45394	6.01923	5.16342	6.72161
ENSG00000178719	10715	9202.77	10073.5	13518.4	12871.5	12005.4	9997.08	12798.4	-0.356356	0.00126259	0.041332	GRINA	8	143990058	143993415	+	2527	protein_coding	glutamate ionotropic receptor NMDA type subunit associated protein 1 [Source:HGNC Symbol;Acc:HGNC:4589]	-	9257	9535	11473	10472	14500	13998	85.5693	73.714	80.4458	107.992	102.86	95.6976
ENSG00000188342	3112.52	3135.79	2795.6	3635.2	3971.52	4169.91	3014.64	3925.54	-0.38149	0.00126518	0.0413388	GTF2F2	13	45120515	45284909	+	3619	protein_coding	general transcription factor IIF subunit 2 [Source:HGNC Symbol;Acc:HGNC:4653]	-	2689	3249	3184	2816	4474	4862	17.3562	17.5386	15.5889	20.2773	22.1611	23.2095
ENSG00000142784	4656.63	4595.11	4584.12	5872.34	6374.5	5471.82	4611.95	5906.22	-0.356887	0.00126884	0.0413803	WDTC1	1	27234516	27308633	+	6024	protein_coding	WD and tetratricopeptide repeats 1 [Source:HGNC Symbol;Acc:HGNC:29175]	-	4023	4761	5221	4549	7181	6380	15.5998	15.44	15.3568	19.6787	21.369	18.2968
ENSG00000169762	775.527	726.763	856.942	1028.85	1123.82	1115.81	786.411	1089.49	-0.470548	0.00138615	0.0447592	TAPT1	4	16160505	16227410	-	7828	protein_coding	transmembrane anterior posterior transformation 1 [Source:HGNC Symbol;Acc:HGNC:26887]	-	670	753	976	797	1266	1301	1.9993	1.87923	2.20918	2.65322	2.89912	2.87122
ENSG00000168843	1924.93	2343.4	2112.5	2481.13	3105.14	3078.97	2126.94	2888.41	-0.441919	0.00138792	0.0447592	FSTL5	4	161383897	162164035	-	5355	protein_coding	follistatin like 5 [Source:HGNC Symbol;Acc:HGNC:21386]	-	1663	2428	2406	1922	3498	3590	7.25414	8.85776	7.961	9.3532	11.7097	11.5818
ENSG00000104320	2503.68	2484.31	2482.15	2972.96	3233.85	3494.93	2490.05	3233.92	-0.377652	0.0013963	0.0449459	NBN	8	89933336	90003228	-	6156	protein_coding	nibrin [Source:HGNC Symbol;Acc:HGNC:7652]	-	2163	2574	2827	2303	3643	4075	8.2075	8.16854	8.13689	9.74904	10.6083	11.4359
ENSG00000180914	19.6775	9.65157	21.0724	50.3454	47.0476	84.05	16.8005	60.481	-1.85179	0.00140701	0.0452068	OXTR	3	8750408	8769628	-	4514	protein_coding	oxytocin receptor [Source:HGNC Symbol;Acc:HGNC:8529]	-	17	10	24	39	53	98	0.0879712	0.0432786	0.0942066	0.225149	0.210474	0.375063
ENSG00000108771	17.3625	15.4425	2.63404	54.2181	42.6091	62.6086	11.813	53.1453	-2.18709	0.00142359	0.0455708	DHX58	17	42101404	42112733	-	3843	protein_coding	DExH-box helicase 58 [Source:HGNC Symbol;Acc:HGNC:29517]	-	15	16	3	42	48	73	0.0911746	0.0813363	0.0138319	0.284804	0.2239	0.328165
ENSG00000095739	2325.42	2361.74	2177.48	3263.42	2766.04	2938.32	2288.21	2989.26	-0.385147	0.0015944	0.0505721	BAMBI	10	28677342	28682939	+	2314	protein_coding	BMP and activin membrane bound inhibitor [Source:HGNC Symbol;Acc:HGNC:30251]	-	2009	2447	2480	2528	3116	3426	20.2801	20.6588	18.9898	28.4695	24.1389	25.5779
ENSG00000196776	1950.39	1810.63	1912.32	3002.65	2326.63	2349.11	1891.11	2559.47	-0.435708	0.00159935	0.0506364	CD47	3	108043094	108091862	-	8225	protein_coding	CD47 molecule [Source:HGNC Symbol;Acc:HGNC:1682]	-	1685	1876	2178	2326	2621	2739	4.78539	4.45586	4.69195	7.36954	5.71235	5.75303
ENSG00000183943	362.298	472.927	502.224	591.236	719.916	713.567	445.817	674.906	-0.59775	0.00164318	0.0518348	PRKX	X	3604370	3713608	-	6452	protein_coding	protein kinase X-linked [Source:HGNC Symbol;Acc:HGNC:9441]	-	313	490	572	458	811	832	1.13319	1.48367	1.57084	1.84985	2.25326	2.22776
ENSG00000023318	2794.21	2382.01	2949.25	3524.18	3578.28	3526.67	2708.49	3543.04	-0.387497	0.00165283	0.0520447	ERP44	9	99979179	100099040	-	4854	protein_coding	endoplasmic reticulum protein 44 [Source:HGNC Symbol;Acc:HGNC:18311]	-	2414	2468	3359	2730	4031	4112	11.6169	9.93299	12.2614	14.6565	14.8867	14.635
ENSG00000101986	11367.8	10959.4	10605.5	13975.4	14464	12850.2	10977.6	13763.2	-0.326274	0.00177454	0.0554744	ABCD1	X	153724868	153744762	+	4233	protein_coding	ATP binding cassette subfamily D member 1 [Source:HGNC Symbol;Acc:HGNC:61]	-	9821	11355	12079	10826	16294	14983	54.1952	52.4051	50.5608	66.6479	69.0023	61.1492
ENSG00000163362	2.31501	0.965157	7.90213	54.2181	6.21383	41.1673	3.72743	33.8664	-3.15275	0.00179425	0.0558323	INAVA	1	200891048	200915735	+	5413	protein_coding	innate immunity activator [Source:HGNC Symbol;Acc:HGNC:25599]	-	2	1	9	42	7	48	0.00863068	0.00360908	0.0294602	0.202198	0.0231816	0.153195
ENSG00000139826	851.922	754.753	989.523	1027.56	1297.8	1426.28	865.399	1250.55	-0.532113	0.00179565	0.0558323	ABHD13	13	108218379	108234255	+	5338	protein_coding	abhydrolase domain containing 13 [Source:HGNC Symbol;Acc:HGNC:20293]	-	736	782	1127	796	1462	1663	3.22072	2.86196	3.74091	3.88598	4.90968	5.38213
ENSG00000181830	761.637	792.394	707.68	1076.62	1098.07	947.706	753.903	1040.8	-0.465049	0.00182217	0.0565558	SLC35C1	11	45804072	45813015	+	4505	protein_coding	solute carrier family 35 member C1 [Source:HGNC Symbol;Acc:HGNC:20197]	-	658	821	806	834	1237	1105	3.41181	3.56027	3.17009	4.82434	4.9222	4.23748
ENSG00000090487	14137.7	11272.1	12479.2	17375.6	15117.4	16491.8	12629.7	16328.3	-0.370569	0.00185436	0.0573496	SPG21	15	64963021	64990310	-	3984	protein_coding	SPG21, maspardin [Source:HGNC Symbol;Acc:HGNC:20373]	-	12214	11679	14213	13460	17030	19229	71.613	57.2692	63.2118	88.0425	76.6266	83.383
ENSG00000247903	201.405	218.125	223.894	436.327	324.894	302.751	214.475	354.658	-0.721288	0.0018752	0.0577828	AC024896,1	12	26971586	26979582	+	2549	antisense	novel transcript, antisense to TM7SF3	-	174	226	255	338	366	353	1.59453	1.7321	1.77256	3.45552	2.57392	2.39246
ENSG00000178031	0	0	0	5.16363	31.9568	0.857653	0	12.6594	-6.11839	0.00187921	0.0577828	ADAMTSL1	9	17906563	18910950	+	13652	protein_coding	ADAMTS like 1 [Source:HGNC Symbol;Acc:HGNC:14632]	-	0	0	0	4	36	1	0	0	0	0.00763537	0.0472705	0.00126545
ENSG00000244422	41.6701	22.1986	11.4142	52.9272	90.5444	98.6301	25.0943	80.7005	-1.70406	0.00188169	0.0577828	RPL38P3	4	54976159	54976371	-	213	processed_pseudogene	ribosomal protein L38 pseudogene 3 [Source:HGNC Symbol;Acc:HGNC:35980]	-	36	23	13	41	102	115	3.94799	2.10952	1.08142	5.01615	8.58429	9.32735
ENSG00000205653	0	0	0	20.6545	2.66307	10.2918	0	11.2031	-5.92896	0.00188722	0.0578503	AL035696,1	6	203313	206392	+	2120	lincRNA	novel transcript	-	0	0	0	16	3	12	0	0	0	0.196676	0.025367	0.097788
ENSG00000133612	5888.22	5932.82	5441.06	7447.25	7548.91	6801.19	5754.03	7265.78	-0.336543	0.00191852	0.0584997	AGAP3	7	151085831	151144436	+	11032	protein_coding	ArfGAP with GTPase domain, ankyrin repeat and PH domain 3 [Source:HGNC Symbol;Acc:HGNC:16923]	-	5087	6147	6197	5769	8504	7930	10.7711	10.8854	9.95311	13.6274	13.8182	12.4182
ENSG00000118257	9919.8	11862.7	11455.5	13137.6	15084.5	14344.2	11079.3	14188.8	-0.356882	0.0019345	0.0587803	NRP2	2	205681990	205798133	+	13896	protein_coding	neuropilin 2 [Source:HGNC Symbol;Acc:HGNC:8005]	-	8570	12291	13047	10177	16993	16725	14.406	17.2795	16.6361	19.0852	21.9212	20.793
ENSG00000122515	1218.85	1094.49	1294.19	1895.05	1624.47	1448.58	1202.51	1656.03	-0.460446	0.00194283	0.0588627	ZMIZ2	7	44748581	44769881	+	7339	protein_coding	zinc finger MIZ-type containing 2 [Source:HGNC Symbol;Acc:HGNC:22229]	zf-MIZ	1053	1134	1474	1468	1830	1689	3.35154	3.01864	3.55871	5.21261	4.4699	3.97588
ENSG00000230876	0	5.79094	2.63404	43.8909	19.5292	17.1531	2.80833	26.8577	-3.21829	0.001944	0.0588627	LINC00486	2	32825359	32926693	+	3187	lincRNA	long intergenic non-protein coding RNA 486 [Source:HGNC Symbol;Acc:HGNC:42946]	-	0	6	3	34	22	20	0	0.0367793	0.016679	0.278012	0.123744	0.108415
ENSG00000173175	27.7801	34.7456	30.7305	91.6545	107.41	54.8898	31.0854	84.6516	-1.44184	0.0019517	0.058993	ADCY5	3	123282296	123449758	-	8873	protein_coding	adenylate cyclase 5 [Source:HGNC Symbol;Acc:HGNC:236]	-	24	36	35	71	121	64	0.0631821	0.0792623	0.0698923	0.208523	0.244455	0.124609
ENSG00000181333	1.1575	0.965157	0	11.6182	14.203	23.1566	0.707553	16.3259	-4.59837	0.00197926	0.0596842	HEPHL1	11	94021361	94113751	+	5345	protein_coding	hephaestin like 1 [Source:HGNC Symbol;Acc:HGNC:30477]	-	1	1	0	9	16	27	0.00437024	0.003655	0	0.0438795	0.0536607	0.0872683
ENSG00000154319	540.554	754.753	742.801	867.49	1081.21	1034.33	679.369	994.342	-0.549216	0.00198145	0.0596842	FAM167A	8	11421463	11475908	-	5076	protein_coding	family with sequence similarity 167 member A [Source:HGNC Symbol;Acc:HGNC:15549]	-	467	782	846	672	1218	1206	2.14906	3.00968	2.95311	3.44996	4.3014	4.10455
ENSG00000164442	484.994	400.54	367.888	618.345	564.571	686.122	417.807	623.013	-0.578465	0.00198901	0.0598082	CITED2	6	139371807	139374620	-	2535	protein_coding	Cbp/p300 interacting transactivator with Glu/Asp rich carboxy-terminal domain 2 [Source:HGNC Symbol;Acc:HGNC:1987]	-	419	415	419	479	636	800	3.86091	3.19819	2.92865	4.92407	4.49742	5.45196
ENSG00000110852	54.4026	60.8049	31.6085	138.127	87.8813	125.217	48.9387	117.075	-1.26001	0.00202756	0.0607569	CLEC2B	12	9852984	9870136	-	2638	protein_coding	C-type lectin domain family 2 member B [Source:HGNC Symbol;Acc:HGNC:2053]	-	47	63	36	107	99	146	0.416175	0.466552	0.241802	1.057	0.672736	0.956133
ENSG00000206190	3344.02	3691.72	3361.04	4405.87	4821.93	4127.02	3465.6	4451.61	-0.361187	0.00209283	0.0622824	ATP10A	15	25677273	25865172	-	8409	protein_coding	ATPase phospholipid transporting 10A (putative) [Source:HGNC Symbol;Acc:HGNC:13542]	-	2889	3825	3828	3413	5432	4812	8.02521	8.88632	8.06602	10.5769	11.5798	9.88602
ENSG00000172575	123.853	149.599	221.26	250.436	289.387	360.214	164.904	300.012	-0.861596	0.00209731	0.0623088	RASGRP1	15	38488103	38565575	-	6097	protein_coding	RAS guanyl releasing protein 1 [Source:HGNC Symbol;Acc:HGNC:9878]	-	107	155	252	194	326	420	0.40994	0.49665	0.732345	0.829186	0.958485	1.19007
ENSG00000119431	635.469	492.23	577.734	899.763	766.076	784.752	568.478	816.864	-0.522639	0.00210985	0.0625741	HDHD3	9	113373419	113376999	-	2105	protein_coding	haloacid dehalogenase like hydrolase domain containing 3 [Source:HGNC Symbol;Acc:HGNC:28171]	-	549	510	658	697	863	915	6.09219	4.73318	5.53867	8.62874	7.34924	7.50947
ENSG00000182600	12.7325	8.68641	8.78015	28.4	50.5983	45.4556	10.0664	41.4846	-2.05624	0.00222517	0.0656088	SNORC	2	232857270	232878708	+	3698	protein_coding	secondary ossification center associated regulator of chondrocyte maturation [Source:HGNC Symbol;Acc:HGNC:33763]	-	11	9	10	22	57	53	0.0694831	0.0475456	0.0479142	0.155032	0.276307	0.247599
ENSG00000164294	1020.92	780.812	906.989	1247.02	1188.62	1295.06	902.906	1243.56	-0.462621	0.00222729	0.0656088	GPX8	5	55160118	55167071	+	3868	protein_coding	glutathione peroxidase 8 (putative) [Source:HGNC Symbol;Acc:HGNC:33100]	-	882	809	1033	966	1339	1510	5.32642	4.08598	4.73201	6.50814	6.20552	6.7442
ENSG00000130702	185.2	138.017	149.263	295.618	385.257	193.83	157.493	291.568	-0.889967	0.00223507	0.0657263	LAMA5	20	62307955	62367312	-	14291	protein_coding	laminin subunit alpha 5 [Source:HGNC Symbol;Acc:HGNC:6485]	-	160	143	170	229	434	226	0.261523	0.195483	0.210774	0.41758	0.544391	0.273203
ENSG00000235121	1.1575	0	0	15.4909	8.8769	15.4377	0.385834	13.2685	-5.21812	0.00224093	0.0657494	AL645504,1	1	201723294	201737506	-	1809	antisense	novel transcript	-	1	0	0	12	10	18	0.0129126	0	0	0.172866	0.0990936	0.171899
ENSG00000244723	0	0	0	5.16363	20.4169	6.00357	0	10.528	-5.85319	0.00229912	0.0671545	ASLP1	22	23649213	23653334	-	637	unprocessed_pseudogene	argininosuccinate lyase pseudogene 1 [Source:HGNC Symbol;Acc:HGNC:747]	-	0	0	0	4	23	7	0	0	0	0.163639	0.647251	0.189845
ENSG00000130202	1803.39	1428.43	1251.17	2550.83	2011.51	1839.66	1494.33	2134	-0.513991	0.00233293	0.0680275	NECTIN2	19	44846175	44889228	+	3747	protein_coding	nectin cell adhesion molecule 2 [Source:HGNC Symbol;Acc:HGNC:9707]	-	1558	1480	1425	1976	2266	2145	9.71263	7.71636	6.73849	13.7426	10.8408	9.88972
ENSG00000111679	0	0	0	20.6545	10.6523	1.71531	0	11.0074	-5.90295	0.00237961	0.0691561	PTPN6	12	6946468	6961316	+	5009	protein_coding	protein tyrosine phosphatase, non-receptor type 6 [Source:HGNC Symbol;Acc:HGNC:9658]	-	0	0	0	16	12	2	0	0	0	0.0832406	0.0429452	0.00689794
ENSG00000137203	8109.46	9199.87	9570.36	10555.8	11364.2	12394.8	8959.9	11438.3	-0.352324	0.00240374	0.0697405	TFAP2A	6	10393186	10419659	-	8274	protein_coding	transcription factor AP-2 alpha [Source:HGNC Symbol;Acc:HGNC:11742]	AP-2	7006	9532	10900	8177	12802	14452	19.7792	22.5063	23.3422	25.754	27.7362	30.1754
ENSG00000118515	9644.31	9670.87	9849.57	11474.9	12160.5	12345.9	9721.58	11993.8	-0.303103	0.00243937	0.0706192	SGK1	6	134169246	134318112	-	9992	protein_coding	serum/glucocorticoid regulated kinase 1 [Source:HGNC Symbol;Acc:HGNC:10810]	-	8332	10020	11218	8889	13699	14395	19.4783	19.5907	19.8927	23.1829	24.5765	24.8885
ENSG00000164040	4311.7	3795	3899.26	5818.12	4572.49	5257.41	4001.99	5216.01	-0.382036	0.00244797	0.0706192	PGRMC2	4	128269237	128288829	-	4626	protein_coding	progesterone receptor membrane component 2 [Source:HGNC Symbol;Acc:HGNC:16089]	-	3725	3932	4441	4507	5151	6130	18.8094	16.6051	17.0101	25.3892	19.9604	22.8926
ENSG00000135636	4.63001	7.72125	12.2922	27.1091	52.3737	36.0214	8.21449	38.5014	-2.21615	0.00246361	0.070885	DYSF	2	71453722	71686768	+	8386	protein_coding	dysferlin [Source:HGNC Symbol;Acc:HGNC:3097]	-	4	8	14	21	59	42	0.0111419	0.0186367	0.0295804	0.0652576	0.126119	0.0865236
ENSG00000088882	8959.07	9038.69	9607.24	11691.8	12323.8	10612.6	9201.67	11542.7	-0.326923	0.00251113	0.0720134	CPXM1	20	2794069	2800637	-	2391	protein_coding	carboxypeptidase X, M14 family member 1 [Source:HGNC Symbol;Acc:HGNC:15771]	-	7740	9365	10942	9057	13883	12374	75.6161	76.5179	81.0865	98.7123	104.085	89.4069
ENSG00000172594	1054.48	1305.86	1278.39	1598.14	1560.56	1733.32	1212.91	1630.67	-0.426386	0.00251875	0.0721128	SMPDL3A	6	122789049	122809720	+	2349	protein_coding	sphingomyelin phosphodiesterase acid like 3A [Source:HGNC Symbol;Acc:HGNC:17389]	-	911	1353	1456	1238	1758	2021	9.05917	11.2525	10.9827	13.7342	13.4159	14.8636
ENSG00000119669	1328.81	1077.11	1125.61	1679.47	1543.69	1516.33	1177.18	1579.83	-0.424674	0.00257897	0.073535	IRF2BPL	14	77024543	77028699	-	4157	protein_coding	interferon regulatory factor 2 binding protein like [Source:HGNC Symbol;Acc:HGNC:14282]	-	1148	1116	1282	1301	1739	1768	6.45082	5.24468	5.46436	8.15575	7.499	7.34755
ENSG00000198832	103.018	110.993	64.9731	224.618	174.875	152.662	92.9946	184.052	-0.984686	0.0026086	0.0741955	SELENOM	22	31104772	31120069	-	3187	protein_coding	selenoprotein M [Source:HGNC Symbol;Acc:HGNC:30397]	-	89	115	74	174	197	178	0.652321	0.704937	0.411416	1.42277	1.10807	0.964891
ENSG00000105321	1048.7	937.167	986.889	1427.74	1239.21	1308.78	990.918	1325.25	-0.418998	0.00263116	0.0747145	CCDC9	19	47255980	47273701	+	3845	protein_coding	coiled-coil domain containing 9 [Source:HGNC Symbol;Acc:HGNC:24560]	-	906	971	1124	1106	1396	1526	5.50408	4.93353	5.17966	7.49593	6.50838	6.85644
ENSG00000151327	891.277	776.951	779.677	1213.45	978.234	1186.99	815.968	1126.23	-0.464907	0.00269169	0.0763086	FAM177A1	14	35044907	35113130	+	8385	protein_coding	family with sequence similarity 177 member A1 [Source:HGNC Symbol;Acc:HGNC:19829]	-	770	805	888	940	1102	1384	2.14507	1.87555	1.87647	2.9214	2.35593	2.8515
ENSG00000084623	24462.7	22791.2	23414.9	30625.5	27210.4	29615.6	23556.3	29150.5	-0.307388	0.00270851	0.0764053	EIF3I	1	32221928	32231604	+	1725	protein_coding	eukaryotic translation initiation factor 3 subunit I [Source:HGNC Symbol;Acc:HGNC:3272]	-	21134	23614	26668	23724	30653	34531	286.184	267.433	273.926	358.398	318.543	345.828
ENSG00000168481	312.526	274.104	296.769	398.891	477.577	451.125	294.466	442.531	-0.589885	0.00271272	0.0764053	LGI3	8	22146825	22157084	-	4514	protein_coding	leucine rich repeat LGI family member 3 [Source:HGNC Symbol;Acc:HGNC:18711]	-	270	284	338	309	538	526	1.39719	1.22911	1.32674	1.78387	2.13651	2.0131
ENSG00000157827	2876.39	3176.33	2835.11	3454.47	4062.96	3901.46	2962.61	3806.3	-0.361947	0.00274623	0.0769743	FMNL2	2	152335237	152649834	+	6519	protein_coding	formin like 2 [Source:HGNC Symbol;Acc:HGNC:18267]	-	2485	3291	3229	2676	4577	4549	8.90428	9.86238	8.77644	10.6972	12.5859	12.0552
ENSG00000097021	14642.4	13376.1	13451.2	18946.7	16747.2	16309.1	13823.2	17334.3	-0.326464	0.00278092	0.0776955	ACOT7	1	6264269	6394391	-	4124	protein_coding	acyl-CoA thioesterase 7 [Source:HGNC Symbol;Acc:HGNC:24157]	-	12650	13859	15320	14677	18866	19016	71.6515	65.652	65.8221	92.7438	82.0059	79.6601
ENSG00000070081	1914.51	2196.7	2360.1	2561.16	2829.07	3202.48	2157.1	2864.23	-0.40914	0.00278998	0.0778234	NUCB2	11	17208153	17349980	+	9025	protein_coding	nucleobindin 2 [Source:HGNC Symbol;Acc:HGNC:8044]	-	1654	2276	2688	1984	3187	3734	4.28096	4.92674	5.27732	5.72876	6.33022	7.14772
ENSG00000261618	0	0	0	9.03636	8.8769	11.1495	0	9.68758	-5.729	0.00281259	0.0782486	AC083837,1	8	78837529	78840522	+	2994	lincRNA	novel transcript	-	0	0	0	7	10	13	0	0	0	0.0609274	0.0598732	0.0750122
ENSG00000115255	397.023	311.746	419.691	558.963	548.592	561.762	376.153	556.439	-0.564866	0.00283248	0.0786297	REEP6	19	1490747	1497927	+	2449	protein_coding	receptor accessory protein 6 [Source:HGNC Symbol;Acc:HGNC:30078]	-	343	323	478	433	618	655	3.27159	2.57661	3.45836	4.6075	4.52359	4.62054
ENSG00000070444	1177.18	1047.19	1125.61	1591.69	1587.19	1315.64	1116.66	1498.17	-0.423656	0.00291318	0.0803557	MNT	17	2384060	2401118	-	8728	protein_coding	MAX network transcriptional repressor [Source:HGNC Symbol;Acc:HGNC:7188]	bHLH	1017	1085	1282	1233	1788	1534	2.72182	2.42856	2.60258	3.68142	3.67229	3.03634
ENSG00000133321	0	0	10.5362	191.054	78.1167	139.797	3.51206	136.323	-5.25769	0.0029299	0.0806884	RARRES3	11	63536809	63546462	+	1299	protein_coding	retinoic acid receptor responder 3 [Source:HGNC Symbol;Acc:HGNC:9869]	-	0	0	12	148	88	163	0	0	0.163683	2.96906	1.21439	2.1678
ENSG00000234807	1.1575	0	0	16.7818	4.43845	18.0107	0.385834	13.077	-5.19609	0.00294538	0.080888	LINC01135	1	58785128	58901105	+	2539	lincRNA	long intergenic non-protein coding RNA 1135 [Source:HGNC Symbol;Acc:HGNC:49450]	-	1	0	0	13	5	21	0.00920006	0	0	0.133428	0.0353014	0.142888
ENSG00000088986	5371.97	3785.34	4106.48	7487.27	4982.6	6118.49	4421.26	6196.12	-0.486835	0.00294647	0.080888	DYNLL1	12	120469850	120498493	+	2957	protein_coding	dynein light chain LC8-type 1 [Source:HGNC Symbol;Acc:HGNC:15476]	-	4641	3922	4677	5800	5613	7134	36.6618	25.9114	28.0251	51.1144	34.0273	41.6795
ENSG00000172315	1927.24	1787.47	1751.64	2171.31	2452.69	2424.58	1822.12	2349.53	-0.367681	0.0029833	0.0815122	TP53RK	20	46684365	46689779	-	3520	protein_coding	TP53 regulating kinase [Source:HGNC Symbol;Acc:HGNC:16197]	-	1665	1852	1995	1682	2763	2827	11.049	10.2786	10.0423	12.4523	14.0709	13.8747
ENSG00000105137	2056.88	2115.62	1915.83	2913.58	2661.29	2362.83	2029.44	2645.9	-0.382153	0.00300166	0.0817863	SYDE1	19	15107403	15114988	+	3965	protein_coding	synapse defective Rho GTPase homolog 1 [Source:HGNC Symbol;Acc:HGNC:25824]	-	1777	2192	2182	2257	2998	2755	10.4688	10.8002	9.75086	14.8339	13.5542	12.0038
ENSG00000143382	4.63001	1.93031	0	28.4	7.10152	34.3061	2.18677	23.2692	-3.46723	0.00304346	0.08252	ADAMTSL4	1	150549369	150560937	+	6432	protein_coding	ADAMTS like 4 [Source:HGNC Symbol;Acc:HGNC:19706]	-	4	2	0	22	8	40	0.0145267	0.00607461	0	0.0891339	0.0222961	0.107437
ENSG00000183853	4197.1	4434.89	4181.98	5638.69	6229.81	4745.39	4271.33	5537.96	-0.374568	0.00304397	0.08252	KIRREL1	1	157993273	158100262	+	7872	protein_coding	kirre like nephrin family adhesion molecule 1 [Source:HGNC Symbol;Acc:HGNC:15734]	-	3626	4595	4763	4368	7018	5533	10.7596	11.4034	10.7208	14.4599	15.9813	12.1427
ENSG00000179218	34808.4	38257.8	40475.6	49716.7	46371.1	45149.4	37847.3	47079.1	-0.314833	0.00306682	0.082997	CALR	19	12938578	12944489	+	2714	protein_coding	calreticulin [Source:HGNC Symbol;Acc:HGNC:1455]	-	30072	39639	46099	38513	52238	52643	258.825	285.33	300.963	369.798	345.033	335.097
ENSG00000151322	9.26002	11.5819	19.3163	43.8909	61.2506	39.452	13.3861	48.1978	-1.83812	0.00320174	0.0859909	NPAS3	14	32934933	33804176	+	9241	protein_coding	neuronal PAS domain protein 3 [Source:HGNC Symbol;Acc:HGNC:19311]	-	8	12	22	34	69	46	0.020222	0.0253686	0.0421828	0.0958796	0.133849	0.0859962
ENSG00000020577	1126.25	1286.55	1308.24	1692.38	1627.14	1562.64	1240.35	1627.39	-0.390738	0.00335101	0.0893087	SAMD4A	14	54567097	54793315	+	12170	protein_coding	sterile alpha motif domain containing 4A [Source:HGNC Symbol;Acc:HGNC:23023]	-	973	1333	1490	1311	1833	1822	1.86756	2.13981	2.16934	2.80723	2.69995	2.58641
ENSG00000105835	5638.19	6589.12	6849.39	7047.07	8937.26	8923.88	6358.9	8302.73	-0.38493	0.0033909	0.0902333	NAMPT	7	106248285	106286326	-	9049	protein_coding	nicotinamide phosphoribosyltransferase [Source:HGNC Symbol;Acc:HGNC:30092]	-	4871	6827	7801	5459	10068	10405	12.5739	14.7389	15.275	15.721	19.9447	19.8647
ENSG00000238072	204.878	366.76	337.158	371.782	613.394	542.894	302.932	509.356	-0.749541	0.00339636	0.0902401	AC009244,1	7	129410113	129410370	-	258	processed_pseudogene	cell division cycle 26 homolog (S, cerevisiae) (CDC26) pseudogene	-	177	380	384	288	691	633	16.0253	28.7739	26.372	29.0897	48.0112	42.3862
ENSG00000138035	1827.7	1901.36	1911.44	2224.23	2502.4	2479.47	1880.16	2402.04	-0.35382	0.00342365	0.0908262	PNPT1	2	55634265	55693910	-	5134	protein_coding	polyribonucleotide nucleotidyltransferase 1 [Source:HGNC Symbol;Acc:HGNC:23166]	-	1579	1970	2177	1723	2819	2891	7.18422	7.49627	7.51336	8.74573	9.8429	9.7282
ENSG00000159256	1707.32	1693.85	1768.32	1900.22	2379.01	2632.99	1723.16	2304.07	-0.420104	0.00343709	0.0909046	MORC3	21	36320189	36386148	+	6408	protein_coding	MORC family CW-type zinc finger 3 [Source:HGNC Symbol;Acc:HGNC:23572]	-	1475	1755	2014	1472	2680	3070	5.37679	5.35044	5.56889	5.98621	7.49715	8.27668
ENSG00000129657	10047.1	9377.46	9408.81	11108.3	12450.7	12110.1	9611.13	11889.7	-0.307136	0.00348334	0.0917084	SEC14L1	17	77088749	77217101	+	10356	protein_coding	SEC14 like lipid binding 1 [Source:HGNC Symbol;Acc:HGNC:10698]	-	8680	9716	10716	8605	14026	14120	19.5786	18.3286	18.3346	21.6534	24.2787	23.555
ENSG00000136205	1299.88	1490.2	1252.93	1458.73	2105.6	2030.06	1347.67	1864.8	-0.469783	0.00362561	0.0948784	TNS3	7	47275154	47582558	-	11797	protein_coding	tensin 3 [Source:HGNC Symbol;Acc:HGNC:21616]	-	1123	1544	1427	1130	2372	2367	2.22362	2.55688	2.1433	2.49617	3.60435	3.46631
ENSG00000154429	1013.97	1163.98	1017.62	1569.74	1284.49	1424.56	1065.19	1426.26	-0.420063	0.00364875	0.0951968	CCSAP	1	229321005	229343294	-	6263	protein_coding	centriole, cilia and spindle associated protein [Source:HGNC Symbol;Acc:HGNC:29578]	-	876	1206	1159	1216	1447	1661	3.26719	3.76183	3.27893	5.05962	4.14162	4.58171
ENSG00000129646	0	0.965157	0.878015	12.9091	17.7538	12.0071	0.61439	14.2233	-4.46883	0.00370008	0.0961634	QRICH2	17	76274049	76307998	-	5775	protein_coding	glutamine rich 2 [Source:HGNC Symbol;Acc:HGNC:25326]	-	0	1	1	10	20	14	0	0.00338285	0.00306817	0.0451247	0.0620815	0.0418809
ENSG00000259529	0	0	0	3.87272	10.6523	13.7224	0	9.41581	-5.69391	0.00376786	0.0973888	AL136295,5	14	24151218	24167402	+	4798	protein_coding	novel transcript	-	0	0	0	3	12	16	0	0	0	0.016294	0.0448337	0.0576103
ENSG00000233887	0	0	0	12.9091	8.8769	6.00357	0	9.26318	-5.6586	0.0037874	0.0974947	AL354685,1	X	97847263	97849017	+	1755	processed_pseudogene	endogenous retroviral family W, env(C7), member 2	-	0	0	0	10	10	7	0	0	0	0.148487	0.102143	0.0689067
ENSG00000157837	2556.92	2367.53	2276.69	3135.62	3127.33	2865.42	2400.38	3042.79	-0.342246	0.00382842	0.0984045	SPPL3	12	120762510	120904371	-	6672	protein_coding	signal peptide peptidase like 3 [Source:HGNC Symbol;Acc:HGNC:30424]	-	2209	2453	2593	2429	3523	3341	7.7338	7.18251	6.88617	9.4872	9.46544	8.65089
ENSG00000155629	45.1426	22.1986	59.705	198.8	90.5444	62.6086	42.3487	117.318	-1.4618	0.00384494	0.0986829	PIK3AP1	10	96593312	96720514	-	5691	protein_coding	phosphoinositide-3-kinase adaptor protein 1 [Source:HGNC Symbol;Acc:HGNC:30034]	-	39	23	68	154	102	73	0.160077	0.078954	0.211715	0.705178	0.321289	0.221602
ENSG00000196954	425.961	476.787	556.661	702.254	632.035	754.734	486.47	696.341	-0.515874	0.00385209	0.0987204	CASP4	11	104942866	104969436	-	7256	protein_coding	caspase 4 [Source:HGNC Symbol;Acc:HGNC:1505]	-	368	494	634	544	712	880	1.18469	1.33004	1.54819	1.95375	1.759	2.0952
ENSG00000145214	805.622	845.477	705.046	1094.69	1098.07	988.874	785.382	1060.55	-0.43344	0.00392627	0.10003	DGKQ	4	958887	986895	-	4970	protein_coding	diacylglycerol kinase theta [Source:HGNC Symbol;Acc:HGNC:2856]	-	696	876	803	848	1237	1153	3.27119	3.44336	2.8628	4.44637	4.46167	4.00787
ENSG00000255494	133.113	89.7596	46.5348	254.309	126.052	208.41	89.8024	196.257	-1.1316	0.00399417	0.101141	LINC00681	8	12794243	12818291	+	504	lincRNA	long intergenic non-protein coding RNA 681 [Source:HGNC Symbol;Acc:HGNC:44423]	-	115	93	53	197	142	243	5.32992	3.60485	1.86327	10.186	5.05059	8.32944
ENSG00000112378	5018.93	4689.7	5031.02	6328.03	5753.12	6198.26	4913.22	6093.13	-0.310399	0.00399521	0.101141	PERP	6	138088505	138107511	-	4290	protein_coding	PERP, TP53 apoptosis effector [Source:HGNC Symbol;Acc:HGNC:17637]	-	4336	4859	5730	4902	6481	7227	23.6094	22.1271	23.6662	29.7771	27.0813	29.1032
ENSG00000112679	3553.53	3229.41	3251.29	4456.21	4204.99	3950.35	3344.75	4203.85	-0.329718	0.00399901	0.101141	DUSP22	6	291630	351355	+	5686	protein_coding	dual specificity phosphatase 22 [Source:HGNC Symbol;Acc:HGNC:16077]	-	3070	3346	3703	3452	4737	4606	12.612	11.4962	11.5393	15.8209	14.9342	13.9945
ENSG00000139410	349.566	219.091	273.941	486.672	487.342	365.36	280.866	446.458	-0.669583	0.00402092	0.101547	SDSL	12	113422237	113438276	+	2216	protein_coding	serine dehydratase like [Source:HGNC Symbol;Acc:HGNC:30404]	-	302	227	312	377	549	426	3.18339	2.0012	2.49469	4.43341	4.44106	3.32109
ENSG00000103257	27930.5	27962.5	26885.7	34496.9	36689.1	31021.3	27592.9	34069.1	-0.304163	0.00409235	0.103201	SLC7A5	16	87830023	87869488	-	4745	protein_coding	solute carrier family 7 member 5 [Source:HGNC Symbol;Acc:HGNC:11063]	-	24130	28972	30621	26723	41331	36170	118.788	119.283	114.344	146.763	156.143	131.69
ENSG00000272398	12.7325	13.5122	2.63404	45.1818	31.9568	46.3132	9.62626	41.1506	-2.10955	0.00411635	0.103505	CD24	6	106969831	106975627	-	3097	protein_coding	CD24 molecule [Source:HGNC Symbol;Acc:HGNC:1645]	-	11	14	3	35	36	54	0.0829669	0.0883124	0.0171637	0.294505	0.208375	0.301226
ENSG00000204379	30.0951	28.9547	38.6327	47.7636	216.596	45.4556	32.5608	103.272	-1.66739	0.00412957	0.103609	XAGE1A	X	52495676	52500812	+	1071	protein_coding	X antigen family member 1A [Source:HGNC Symbol;Acc:HGNC:4111]	-	26	30	44	37	244	53	0.56707	0.547226	0.727939	0.900282	4.08399	0.854922
ENSG00000175395	50.9301	83.0035	65.8511	121.345	124.277	159.523	66.5949	135.048	-1.01857	0.00413243	0.103609	ZNF25	10	37949572	37976633	-	4244	protein_coding	zinc finger protein 25 [Source:HGNC Symbol;Acc:HGNC:13043]	zf-C2H2	44	86	75	94	140	186	0.242176	0.395875	0.313125	0.57719	0.591339	0.757143
ENSG00000112041	0	0	0	16.7818	10.6523	1.71531	0	9.71646	-5.72422	0.00419629	0.104907	TULP1	6	35497874	35512938	-	2958	protein_coding	tubby like protein 1 [Source:HGNC Symbol;Acc:HGNC:12423]	Tub	0	0	0	13	12	2	0	0	0	0.114528	0.0727222	0.0116808
ENSG00000163702	306.738	223.916	281.843	427.291	393.247	411.673	270.832	410.737	-0.601394	0.00422942	0.105583	IL17RC	3	9917074	9933630	+	4540	protein_coding	interleukin 17 receptor C [Source:HGNC Symbol;Acc:HGNC:18358]	-	265	232	321	331	443	480	1.36346	0.998313	1.2528	1.89993	1.74917	1.82653
ENSG00000163577	451.426	433.355	574.222	810.69	617.832	693.841	486.334	707.454	-0.53797	0.00428203	0.106743	EIF5A2	3	170888415	170908693	-	5593	protein_coding	eukaryotic translation initiation factor 5A2 [Source:HGNC Symbol;Acc:HGNC:3301]	-	390	449	654	628	696	809	1.62882	1.56833	2.07188	2.92605	2.23074	2.49887
ENSG00000115163	1019.76	654.376	722.606	1382.56	972.908	1161.26	798.914	1172.24	-0.553411	0.00429964	0.106875	CENPA	2	26764289	26801067	+	1983	protein_coding	centromere protein A [Source:HGNC Symbol;Acc:HGNC:1851]	-	881	678	823	1071	1096	1354	10.3778	6.67947	7.35375	14.0745	9.90768	11.796
ENSG00000113163	3003.72	3478.42	3454.99	3528.05	4610.66	5109.89	3312.38	4416.2	-0.415343	0.0044577	0.110257	COL4A3BP	5	75356345	75512138	-	18138	protein_coding	collagen type IV alpha 3 binding protein [Source:HGNC Symbol;Acc:HGNC:2205]	-	2595	3604	3935	2733	5194	5958	3.34196	3.88177	3.84403	3.9266	5.1333	5.67481
ENSG00000163239	0	0	0	5.16363	14.203	7.71887	0	9.02851	-5.63112	0.00446922	0.1103	TDRD10	1	154502219	154548147	+	2706	protein_coding	tudor domain containing 10 [Source:HGNC Symbol;Acc:HGNC:25316]	-	0	0	0	4	16	9	0	0	0	0.0385211	0.105993	0.0574586
ENSG00000169248	0	0	0	0	22.1922	11.1495	0	11.1139	-5.93408	0.004518	0.111346	CXCL11	4	76033682	76041415	-	1908	protein_coding	C-X-C motif chemokine ligand 11 [Source:HGNC Symbol;Acc:HGNC:10638]	-	0	0	0	0	25	13	0	0	0	0	0.23488	0.117708
ENSG00000167994	791.732	704.564	836.748	1063.71	1238.33	919.404	777.681	1073.81	-0.465375	0.00455378	0.112068	RAB3IL1	11	61897301	61920269	-	3006	protein_coding	RAB3A interacting protein like 1 [Source:HGNC Symbol;Acc:HGNC:9780]	-	684	730	953	824	1395	1072	5.31521	4.74426	5.6174	7.1434	8.31896	6.16093
ENSG00000123609	0	1.93031	17.5603	100.691	113.624	63.4663	6.49687	92.5938	-3.8149	0.00456736	0.112243	NMI	2	151270465	151290057	-	3480	protein_coding	N-myc and STAT interactor [Source:HGNC Symbol;Acc:HGNC:7854]	-	0	2	20	78	128	74	0	0.0112276	0.101832	0.584093	0.659348	0.367361
ENSG00000125841	5294.42	5247.56	5549.05	6451.96	6807.69	6474.42	5363.68	6578.02	-0.294437	0.00461544	0.113264	NRSN2	20	346782	359660	+	2933	protein_coding	neurensin 2 [Source:HGNC Symbol;Acc:HGNC:16229]	-	4574	5437	6320	4998	7669	7549	36.4282	36.2145	38.1801	44.4069	46.8717	44.4649
ENSG00000176454	186.358	188.206	202.821	287.872	316.018	291.602	192.462	298.497	-0.633034	0.00470141	0.114887	LPCAT4	15	34358618	34367278	-	4799	protein_coding	lysophosphatidylcholine acyltransferase 4 [Source:HGNC Symbol;Acc:HGNC:30059]	-	161	195	231	223	356	340	0.783661	0.793814	0.852889	1.21093	1.32979	1.22396
ENSG00000213930	489.624	292.442	267.795	593.818	485.566	590.065	349.954	556.483	-0.67186	0.00480094	0.116782	GALT	9	34638133	34651035	+	4407	protein_coding	galactose-1-phosphate uridylyltransferase [Source:HGNC Symbol;Acc:HGNC:4135]	-	423	303	305	460	547	688	2.24208	1.34318	1.22628	2.72008	2.22499	2.69703
ENSG00000180616	20.835	7.72125	35.1206	60.6727	90.5444	52.3168	21.2256	67.8446	-1.67229	0.00480588	0.116782	SSTR2	17	73165012	73176633	+	7852	protein_coding	somatostatin receptor 2 [Source:HGNC Symbol;Acc:HGNC:11331]	-	18	8	40	47	102	61	0.0535483	0.0199042	0.0902633	0.155985	0.232865	0.134212
ENSG00000088298	1320.71	1371.49	1294.19	1864.07	1745.2	1559.21	1328.8	1722.83	-0.373897	0.00481395	0.116814	EDEM2	20	35115357	35147364	-	1919	protein_coding	ER degradation enhancing alpha-mannosidase like protein 2 [Source:HGNC Symbol;Acc:HGNC:15877]	-	1141	1421	1474	1444	1966	1818	13.8888	14.4662	13.6099	19.6091	18.3651	16.3666
ENSG00000232650	155.105	150.564	125.556	224.618	239.676	241.858	143.742	235.384	-0.714239	0.00486603	0.117584	LINC01780	1	119328176	119356182	+	751	lincRNA	long intergenic non-protein coding RNA 1780 [Source:HGNC Symbol;Acc:HGNC:52570]	-	134	156	143	174	270	282	4.16791	4.05807	3.37386	6.03776	6.44478	6.48708
ENSG00000130813	730.384	613.84	641.829	992.708	772.29	993.162	662.018	919.387	-0.473829	0.00491087	0.118338	C19orf66	19	10086122	10093252	+	4341	protein_coding	chromosome 19 open reading frame 66 [Source:HGNC Symbol;Acc:HGNC:25649]	-	631	636	731	769	870	1158	3.39541	2.86221	2.98373	4.6164	3.59264	4.60849
ENSG00000180573	473.419	746.066	509.249	726.781	840.642	1007.74	576.244	858.388	-0.575544	0.00495576	0.119254	HIST1H2AC	6	26124145	26139116	+	1668	protein_coding	histone cluster 1 H2A family member c [Source:HGNC Symbol;Acc:HGNC:4733]	-	409	773	580	563	947	1175	5.7277	9.05353	6.16117	8.79587	10.1774	12.1698
ENSG00000162695	517.404	699.739	486.42	995.29	762.526	736.724	567.854	831.513	-0.548332	0.00497671	0.119494	SLC30A7	1	100896076	100981753	+	8376	protein_coding	solute carrier family 30 member 7 [Source:HGNC Symbol;Acc:HGNC:19306]	-	447	725	554	771	859	859	1.24659	1.69097	1.17194	2.39875	1.8384	1.77173
ENSG00000100311	0	0	0	10.3273	15.9784	1.71531	0	9.34033	-5.67368	0.00497948	0.119494	PDGFB	22	39223359	39244751	-	3761	protein_coding	platelet derived growth factor subunit B [Source:HGNC Symbol;Acc:HGNC:8800]	-	0	0	0	8	18	2	0	0	0	0.0554311	0.0857933	0.00918686
ENSG00000135124	1466.56	1327.09	1395.17	1968.63	1799.35	1653.55	1396.27	1807.18	-0.371611	0.00505477	0.121133	P2RX4	12	121209857	121234106	+	8159	protein_coding	purinergic receptor P2X 4 [Source:HGNC Symbol;Acc:HGNC:8535]	-	1267	1375	1589	1525	2027	1928	3.62738	3.29231	3.45079	4.87079	4.45349	4.08235
ENSG00000275413	0	0	0	10.3273	9.76459	6.00357	0	8.69847	-5.57026	0.00508526	0.121695	AC002553,2	17	16023323	16023653	-	331	antisense	novel transcript, antisense to TTC19	-	0	0	0	8	11	7	0	0	0	0.629837	0.595729	0.365351
ENSG00000158470	6895.24	5663.54	5419.11	8544.52	7334.09	7217.15	5992.63	7698.59	-0.361413	0.00515641	0.123059	B4GALT5	20	49632945	49713878	-	4722	protein_coding	beta-1,4-galactosyltransferase 5 [Source:HGNC Symbol;Acc:HGNC:928]	-	5957	5868	6172	6619	8262	8415	29.4683	24.2772	23.1596	36.5286	31.3649	30.7871
ENSG00000129682	866.969	912.073	919.282	1166.98	1080.32	1339.65	899.441	1195.65	-0.41074	0.00520368	0.123973	FGF13	X	138614731	139222777	-	20681	protein_coding	fibroblast growth factor 13 [Source:HGNC Symbol;Acc:HGNC:3670]	-	749	945	1047	904	1217	1562	0.845987	0.892678	0.897029	1.1391	1.05488	1.30482
ENSG00000142192	26745.3	33639.6	33403.2	35053.3	42512.4	42240.3	31262.7	39935.3	-0.353232	0.00543784	0.127899	APP	21	25880550	26171128	-	6316	protein_coding	amyloid beta precursor protein [Source:HGNC Symbol;Acc:HGNC:620]	-	23106	34854	38044	27154	47891	49251	85.4547	107.807	106.727	112.036	135.924	134.714
ENSG00000255837	0	0	0	5.16363	15.9784	5.14592	0	8.76265	-5.58749	0.00554822	0.130259	TAS2R20	12	10996495	10997875	-	1381	protein_coding	taste 2 receptor member 20 [Source:HGNC Symbol;Acc:HGNC:19109]	-	0	0	0	4	18	6	0	0	0	0.0754802	0.233648	0.0750581
ENSG00000104870	94.9152	117.749	100.094	166.527	175.763	202.406	104.253	181.565	-0.80107	0.00562464	0.131519	FCGRT	19	49506816	49526333	+	4173	protein_coding	Fc fragment of IgG receptor and transporter [Source:HGNC Symbol;Acc:HGNC:3621]	-	82	122	114	129	198	236	0.459006	0.571145	0.484047	0.805578	0.850552	0.977021
ENSG00000126246	16.205	4.82578	1.75603	52.9272	16.8661	45.4556	7.59562	38.4163	-2.3663	0.00563718	0.131635	IGFLR1	19	35738801	35742453	-	2203	protein_coding	IGF like family receptor 1 [Source:HGNC Symbol;Acc:HGNC:23620]	-	14	5	2	41	19	53	0.148445	0.0443394	0.016086	0.484993	0.154605	0.415625
ENSG00000119231	3513.02	3255.47	2973.84	4542.71	3916.49	3894.6	3247.44	4117.93	-0.342467	0.00568056	0.132133	SENP5	3	196867856	196934714	+	7035	protein_coding	SUMO specific peptidase 5 [Source:HGNC Symbol;Acc:HGNC:28407]	-	3035	3373	3387	3519	4412	4541	10.0774	9.36671	8.53066	13.0353	11.2423	11.1514
ENSG00000048140	2090.45	1541.36	1633.11	2954.89	2035.47	2259.91	1754.97	2416.76	-0.461298	0.00576332	0.133681	TSPAN17	5	176647387	176659054	+	5215	protein_coding	tetraspanin 17 [Source:HGNC Symbol;Acc:HGNC:13594]	-	1806	1597	1860	2289	2293	2635	8.08941	5.98254	6.31961	11.4382	7.88195	8.72904
ENSG00000170345	532.451	438.181	395.107	722.908	573.448	659.535	455.246	651.964	-0.518681	0.00582302	0.134757	FOS	14	75278774	75282230	+	3238	protein_coding	Fos proto-oncogene, AP-1 transcription factor subunit [Source:HGNC Symbol;Acc:HGNC:3796]	TF_bZIP	460	454	450	560	646	769	3.31844	2.73914	2.46245	4.5069	3.57635	4.10289
ENSG00000270127	38.1976	48.2578	71.9972	120.054	75.4536	162.096	52.8175	119.201	-1.16891	0.00591459	0.136399	AC027020,2	15	100547765	100550153	-	2389	lincRNA	novel transcript	-	33	50	82	93	85	189	0.322664	0.408873	0.608176	1.01446	0.637803	1.36674
ENSG00000227071	0	0	0	0	11.54	19.726	0	10.422	-5.84202	0.00591843	0.136399	FOCAD-AS1	9	20683304	20684688	-	423	lincRNA	FOCAD antisense RNA 1 [Source:HGNC Symbol;Acc:HGNC:49789]	-	0	0	0	0	13	23	0	0	0	0	0.550918	0.939351
ENSG00000137869	19.6775	48.2578	9.65816	99.3999	79.0044	56.6051	25.8645	78.3365	-1.59639	0.00600548	0.13819	CYP19A1	15	51208057	51338610	-	8437	protein_coding	cytochrome P450 family 19 subfamily A member 1 [Source:HGNC Symbol;Acc:HGNC:2594]	-	17	50	11	77	89	66	0.0470667	0.115775	0.0231013	0.237831	0.189098	0.135144
ENSG00000117643	516.246	537.592	416.179	765.508	694.173	615.795	490.006	691.825	-0.497207	0.00609449	0.139867	MAN1C1	1	25617468	25786207	+	9026	protein_coding	mannosidase alpha class 1C member 1 [Source:HGNC Symbol;Acc:HGNC:19080]	-	446	557	474	593	782	718	1.15423	1.20558	0.930496	1.71209	1.55309	1.37426
ENSG00000103404	1002.4	1056.85	1089.62	1299.94	1358.17	1395.4	1049.62	1351.17	-0.364371	0.00613094	0.140517	USP31	16	23061406	23149270	-	12017	protein_coding	ubiquitin specific peptidase 31 [Source:HGNC Symbol;Acc:HGNC:20060]	-	866	1095	1241	1007	1530	1627	1.68335	1.78013	1.82982	2.18373	2.28233	2.33901
ENSG00000063761	250.021	233.568	261.648	431.163	324.894	367.075	248.412	374.378	-0.58916	0.00619795	0.141472	ADCK1	14	77800083	77935012	+	5317	protein_coding	aarF domain containing kinase 1 [Source:HGNC Symbol;Acc:HGNC:19038]	-	216	242	298	334	366	428	0.948943	0.889167	0.993073	1.63699	1.23395	1.39065
ENSG00000171823	474.576	430.46	634.805	792.618	651.564	776.176	513.28	740.119	-0.526123	0.0062052	0.141472	FBXL14	12	1565993	1594165	-	2287	protein_coding	F-box and leucine rich repeat protein 14 [Source:HGNC Symbol;Acc:HGNC:28624]	-	410	446	723	614	734	905	4.18765	3.80981	5.60149	6.9963	5.75326	6.83632
ENSG00000158008	371.558	310.78	242.332	489.254	533.502	389.374	308.224	470.71	-0.612718	0.00638689	0.144664	EXTL1	1	26019884	26036464	+	4537	protein_coding	exostosin like glycosyltransferase 1 [Source:HGNC Symbol;Acc:HGNC:3515]	-	321	322	276	379	601	454	1.65268	1.38651	1.07788	2.17689	2.3746	1.72873
ENSG00000263667	0	0	0	2.58182	7.10152	16.2954	0	8.65958	-5.5744	0.00644669	0.145638	AL035696,3	6	181466	205484	-	2050	lincRNA	uncharacterized LOC285766 [Source:NCBI gene;Acc:285766]	-	0	0	0	2	8	19	0	0	0	0.0254239	0.0699552	0.160118
ENSG00000109787	971.145	1207.41	1094.88	1365.78	1340.41	1647.55	1091.15	1451.25	-0.411443	0.00647296	0.14573	KLF3	4	38664196	38701042	+	6297	protein_coding	Kruppel like factor 3 [Source:HGNC Symbol;Acc:HGNC:16516]	zf-C2H2	839	1251	1247	1058	1510	1921	3.1123	3.88113	3.50885	4.37843	4.2986	5.27028
ENSG00000164897	2128.65	1606.02	1607.65	2920.03	2295.57	2064.37	1780.77	2426.66	-0.44622	0.00647941	0.14573	TMUB1	7	151081080	151083546	-	2005	protein_coding	transmembrane and ubiquitin like domain containing 1 [Source:HGNC Symbol;Acc:HGNC:21709]	-	1839	1664	1831	2262	2586	2407	21.425	16.2134	16.181	29.3998	23.1205	20.7397
ENSG00000163069	694.502	660.167	622.512	831.345	827.327	1018.03	659.06	892.235	-0.438517	0.00648435	0.14573	SGCB	4	52020706	52038482	-	4541	protein_coding	sarcoglycan beta [Source:HGNC Symbol;Acc:HGNC:10806]	-	600	684	709	644	932	1187	3.0864	2.94265	2.76647	3.69574	3.67916	4.51585
ENSG00000156127	151.633	141.878	137.848	349.836	203.281	196.402	143.786	249.84	-0.792468	0.00669833	0.148995	BATF	14	75522425	75547015	+	980	protein_coding	basic leucine zipper ATF-like transcription factor [Source:HGNC Symbol;Acc:HGNC:958]	TF_bZIP	131	147	157	271	229	229	3.12247	2.93039	2.83861	7.20626	4.18884	4.03692
ENSG00000185176	4.63001	13.5122	2.63404	27.1091	20.4169	54.0321	6.92542	33.8527	-2.29162	0.006824	0.151402	AQP12B	2	240676418	240682906	-	3303	protein_coding	aquaporin 12B [Source:HGNC Symbol;Acc:HGNC:6096]	-	4	14	3	21	23	63	0.0282882	0.0828045	0.0160933	0.165683	0.124825	0.329513
ENSG00000277290	0	0	0	3.87272	12.4277	8.57653	0	8.2923	-5.50971	0.00688605	0.152238	AC136475,10	11	243099	243483	-	385	processed_pseudogene	signal recognition particle 19kDa (SRP19) pseudogene	-	0	0	0	3	14	10	0	0	0	0.203061	0.651855	0.448724
ENSG00000253276	917.9	759.578	677.827	1163.11	1051.02	986.301	785.102	1066.81	-0.442842	0.00689502	0.152238	CCDC71L	7	106656765	106660996	-	4232	protein_coding	coiled-coil domain containing 71 like [Source:HGNC Symbol;Acc:HGNC:26685]	-	793	787	772	901	1184	1150	4.37704	3.63299	3.23224	5.54812	5.01522	4.69453
ENSG00000013288	540.554	550.139	564.564	769.381	725.243	723.859	551.752	739.494	-0.4216	0.00689678	0.152238	MAN2B2	4	6575175	6623362	+	8898	protein_coding	mannosidase alpha class 2B member 2 [Source:HGNC Symbol;Acc:HGNC:29623]	-	467	570	643	596	817	844	1.22596	1.25146	1.28041	1.7455	1.64594	1.63867
ENSG00000278828	62.5051	57.9094	32.4865	94.2363	103.86	126.933	50.967	108.343	-1.09595	0.00691881	0.152348	HIST1H3H	6	27810064	27811300	+	1237	protein_coding	histone cluster 1 H3 family member h [Source:HGNC Symbol;Acc:HGNC:4775]	-	54	60	37	73	117	148	1.01971	0.947581	0.529985	1.53787	1.69551	2.06696
ENSG00000285596	0	0	0.878015	3.87272	12.4277	16.2954	0.292672	10.8653	-4.94	0.00691933	0.152348	AC017116,2	7	44011882	44038978	-	2698	processed_transcript	novel transcript	-	0	0	1	3	14	19	0	0	0.00656734	0.0289765	0.0930187	0.121661
ENSG00000141971	3107.89	2773.86	2856.18	4402	3619.11	3257.36	2912.65	3759.49	-0.367688	0.00694415	0.152457	MVB12A	19	17405722	17433724	+	4053	protein_coding	multivesicular body subunit 12A [Source:HGNC Symbol;Acc:HGNC:25153]	-	2685	2874	3253	3410	4077	3798	15.4747	13.853	14.2213	21.9252	18.0322	16.1889
ENSG00000229052	0	0	0	6.45454	14.203	4.28826	0	8.31528	-5.5098	0.00694657	0.152457	AL449283,1	1	92930696	92934098	+	3403	transcribed_processed_pseudogene	GAJ protein pseudogene	-	0	0	0	5	16	5	0	0	0	0.038289	0.0842834	0.0253833
ENSG00000255429	54.4026	64.6655	61.461	108.436	143.806	102.918	60.1764	118.387	-0.975937	0.00695062	0.152457	AP003400,1	11	89546637	89589611	-	231	lincRNA	novel transcript	-	47	67	70	84	162	120	4.75269	5.66627	5.3693	9.47619	12.5715	8.97448
ENSG00000138134	217.61	224.882	275.697	360.163	353.301	359.356	239.396	357.607	-0.577037	0.0070633	0.154343	STAMBPL1	10	88879734	88975153	+	6323	protein_coding	STAM binding protein like 1 [Source:HGNC Symbol;Acc:HGNC:24105]	-	188	233	314	279	398	419	0.694525	0.719892	0.879909	1.14987	1.12835	1.1448
ENSG00000141741	578.751	473.892	512.761	653.199	692.398	822.489	521.801	722.695	-0.472097	0.00711741	0.155186	MIEN1	17	39728496	39730787	-	2292	protein_coding	migration and invasion enhancer 1 [Source:HGNC Symbol;Acc:HGNC:28230]	-	500	491	584	506	780	959	5.09576	4.18506	4.51471	5.75311	6.10048	7.22843
ENSG00000165471	0	0	0	0	7.98921	22.299	0	10.0961	-5.79629	0.00711975	0.155186	MBL2	10	52765380	52771700	-	3569	protein_coding	mannose binding lectin 2 [Source:HGNC Symbol;Acc:HGNC:6922]	-	0	0	0	0	9	26	0	0	0	0	0.0452043	0.125854
ENSG00000171791	1551.05	1667.79	1317.9	1963.47	1859.71	2028.35	1512.25	1950.51	-0.367511	0.00715213	0.155696	BCL2	18	63123346	63320128	-	11765	protein_coding	BCL2, apoptosis regulator [Source:HGNC Symbol;Acc:HGNC:990]	-	1340	1728	1501	1521	2095	2365	2.66052	2.86937	2.26058	3.36902	3.1921	3.4728
ENSG00000143387	0	0	0	7.74545	6.21383	10.2918	0	8.0837	-5.46769	0.00718894	0.156105	CTSK	1	150796208	150808323	-	1887	protein_coding	cathepsin K [Source:HGNC Symbol;Acc:HGNC:2536]	-	0	0	0	6	7	12	0	0	0	0.0828602	0.0664982	0.109863
ENSG00000245532	1943.45	1508.54	1737.59	2648.94	1962.68	2267.63	1729.86	2293.09	-0.406227	0.0072952	0.157996	NEAT1	11	65422774	65445540	+	22767	lincRNA	nuclear paraspeckle assembly transcript 1 [Source:HGNC Symbol;Acc:HGNC:30815]	-	1679	1563	1979	2052	2211	2644	1.72265	1.34118	1.54018	2.34876	1.74087	2.0063
ENSG00000185164	2406.45	2653.22	2676.19	2967.8	3479.74	3248.79	2578.62	3232.11	-0.32606	0.00730334	0.157996	NOMO2	16	18417325	18562211	-	6801	protein_coding	NODAL modulator 2 [Source:HGNC Symbol;Acc:HGNC:22652]	-	2079	2749	3048	2299	3920	3788	7.1406	7.89654	7.94097	8.80912	10.3323	9.62227
ENSG00000003249	1434.15	1343.5	1469.8	1889.89	1682.17	1816.51	1415.81	1796.19	-0.342814	0.00734511	0.158504	DBNDD1	16	90004865	90020128	-	4791	protein_coding	dysbindin domain containing 1 [Source:HGNC Symbol;Acc:HGNC:28455]	-	1239	1392	1674	1464	1895	2118	6.04085	5.67607	6.191	7.96309	7.09034	7.6373
ENSG00000149809	634.311	553.035	532.955	960.436	779.392	672.4	573.434	804.076	-0.48652	0.00735977	0.158624	TM7SF2	11	65111845	65116384	+	3408	protein_coding	transmembrane 7 superfamily member 2 [Source:HGNC Symbol;Acc:HGNC:11863]	-	548	573	607	744	878	784	3.75607	3.28465	3.15588	5.68905	4.61827	3.97426
ENSG00000107104	1520.96	1870.47	1734.96	1803.4	2569.86	2486.34	1708.8	2286.53	-0.420862	0.00754042	0.162059	KANK1	9	470291	746106	+	11908	protein_coding	KN motif and ankyrin repeat domains 1 [Source:HGNC Symbol;Acc:HGNC:19309]	-	1314	1938	1976	1397	2895	2899	2.57757	3.17943	2.94022	3.0572	4.35807	4.20581
ENSG00000132256	130.798	153.46	157.165	213	208.607	309.613	147.141	243.74	-0.728739	0.00754718	0.162059	TRIM5	11	5663557	5938619	-	4804	protein_coding	tripartite motif containing 5 [Source:HGNC Symbol;Acc:HGNC:16276]	-	113	159	179	165	235	361	0.549451	0.64659	0.660209	0.89505	0.876898	1.29821
ENSG00000164889	11415.3	11250.8	10935.7	13637.2	15341.9	12426.5	11200.6	13801.9	-0.301322	0.00764346	0.163924	SLC4A2	7	151057210	151076527	+	7590	protein_coding	solute carrier family 4 member 2 [Source:HGNC Symbol;Acc:HGNC:11028]	-	9862	11657	12455	10564	17283	14489	30.3512	30.004	29.0759	36.2705	40.8189	32.979
ENSG00000225778	20.835	3.86063	1.75603	28.4	40.8337	52.3168	8.81723	40.5168	-2.23682	0.00771257	0.164998	PROSER2-AS1	10	11849608	11894700	-	3274	antisense	PROSER2 antisense RNA 1 [Source:HGNC Symbol;Acc:HGNC:27343]	-	18	4	2	22	46	61	0.128424	0.023868	0.0108239	0.17511	0.251862	0.321878
ENSG00000143774	3048.86	2791.23	2936.96	4272.91	3449.56	3411.74	2925.68	3711.4	-0.342607	0.00773784	0.165304	GUK1	1	228139962	228148984	+	4725	protein_coding	guanylate kinase 1 [Source:HGNC Symbol;Acc:HGNC:4693]	-	2634	2892	3345	3310	3886	3978	13.0217	11.9572	12.5437	18.2555	14.743	14.5446
ENSG00000118518	597.271	656.307	761.239	809.399	962.256	962.286	671.606	911.314	-0.440406	0.00774611	0.165304	RNF146	6	127266610	127288567	+	3508	protein_coding	ring finger protein 146 [Source:HGNC Symbol;Acc:HGNC:21336]	-	516	680	867	627	1084	1122	3.43592	3.7869	4.37916	4.65773	5.53929	5.52552
ENSG00000148175	3802.4	4653.99	4681.57	5581.89	5168.13	5734.27	4379.32	5494.76	-0.326995	0.00785043	0.167123	STOM	9	121338988	121370304	-	3198	protein_coding	stomatin [Source:HGNC Symbol;Acc:HGNC:3383]	-	3285	4822	5332	4324	5822	6686	23.9944	29.4567	29.5422	35.235	32.6346	36.1184
ENSG00000229950	535.924	489.334	561.929	881.69	567.234	825.92	529.063	758.281	-0.517733	0.00789268	0.167816	TFAP2A-AS1	6	10409340	10416446	+	1692	antisense	TFAP2A antisense RNA 1 [Source:HGNC Symbol;Acc:HGNC:40579]	-	463	507	640	683	639	963	6.39196	5.85386	6.7021	10.5193	6.76994	9.83255
ENSG00000204428	0	0	0	14.2	0	15.4377	0	9.87925	-5.75319	0.00812201	0.17185	LY6G5C	6	31676684	31684040	-	2621	protein_coding	lymphocyte antigen 6 family member G5C [Source:HGNC Symbol;Acc:HGNC:13932]	-	0	0	0	11	0	18	0	0	0	0.109368	0	0.118644
ENSG00000205084	140.058	208.474	170.335	299.491	240.564	289.887	172.956	276.647	-0.674439	0.00813196	0.171851	TMEM231	16	75536744	75556286	-	6015	protein_coding	transmembrane protein 231 [Source:HGNC Symbol;Acc:HGNC:37234]	-	121	216	194	232	271	338	0.469897	0.701541	0.571475	1.00512	0.80764	0.970781
ENSG00000267277	1.1575	4.82578	1.75603	14.2	24.8553	18.0107	2.57977	19.022	-2.87303	0.00817204	0.172488	AC024575,1	19	11368123	11374935	-	682	antisense	novel transcript, antisense to SWSAP1	-	1	5	2	11	28	21	0.0342506	0.143225	0.051961	0.420315	0.735966	0.531955
ENSG00000154153	381.976	360.003	471.494	508.618	569.009	651.816	404.491	576.481	-0.511662	0.00834262	0.175661	RETREG1	5	16473038	16617058	-	4568	protein_coding	reticulophagy regulator 1 [Source:HGNC Symbol;Acc:HGNC:25964]	-	330	373	537	394	641	760	1.68749	1.59521	2.08295	2.24769	2.51545	2.87427
ENSG00000008517	0	0	0	23.2363	0	6.86122	0	10.0325	-5.76814	0.0083563	0.175675	IL32	16	3065297	3082192	+	3209	protein_coding	interleukin 32 [Source:HGNC Symbol;Acc:HGNC:16830]	-	0	0	0	18	0	8	0	0	0	0.146174	0	0.0430686
ENSG00000135047	13256.9	12384.9	13283.5	17921.7	15117.4	14849.4	12975.1	15962.8	-0.298812	0.00844583	0.176623	CTSL	9	87725519	87731393	+	2366	protein_coding	cathepsin L [Source:HGNC Symbol;Acc:HGNC:2537]	-	11453	12832	15129	13883	17030	17314	113.073	105.953	113.299	152.91	129.028	126.422
ENSG00000167657	2935.43	2656.11	2432.1	4196.74	2994.18	3296.82	2674.55	3495.91	-0.385949	0.00844938	0.176623	DAPK3	19	3958453	3971123	-	3549	protein_coding	death associated protein kinase 3 [Source:HGNC Symbol;Acc:HGNC:2676]	-	2536	2752	2770	3251	3373	3844	16.6915	15.1488	13.8295	23.8714	17.037	18.7119
ENSG00000265491	4163.54	3783.41	4235.54	4795.72	4842.35	5345.75	4060.83	4994.61	-0.298797	0.00860283	0.179183	RNF115	1	145738868	145824077	-	11041	protein_coding	ring finger protein 115 [Source:HGNC Symbol;Acc:HGNC:18154]	-	3597	3920	4824	3715	5455	6233	7.61001	6.93605	7.74159	8.76833	8.85667	9.75279
ENSG00000248693	0	0	0	0	26.6307	3.43061	0	10.0204	-5.78394	0.00862343	0.179396	LINC02100	5	18704433	18746173	-	238	lincRNA	long intergenic non-protein coding RNA 2100 [Source:HGNC Symbol;Acc:HGNC:52955]	-	0	0	0	0	30	4	0	0	0	0	2.25958	0.290351
ENSG00000152284	0	0	0	7.74545	11.54	4.28826	0	7.85789	-5.42585	0.00864899	0.179713	TCF7L1	2	85133410	85310388	+	4414	protein_coding	transcription factor 7 like 1 [Source:HGNC Symbol;Acc:HGNC:11640]	HMG	0	0	0	6	13	5	0	0	0	0.035423	0.0527953	0.0195694
ENSG00000105383	1.1575	0.965157	2.63404	18.0727	17.7538	10.2918	1.58557	15.3728	-3.25057	0.00867036	0.179941	CD33	19	51225064	51243860	+	5975	protein_coding	CD33 molecule [Source:HGNC Symbol;Acc:HGNC:1659]	-	1	1	3	14	20	12	0.00390945	0.00326962	0.00889641	0.06106	0.0600034	0.0346963
ENSG00000090975	422.488	383.167	388.083	542.181	506.871	603.787	397.913	550.947	-0.470527	0.00881325	0.182688	PITPNM2	12	122983480	123150015	-	9161	protein_coding	phosphatidylinositol transfer protein membrane associated 2 [Source:HGNC Symbol;Acc:HGNC:21044]	-	365	397	442	420	571	704	0.930686	0.846608	0.854891	1.19474	1.11732	1.32761
ENSG00000257390	3.47251	0	0	3.87272	20.4169	24.0143	1.1575	16.1013	-3.90946	0.00891264	0.184088	AC023055,1	12	55757275	55827546	-	2534	protein_coding	novel protein	-	3	0	0	3	23	28	0.0276546	0	0	0.0308518	0.162707	0.190894
ENSG00000256043	65.9776	66.5958	105.362	131.673	158.896	150.089	79.3117	146.886	-0.886515	0.0090959	0.186903	CTSO	4	155924118	155953917	-	2954	protein_coding	cathepsin O [Source:HGNC Symbol;Acc:HGNC:2542]	-	57	69	120	102	179	175	0.450731	0.456324	0.719784	0.899821	1.08624	1.02345
ENSG00000119523	679.454	768.265	734.898	912.672	955.154	982.012	727.539	949.946	-0.384803	0.00910447	0.186903	ALG2	9	99216426	99221956	-	2983	protein_coding	ALG2, alpha-1,3/1,6-mannosyltransferase [Source:HGNC Symbol;Acc:HGNC:23159]	-	587	796	837	707	1076	1145	4.59661	5.21308	4.97169	6.17636	6.46611	6.63121
ENSG00000280294	0	0	0	0	17.7538	10.2918	0	9.34854	-5.68491	0.00934926	0.190584	AC011008,2	8	10856085	10859436	-	3352	TEC	TEC	-	0	0	0	0	20	12	0	0	0	0	0.106957	0.0618468
ENSG00000148339	1289.46	1274.97	1058.89	1605.89	1709.69	1400.55	1207.77	1572.04	-0.380662	0.00946876	0.192144	SLC25A25	9	128068201	128109245	+	4936	protein_coding	solute carrier family 25 member 25 [Source:HGNC Symbol;Acc:HGNC:20663]	-	1114	1321	1206	1244	1926	1633	5.27185	5.22832	4.32916	6.56768	6.99464	5.71546
ENSG00000177721	24.3076	20.2683	6.1461	55.509	47.0476	52.3168	16.9073	51.6245	-1.62265	0.00949419	0.192435	ANXA2R	5	43039081	43043170	-	2386	protein_coding	annexin A2 receptor [Source:HGNC Symbol;Acc:HGNC:33463]	-	21	21	7	43	53	61	0.20559	0.171943	0.0519827	0.469639	0.398189	0.441672
ENSG00000008516	6.94502	2.89547	0	15.4909	27.5184	24.0143	3.28016	22.3412	-2.81809	0.00951202	0.192571	MMP25	16	3046681	3060726	+	4126	protein_coding	matrix metallopeptidase 25 [Source:HGNC Symbol;Acc:HGNC:14246]	-	6	3	0	12	31	28	0.0339684	0.0142045	0	0.0757911	0.134684	0.117238
ENSG00000159208	0	0	0	2.58182	14.203	6.86122	0	7.88202	-5.43768	0.00955123	0.192915	CIART	1	150282543	150287093	+	2696	protein_coding	circadian associated repressor of transcription [Source:HGNC Symbol;Acc:HGNC:25200]	-	0	0	0	2	16	8	0	0	0	0.019332	0.106386	0.0512637
ENSG00000126106	296.321	303.059	287.111	447.945	430.53	381.655	295.497	420.043	-0.506334	0.00961498	0.193977	TMEM53	1	44635238	44674555	-	3635	protein_coding	transmembrane protein 53 [Source:HGNC Symbol;Acc:HGNC:26186]	-	256	314	327	347	485	445	1.64509	1.68756	1.59395	2.48766	2.39178	2.11493
ENSG00000106829	233.816	306.92	221.26	289.163	446.508	442.549	253.998	392.74	-0.631747	0.00967126	0.194659	TLE4	9	79571773	79726882	+	8187	protein_coding	transducin like enhancer of split 4 [Source:HGNC Symbol;Acc:HGNC:11840]	-	202	318	252	224	503	516	0.576341	0.758817	0.54539	0.713	1.10135	1.08884
ENSG00000152332	2582.39	2933.11	2572.58	3120.12	3244.51	3820.84	2696.03	3395.16	-0.333015	0.00968609	0.194732	UHMK1	1	162497251	162529629	+	9246	protein_coding	U2AF homology motif kinase 1 [Source:HGNC Symbol;Acc:HGNC:19683]	-	2231	3039	2930	2417	3655	4455	5.63636	6.42113	5.61494	6.81223	7.08627	8.32404
ENSG00000110446	0	0	0	12.9091	0	15.4377	0	9.44894	-5.68953	0.00972979	0.195081	SLC15A3	11	60937084	60952530	-	6118	protein_coding	solute carrier family 15 member 3 [Source:HGNC Symbol;Acc:HGNC:18068]	-	0	0	0	10	0	18	0	0	0	0.0425948	0	0.050828
ENSG00000164749	1.1575	0	0	9.03636	13.3153	6.86122	0.385834	9.73764	-4.77437	0.0097372	0.195081	HNF4G	8	75407914	75566843	+	4806	protein_coding	hepatocyte nuclear factor 4 gamma [Source:HGNC Symbol;Acc:HGNC:5026]	RXR-like	1	0	0	7	15	8	0.00486037	0	0	0.037956	0.0559489	0.0287572
ENSG00000102003	1269.78	1128.27	1403.07	1865.36	1631.57	1465.73	1267.04	1654.22	-0.383478	0.00999535	0.198929	SYP	X	49187804	49200259	-	5215	protein_coding	synaptophysin [Source:HGNC Symbol;Acc:HGNC:11506]	-	1097	1169	1598	1445	1838	1709	4.91366	4.3792	5.42943	7.22071	6.31794	5.66145
ENSG00000277791	4771.23	3563.36	3471.67	6020.8	4546.75	4910.92	3935.42	5159.49	-0.3907	0.0101847	0.201258	PSMB3	17	38752736	38764231	+	1179	protein_coding	proteasome subunit beta 3 [Source:HGNC Symbol;Acc:HGNC:9540]	-	4122	3692	3954	4664	5122	5726	81.6671	61.1762	59.423	103.089	77.8771	83.9031
ENSG00000198326	1.1575	9.65157	16.6823	43.8909	27.5184	44.5979	9.16378	38.6691	-2.05142	0.0102433	0.202186	TMEM239	20	2816302	2820284	+	3892	protein_coding	transmembrane protein 239 [Source:HGNC Symbol;Acc:HGNC:40044]	-	1	10	19	34	31	52	0.00600178	0.0501952	0.0864992	0.227653	0.142782	0.230819
ENSG00000146574	740.802	931.376	953.524	1465.18	1198.38	961.429	875.234	1208.33	-0.462848	0.0103548	0.203692	CCZ1B	7	6794134	6826770	-	7316	protein_coding	CCZ1 homolog B, vacuolar protein trafficking and biogenesis associated [Source:HGNC Symbol;Acc:HGNC:21717]	-	640	965	1086	1135	1350	1121	2.04343	2.57685	2.63019	4.04286	3.30784	2.64711
ENSG00000267607	0	10.6167	0	29.6909	23.0799	29.1602	3.53891	27.3103	-2.93536	0.0103872	0.204097	AC011511,5	19	10285801	10289019	-	3219	antisense	novel transcript, antisense to ICAM4 and ICAM1	-	0	11	0	23	26	34	0	0.0667585	0	0.186197	0.144789	0.182473
ENSG00000215866	0	1.93031	0	2.58182	21.3046	15.4377	0.643438	13.108	-4.33513	0.0105102	0.205582	LINC01356	1	112820170	112850643	-	1823	lincRNA	long intergenic non-protein coding RNA 1356 [Source:HGNC Symbol;Acc:HGNC:50587]	-	0	2	0	2	24	18	0	0.0214328	0	0.0285897	0.235998	0.170579
ENSG00000272264	3.47251	0	4.39007	7.74545	39.0584	15.4377	2.62086	20.7472	-2.99127	0.0107468	0.208564	AC009686,2	8	80032724	80033300	-	577	lincRNA	novel transcript	-	3	0	5	6	44	18	0.12145	0	0.153541	0.270983	1.36698	0.538936
ENSG00000154917	4778.17	4573.88	4901.96	5654.18	5682.99	5805.45	4751.33	5714.21	-0.266249	0.0108071	0.2095	RAB6B	3	133824239	133895836	-	6005	protein_coding	RAB6B, member RAS oncogene family [Source:HGNC Symbol;Acc:HGNC:14902]	-	4128	4739	5583	4380	6402	6769	16.0576	15.4173	16.4735	19.0076	19.1111	19.4738
ENSG00000111885	552.129	829.07	786.701	819.727	1128.25	1096.08	722.633	1014.69	-0.489811	0.0108871	0.210816	MAN1A1	6	119177209	119349761	-	5014	protein_coding	mannosidase alpha class 1A member 1 [Source:HGNC Symbol;Acc:HGNC:6821]	-	477	859	896	635	1271	1278	2.22222	3.34691	3.16632	3.30032	4.54407	4.40339
ENSG00000112167	184.043	158.286	165.067	371.782	201.506	256.438	169.132	276.575	-0.705985	0.0109315	0.211298	SAYSD1	6	39104064	39115189	-	2925	protein_coding	SAYSVFN motif domain containing 1 [Source:HGNC Symbol;Acc:HGNC:21025]	-	159	164	188	288	227	299	1.26977	1.09535	1.13884	2.56586	1.39118	1.76598
ENSG00000145860	4830.26	4928.09	5126.73	5501.85	6590.21	6109.06	4961.69	6067.04	-0.290397	0.0109728	0.211298	RNF145	5	159157409	159210053	-	4614	protein_coding	ring finger protein 145 [Source:HGNC Symbol;Acc:HGNC:20853]	-	4173	5106	5839	4262	7424	7123	21.1263	21.6191	22.4229	24.0715	28.8433	26.6702
ENSG00000185947	1154.03	1203.55	1052.74	1181.18	1582.75	1813.94	1136.77	1525.96	-0.426467	0.0109965	0.211298	ZNF267	16	31873758	31917357	+	6333	protein_coding	zinc finger protein 267 [Source:HGNC Symbol;Acc:HGNC:13060]	zf-C2H2	997	1247	1199	915	1783	2115	3.67738	3.84673	3.3546	3.76511	5.04691	5.76954
ENSG00000204778	2.31501	1.93031	0	63.2545	3.55076	0	1.41511	22.2684	-3.99908	0.0110216	0.211298	CBWD4P	9	65287914	65323015	-	655	unprocessed_pseudogene	COBW domain containing 4 pseudogene [Source:HGNC Symbol;Acc:HGNC:18520]	-	2	2	0	49	4	0	0.071325	0.0596518	0	1.94949	0.109472	0
ENSG00000255150	0	1.93031	0	6.45454	21.3046	9.43418	0.643438	12.3978	-4.2511	0.0110602	0.211602	EID3	12	104303739	104305205	+	1467	protein_coding	EP300 interacting inhibitor of differentiation 3 [Source:HGNC Symbol;Acc:HGNC:32961]	-	0	2	0	5	24	11	0	0.0266339	0	0.0888191	0.293268	0.12954
ENSG00000061938	2352.05	2172.57	2330.25	2976.83	3232.08	2467.47	2284.95	2892.13	-0.339819	0.0112121	0.213822	TNK2	3	195863364	195911945	-	12015	protein_coding	tyrosine kinase non receptor 2 [Source:HGNC Symbol;Acc:HGNC:19297]	-	2032	2251	2654	2306	3641	2877	3.95051	3.66004	3.91389	5.00152	5.43226	4.13672
ENSG00000123159	10947.7	10747	10179.7	14329.1	13166.2	11522.6	10624.8	13006	-0.29161	0.0112569	0.214154	GIPC1	19	14477760	14496149	-	4440	protein_coding	GIPC PDZ domain containing family member 1 [Source:HGNC Symbol;Acc:HGNC:1226]	-	9458	11135	11594	11100	14832	13435	49.7588	48.9939	46.2681	65.1488	59.8826	52.2751
ENSG00000142156	636.626	674.645	752.459	935.908	919.647	850.791	687.91	902.115	-0.389652	0.0112602	0.214154	COL6A1	21	45981737	46005050	+	5343	protein_coding	collagen type VI alpha 1 chain [Source:HGNC Symbol;Acc:HGNC:2211]	-	550	699	857	725	1036	992	2.40453	2.5558	2.84202	3.53606	3.47583	3.2075
ENSG00000141232	637.784	726.763	659.389	889.436	757.199	1117.52	674.645	921.385	-0.449884	0.0114855	0.216133	TOB1	17	50862223	50867978	-	2521	protein_coding	transducer of ERBB2, 1 [Source:HGNC Symbol;Acc:HGNC:11979]	-	551	753	751	689	853	1303	5.10543	5.83521	5.27835	7.12218	6.06541	8.92919
ENSG00000105642	341.463	280.861	290.623	486.672	421.653	393.663	304.316	433.996	-0.51159	0.0115559	0.216985	KCNN1	19	17951293	18000080	+	3981	protein_coding	potassium calcium-activated channel subfamily N member 1 [Source:HGNC Symbol;Acc:HGNC:6290]	-	295	291	331	377	475	459	1.73094	1.42802	1.47322	2.46783	2.13888	1.99187
ENSG00000167191	5090.7	5557.37	5165.36	6347.39	6663	6078.18	5271.14	6362.86	-0.271504	0.0117591	0.219377	GPRC5B	16	19856691	19886167	-	6667	protein_coding	G protein-coupled receptor class C group 5 member B [Source:HGNC Symbol;Acc:HGNC:13308]	-	4398	5758	5883	4917	7506	7087	15.4091	16.8724	15.6351	19.2192	20.1819	18.3642
ENSG00000053918	0	0	0	5.16363	10.6523	6.00357	0	7.27316	-5.31771	0.0118536	1	KCNQ1	11	2444684	2849110	+	4447	protein_coding	potassium voltage-gated channel subfamily Q member 1 [Source:HGNC Symbol;Acc:HGNC:6294]	-	0	0	0	4	12	7	0	0	0	0.0234401	0.0483725	0.0271939
ENSG00000177666	1268.62	1272.08	1287.17	1663.98	1617.37	1501.75	1275.96	1594.37	-0.320848	0.0119548	0.222311	PNPLA2	11	818902	825573	+	3843	protein_coding	patatin like phospholipase domain containing 2 [Source:HGNC Symbol;Acc:HGNC:30802]	-	1096	1318	1466	1289	1822	1751	6.66183	6.70008	6.7592	8.74076	8.49889	7.87147
ENSG00000232624	53.2451	55.0139	78.1433	121.345	102.972	128.648	62.1341	117.655	-0.916816	0.0119878	0.222448	LINC01517	10	28743506	28941910	+	7216	processed_transcript	long intergenic non-protein coding RNA 1517 [Source:HGNC Symbol;Acc:HGNC:51212]	-	46	57	89	94	116	150	0.148907	0.154317	0.218537	0.339467	0.288168	0.359116
ENSG00000130940	251.178	321.397	251.99	388.563	481.128	345.634	274.855	405.108	-0.559601	0.0120271	0.222791	CASZ1	1	10636604	10796650	-	11336	protein_coding	castor zinc finger 1 [Source:HGNC Symbol;Acc:HGNC:26002]	Others	217	333	287	301	542	403	0.44715	0.573877	0.448594	0.691947	0.857084	0.614166
ENSG00000164308	56.7176	39.5714	34.2426	77.4545	85.2182	108.922	43.5105	90.5315	-1.06602	0.012032	0.222791	ERAP2	5	96875939	96919716	+	7422	protein_coding	endoplasmic reticulum aminopeptidase 2 [Source:HGNC Symbol;Acc:HGNC:29499]	-	49	41	39	60	96	127	0.154216	0.107919	0.0931055	0.210667	0.231865	0.295613
ENSG00000080298	667.879	636.038	633.049	815.854	842.418	851.649	645.655	836.64	-0.374601	0.0120967	0.22375	RFX3	9	3218297	3526004	-	11169	protein_coding	regulatory factor X3 [Source:HGNC Symbol;Acc:HGNC:9984]	RFX	577	659	721	632	949	993	1.20674	1.15267	1.14381	1.47458	1.52313	1.53594
ENSG00000182240	33.5676	15.4425	35.1206	36.1454	109.186	74.6158	28.0436	73.3157	-1.39378	0.0121447	0.224399	BACE2	21	41167801	41282518	+	9619	protein_coding	beta-secretase 2 [Source:HGNC Symbol;Acc:HGNC:934]	-	29	16	40	28	123	87	0.0704241	0.0324956	0.073682	0.0758568	0.229224	0.156253
ENSG00000088876	964.2	945.854	1137.91	1201.84	1549.91	1249.6	1015.99	1333.78	-0.392873	0.0121968	0.224644	ZNF343	20	2481817	2524702	-	4643	protein_coding	zinc finger protein 343 [Source:HGNC Symbol;Acc:HGNC:16017]	zf-C2H2	833	980	1296	931	1746	1457	4.19082	4.12346	4.94581	5.22538	6.74108	5.42127
ENSG00000090661	798.677	786.603	669.925	1041.76	924.085	975.151	751.735	980.333	-0.383117	0.0122885	0.226093	CERS4	19	8206736	8262421	+	4059	protein_coding	ceramide synthase 4 [Source:HGNC Symbol;Acc:HGNC:23747]	Homeobox	690	815	763	807	1041	1137	3.97085	3.92259	3.33071	5.18109	4.59744	4.83929
ENSG00000165495	1503.6	1262.42	1257.32	1720.78	1613.82	1756.47	1341.11	1697.02	-0.340247	0.01235	0.22621	PKNOX2	11	125164687	125433389	+	6538	protein_coding	PBX/knotted 1 homeobox 2 [Source:HGNC Symbol;Acc:HGNC:16714]	Homeobox	1299	1308	1432	1333	1818	2048	4.64106	3.90839	3.88087	5.31315	4.98463	5.4116
ENSG00000233013	3.47251	0	0	1.29091	7.98921	42.025	1.1575	17.1017	-3.98602	0.0123534	0.22621	FAM157B	9	138217068	138253217	+	2073	transcribed_unprocessed_pseudogene	family with sequence similarity 157 member B [Source:HGNC Symbol;Acc:HGNC:34080]	-	3	0	0	1	9	49	0.0338045	0	0	0.0125709	0.0778265	0.408354
ENSG00000130720	96.0727	69.4913	96.5816	132.964	168.661	154.377	87.3819	152.001	-0.801565	0.0123582	0.22621	FIBCD1	9	130902438	130939286	-	3831	protein_coding	fibrinogen C domain containing 1 [Source:HGNC Symbol;Acc:HGNC:25922]	-	83	72	110	103	190	180	0.50608	0.36716	0.508759	0.700635	0.889049	0.811709
ENSG00000148842	1282.51	1444.84	1353.9	1656.24	1952.92	1583.23	1360.42	1730.79	-0.347413	0.0124566	0.227257	CNNM2	10	102918293	103090221	+	16324	protein_coding	cyclin and CBS domain divalent metal cation transport mediator 2 [Source:HGNC Symbol;Acc:HGNC:103]	-	1108	1497	1542	1283	2200	1846	1.5855	1.79155	1.67374	2.04817	2.41591	1.95364
ENSG00000134294	4378.83	5093.13	4485.78	5405.03	5473.5	6305.46	4652.58	5728	-0.300126	0.0125394	0.228063	SLC38A2	12	46358189	46372867	-	6602	protein_coding	solute carrier family 38 member 2 [Source:HGNC Symbol;Acc:HGNC:13448]	-	3783	5277	5109	4187	6166	7352	13.3849	15.6152	13.7117	16.527	16.7422	19.2385
ENSG00000108599	910.955	970.948	762.117	1004.33	1288.93	1199.86	881.34	1164.37	-0.403538	0.0126154	0.228711	AKAP10	17	19904302	19978343	-	4848	protein_coding	A-kinase anchoring protein 10 [Source:HGNC Symbol;Acc:HGNC:368]	-	787	1006	868	778	1452	1399	3.79197	4.05387	3.1724	4.18199	5.36893	4.98535
ENSG00000136099	4.63001	0.965157	0	28.4	15.9784	6.86122	1.86506	17.0799	-3.2549	0.0126738	0.229292	PCDH8	13	52842889	52848641	-	5150	protein_coding	protocadherin 8 [Source:HGNC Symbol;Acc:HGNC:8660]	-	4	1	0	22	18	8	0.0181429	0.00379339	0	0.111322	0.0626541	0.0268363
ENSG00000204128	269.698	267.348	249.356	516.363	310.691	358.499	262.134	395.184	-0.588798	0.0127134	0.229452	C2orf72	2	231037490	231049719	+	3851	protein_coding	chromosome 2 open reading frame 72 [Source:HGNC Symbol;Acc:HGNC:27418]	-	233	277	284	400	350	418	1.4133	1.40521	1.3067	2.70678	1.62922	1.87518
ENSG00000160145	0	0	3.51206	19.3636	24.8553	3.43061	1.17069	15.8832	-3.68738	0.0127224	0.229452	KALRN	3	124080023	124726325	+	24490	protein_coding	kalirin RhoGEF kinase [Source:HGNC Symbol;Acc:HGNC:4814]	-	0	0	4	15	28	4	0	0	0.00289403	0.0159613	0.0204953	0.0028217
ENSG00000247728	5.78751	0	0	7.74545	28.4061	19.726	1.92917	18.6258	-3.35702	0.0127464	0.229647	AC091057,2	15	30616998	30625773	-	970	antisense	novel transcript, antisense to ARHGAP11B	-	5	0	0	6	32	23	0.120407	0	0	0.161193	0.591374	0.409634
ENSG00000143384	9816.78	10399.6	10387.8	11112.1	13107.6	12767	10201.4	12328.9	-0.273418	0.0128507	0.230949	MCL1	1	150574551	150579738	-	4371	protein_coding	MCL1, BCL2 family apoptosis regulator [Source:HGNC Symbol;Acc:HGNC:6943]	-	8481	10775	11831	8608	14766	14886	45.3231	48.1583	47.9592	51.3202	60.5572	58.8352
ENSG00000108849	33.5676	1.93031	17.5603	114.891	23.9676	58.3204	17.6861	65.7263	-1.89891	0.0128777	0.231053	PPY	17	43940804	43942468	-	987	protein_coding	pancreatic polypeptide [Source:HGNC Symbol;Acc:HGNC:9327]	-	29	2	20	89	27	68	0.686332	0.0395865	0.359041	2.34985	0.490378	1.19023
ENSG00000163346	2069.61	1576.1	1717.4	3055.58	2142.88	2007.76	1787.7	2402.08	-0.425515	0.0130477	0.233392	PBXIP1	1	154944076	154956123	-	3851	protein_coding	PBX homeobox interacting protein 1 [Source:HGNC Symbol;Acc:HGNC:21199]	-	1788	1633	1956	2367	2414	2341	10.8454	8.28414	8.99967	16.0174	11.2369	10.5019
ENSG00000060491	3598.68	3155.1	3181.93	4711.81	3905.84	3781.39	3311.9	4133.01	-0.319203	0.0131591	0.234052	OGFR	20	62804835	62814000	+	4702	protein_coding	opioid growth factor receptor [Source:HGNC Symbol;Acc:HGNC:15768]	-	3109	3269	3624	3650	4400	4409	15.4451	13.5821	13.6564	20.2291	16.7747	16.1994
ENSG00000100346	0	0	0	3.87272	10.6523	6.86122	0	7.12874	-5.29075	0.013202	1	CACNA1I	22	39570753	39689737	+	10792	protein_coding	calcium voltage-gated channel subunit alpha1 I [Source:HGNC Symbol;Acc:HGNC:1396]	-	0	0	0	3	12	8	0	0	0	0.00724412	0.0199326	0.0128064
ENSG00000068650	4711.04	5706.01	4889.66	5265.61	7143.24	7092.79	5102.24	6500.55	-0.349767	0.0132441	0.234707	ATP11A	13	112690329	112887168	+	13733	protein_coding	ATPase phospholipid transporting 11A [Source:HGNC Symbol;Acc:HGNC:13552]	-	4070	5912	5569	4079	8047	8270	6.92281	8.41015	7.18527	7.74025	10.5039	10.4035
ENSG00000156671	414.386	518.289	387.205	649.327	553.918	617.51	439.96	606.918	-0.46324	0.0132572	0.234707	SAMD8	10	75099586	75182123	+	7348	protein_coding	sterile alpha motif domain containing 8 [Source:HGNC Symbol;Acc:HGNC:26320]	-	358	537	441	503	624	720	1.13806	1.42771	1.06341	1.78388	1.5223	1.69279
ENSG00000188811	562.546	776.951	642.707	955.272	806.022	904.824	660.735	888.706	-0.426009	0.0133616	0.235895	NHLRC3	13	39038306	39050109	+	6409	protein_coding	NHL repeat containing 3 [Source:HGNC Symbol;Acc:HGNC:33751]	-	486	805	732	740	908	1055	1.77133	2.45381	2.02373	3.0089	2.53968	2.84382
ENSG00000135148	1973.54	1695.78	1594.47	2270.71	2205.02	2115.83	1754.6	2197.19	-0.324959	0.0133651	0.235895	TRAFD1	12	112125501	112153609	+	3940	protein_coding	TRAF-type zinc finger domain containing 1 [Source:HGNC Symbol;Acc:HGNC:24808]	-	1705	1757	1816	1759	2484	2467	10.1084	8.71185	8.16678	11.6342	11.3016	10.8172
ENSG00000253669	28.9376	6.7561	7.90213	43.8909	56.8121	39.452	14.5319	46.7183	-1.70627	0.0134915	0.237402	GASAL1	8	102805517	102809971	+	2829	lincRNA	growth arrest associated lncRNA 1 [Source:HGNC Symbol;Acc:HGNC:53461]	-	25	7	9	34	64	46	0.206424	0.0483392	0.0563691	0.313193	0.405538	0.280909
ENSG00000241468	2690.04	1896.53	2124.8	3933.4	2219.22	3099.56	2237.12	3084.06	-0.462871	0.0136609	0.239168	ATP5MF	7	99448475	99466331	-	2275	protein_coding	ATP synthase membrane subunit f [Source:HGNC Symbol;Acc:HGNC:848]	-	2324	1965	2420	3047	2500	3614	23.8621	16.8739	18.848	34.9026	19.6989	27.444
ENSG00000001617	392.393	376.411	372.278	458.272	640.912	494.008	380.361	531.064	-0.483606	0.0137376	0.239774	SEMA3F	3	50155045	50189075	+	4826	protein_coding	semaphorin 3F [Source:HGNC Symbol;Acc:HGNC:10728]	-	339	390	424	355	722	576	1.64084	1.57875	1.55672	1.91694	2.68185	2.06194
ENSG00000115084	1504.75	1770.1	1693.69	1808.56	2235.2	2269.35	1656.18	2104.37	-0.346081	0.013766	0.239774	SLC35F5	2	113705011	113756823	-	7445	protein_coding	solute carrier family 35 member F5 [Source:HGNC Symbol;Acc:HGNC:23617]	-	1300	1834	1929	1401	2518	2646	4.07879	4.81248	4.59091	4.90388	6.06283	6.13996
ENSG00000104213	53.2451	25.0941	84.2894	122.636	102.972	121.787	54.2095	115.798	-1.09114	0.0137857	0.239774	PDGFRL	8	17576433	17644071	+	2409	protein_coding	platelet derived growth factor receptor like [Source:HGNC Symbol;Acc:HGNC:8805]	-	46	26	96	95	116	142	0.44604	0.210849	0.7061	1.02767	0.863188	1.01834
ENSG00000177674	1471.19	1111.86	1135.27	1840.83	1690.16	1378.25	1239.44	1636.41	-0.400874	0.013956	0.242379	AGTRAP	1	11736084	11754802	+	2435	protein_coding	angiotensin II receptor associated protein [Source:HGNC Symbol;Acc:HGNC:13539]	-	1271	1152	1293	1426	1904	1607	12.1927	9.24247	9.40873	15.2611	14.0169	11.4014
ENSG00000100906	482.679	418.878	359.986	597.69	638.249	511.161	420.514	582.367	-0.47107	0.0139823	0.242546	NFKBIA	14	35401511	35404749	-	2373	protein_coding	NFKB inhibitor alpha [Source:HGNC Symbol;Acc:HGNC:7797]	-	417	434	410	463	719	596	4.1048	3.57295	3.06138	5.08452	5.43144	4.33899
ENSG00000124104	498.884	354.212	378.424	604.145	568.121	539.464	410.507	570.577	-0.476271	0.0140354	0.242978	SNX21	20	45833810	45843275	+	4066	protein_coding	sorting nexin family member 21 [Source:HGNC Symbol;Acc:HGNC:16154]	-	431	367	431	468	640	629	2.47607	1.76333	1.8782	2.99947	2.82161	2.67254
ENSG00000114805	82.1827	65.6307	116.776	101.982	205.056	186.111	88.1964	164.383	-0.900791	0.0140465	0.242978	PLCH1	3	155375580	155745067	-	7173	protein_coding	phospholipase C eta 1 [Source:HGNC Symbol;Acc:HGNC:29185]	-	71	68	133	79	231	217	0.231212	0.185201	0.328535	0.287007	0.577292	0.522636
ENSG00000125826	5733.11	4763.05	5074.05	6996.72	6283.07	5875.78	5190.07	6385.19	-0.298878	0.0143555	0.246923	RBCK1	20	407498	430966	+	4024	protein_coding	RANBP2-type and C3HC4-type zinc finger containing 1 [Source:HGNC Symbol;Acc:HGNC:15864]	-	4953	4935	5779	5420	7078	6851	28.7517	23.9587	25.4464	35.1001	31.5309	29.4128
ENSG00000167766	215.295	243.219	194.041	311.109	362.177	287.314	217.519	320.2	-0.558607	0.0144162	0.247645	ZNF83	19	52594060	52690496	-	8028	protein_coding	zinc finger protein 83 [Source:HGNC Symbol;Acc:HGNC:13158]	zf-C2H2	186	252	221	241	408	335	0.541201	0.613236	0.487771	0.782305	0.911039	0.720904
ENSG00000173013	21.9925	4.82578	22.8284	51.6363	66.5767	34.3061	16.5489	50.8397	-1.62111	0.0146891	0.25109	CCDC96	4	7040849	7042939	-	2091	protein_coding	coiled-coil domain containing 96 [Source:HGNC Symbol;Acc:HGNC:26900]	-	19	5	26	40	75	40	0.212252	0.0467144	0.220318	0.498508	0.642971	0.330481
ENSG00000122912	1487.39	1659.1	1666.47	2013.82	1843.73	2134.7	1604.32	1997.42	-0.315718	0.0147128	0.251248	SLC25A16	10	68477999	68527474	-	7815	protein_coding	solute carrier family 25 member 16 [Source:HGNC Symbol;Acc:HGNC:10986]	-	1285	1719	1898	1560	2077	2489	3.84085	4.29716	4.30327	5.2019	4.76422	5.5022
ENSG00000116954	1541.79	1501.78	1615.55	2314.6	1729.22	1893.7	1553.04	1979.17	-0.348548	0.0147469	0.251383	RRAGC	1	38838198	38859823	-	5167	protein_coding	Ras related GTP binding C [Source:HGNC Symbol;Acc:HGNC:19902]	-	1332	1556	1840	1793	1948	2208	6.0217	5.88309	6.30973	9.04291	6.75825	7.38246
ENSG00000142459	497.726	428.53	488.176	677.727	628.484	585.777	471.477	630.663	-0.418875	0.0148764	0.252549	EVI5L	19	7830233	7864976	+	6252	protein_coding	ecotropic viral integration site 5 like [Source:HGNC Symbol;Acc:HGNC:30464]	-	430	444	556	525	708	683	1.60658	1.38739	1.57575	2.1883	2.03001	1.8873
ENSG00000145293	3926.25	3921.43	4152.13	4501.4	4872.53	5095.31	3999.94	4823.08	-0.270205	0.0149513	0.253326	ENOPH1	4	82430562	82461091	+	2025	protein_coding	enolase-phosphatase 1 [Source:HGNC Symbol;Acc:HGNC:24599]	-	3392	4063	4729	3487	5489	5941	39.1277	39.1973	41.3786	44.8739	48.5906	50.6845
ENSG00000160716	250.021	263.488	257.258	300.782	419.877	391.09	256.922	370.583	-0.531124	0.0149927	0.253748	CHRNB2	1	154567781	154580026	+	5892	protein_coding	cholinergic receptor nicotinic beta 2 subunit [Source:HGNC Symbol;Acc:HGNC:1962]	-	216	273	293	233	473	456	0.856336	0.905179	0.881123	1.03053	1.43907	1.33703
ENSG00000132386	10522.9	10526	10699.5	12525.7	12283.9	12615.2	10582.8	12474.9	-0.23729	0.0150055	0.253748	SERPINF1	17	1761959	1777574	+	3069	protein_coding	serpin family F member 1 [Source:HGNC Symbol;Acc:HGNC:8824]	-	9091	10906	12186	9703	13838	14709	69.1939	69.423	70.3551	82.3902	80.8277	82.7993
ENSG00000237664	0	0	0	2.58182	3.55076	15.4377	0	7.19011	-5.30567	0.015048	1	LINC00316	21	45338590	45341990	-	455	lincRNA	long intergenic non-protein coding RNA 316 [Source:HGNC Symbol;Acc:HGNC:19723]	-	0	0	0	2	4	18	0	0	0	0.114547	0.157591	0.683442
ENSG00000068745	1145.93	1203.55	1124.74	1496.16	1382.13	1450.29	1158.07	1442.86	-0.316827	0.0150588	0.25416	IP6K2	3	48688003	48740353	-	5624	protein_coding	inositol hexakisphosphate kinase 2 [Source:HGNC Symbol;Acc:HGNC:17313]	-	990	1247	1281	1159	1557	1691	4.1119	4.33167	4.03585	5.37037	4.96281	5.19444
ENSG00000271826	40.5126	32.8153	11.4142	73.5818	59.4752	76.3311	28.2474	69.796	-1.31488	0.0150592	0.25416	PLS3-AS1	X	115518182	115562731	-	2075	antisense	PLS3 antisense RNA 1 [Source:HGNC Symbol;Acc:HGNC:50343]	-	35	34	13	57	67	89	0.394006	0.320107	0.111009	0.715852	0.578816	0.74099
ENSG00000137275	2254.81	2534.5	1953.58	2620.54	3137.1	2750.49	2247.63	2836.04	-0.336025	0.0151367	0.255221	RIPK1	6	3063991	3115187	+	4231	protein_coding	receptor interacting serine/threonine kinase 1 [Source:HGNC Symbol;Acc:HGNC:10019]	-	1948	2626	2225	2030	3534	3207	10.7547	12.1251	9.31791	12.5032	14.973	13.0947
ENSG00000185950	5822.24	5344.07	5193.46	6437.76	6405.57	6765.16	5453.26	6536.16	-0.26157	0.0151552	0.255284	IRS2	13	109752698	109786568	-	8138	protein_coding	insulin receptor substrate 2 [Source:HGNC Symbol;Acc:HGNC:6126]	-	5030	5537	5915	4987	7216	7888	14.4379	13.292	12.8786	15.9694	15.8951	16.7452
ENSG00000166897	1.1575	3.86063	9.65816	23.2363	13.3153	39.452	4.8921	25.3346	-2.34498	0.015199	0.255526	ELFN2	22	37367960	37427470	-	8782	protein_coding	extracellular leucine rich repeat and fibronectin type III domain containing 2 [Source:HGNC Symbol;Acc:HGNC:29396]	-	1	4	11	18	15	46	0.00265987	0.00889818	0.0221938	0.0534128	0.0306184	0.0904908
ENSG00000105649	1919.14	2133.96	2122.16	2394.63	2663.96	2515.5	2058.42	2524.7	-0.294598	0.0152213	0.255653	RAB3A	19	18196784	18204074	-	1818	protein_coding	RAB3A, member RAS oncogene family [Source:HGNC Symbol;Acc:HGNC:9777]	-	1658	2211	2417	1855	3001	2933	21.3031	23.7591	23.5567	26.5899	29.5908	27.8714
ENSG00000272807	0	0	0	16.7818	0	8.57653	0	8.45278	-5.52328	0.0152942	0.256183	AC007038,2	2	210028417	210029156	+	740	antisense	novel transcript, antisense to KANSL1L	-	0	0	0	13	0	10	0	0	0	0.457802	0	0.233458
ENSG00000121900	577.594	492.23	375.79	955.272	518.411	668.969	481.871	714.217	-0.566785	0.0153237	0.256183	TMEM54	1	32894594	32901438	-	1417	protein_coding	transmembrane protein 54 [Source:HGNC Symbol;Acc:HGNC:24143]	-	499	510	428	740	584	780	8.22591	7.03129	5.35187	13.6091	7.388	9.50966
ENSG00000134668	0	2.89547	0.878015	16.7818	15.9784	7.71887	1.25783	13.493	-3.38713	0.0153414	0.256183	SPOCD1	1	31790422	31816051	-	7085	protein_coding	SPOC domain containing 1 [Source:HGNC Symbol;Acc:HGNC:26338]	-	0	3	1	13	18	9	0	0.00827211	0.00250087	0.0478156	0.0455425	0.0219454
ENSG00000173890	21.9925	25.0941	29.8525	63.2545	71.9029	46.3132	25.6464	60.4902	-1.23289	0.015507	0.258698	GPR160	3	170037929	170085403	+	4458	protein_coding	G protein-coupled receptor 160 [Source:HGNC Symbol;Acc:HGNC:23693]	-	19	26	34	49	81	54	0.0995558	0.113938	0.135136	0.286433	0.325708	0.209264
ENSG00000176476	794.047	692.982	661.145	1022.4	953.379	834.496	716.058	936.758	-0.387474	0.0155227	0.258711	SGF29	16	28553915	28591790	+	2124	protein_coding	SAGA complex associated factor 29 [Source:HGNC Symbol;Acc:HGNC:25156]	-	686	718	753	792	1074	973	7.54437	6.60396	6.28162	9.71711	9.06429	7.91405
ENSG00000116574	63.6626	43.432	18.4383	85.1999	92.3197	100.345	41.8443	92.6217	-1.15747	0.0156468	0.259782	RHOU	1	228735077	228746669	+	4372	protein_coding	ras homolog family member U [Source:HGNC Symbol;Acc:HGNC:17794]	-	55	45	21	66	104	117	0.293857	0.201079	0.085108	0.393396	0.42642	0.462324
ENSG00000202399	2.31501	6.7561	0	14.2	27.5184	18.8684	3.0237	20.1956	-2.75028	0.0157052	0.259853	RF00019	8	97772313	97772425	+	113	misc_RNA		-	2	7	0	11	31	22	0.413433	1.21019	0	2.53677	4.91776	3.36345
ENSG00000167680	350.723	370.62	345.938	487.963	568.121	422.823	355.76	492.969	-0.470568	0.0157063	0.259853	SEMA6B	19	4542593	4559808	-	4412	protein_coding	semaphorin 6B [Source:HGNC Symbol;Acc:HGNC:10739]	-	303	384	394	378	640	493	1.60421	1.70032	1.58231	2.23266	2.60033	1.93042
ENSG00000162458	0	0.965157	0	5.16363	9.76459	11.1495	0.321719	8.69257	-4.61549	0.0157512	0.259853	FBLIM1	1	15756607	15786594	+	4716	protein_coding	filamin binding LIM protein 1 [Source:HGNC Symbol;Acc:HGNC:24686]	-	0	1	0	4	11	13	0	0.00414248	0	0.0221031	0.0418122	0.0476222
ENSG00000055163	82.1827	78.1777	80.7774	116.182	129.603	173.246	80.3792	139.677	-0.800797	0.0157588	0.259853	CYFIP2	5	157266079	157395595	+	10498	protein_coding	cytoplasmic FMR1 interacting protein 2 [Source:HGNC Symbol;Acc:HGNC:13760]	-	71	81	92	90	146	202	0.157981	0.150735	0.155279	0.22341	0.249305	0.332418
ENSG00000179152	776.684	853.198	810.408	1067.58	958.705	1087.5	813.43	1037.93	-0.350995	0.0157795	0.259853	TCAIM	3	44338119	44409451	+	8743	protein_coding	T cell activation inhibitor, mitochondrial [Source:HGNC Symbol;Acc:HGNC:25241]	-	671	884	923	827	1080	1268	1.79273	1.97527	1.87056	2.46497	2.21436	2.50553
ENSG00000108669	807.937	834.861	604.952	950.108	983.56	1036.04	749.25	989.904	-0.403278	0.0158191	0.260152	CYTH1	17	78674048	78782297	-	7754	protein_coding	cytohesin 1 [Source:HGNC Symbol;Acc:HGNC:9501]	-	698	865	689	736	1108	1208	2.10273	2.17934	1.57444	2.47354	2.56152	2.69142
ENSG00000114446	615.791	807.836	719.094	935.908	919.647	941.703	714.241	932.419	-0.383552	0.0158675	0.260569	IFT57	3	108160812	108222570	-	3766	protein_coding	intraflagellar transport 57 [Source:HGNC Symbol;Acc:HGNC:17367]	-	532	837	819	725	1036	1098	3.29978	4.3419	3.85332	5.01677	4.93132	5.03689
ENSG00000049860	3827.86	3444.64	3445.33	4603.38	4058.52	4334.58	3572.61	4332.16	-0.278051	0.0160588	0.26285	HEXB	5	74640023	74722647	+	5067	protein_coding	hexosaminidase subunit beta [Source:HGNC Symbol;Acc:HGNC:4879]	-	3307	3569	3924	3566	4572	5054	15.2453	13.7604	13.7218	18.3399	16.1748	17.2316
ENSG00000260103	1.1575	0	0	19.3636	0.88769	8.57653	0.385834	9.60928	-4.7434	0.0160815	0.262973	AC012435,1	15	74478070	74490286	-	3385	transcribed_processed_pseudogene	uncharacterized LOC101929333 [Source:NCBI gene;Acc:101929333]	-	1	0	0	15	1	10	0.00690072	0	0	0.115478	0.00529572	0.0510366
ENSG00000120820	4.63001	0	0	15.4909	11.54	18.8684	1.54334	15.2997	-3.399	0.0161788	0.264066	GLT8D2	12	103988984	104064183	-	3271	protein_coding	glycosyltransferase 8 domain containing 2 [Source:HGNC Symbol;Acc:HGNC:24890]	-	4	0	0	12	13	22	0.0285649	0	0	0.095602	0.0712438	0.116194
ENSG00000170379	2.31501	20.2683	0	81.3272	115.4	57.4627	7.52776	84.7299	-3.49084	0.0162581	0.265111	TCAF2	7	143620952	143730409	+	6409	protein_coding	TRPM8 channel associated factor 2 [Source:HGNC Symbol;Acc:HGNC:26878]	-	2	21	0	63	130	67	0.00728942	0.0640123	0	0.256163	0.363611	0.180603
ENSG00000173039	6074.57	6633.52	6653.6	7445.96	8466.79	7405.83	6453.9	7772.86	-0.268266	0.0163422	0.266232	RELA	11	65653596	65663094	-	5464	protein_coding	RELA proto-oncogene, NF-kB subunit [Source:HGNC Symbol;Acc:HGNC:9955]	RHD	5248	6873	7578	5768	9538	8635	22.4355	24.5737	24.574	27.5094	31.2918	27.3018
ENSG00000172331	1112.36	1508.54	1441.7	1404.51	2032.81	1975.17	1354.2	1804.16	-0.414376	0.0164457	0.267416	BPGM	7	134646808	134679813	+	2539	protein_coding	bisphosphoglycerate mutase [Source:HGNC Symbol;Acc:HGNC:1093]	-	961	1563	1642	1088	2290	2303	8.84125	12.0263	11.4589	11.1669	16.168	15.6701
ENSG00000100385	0	0	0	6.45454	3.55076	10.2918	0	6.76571	-5.21116	0.0165119	1	IL2RB	22	37125838	37175054	-	4700	protein_coding	interleukin 2 receptor subunit beta [Source:HGNC Symbol;Acc:HGNC:6009]	-	0	0	0	5	4	12	0	0	0	0.0277229	0.0152562	0.0441086
ENSG00000132694	2244.4	2017.18	1694.57	2641.2	2417.18	2422.01	1985.38	2493.46	-0.329055	0.0165976	0.269634	ARHGEF11	1	156934840	157045370	-	8950	protein_coding	Rho guanine nucleotide exchange factor 11 [Source:HGNC Symbol;Acc:HGNC:14580]	-	1939	2090	1930	2046	2723	2824	5.06067	4.56203	3.8209	5.95729	5.45392	5.45107
ENSG00000151014	212.98	188.206	282.721	311.109	358.627	341.346	227.969	337.027	-0.563404	0.0166406	0.270079	NOCT	4	139015789	139045939	+	2504	protein_coding	nocturnin [Source:HGNC Symbol;Acc:HGNC:14254]	Others	184	195	322	241	404	398	1.71647	1.52137	2.27852	2.50813	2.89222	2.74593
ENSG00000159842	12311.2	13049.9	13139.5	15156.6	15597.6	14683.9	12833.5	15146	-0.238963	0.0167475	0.271053	ABR	17	1003518	1229738	-	12426	protein_coding	ABR, RhoGEF and GTPase activating protein [Source:HGNC Symbol;Acc:HGNC:81]	-	10636	13521	14965	11741	17571	17121	19.994	21.2575	21.3391	24.623	25.3483	23.8033
ENSG00000171223	1100.78	835.826	816.554	1434.2	1097.18	1131.24	917.721	1220.88	-0.411613	0.0169684	0.273353	JUNB	19	12791496	12793315	+	1820	protein_coding	JunB proto-oncogene, AP-1 transcription factor subunit [Source:HGNC Symbol;Acc:HGNC:6205]	TF_bZIP	951	866	930	1111	1236	1319	12.2057	9.29568	9.05405	15.9078	12.1739	12.5203
ENSG00000104154	105.333	63.7003	57.071	145.873	149.132	114.925	75.368	136.643	-0.863547	0.0170909	0.274563	SLC30A4	15	45479611	45522807	-	8073	protein_coding	solute carrier family 30 member 4 [Source:HGNC Symbol;Acc:HGNC:11015]	-	91	66	65	113	168	134	0.263305	0.159714	0.142663	0.364762	0.373043	0.286754
ENSG00000240857	461.844	498.986	471.494	605.436	599.191	687.837	477.441	630.821	-0.402368	0.0171074	0.274574	RDH14	2	18554723	18560680	-	1587	protein_coding	retinol dehydrogenase 14 [Source:HGNC Symbol;Acc:HGNC:19979]	-	399	517	537	469	675	802	5.87285	6.36427	5.99555	7.70127	7.62449	8.73047
ENSG00000197568	167.838	77.2125	95.7036	242.691	184.639	168.1	113.585	198.477	-0.807651	0.0171981	0.275774	HHLA3	1	70354805	70385339	+	1222	protein_coding	HERV-H LTR-associating 3 [Source:HGNC Symbol;Acc:HGNC:4906]	-	145	80	109	188	208	196	2.77172	1.27895	1.58047	4.00916	3.05124	2.77093
ENSG00000047579	1254.73	1462.21	1527.75	1873.11	1660.87	1786.49	1414.9	1773.49	-0.324717	0.0172385	0.276167	DTNBP1	6	15522801	15663058	-	3052	protein_coding	dystrobrevin binding protein 1 [Source:HGNC Symbol;Acc:HGNC:17328]	-	1084	1515	1740	1451	1871	2083	8.29656	9.69757	10.1017	12.3894	10.9894	11.7908
ENSG00000171786	0	0	0.878015	3.87272	29.2938	0	0.292672	11.0555	-4.96141	0.0173169	0.276911	NHLH1	1	160367067	160372848	+	2563	protein_coding	nescient helix-loop-helix 1 [Source:HGNC Symbol;Acc:HGNC:7817]	bHLH	0	0	1	3	33	0	0	0	0.00691326	0.0305028	0.230807	0
ENSG00000255200	0	0	0	0	21.3046	3.43061	0	8.24506	-5.50306	0.0173356	0.276955	PGAM1P8	11	65174117	65176470	-	2354	transcribed_processed_pseudogene	phosphoglycerate mutase 1 pseudogene 8 [Source:HGNC Symbol;Acc:HGNC:42455]	-	0	0	0	0	24	4	0	0	0	0	0.182763	0.0293558
ENSG00000227868	0	0.965157	0	2.58182	12.4277	11.1495	0.321719	8.71965	-4.6233	0.0174212	0.277132	TEX46	1	23010834	23015850	-	658	protein_coding	testis expressed 46 [Source:HGNC Symbol;Acc:HGNC:44651]	-	0	1	0	2	14	13	0	0.0296899	0	0.0792083	0.381405	0.341317
ENSG00000085117	120.38	35.7108	66.7291	192.345	150.02	107.207	74.2734	149.857	-1.01573	0.0175125	0.277989	CD82	11	44564427	44620363	+	4054	protein_coding	CD82 molecule [Source:HGNC Symbol;Acc:HGNC:6210]	-	104	37	76	149	169	125	0.599243	0.178301	0.332171	0.957787	0.747286	0.53268
ENSG00000144567	9366.51	8671.93	8891.66	10824.3	11000.3	10101.4	8976.7	10642	-0.245524	0.017676	0.279562	RETREG2	2	219176225	219185479	+	5689	protein_coding	reticulophagy regulator family member 2 [Source:HGNC Symbol;Acc:HGNC:28450]	-	8092	8985	10127	8385	12392	11778	33.2256	30.8544	31.5411	38.4091	39.0472	35.7665
ENSG00000166741	0	0	0	6.45454	0	18.0107	0	8.15508	-5.48206	0.0177314	0.279927	NNMT	11	114257787	114313285	+	2919	protein_coding	nicotinamide N-methyltransferase [Source:HGNC Symbol;Acc:HGNC:7861]	-	0	0	0	5	0	21	0	0	0	0.0446378	0	0.124287
ENSG00000102096	179.413	214.265	97.4596	272.382	261.868	264.157	163.712	266.136	-0.70318	0.0178637	0.281248	PIM2	X	48913182	48919024	-	2761	protein_coding	Pim-2 proto-oncogene, serine/threonine kinase [Source:HGNC Symbol;Acc:HGNC:8987]	-	155	222	111	211	295	308	1.31135	1.5708	0.712341	1.99151	1.91531	1.92719
ENSG00000123810	86.8127	38.6063	43.9007	103.273	79.8921	164.669	56.4399	115.945	-1.04753	0.0179214	0.281645	B9D2	19	41354421	41364173	-	1316	protein_coding	B9 domain containing 2 [Source:HGNC Symbol;Acc:HGNC:28636]	-	75	40	50	80	90	192	1.33125	0.593798	0.673202	1.58417	1.22594	2.52049
ENSG00000164434	2161.06	1903.29	2032.6	2648.94	2357.7	2452.89	2032.32	2486.51	-0.290785	0.0180185	0.282149	FABP7	6	122779475	122784074	+	2728	protein_coding	fatty acid binding protein 7 [Source:HGNC Symbol;Acc:HGNC:3562]	-	1867	1972	2315	2052	2656	2860	15.9865	14.122	15.0362	19.602	17.4529	18.1118
ENSG00000037637	1392.48	1432.29	1252.93	1638.16	1686.61	1707.59	1359.23	1677.45	-0.304059	0.0183508	0.286319	FBXO42	1	16246839	16352454	-	8984	protein_coding	F-box protein 42 [Source:HGNC Symbol;Acc:HGNC:29249]	-	1203	1484	1427	1269	1900	1991	3.12787	3.227	2.8144	3.68094	3.79112	3.82862
ENSG00000236711	0	0	0	1.29091	10.6523	8.57653	0	6.8399	-5.23472	0.0183908	1	SMAD9-IT1	13	36849366	36850046	-	504	sense_intronic	SMAD9 intronic transcript 1 [Source:HGNC Symbol;Acc:HGNC:39963]	-	0	0	0	1	12	10	0	0	0	0.0517054	0.42681	0.342775
ENSG00000087237	0	0	0	1.29091	11.54	7.71887	0	6.84992	-5.23671	0.0184006	1	CETP	16	56961850	56983845	+	3464	protein_coding	cholesteryl ester transfer protein [Source:HGNC Symbol;Acc:HGNC:1869]	-	0	0	0	1	13	9	0	0	0	0.00752296	0.0672743	0.0448854
ENSG00000161813	3908.89	4620.2	4305.78	4519.47	5477.93	5904.94	4278.29	5300.78	-0.309474	0.0184948	0.288306	LARP4	12	50392383	50480004	+	8112	protein_coding	La ribonucleoprotein domain family member 4 [Source:HGNC Symbol;Acc:HGNC:24320]	-	3377	4787	4904	3501	6171	6885	9.72425	11.5284	10.7116	11.2468	13.6368	14.6628
ENSG00000142279	155.105	106.167	180.871	298.2	230.799	189.541	147.381	239.513	-0.696642	0.0185168	0.28839	WTIP	19	34481638	34512304	+	13733	protein_coding	WT1 interacting protein [Source:HGNC Symbol;Acc:HGNC:20964]	-	134	110	206	231	260	221	0.227925	0.156481	0.265787	0.438342	0.339384	0.278014
ENSG00000145781	481.521	503.812	467.982	602.854	602.741	711.852	484.438	639.149	-0.400874	0.0187358	0.291017	COMMD10	5	116084991	116412762	+	2464	protein_coding	COMM domain containing 10 [Source:HGNC Symbol;Acc:HGNC:30201]	-	416	522	533	467	679	830	3.94372	4.13871	3.83282	4.93904	4.93984	5.81939
ENSG00000277287	19.6775	14.4773	10.5362	52.9272	48.8229	25.7296	14.897	42.4932	-1.51647	0.0187999	0.291751	AL109976,1	20	3239705	3245382	+	5678	lincRNA	novel transcript	-	17	15	12	41	55	30	0.069937	0.0516096	0.037447	0.188172	0.173641	0.091278
ENSG00000261377	230.343	186.275	215.114	347.254	246.778	341.346	210.577	311.793	-0.565495	0.0188399	0.291894	PDCD6IPP2	15	28789664	28859007	+	5244	transcribed_unprocessed_pseudogene	PDCD6IP pseudogene 2 [Source:HGNC Symbol;Acc:HGNC:49873]	-	199	193	245	269	278	398	0.886428	0.719001	0.827818	1.33677	0.950312	1.31117
ENSG00000174586	62.5051	64.6655	60.583	131.673	124.277	85.7653	62.5846	113.905	-0.860993	0.0188556	0.291894	ZNF497	19	58354357	58362848	-	3897	protein_coding	zinc finger protein 497 [Source:HGNC Symbol;Acc:HGNC:23714]	zf-C2H2	54	67	69	102	140	100	0.32368	0.335876	0.313726	0.682081	0.643994	0.443312
ENSG00000225216	0	0	0	3.87272	6.21383	9.43418	0	6.50691	-5.15896	0.0188688	1	AC007362,1	2	205756469	205764006	-	1623	antisense	novel transcript	-	0	0	0	3	7	11	0	0	0	0.0481692	0.077315	0.117089
ENSG00000249839	19.6775	4.82578	7.02412	47.7636	74.5659	6.00357	10.5091	42.7777	-2.03916	0.0188919	0.291894	AC011330,1	15	43663654	43684339	-	3235	unprocessed_pseudogene	histidine acid phosphatase domain containing 2A (HISPPD2A) pseudogene	-	17	5	8	37	84	7	0.122752	0.0301947	0.0438175	0.298053	0.465467	0.0373821
ENSG00000142102	89.1277	160.216	170.335	238.818	215.709	227.278	139.893	227.268	-0.694716	0.0190728	0.293198	PGGHG	11	289135	296107	+	5260	protein_coding	protein-glucosylgalactosylhydroxylysine glucosidase [Source:HGNC Symbol;Acc:HGNC:26210]	-	77	166	194	185	243	265	0.341946	0.616534	0.653503	0.916542	0.828141	0.870363
ENSG00000138795	1157.5	1183.28	951.768	1449.69	1288.93	1434.85	1097.52	1391.16	-0.342308	0.0191075	0.293198	LEF1	4	108047545	108168956	-	5361	protein_coding	lymphoid enhancer binding factor 1 [Source:HGNC Symbol;Acc:HGNC:6551]	HMG	1000	1226	1084	1123	1452	1673	4.3572	4.46765	3.58274	5.45884	4.85517	5.39126
ENSG00000142669	3730.63	3272.85	3492.74	4826.71	3787.77	4297.7	3498.74	4304.06	-0.298545	0.0191399	0.293198	SH3BGRL3	1	26279176	26281522	+	1786	protein_coding	SH3 domain binding glutamate rich protein like 3 [Source:HGNC Symbol;Acc:HGNC:15568]	-	3223	3391	3978	3739	4267	5011	42.1533	37.0921	39.4652	54.5557	42.8277	48.4711
ENSG00000254207	0	0.965157	0	6.45454	3.55076	15.4377	0.321719	8.48102	-4.57815	0.0191465	0.293198	AC100797,1	8	725188	725877	-	316	sense_intronic	novel transcript	-	0	1	0	5	4	18	0	0.0618227	0	0.412334	0.226912	0.984069
ENSG00000152137	181.728	142.843	185.261	294.327	269.858	211.84	169.944	258.675	-0.603978	0.0191466	0.293198	HSPB8	12	119178642	119221131	+	2860	protein_coding	heat shock protein family B (small) member 8 [Source:HGNC Symbol;Acc:HGNC:30171]	-	157	148	211	228	304	247	1.28229	1.01095	1.30722	2.07747	1.90542	1.49201
ENSG00000159720	8261.1	7785.92	8664.25	9912.88	9798.32	9515.66	8237.09	9742.29	-0.242046	0.0193725	0.295127	ATP6V0D1	16	67438014	67481237	-	8212	protein_coding	ATPase H+ transporting V0 subunit d1 [Source:HGNC Symbol;Acc:HGNC:13724]	-	7137	8067	9868	7679	11038	11095	20.3011	19.191	21.2918	24.3681	24.0949	23.341
ENSG00000236655	0	0	0	10.3273	13.3153	0	0	7.88087	-5.42708	0.0193746	0.295127	AC023347,2	2	126311466	126311927	-	462	processed_pseudogene	solute carrier family 6 (amino acid transporter), member 14 (SLC6A14) pseudogene	-	0	0	0	8	15	0	0	0	0	0.451247	0.582014	0
ENSG00000145780	800.992	905.317	878.015	913.963	1154	1311.35	861.441	1126.44	-0.388258	0.0194563	0.295652	FEM1C	5	115520908	115544894	-	5816	protein_coding	fem-1 homolog C [Source:HGNC Symbol;Acc:HGNC:16933]	-	692	938	1000	708	1300	1529	2.7793	3.15074	3.04654	3.17231	4.00685	4.54175
ENSG00000163319	1724.68	1742.11	1819.25	2282.33	2017.72	2145.85	1762.01	2148.63	-0.285501	0.019665	0.297071	MRPS18C	4	83455932	83469735	+	4866	protein_coding	mitochondrial ribosomal protein S18C [Source:HGNC Symbol;Acc:HGNC:16633]	-	1490	1805	2072	1768	2273	2502	7.15266	7.24669	7.54482	9.4684	8.37358	8.88291
ENSG00000144591	2857.87	2443.78	2641.07	3657.14	3205.45	2938.32	2647.57	3266.97	-0.302893	0.0196906	0.297071	GMPPA	2	219498867	219506989	+	5332	protein_coding	GDP-mannose pyrophosphorylase A [Source:HGNC Symbol;Acc:HGNC:22923]	-	2469	2532	3008	2833	3611	3426	10.8164	9.27702	9.99584	13.846	12.1401	11.1004
ENSG00000140323	129.64	187.24	236.186	318.854	274.296	264.157	184.356	285.769	-0.626781	0.0197413	0.297578	DISP2	15	40358235	40378639	+	12754	protein_coding	dispatched RND transporter family member 2 [Source:HGNC Symbol;Acc:HGNC:19712]	-	112	194	269	247	309	308	0.205128	0.29716	0.373712	0.504681	0.434306	0.4172
ENSG00000123096	19.6775	36.676	32.4865	36.1454	125.164	57.4627	29.6133	72.9241	-1.30113	0.0201347	0.300893	SSPN	12	26121991	26299290	+	6821	protein_coding	sarcospan [Source:HGNC Symbol;Acc:HGNC:11322]	-	17	38	37	28	141	67	0.0582176	0.108835	0.0961137	0.106974	0.370557	0.169694
ENSG00000086062	1621.66	1345.43	1323.17	1822.76	1842.84	1683.57	1430.09	1783.06	-0.318834	0.0202745	0.302721	B4GALT1	9	33104082	33167356	-	4901	protein_coding	beta-1,4-galactosyltransferase 1 [Source:HGNC Symbol;Acc:HGNC:924]	-	1401	1394	1507	1412	2076	1963	6.67739	5.55665	5.44829	7.50787	7.59323	6.91952
ENSG00000253797	152.79	139.948	172.091	262.054	213.933	225.563	154.943	233.85	-0.590826	0.020353	0.303633	UTP14C	13	52024691	52033600	+	5529	protein_coding	UTP14C, small subunit processome component [Source:HGNC Symbol;Acc:HGNC:20321]	-	132	145	196	203	241	263	0.557674	0.512337	0.628118	0.956788	0.781366	0.821768
ENSG00000120306	4777.01	3333.65	3811.46	6397.74	4513.01	4591.01	3974.04	5167.26	-0.378577	0.0206313	0.306466	CYSTM1	5	140174642	140282052	+	2371	protein_coding	cysteine rich transmembrane module containing 1 [Source:HGNC Symbol;Acc:HGNC:30239]	-	4127	3454	4341	4956	5084	5353	40.6589	28.4594	32.4407	54.4711	38.4378	39.0037
ENSG00000135643	24.3076	29.9199	6.1461	81.3272	45.2722	42.025	20.1245	56.2081	-1.48392	0.0206558	0.306568	KCNMB4	12	70366276	70434292	+	4874	protein_coding	potassium calcium-activated channel subfamily M regulatory beta subunit 4 [Source:HGNC Symbol;Acc:HGNC:6289]	-	21	31	7	63	51	49	0.100644	0.124254	0.0254474	0.336838	0.187572	0.17368
ENSG00000277959	0	0	0	11.6182	11.54	0	0	7.71938	-5.39555	0.020795	0.306808	AL162274,2	10	131971202	131971533	+	332	antisense	novel transcript, antisense to BNIP3	-	0	0	0	9	13	0	0	0	0	0.706433	0.701923	0
ENSG00000204580	0	0	0	11.6182	2.66307	5.14592	0	6.47572	-5.1378	0.0208622	1	DDR1	6	30876421	30900156	+	9122	protein_coding	discoidin domain receptor tyrosine kinase 1 [Source:HGNC Symbol;Acc:HGNC:2730]	-	0	0	0	9	3	6	0	0	0	0.025711	0.00589543	0.0113632
ENSG00000128891	179.413	130.296	193.163	191.054	316.018	279.595	167.624	262.222	-0.649162	0.0208922	0.307969	CCDC32	15	40528683	40565057	-	8648	protein_coding	coiled-coil domain containing 32 [Source:HGNC Symbol;Acc:HGNC:28295]	-	155	135	220	148	356	326	0.418667	0.304967	0.450753	0.445977	0.737935	0.651242
ENSG00000132589	7956.67	8614.99	8104.08	9666.32	9691.8	9656.31	8225.25	9671.48	-0.233639	0.0209132	0.308017	FLOT2	17	28879335	28897679	-	3336	protein_coding	flotillin 2 [Source:HGNC Symbol;Acc:HGNC:3758]	-	6874	8926	9230	7488	10918	11259	48.1323	52.2716	49.0238	58.4933	58.668	58.3061
ENSG00000118402	103.018	83.9686	115.898	170.4	177.538	144.943	100.961	164.294	-0.700988	0.0209524	0.30819	ELOVL4	6	79914812	79947580	-	3042	protein_coding	ELOVL fatty acid elongase 4 [Source:HGNC Symbol;Acc:HGNC:14415]	-	89	87	132	132	200	169	0.683414	0.558721	0.768858	1.13079	1.17857	0.959771
ENSG00000240003	0	0	0	0	1.77538	22.299	0	8.02478	-5.4651	0.0209604	0.30819	RPL7P24	5	80500332	80501400	+	752	processed_pseudogene	ribosomal protein L7 pseudogene 24 [Source:HGNC Symbol;Acc:HGNC:36715]	-	0	0	0	0	2	26	0	0	0	0	0.0476756	0.597304
ENSG00000088367	464.159	452.658	477.64	584.781	704.826	558.332	464.819	615.98	-0.406698	0.021314	0.310277	EPB41L1	20	36091504	36232799	+	9674	protein_coding	erythrocyte membrane protein band 4,1 like 1 [Source:HGNC Symbol;Acc:HGNC:3378]	-	401	469	544	453	794	651	0.968259	0.947112	0.996378	1.22028	1.47129	1.16256
ENSG00000174473	517.404	543.383	465.348	618.345	641.8	746.158	508.712	668.767	-0.396272	0.0213349	0.310277	GALNTL6	4	171812254	173041559	+	9242	protein_coding	polypeptide N-acetylgalactosaminyltransferase like 6 [Source:HGNC Symbol;Acc:HGNC:33844]	-	447	563	530	479	723	870	1.12978	1.19008	1.01611	1.35063	1.40235	1.62627
ENSG00000172590	1733.94	1181.35	1070.3	2308.14	1491.32	1668.13	1328.53	1822.53	-0.45605	0.0214416	0.311278	MRPL52	14	22829879	22835037	+	3213	protein_coding	mitochondrial ribosomal protein L52 [Source:HGNC Symbol;Acc:HGNC:16655]	-	1498	1224	1219	1788	1680	1945	10.8907	7.44227	6.7224	14.5018	9.37309	10.458
ENSG00000120675	3747.99	3223.62	3318.9	4414.91	3661.72	4558.42	3430.17	4211.68	-0.296196	0.0214816	0.311278	DNAJC15	13	43023203	43114224	+	8042	protein_coding	DnaJ heat shock protein family (Hsp40) member C15 [Source:HGNC Symbol;Acc:HGNC:20325]	-	3238	3340	3780	3420	4125	5315	9.40515	8.11367	8.32835	11.0823	9.19483	11.4177
ENSG00000104671	642.414	781.777	903.477	913.963	987.999	1173.27	775.889	1025.08	-0.401512	0.0214935	0.311278	DCTN6	8	30156297	30183640	+	1984	protein_coding	dynactin subunit 6 [Source:HGNC Symbol;Acc:HGNC:16964]	-	555	810	1029	708	1113	1368	6.53438	7.97587	9.18978	9.29947	10.0563	11.912
ENSG00000057704	1063.74	1091.59	1092.25	1126.96	1561.45	1463.16	1082.53	1383.85	-0.35572	0.0215247	0.311471	TMCC3	12	94567124	94650562	-	6515	protein_coding	transmembrane and coiled-coil domain family 3 [Source:HGNC Symbol;Acc:HGNC:29199]	-	919	1131	1244	873	1759	1706	3.29499	3.39143	3.38328	3.49194	4.83989	4.52382
ENSG00000101160	18860.3	20860.9	21412.1	24146.4	24291.6	23536.6	20377.8	23991.5	-0.235461	0.0215703	0.31187	CTSZ	20	58995185	59007247	-	2038	protein_coding	cathepsin Z [Source:HGNC Symbol;Acc:HGNC:2547]	-	16294	21614	24387	18705	27365	27443	186.757	207.189	212.024	239.177	240.7	232.631
ENSG00000131069	2064.98	2154.23	2309.18	2868.4	2991.51	2275.35	2176.13	2711.75	-0.316854	0.0215882	0.31187	ACSS2	20	34872146	34927962	+	5385	protein_coding	acyl-CoA synthetase short chain family member 2 [Source:HGNC Symbol;Acc:HGNC:15814]	-	1784	2232	2630	2222	3370	2653	7.7386	8.09736	8.65369	10.7529	11.2183	8.51122
ENSG00000152689	103.018	139.948	142.238	196.218	258.318	163.812	128.401	206.116	-0.680566	0.0216502	0.312505	RASGRP3	2	33436324	33564750	+	11118	protein_coding	RAS guanyl releasing protein 3 [Source:HGNC Symbol;Acc:HGNC:14545]	-	89	145	162	152	291	191	0.186989	0.254786	0.258178	0.356273	0.469192	0.296788
ENSG00000165507	0	0	0	5.16363	0	18.0107	0	7.72478	-5.40493	0.0218178	0.313806	DEPP1	10	44970981	44978810	-	2979	protein_coding	DEPP1, autophagy regulator [Source:HGNC Symbol;Acc:HGNC:23355]	-	0	0	0	4	0	21	0	0	0	0.034991	0	0.121784
ENSG00000272576	0	0	0	5.16363	0	18.0107	0	7.72478	-5.40493	0.0218178	0.313806	AC027271,1	4	51918772	51919381	+	610	lincRNA	novel transcript	-	0	0	0	4	0	21	0	0	0	0.170882	0	0.594744
ENSG00000132406	402.811	446.868	459.202	553.8	552.143	622.656	436.293	576.199	-0.401009	0.0218437	0.313806	TMEM128	4	4235542	4248212	-	1737	protein_coding	transmembrane protein 128 [Source:HGNC Symbol;Acc:HGNC:28201]	-	348	463	523	429	622	726	4.67986	5.20734	5.33499	6.43612	6.41911	7.22066
ENSG00000184678	126.168	84.9338	64.0951	163.945	160.672	144.943	91.7322	156.52	-0.776117	0.0219559	0.314562	HIST2H2BE	1	149884459	149886652	-	2194	protein_coding	histone cluster 2 H2B family member e [Source:HGNC Symbol;Acc:HGNC:4760]	-	109	88	73	127	181	169	1.16049	0.783575	0.589546	1.50846	1.47886	1.33073
ENSG00000274038	0	0	0	9.03636	0	13.7224	0	7.58627	-5.37424	0.0220506	0.314879	AC007014,2	16	11056556	11057034	+	479	sense_intronic	novel transcript, sense intronic to CLEC16A	-	0	0	0	7	0	16	0	0	0	0.380828	0	0.577065
ENSG00000124171	147.003	212.334	150.141	286.582	233.462	251.292	169.826	257.112	-0.595664	0.0221193	0.315151	PARD6B	20	50731544	50756795	+	4726	protein_coding	par-6 family cell polarity regulator beta [Source:HGNC Symbol;Acc:HGNC:16245]	-	127	220	171	222	263	293	0.627716	0.909418	0.641112	1.22412	0.997576	1.07106
ENSG00000189241	709.549	800.115	571.588	951.399	888.577	879.952	693.751	906.643	-0.386245	0.0221423	0.315151	TSPYL1	6	116276578	116279903	-	3326	protein_coding	TSPY like 1 [Source:HGNC Symbol;Acc:HGNC:12382]	-	613	829	651	737	1001	1026	4.30518	4.86931	3.46809	5.77446	5.39505	5.32924
ENSG00000163297	0	0	0	6.45454	8.8769	3.43061	0	6.25402	-5.09595	0.02218	1	ANTXR2	4	79901149	80125454	-	9864	protein_coding	ANTXR cell adhesion molecule 2 [Source:HGNC Symbol;Acc:HGNC:21732]	-	0	0	0	5	10	4	0	0	0	0.0132094	0.0181732	0.00700563
ENSG00000232821	0	0	0	10.3273	2.66307	6.00357	0	6.3313	-5.10718	0.0222017	1	AC003986,2	7	19112474	19114271	+	1711	antisense	novel transcript	-	0	0	0	8	3	7	0	0	0	0.121845	0.0314308	0.0706787
ENSG00000213516	3106.74	3370.33	3464.65	3408	4337.25	4557.57	3313.9	4100.94	-0.307886	0.0222351	0.315695	RBMXL1	1	88979456	88992960	-	5087	protein_coding	RBMX like 1 [Source:HGNC Symbol;Acc:HGNC:25073]	-	2684	3492	3946	2640	4886	5314	12.3246	13.4106	13.7444	13.5241	17.2177	18.0468
ENSG00000173681	691.029	868.641	1050.98	1187.64	1024.39	1240.17	870.218	1150.73	-0.401484	0.0222998	0.316097	BCLAF3	X	19912860	19970298	-	8630	protein_coding	BCLAF1 and THRAP3 family member 3 [Source:HGNC Symbol;Acc:HGNC:27413]	-	597	900	1197	920	1154	1446	1.61591	2.03735	2.45762	2.77807	2.39706	2.89466
ENSG00000139178	8.10252	0.965157	1.75603	9.03636	21.3046	29.1602	3.6079	19.8337	-2.50532	0.0224134	0.316929	C1RL	12	7089587	7109273	-	5014	protein_coding	complement C1r subcomponent like [Source:HGNC Symbol;Acc:HGNC:21265]	-	7	1	2	7	24	34	0.0326112	0.00389628	0.00706768	0.0363815	0.0858047	0.117148
ENSG00000205534	43.9851	13.5122	25.4624	14.2	210.382	223.847	27.6532	149.477	-2.4384	0.0225307	0.318329	SMG1P2	16	29527568	29594966	-	4221	unprocessed_pseudogene	SMG1 pseudogene 2 [Source:HGNC Symbol;Acc:HGNC:49859]	-	38	14	29	11	237	261	0.210291	0.0647959	0.121735	0.0679116	1.00651	1.06823
ENSG00000139508	371.558	332.979	324.865	471.181	484.679	429.684	343.134	461.848	-0.42933	0.0226236	0.319381	SLC46A3	13	28700064	28718970	-	3776	protein_coding	solute carrier family 46 member 3 [Source:HGNC Symbol;Acc:HGNC:27501]	-	321	345	370	365	546	501	1.98576	1.78493	1.73621	2.519	2.59206	2.29217
ENSG00000259820	221.083	220.056	273.941	299.491	407.45	321.62	238.36	342.853	-0.524856	0.0226908	0.320069	AC083843,2	8	134792020	134798272	-	6253	lincRNA	novel transcript	-	191	228	312	232	459	375	0.713507	0.71233	0.884092	0.966865	1.31586	1.03606
ENSG00000188157	8197.43	10030.9	8666.01	10560.9	12423.2	9881.87	8964.77	10955.3	-0.289277	0.0228359	0.321588	AGRN	1	1020123	1056118	+	10758	protein_coding	agrin [Source:HGNC Symbol;Acc:HGNC:329]	-	7082	10393	9870	8181	13995	11522	15.3772	18.8731	16.2561	19.8172	23.3198	18.5028
ENSG00000213928	0	0	0	9.03636	3.55076	6.00357	0	6.19689	-5.07812	0.0230049	1	IRF9	14	24161053	24166565	+	3794	protein_coding	interferon regulatory factor 9 [Source:HGNC Symbol;Acc:HGNC:6131]	IRF	0	0	0	7	4	7	0	0	0	0.0480803	0.0188993	0.0318743
ENSG00000150275	28.9376	0.965157	9.65816	34.8545	52.3737	51.4592	13.187	46.2291	-1.83082	0.02301	0.322781	PCDH15	10	53802771	55627942	-	15423	protein_coding	protocadherin related 15 [Source:HGNC Symbol;Acc:HGNC:14674]	-	25	1	11	27	59	60	0.0378638	0.00126668	0.0126373	0.0456206	0.0685752	0.0672083
ENSG00000053108	134.27	63.7003	97.4596	136.836	160.672	212.698	98.4768	170.069	-0.794865	0.0230133	0.322781	FSTL4	5	133196455	133612564	-	6734	protein_coding	follistatin like 4 [Source:HGNC Symbol;Acc:HGNC:21389]	-	116	66	111	106	181	248	0.402382	0.191472	0.292066	0.410203	0.481825	0.636237
ENSG00000214530	1852	1594.44	1800.81	2548.25	1974.22	2047.22	1749.08	2189.9	-0.323404	0.0230371	0.322855	STARD10	11	72754729	72793681	-	3710	protein_coding	StAR related lipid transfer domain containing 10 [Source:HGNC Symbol;Acc:HGNC:10666]	-	1600	1652	2051	1974	2224	2387	10.0739	8.69903	9.79542	13.8656	10.746	11.1152
ENSG00000224846	0	0	0	2.58182	14.203	2.57296	0	6.4526	-5.14773	0.0230534	1	AL133351,1	6	2989722	2999134	-	539	antisense	uncharacterized LOC105374888 [Source:NCBI gene;Acc:105374888]	-	0	0	0	2	16	3	0	0	0	0.0966958	0.532127	0.0961552
ENSG00000237489	3.47251	0	0	14.2	12.4277	10.2918	1.1575	12.3065	-3.50662	0.0232059	0.323665	C10orf143	10	130020025	130110817	-	6794	protein_coding	chromosome 10 open reading frame 143 [Source:HGNC Symbol;Acc:HGNC:48677]	-	3	0	0	11	14	12	0.0103145	0	0	0.0421923	0.0369391	0.0305138
ENSG00000268030	20.835	1.93031	7.90213	29.6909	49.7106	29.1602	10.2225	36.1872	-1.84585	0.0234109	0.324424	AC005253,1	19	18557775	18561560	-	2001	antisense	novel transcript, antisense to KXD1	-	18	2	9	23	56	34	0.210125	0.0195262	0.0796942	0.299535	0.501678	0.293543
ENSG00000242247	2102.02	2261.36	2177.48	2577.94	2668.4	2588.4	2180.29	2611.58	-0.260343	0.0235005	0.325406	ARFGAP3	22	42796502	42858106	-	3381	protein_coding	ADP ribosylation factor GTPase activating protein 3 [Source:HGNC Symbol;Acc:HGNC:661]	-	1816	2343	2480	1997	3006	3018	12.5465	13.5382	12.9968	15.3922	15.9378	15.4211
ENSG00000054611	2188.84	2144.58	2130.06	2575.36	2524.59	2625.27	2154.49	2575.08	-0.257374	0.0236575	0.327319	TBC1D22A	22	46762617	47175699	+	5315	protein_coding	TBC1 domain family member 22A [Source:HGNC Symbol;Acc:HGNC:1309]	-	1891	2222	2426	1995	2844	3061	8.31077	8.16724	8.08759	9.78151	9.59203	9.94948
ENSG00000196172	47.4576	27.0244	48.2908	81.3272	96.7582	68.6122	40.9243	82.2325	-1.00783	0.0238059	0.329109	ZNF681	19	23739195	23758891	-	6497	protein_coding	zinc finger protein 681 [Source:HGNC Symbol;Acc:HGNC:26457]	zf-C2H2	41	28	55	63	109	80	0.147409	0.0841938	0.149997	0.252694	0.300744	0.212724
ENSG00000176170	0	0.965157	0.878015	15.4909	1.77538	12.8648	0.61439	10.0437	-3.96921	0.0238845	0.329408	SPHK1	17	76376584	76387860	+	4416	protein_coding	sphingosine kinase 1 [Source:HGNC Symbol;Acc:HGNC:11240]	-	0	1	1	12	2	15	0	0.0044239	0.00401238	0.0708139	0.00811867	0.0586817
ENSG00000167797	1294.09	903.387	1072.06	1608.47	1304.9	1324.22	1089.84	1412.53	-0.373993	0.0240408	0.329945	CDK2AP2	11	67506497	67508649	-	2019	protein_coding	cyclin dependent kinase 2 associated protein 2 [Source:HGNC Symbol;Acc:HGNC:30833]	-	1118	936	1221	1246	1470	1544	12.9348	9.05679	10.7155	16.0823	13.0516	13.2115
ENSG00000128872	160.893	204.613	169.457	237.527	230.799	334.485	178.321	267.604	-0.586821	0.0240662	0.329945	TMOD2	15	51751561	51816368	+	11636	protein_coding	tropomodulin 2 [Source:HGNC Symbol;Acc:HGNC:11872]	-	139	212	193	184	260	390	0.279039	0.355932	0.29389	0.412079	0.400547	0.57903
ENSG00000170367	6.94502	0	0	30.9818	28.4061	1.71531	2.31501	20.3677	-3.19497	0.0240862	0.329945	CST5	20	23875935	23879750	-	756	protein_coding	cystatin D [Source:HGNC Symbol;Acc:HGNC:2477]	-	6	0	0	24	32	2	0.185388	0	0	0.827286	0.758774	0.0457034
ENSG00000160789	18616.1	14450.3	15769.1	22748.4	18521.6	18593.9	16278.5	19954.6	-0.293712	0.0240946	0.329945	LMNA	1	156082573	156140089	+	6985	protein_coding	lamin A/C [Source:HGNC Symbol;Acc:HGNC:6636]	-	16083	14972	17960	17622	20865	21680	53.7841	41.8744	45.5587	65.7439	53.5471	53.6208
ENSG00000111321	2746.75	2435.09	2352.2	3396.38	2935.59	2866.28	2511.35	3066.08	-0.28771	0.0242616	0.33197	LTBR	12	6375045	6391571	+	6280	protein_coding	lymphotoxin beta receptor [Source:HGNC Symbol;Acc:HGNC:6718]	-	2373	2523	2679	2631	3307	3342	8.82656	7.8486	7.55866	10.9176	9.43971	9.19363
ENSG00000196781	4139.23	3989.96	4089.79	4795.72	5206.3	4534.41	4072.99	4845.48	-0.25061	0.0242922	0.332127	TLE1	9	81583683	81689305	-	4906	protein_coding	transducin like enhancer of split 1 [Source:HGNC Symbol;Acc:HGNC:11837]	-	3576	4134	4658	3715	5865	5287	17.0264	16.4618	16.823	19.7332	21.4301	18.6175
ENSG00000177030	1809.18	1794.23	1695.45	2170.02	2101.16	2104.68	1766.28	2125.29	-0.266963	0.0246715	0.336254	DEAF1	11	644233	706715	-	4452	protein_coding	DEAF1, transcription factor [Source:HGNC Symbol;Acc:HGNC:14677]	SAND	1563	1859	1931	1681	2367	2454	8.20081	8.15753	7.68526	9.83964	9.53075	9.52269
ENSG00000100228	278.958	235.498	215.114	393.727	301.815	340.488	243.19	345.343	-0.5058	0.0247118	0.336538	RAB36	22	23145326	23164350	+	4107	protein_coding	RAB36, member RAS oncogene family [Source:HGNC Symbol;Acc:HGNC:9775]	-	241	244	245	305	340	397	1.37071	1.16065	1.05699	1.93527	1.48401	1.66996
ENSG00000130066	14723.4	15968.5	16381.1	17278.8	18806.6	19408.7	15691	18498	-0.237463	0.0247765	0.336602	SAT1	X	23783173	23786226	+	2498	protein_coding	spermidine/spermine N1-acetyltransferase 1 [Source:HGNC Symbol;Acc:HGNC:10540]	-	12720	16545	18657	13385	21186	22630	118.945	129.392	132.337	139.634	152.034	156.507
ENSG00000186862	92.6002	98.446	69.3632	180.727	158.896	105.491	86.8031	148.372	-0.771577	0.0249917	0.338755	PDZD7	10	101007683	101032295	-	6609	protein_coding	PDZ domain containing 7 [Source:HGNC Symbol;Acc:HGNC:26257]	-	80	102	79	140	179	123	0.282753	0.301508	0.211798	0.552025	0.485513	0.321521
ENSG00000000457	401.653	359.038	375.79	555.09	482.016	475.14	378.827	504.082	-0.411069	0.0251389	0.339689	SCYL3	1	169849631	169894267	-	6883	protein_coding	SCY1 like pseudokinase 3 [Source:HGNC Symbol;Acc:HGNC:19285]	-	347	372	428	430	543	554	1.17762	1.05584	1.10179	1.62801	1.41418	1.3905
ENSG00000112234	768.582	927.516	781.433	935.908	1154	1071.21	825.843	1053.7	-0.352417	0.0252338	0.340706	FBXL4	6	98868538	98948006	-	8115	protein_coding	F-box and leucine rich repeat protein 4 [Source:HGNC Symbol;Acc:HGNC:13601]	-	664	961	890	725	1300	1249	1.91132	2.3135	1.94327	2.32818	2.8717	2.65897
ENSG00000155366	3464.41	3160.89	3006.32	4208.36	3504.6	3948.63	3210.54	3887.2	-0.275827	0.0252871	0.340879	RHOC	1	112701106	112707434	-	4028	protein_coding	ras homolog family member C [Source:HGNC Symbol;Acc:HGNC:669]	-	2993	3275	3424	3260	3948	4604	17.3568	15.8839	15.0618	21.0909	17.57	19.7463
ENSG00000148926	1017.44	1211.27	937.72	1700.13	1327.98	1129.53	1055.48	1385.88	-0.391436	0.025304	0.340879	ADM	11	10304680	10307397	+	2718	protein_coding	adrenomedullin [Source:HGNC Symbol;Acc:HGNC:259]	-	879	1255	1068	1317	1496	1317	7.55427	9.02047	6.96231	12.6271	9.86657	8.37099
ENSG00000196072	1708.47	1363.77	1486.48	1936.36	1749.64	1952.88	1519.57	1879.62	-0.307168	0.0253056	0.340879	BLOC1S2	10	100273280	100286712	-	2943	protein_coding	biogenesis of lysosomal organelles complex 1 subunit 2 [Source:HGNC Symbol;Acc:HGNC:20984]	-	1476	1413	1693	1500	1971	2277	11.7152	9.37965	10.1929	13.2821	12.0055	13.3664
ENSG00000185722	1643.65	2058.68	1903.54	1977.67	2493.52	2554.95	1868.62	2342.05	-0.326256	0.0253712	0.341292	ANKFY1	17	4163907	4263995	-	14138	protein_coding	ankyrin repeat and FYVE domain containing 1 [Source:HGNC Symbol;Acc:HGNC:20763]	-	1420	2133	2168	1532	2809	2979	2.34614	2.94739	2.71708	2.82382	3.56162	3.64018
ENSG00000197362	194.46	136.087	159.799	236.236	228.136	264.157	163.449	242.843	-0.574059	0.0255815	0.343529	ZNF786	7	149069643	149090782	-	3271	protein_coding	zinc finger protein 786 [Source:HGNC Symbol;Acc:HGNC:21806]	zf-C2H2	168	141	182	183	257	308	1.19973	0.842119	0.985876	1.45793	1.40843	1.62671
ENSG00000132471	7086.23	6295.72	6693.98	8495.47	7837.41	7483.88	6691.98	7938.92	-0.246396	0.0257318	0.344747	WBP2	17	75845699	75856507	-	5399	protein_coding	WW domain binding protein 2 [Source:HGNC Symbol;Acc:HGNC:12738]	-	6122	6523	7624	6581	8829	8726	26.487	23.6031	25.0208	31.7647	29.3145	27.9217
ENSG00000088827	0	0	0	12.9091	8.8769	0	0	7.26199	-5.30506	0.0257748	1	SIGLEC1	20	3686970	3707128	-	7886	protein_coding	sialic acid binding Ig like lectin 1 [Source:HGNC Symbol;Acc:HGNC:11127]	-	0	0	0	10	10	0	0	0	0	0.0330453	0.0227315	0
ENSG00000207955	2.31501	2.89547	0	11.6182	20.4169	8.57653	1.73683	13.5372	-2.99205	0.0258439	0.345612	AL359091,1	9	128392007	128393510	-	1504	lincRNA	novel transcript	-	2	3	0	9	23	10	0.0310624	0.038968	0	0.155941	0.274135	0.114866
ENSG00000170310	715.337	415.983	463.592	828.763	642.687	748.731	531.637	740.06	-0.478353	0.0258721	0.345612	STX8	17	9250471	9576591	-	3779	protein_coding	syntaxin 8 [Source:HGNC Symbol;Acc:HGNC:11443]	-	618	431	528	642	724	873	3.82001	2.2281	2.47565	4.42715	3.43436	3.99096
ENSG00000111424	6.94502	0.965157	0	12.9091	14.203	24.8719	2.63672	17.328	-2.77885	0.0258914	0.345612	VDR	12	47841537	47943048	-	5674	protein_coding	vitamin D receptor [Source:HGNC Symbol;Acc:HGNC:12679]	THR-like	6	1	0	10	16	29	0.024701	0.00344307	0	0.045928	0.0505492	0.0882976
ENSG00000131094	122.695	144.773	137.848	231.073	165.11	226.42	135.106	207.534	-0.616231	0.025896	0.345612	C1QL1	17	44959693	44968071	-	1295	protein_coding	complement C1q like 1 [Source:HGNC Symbol;Acc:HGNC:24182]	-	106	150	157	179	186	264	1.91201	2.26285	2.14813	3.60205	2.5747	3.52188
ENSG00000103599	27.7801	31.8502	41.2667	69.709	55.9245	83.1923	33.6323	69.6086	-1.04513	0.0260412	0.346475	IQCH	15	67254800	67502260	+	7108	protein_coding	IQ motif containing H [Source:HGNC Symbol;Acc:HGNC:25721]	-	24	33	47	54	63	97	0.0788709	0.0906987	0.117161	0.197976	0.158883	0.235757
ENSG00000106034	380.818	384.132	386.327	447.945	510.422	573.77	383.759	510.712	-0.414218	0.0260605	0.346475	CPED1	7	120988677	121297444	+	7705	protein_coding	cadherin like and PC-esterase domain containing 1 [Source:HGNC Symbol;Acc:HGNC:26159]	-	329	398	440	347	575	669	0.997416	1.00913	1.01184	1.17361	1.33776	1.50001
ENSG00000100100	37.0401	22.1986	35.1206	72.2908	87.8813	44.5979	31.4531	68.2567	-1.11823	0.026117	0.34696	PIK3IP1	22	31281593	31292534	-	3805	protein_coding	phosphoinositide-3-kinase interacting protein 1 [Source:HGNC Symbol;Acc:HGNC:24942]	-	32	23	40	56	99	52	0.196448	0.118089	0.186267	0.38353	0.466406	0.236096
ENSG00000137944	1960.81	2004.63	1982.56	2278.45	2332.85	2525.79	1982.67	2379.03	-0.263259	0.0262413	0.348345	KYAT3	1	88935773	88992953	-	2306	protein_coding	kynurenine aminotransferase 3 [Source:HGNC Symbol;Acc:HGNC:33238]	-	1694	2077	2258	1765	2628	2945	17.1596	17.5959	17.3499	19.9458	20.4291	22.0631
ENSG00000205155	208.35	111.958	160.677	314.982	189.078	260.726	160.328	254.929	-0.668879	0.0263281	0.348784	PSENEN	19	35745114	35747519	+	1845	protein_coding	presenilin enhancer, gamma-secretase subunit [Source:HGNC Symbol;Acc:HGNC:30100]	-	180	116	183	244	213	304	2.27892	1.22828	1.75746	3.44635	2.06951	2.84654
ENSG00000092841	8214.8	7295.62	7434.15	11973.2	7769.06	9082.54	7648.19	9608.26	-0.328904	0.0263424	0.348784	MYL6	12	56158161	56163496	+	4609	protein_coding	myosin light chain 6 [Source:HGNC Symbol;Acc:HGNC:7587]	-	7097	7559	8467	9275	8752	10590	35.9684	32.04	32.5503	52.4413	34.0396	39.6944
ENSG00000171792	1034.81	986.39	904.355	1186.34	1284.49	1158.69	975.184	1209.84	-0.311875	0.0263721	0.348784	RHNO1	12	2876258	2889523	+	2643	protein_coding	RAD9-HUS1-RAD1 interacting nuclear orphan 1 [Source:HGNC Symbol;Acc:HGNC:28206]	-	894	1022	1030	919	1447	1351	7.90121	7.5542	6.90513	9.06118	9.81421	8.83077
ENSG00000197905	968.83	712.286	901.721	1110.18	1064.34	1121.81	860.945	1098.78	-0.352423	0.0263859	0.348784	TEAD4	12	2959330	3040673	+	2272	protein_coding	TEA domain transcription factor 4 [Source:HGNC Symbol;Acc:HGNC:11717]	TEA	837	738	1027	860	1199	1308	8.60538	6.34575	8.00928	9.86408	9.46008	9.9458
ENSG00000125354	6982.06	7593.85	8190.12	8665.87	9307.43	8979.62	7588.68	8984.31	-0.243484	0.0265675	0.349646	SEPT6	X	119615724	119693370	-	6245	protein_coding	septin 6 [Source:HGNC Symbol;Acc:HGNC:15848]	-	6032	7868	9328	6713	10485	10470	22.5622	24.6131	26.466	28.0124	30.0968	28.9637
ENSG00000163818	980.405	933.306	863.089	1032.73	1177.08	1275.33	925.6	1161.71	-0.329585	0.0267053	0.350969	LZTFL1	3	45823316	45916042	-	7201	protein_coding	leucine zipper transcription factor like 1 [Source:HGNC Symbol;Acc:HGNC:6741]	-	847	967	983	800	1326	1487	2.74754	2.62342	2.41876	2.8951	3.30092	3.56745
ENSG00000084652	2343.94	2096.32	2103.72	3454.47	2278.7	2590.11	2181.33	2774.43	-0.346207	0.0268033	0.351502	TXLNA	1	32179686	32198285	+	5103	protein_coding	taxilin alpha [Source:HGNC Symbol;Acc:HGNC:30685]	-	2025	2172	2396	2676	2567	3020	9.26942	8.31513	8.31941	13.6655	9.01746	10.224
ENSG00000129244	43.9851	50.1881	47.4128	96.8181	80.7798	84.05	47.1953	87.2159	-0.882576	0.0270658	0.354187	ATP1B2	17	7646627	7657768	+	3276	protein_coding	ATPase Na+/K+ transporting subunit beta 2 [Source:HGNC Symbol;Acc:HGNC:805]	-	38	52	54	75	91	98	0.270952	0.310095	0.292066	0.596601	0.497945	0.5168
ENSG00000227113	0	0	0	3.87272	4.43845	9.43418	0	5.91512	-5.02084	0.0272426	1	AC073210,1	7	65075023	65078780	+	232	unprocessed_pseudogene	pseudogene similar to part of sulfatase modifying factor 2 SUMF2	-	0	0	0	3	5	11	0	0	0	0.336977	0.386337	0.819115
ENSG00000035664	5.78751	39.5714	45.6568	78.7454	70.1275	78.0464	30.3386	75.6398	-1.30575	0.02737	0.35693	DAPK2	15	63907036	64072033	-	13612	protein_coding	death associated protein kinase 2 [Source:HGNC Symbol;Acc:HGNC:2675]	-	5	41	52	61	79	91	0.00858028	0.0588432	0.0676882	0.116782	0.104037	0.115494
ENSG00000167771	42.8276	31.8502	18.4383	68.4181	59.4752	71.1852	31.0387	66.3595	-1.10471	0.02745	0.357283	RCOR2	11	63911221	63916844	-	2738	protein_coding	REST corepressor 2 [Source:HGNC Symbol;Acc:HGNC:27455]	MYB	37	33	21	53	67	83	0.315661	0.235459	0.135899	0.504439	0.438657	0.523703
ENSG00000203883	114.593	76.2474	54.4369	166.527	144.693	116.641	81.759	142.62	-0.806447	0.0274731	0.357316	SOX18	20	64047582	64049641	-	1864	protein_coding	SRY-box 18 [Source:HGNC Symbol;Acc:HGNC:11194]	HMG	99	79	62	129	163	136	1.24063	0.827972	0.589355	1.80348	1.56757	1.26047
ENSG00000256006	0	2.89547	0.878015	20.6545	10.6523	5.14592	1.25783	12.1509	-3.23203	0.0276161	0.358906	AC084117,1	11	18405609	18406731	+	270	sense_intronic	novel transcript	-	0	3	1	16	12	6	0	0.217066	0.0656248	1.54427	0.796712	0.383909
ENSG00000135766	6132.45	8187.42	8112.86	8448.99	9490.29	9518.23	7477.58	9152.5	-0.291516	0.0276601	0.359208	EGLN1	1	231363751	231425044	-	7265	protein_coding	egl-9 family hypoxia inducible factor 1 [Source:HGNC Symbol;Acc:HGNC:1232]	-	5298	8483	9240	6545	10691	11098	17.0345	22.8112	22.5355	23.4769	26.3795	26.3906
ENSG00000260954	2.31501	0	0	1.29091	15.9784	15.4377	0.771668	10.9024	-3.93755	0.0277138	0.35947	AL133297,1	16	1579242	1580308	-	404	sense_intronic	novel transcript, intronic to IFT140	-	2	0	0	1	18	18	0.115638	0	0	0.0645038	0.798684	0.769718
ENSG00000185651	10904.8	10837.7	12424.8	12953	13218.6	14156.4	11389.1	13442.7	-0.239151	0.0279552	0.361149	UBE2L3	22	21549447	21624034	+	3838	protein_coding	ubiquitin conjugating enzyme E2 L3 [Source:HGNC Symbol;Acc:HGNC:12488]	-	9421	11229	14151	10034	14891	16506	57.3384	57.1572	65.3301	68.1296	69.5509	74.298
ENSG00000259623	336.833	340.7	308.183	888.145	336.434	349.065	328.572	524.548	-0.671105	0.028018	0.36158	AC125257,1	17	41848518	41851447	-	2930	sense_overlapping	novel transcript, sense overlapping to KLHL11	-	291	353	351	688	379	407	2.31995	2.35365	2.12261	6.1191	2.31876	2.39976
ENSG00000182871	59.0326	55.9791	54.4369	149.745	102.972	66.0393	56.4829	106.252	-0.905678	0.0280303	0.36158	COL18A1	21	45405137	45513720	+	8525	protein_coding	collagen type XVIII alpha 1 chain [Source:HGNC Symbol;Acc:HGNC:2195]	-	51	58	62	116	116	77	0.139743	0.132913	0.128863	0.354593	0.24392	0.15604
ENSG00000259755	0	0	0	14.2	7.10152	0	0	7.1005	-5.27072	0.0281427	1	AC090907,2	15	101050732	101086066	-	720	antisense	novel transcript, antisense to LRRK1	-	0	0	0	11	8	0	0	0	0	0.398132	0.199178	0
ENSG00000196998	1816.12	1796.16	1788.52	2195.83	2480.21	1936.58	1800.26	2204.21	-0.29206	0.0284121	0.364907	WDR45	X	49071470	49101170	-	5452	protein_coding	WD repeat domain 45 [Source:HGNC Symbol;Acc:HGNC:28912]	-	1569	1861	2037	1701	2794	2258	6.72234	6.66846	6.62013	8.13046	9.1866	7.15498
ENSG00000154957	165.523	140.913	198.431	242.691	290.275	217.844	168.289	250.27	-0.57178	0.0284246	0.364907	ZNF18	17	11977439	11997510	-	3012	protein_coding	zinc finger protein 18 [Source:HGNC Symbol;Acc:HGNC:12969]	zf-C2H2	143	146	226	188	327	254	1.10901	0.946962	1.32949	1.62656	1.94615	1.45686
ENSG00000253731	9.26002	17.3728	0	27.1091	63.9137	19.726	8.87761	36.9162	-2.0658	0.0284791	0.365197	PCDHGA6	5	141373914	141512979	+	7910	protein_coding	protocadherin gamma subfamily A, 6 [Source:HGNC Symbol;Acc:HGNC:8704]	-	8	18	0	21	72	23	0.0236247	0.044456	0	0.0691846	0.16317	0.0502333
ENSG00000162736	2734.02	3017.08	2873.74	3315.05	3420.27	3496.65	2874.95	3410.66	-0.246529	0.028505	0.365259	NCSTN	1	160343272	160358952	+	4175	protein_coding	nicastrin [Source:HGNC Symbol;Acc:HGNC:17091]	-	2362	3126	3273	2568	3853	4077	13.2153	14.6274	13.8906	16.0289	16.5435	16.8704
ENSG00000248734	0	0	0	11.6182	0	9.43418	0	7.01745	-5.2575	0.0285408	1	AC008906,1	5	96784777	96785999	+	1001	antisense	novel transcript	-	0	0	0	9	0	11	0	0	0	0.234301	0	0.189845
ENSG00000177432	1393.63	1284.62	1402.19	1658.82	1509.96	1849.96	1360.15	1672.91	-0.29879	0.0285938	0.366127	NAP1L5	4	88695915	88697829	-	1915	protein_coding	nucleosome assembly protein 1 like 5 [Source:HGNC Symbol;Acc:HGNC:19968]	-	1204	1331	1597	1285	1701	2157	14.6862	13.5783	14.7764	17.4864	15.9228	19.459
ENSG00000143248	8.10252	2.89547	0	23.2363	11.54	24.8719	3.666	19.8827	-2.47903	0.0287288	0.367314	RGS5	1	163111121	163321791	-	6821	protein_coding	regulator of G protein signaling 5 [Source:HGNC Symbol;Acc:HGNC:10001]	-	7	3	0	18	13	29	0.0239719	0.00859227	0	0.0687687	0.0341648	0.0734497
ENSG00000082213	3751.47	3976.45	3519.96	3960.51	4601.78	5053.29	3749.29	4538.53	-0.276169	0.0291482	0.370221	C5orf22	5	31532266	31555058	+	4172	protein_coding	chromosome 5 open reading frame 22 [Source:HGNC Symbol;Acc:HGNC:25639]	-	3241	4120	4009	3068	5184	5892	18.1463	19.2925	17.0264	19.1636	22.2743	24.3983
ENSG00000225886	3.47251	19.3031	1.75603	65.8363	15.0907	21.4413	8.17722	34.1228	-2.04858	0.0293559	0.372313	AL445490,1	1	27669468	27703063	+	1651	antisense	novel transcript, antisense to IFI6	-	3	20	2	51	17	25	0.0424451	0.236656	0.0214642	0.804988	0.184581	0.261597
ENSG00000233009	0	0	0	2.58182	7.98921	6.86122	0	5.81075	-4.99716	0.0293991	1	NALCN-AS1	13	100708325	101059286	+	2846	antisense	NALCN antisense RNA 1 [Source:HGNC Symbol;Acc:HGNC:42743]	-	0	0	0	2	9	8	0	0	0	0.0183131	0.0566881	0.0485619
ENSG00000285677	0	0	0	5.16363	15.9784	0	0	7.04735	-5.2706	0.0294125	1	AL355388,3	1	156001953	156032907	+	1553	antisense		-	0	0	0	4	18	0	0	0	0	0.0671205	0.207771	0
ENSG00000184986	224.555	111.958	128.19	325.309	216.596	207.552	154.901	249.819	-0.690385	0.0296214	0.374313	TMEM121	14	105526603	105530202	+	1904	protein_coding	transmembrane protein 121 [Source:HGNC Symbol;Acc:HGNC:20511]	-	194	116	146	252	244	242	2.38006	1.19022	1.35868	3.44905	2.29724	2.19578
ENSG00000160233	89.1277	109.063	94.8256	144.582	149.132	168.1	97.672	153.938	-0.656634	0.0297783	0.374772	LRRC3	21	44455486	44462196	+	5869	protein_coding	leucine rich repeat containing 3 [Source:HGNC Symbol;Acc:HGNC:14965]	-	77	113	108	112	168	196	0.306464	0.37614	0.326055	0.497302	0.513132	0.576942
ENSG00000175215	6058.37	6575.61	5894.99	6961.87	7911.09	7052.48	6176.32	7308.48	-0.242957	0.0297873	0.374772	CTDSP2	12	57819927	57846739	-	5442	protein_coding	CTD small phosphatase 2 [Source:HGNC Symbol;Acc:HGNC:17077]	-	5234	6813	6714	5393	8912	8223	22.4661	24.4576	21.8602	25.8249	29.3563	26.1043
ENSG00000257271	0	0	0	1.29091	7.10152	9.43418	0	5.9422	-5.0319	0.0299586	1	KIRREL3-AS1	11	126543947	126610948	+	586	antisense	KIRREL3 antisense RNA 1 [Source:HGNC Symbol;Acc:HGNC:42655]	-	0	0	0	1	8	11	0	0	0	0.0444702	0.244724	0.324291
ENSG00000260196	54.4026	63.7003	44.7788	96.8181	82.5552	113.21	54.2939	97.5278	-0.846637	0.0301901	0.378418	AC124798,1	11	17380649	17383531	+	2883	antisense	antisense to KCNJ11 and overlapping to a novel gene	-	47	66	51	75	93	132	0.380808	0.447233	0.313442	0.677927	0.578259	0.790987
ENSG00000103496	1802.23	1385	1607.65	2352.03	1921.85	1768.48	1598.29	2014.12	-0.333039	0.030208	0.378418	STX4	16	31032889	31042975	+	4078	protein_coding	syntaxin 4 [Source:HGNC Symbol;Acc:HGNC:11439]	-	1557	1435	1831	1822	2165	2062	8.91856	6.87447	7.95559	11.6431	9.51688	8.73538
ENSG00000182544	1534.85	1071.32	1256.44	1918.29	1598.73	1444.29	1287.54	1653.77	-0.360873	0.0303774	0.379445	MFSD5	12	53251251	53254405	+	2581	protein_coding	major facilitator superfamily domain containing 5 [Source:HGNC Symbol;Acc:HGNC:28156]	-	1326	1110	1431	1486	1801	1684	12.0008	8.40175	9.82388	15.0037	12.5086	11.2718
ENSG00000145246	113.435	182.415	177.359	202.673	298.264	226.42	157.736	242.452	-0.619098	0.0304803	0.379636	ATP10D	4	47485288	47593486	+	7965	protein_coding	ATPase phospholipid transporting 10D (putative) [Source:HGNC Symbol;Acc:HGNC:13549]	-	98	189	202	157	336	264	0.287404	0.463565	0.449363	0.513665	0.756201	0.572609
ENSG00000186111	1782.55	1614.71	1359.17	1853.74	2340.84	1797.64	1585.48	1997.41	-0.334213	0.0305645	0.380072	PIP5K1C	19	3630183	3700479	-	6963	protein_coding	phosphatidylinositol-4-phosphate 5-kinase type 1 gamma [Source:HGNC Symbol;Acc:HGNC:8996]	-	1540	1673	1548	1436	2637	2096	5.16627	4.6939	3.93918	5.37433	6.78887	5.20038
ENSG00000106211	2978.25	1840.55	1784.13	5006.14	2814.86	3447.76	2200.98	3756.26	-0.771161	0.0306645	0.380621	HSPB1	7	76302544	76304295	+	1634	protein_coding	heat shock protein family B (small) member 1 [Source:HGNC Symbol;Acc:HGNC:5246]	-	2573	1907	2032	3878	3171	4020	36.7825	22.7999	22.0345	61.8475	34.7879	42.5025
ENSG00000153446	42.8276	18.338	48.2908	65.8363	86.1059	75.4734	36.4855	75.8052	-1.05726	0.0307601	0.381478	C16orf89	16	5044122	5066110	-	2067	protein_coding	chromosome 16 open reading frame 89 [Source:HGNC Symbol;Acc:HGNC:28687]	-	37	19	55	51	97	88	0.418133	0.179576	0.47147	0.642978	0.841231	0.7355
ENSG00000165810	30.0951	5.79094	6.1461	70.9999	32.8445	27.4449	14.0107	43.7631	-1.65681	0.0308431	0.382234	BTNL9	5	181040225	181061523	+	5565	protein_coding	butyrophilin like 9 [Source:HGNC Symbol;Acc:HGNC:24176]	-	26	6	7	55	37	32	0.109134	0.021063	0.0222877	0.257551	0.119185	0.0993402
ENSG00000150636	0	0.965157	0.878015	6.45454	6.21383	13.7224	0.61439	8.79694	-3.78897	0.0309047	0.382724	CCDC102B	18	68715209	69055189	+	5805	protein_coding	coiled-coil domain containing 102B [Source:HGNC Symbol;Acc:HGNC:26295]	-	0	1	1	5	7	16	0	0.00336537	0.00305231	0.0224458	0.0216162	0.0476166
ENSG00000232479	0	4.82578	0.878015	14.2	10.6523	17.1531	1.90127	14.0018	-2.85824	0.030951	0.382751	AC010900,1	2	202924609	202925904	+	1296	processed_pseudogene	keratin 8 (KRT8) pseudogene	-	0	5	1	11	12	20	0	0.0753702	0.0136718	0.221184	0.165982	0.266603
ENSG00000156042	9.26002	3.86063	0	14.2	36.3953	15.4377	4.37355	22.011	-2.37043	0.0309765	0.382793	CFAP70	10	73253759	73358859	-	7428	protein_coding	cilia and flagella associated protein 70 [Source:HGNC Symbol;Acc:HGNC:30726]	-	8	4	0	11	41	18	0.0251577	0.0105202	0	0.0385911	0.0989455	0.041864
ENSG00000044574	20041	22488.2	23339.4	25136.6	26674.2	25347.1	21956.2	25719.3	-0.228183	0.0311077	0.38339	HSPA5	9	125234853	125241330	-	3908	protein_coding	heat shock protein family A (Hsp70) member 5 [Source:HGNC Symbol;Acc:HGNC:5238]	-	17314	23300	26582	19472	30049	29554	103.489	116.476	120.522	129.844	137.835	130.648
ENSG00000154080	2519.88	2491.07	2281.08	2608.93	3011.93	3178.46	2430.68	2933.11	-0.271955	0.031202	0.384212	CHST9	18	26906481	27185317	-	11521	protein_coding	carbohydrate sulfotransferase 9 [Source:HGNC Symbol;Acc:HGNC:19898]	-	2177	2581	2598	2021	3393	3706	4.41389	4.37656	3.99559	4.57133	5.27932	5.55719
ENSG00000041982	3.47251	1.93031	7.90213	16.7818	12.4277	30.8755	4.43498	20.0283	-2.16348	0.0315383	0.386674	TNC	9	115019578	115118257	-	9636	protein_coding	tenascin C [Source:HGNC Symbol;Acc:HGNC:5318]	-	3	2	9	13	14	36	0.0072724	0.00405479	0.0165492	0.0351571	0.0260445	0.0645425
ENSG00000136888	6936.91	6184.72	6397.22	7939.08	7052.7	8079.09	6506.28	7690.29	-0.24124	0.0316001	0.386674	ATP6V1G1	9	114587746	114598373	+	1305	protein_coding	ATPase H+ transporting V1 subunit G1 [Source:HGNC Symbol;Acc:HGNC:864]	-	5993	6408	7286	6150	7945	9420	107.272	95.9283	98.9259	122.809	109.136	124.704
ENSG00000274180	931.79	860.92	807.774	1084.36	1156.66	995.735	866.828	1078.92	-0.316361	0.031609	0.386674	NATD1	17	21238870	21253410	-	4931	protein_coding	N-acetyltransferase domain containing 1 [Source:HGNC Symbol;Acc:HGNC:30770]	-	805	892	920	840	1303	1161	3.81341	3.53398	3.30586	4.43926	4.73689	4.06759
ENSG00000163703	1083.42	1165.91	1005.33	1379.98	1399.89	1229.87	1084.89	1336.58	-0.300802	0.0318045	0.387505	CRELD1	3	9933822	9945413	+	3778	protein_coding	cysteine rich with EGF like domains 1 [Source:HGNC Symbol;Acc:HGNC:14630]	-	936	1208	1145	1069	1577	1434	5.78718	6.24654	5.37001	7.37365	7.48262	6.55734
ENSG00000004948	0	9.65157	1.75603	24.5273	21.3046	15.4377	3.80253	20.4232	-2.40571	0.0319894	0.388579	CALCR	7	93424487	93574730	-	4227	protein_coding	calcitonin receptor [Source:HGNC Symbol;Acc:HGNC:1440]	-	0	10	2	19	24	18	0	0.0462171	0.00838357	0.117135	0.10178	0.0735666
ENSG00000162614	2.31501	9.65157	3.51206	6.45454	29.2938	32.5908	5.15954	22.7797	-2.14349	0.0322091	0.389155	NEXN	1	77888513	77943895	+	4436	protein_coding	nexilin F-actin binding protein [Source:HGNC Symbol;Acc:HGNC:29557]	-	2	10	4	5	33	38	0.0105315	0.0440396	0.0159772	0.0293728	0.133354	0.14799
ENSG00000163431	0	0	0	3.87272	13.3153	0.857653	0	6.01524	-5.04356	0.0322672	1	LMOD1	1	201896452	201946588	-	3971	protein_coding	leiomodin 1 [Source:HGNC Symbol;Acc:HGNC:6647]	-	0	0	0	3	15	1	0	0	0	0.0196874	0.0677135	0.00435051
ENSG00000212694	27.7801	15.4425	31.6085	59.3818	69.2398	40.3097	24.9437	56.3104	-1.17325	0.0323006	0.389989	LINC01089	12	121795267	121803906	-	4132	lincRNA	long intergenic non-protein coding RNA 1089 [Source:HGNC Symbol;Acc:HGNC:27886]	-	24	16	36	46	78	47	0.135676	0.0756475	0.154374	0.290111	0.338391	0.196507
ENSG00000064687	358.826	339.735	362.62	481.509	521.962	408.243	353.727	470.571	-0.411284	0.032396	0.39087	ABCA7	19	1040101	1065572	+	8367	protein_coding	ATP binding cassette subfamily A member 7 [Source:HGNC Symbol;Acc:HGNC:37]	-	310	352	413	373	588	476	0.865456	0.821878	0.874605	1.16173	1.25977	0.982828
ENSG00000122786	10962.7	12708.2	13021.8	12235.2	15088.1	17888.9	12230.9	15070.7	-0.301328	0.0325724	0.392319	CALD1	7	134744252	134970728	+	9843	protein_coding	caldesmon 1 [Source:HGNC Symbol;Acc:HGNC:1441]	-	9471	13167	14831	9478	16997	20858	22.4761	26.1333	26.6977	25.0932	30.9549	36.6088
ENSG00000198054	295.163	231.638	202.821	370.491	274.296	401.381	243.207	348.723	-0.521749	0.0325945	0.392319	DSCR8	21	38121451	38156511	+	831	lincRNA	Down syndrome critical region 8 [Source:HGNC Symbol;Acc:HGNC:16707]	-	255	240	231	287	309	468	7.16791	5.64215	4.92541	9.0001	6.66563	9.72938
ENSG00000104888	32.4101	35.7108	13.1702	55.509	73.6783	52.3168	27.097	60.5014	-1.16653	0.0326065	0.392319	SLC17A7	19	49429401	49442360	-	6013	protein_coding	solute carrier family 17 member 7 [Source:HGNC Symbol;Acc:HGNC:16704]	-	28	37	15	43	83	61	0.108773	0.120211	0.0442009	0.186356	0.247441	0.175258
ENSG00000149541	1328.81	955.505	1001.81	1747.89	1197.49	1344.8	1095.38	1430.06	-0.384234	0.0326676	0.392643	B3GAT3	11	62615296	62622175	-	2428	protein_coding	beta-1,3-glucuronyltransferase 3 [Source:HGNC Symbol;Acc:HGNC:923]	-	1148	990	1141	1354	1349	1568	11.0445	7.96565	8.32661	14.5324	9.95972	11.1567
ENSG00000145284	1387.85	1174.6	1324.92	1860.2	1537.48	1443.43	1295.79	1613.7	-0.315589	0.0326788	0.392643	SCD5	4	82629539	82798857	-	4292	protein_coding	stearoyl-CoA desaturase 5 [Source:HGNC Symbol;Acc:HGNC:21088]	-	1199	1217	1509	1441	1732	1683	6.52548	5.53944	6.22961	8.74925	7.23389	6.7743
ENSG00000119283	5.78751	2.89547	2.63404	15.4909	5.32614	35.1638	3.77234	18.6603	-2.32673	0.0328645	0.393241	TRIM67	1	231162112	231221556	+	9326	protein_coding	tripartite motif containing 67 [Source:HGNC Symbol;Acc:HGNC:31859]	-	5	3	3	12	6	41	0.0125236	0.00628435	0.00569977	0.0335314	0.0115329	0.0759502
ENSG00000010404	824.142	1067.46	855.186	899.763	1319.11	1391.11	915.597	1203.33	-0.395675	0.0330174	0.39446	IDS	X	149476990	149521096	-	9292	protein_coding	iduronate 2-sulfatase [Source:HGNC Symbol;Acc:HGNC:5389]	-	712	1106	974	697	1486	1622	1.78988	2.32531	1.8573	1.95474	2.86678	3.01566
ENSG00000177485	2375.2	2841.42	2655.99	2759.96	3336.83	3509.51	2624.2	3202.1	-0.287541	0.0330346	0.39446	ZBTB33	X	120250752	120258398	+	5313	protein_coding	zinc finger and BTB domain containing 33 [Source:HGNC Symbol;Acc:HGNC:16682]	-	2052	2944	3025	2138	3759	4092	9.02175	10.8251	10.0883	10.4866	12.6828	13.3056
ENSG00000163611	42.8276	53.0836	55.3149	76.1636	68.3521	142.37	50.4087	95.6287	-0.924924	0.0332485	0.395984	SPICE1	3	113442718	113515187	-	7941	protein_coding	spindle and centriole associated protein 1 [Source:HGNC Symbol;Acc:HGNC:25083]	-	37	55	63	59	77	166	0.108838	0.135308	0.140571	0.193617	0.17382	0.361138
ENSG00000174456	324.101	345.526	364.376	573.163	468.7	373.937	344.668	471.933	-0.449717	0.0332536	0.395984	C12orf76	12	110027028	110073686	-	7052	protein_coding	chromosome 12 open reading frame 76 [Source:HGNC Symbol;Acc:HGNC:33790]	-	280	358	415	444	528	436	0.927468	0.991757	1.04272	1.64073	1.34216	1.06811
ENSG00000230715	8.10252	3.86063	3.51206	19.3636	19.5292	21.4413	5.1584	20.1114	-1.98211	0.0333795	0.396667	AC018638,2	7	128652841	128653243	+	403	processed_pseudogene	novel pseudogene	-	7	4	4	15	22	25	0.405738	0.193905	0.175868	0.969957	0.978592	1.0717
ENSG00000172296	0	0	2.63404	12.9091	9.76459	8.57653	0.878015	10.4167	-3.48884	0.0337154	0.39989	SPTLC3	20	13008979	13169103	+	8520	protein_coding	serine palmitoyltransferase long chain base subunit 3 [Source:HGNC Symbol;Acc:HGNC:16253]	-	0	0	3	10	11	10	0	0	0.00623897	0.0305863	0.0231439	0.0202769
ENSG00000279307	8.10252	10.6167	4.39007	23.2363	23.0799	30.0178	7.70311	25.4447	-1.73141	0.033822	0.400576	AC012065,5	2	20529467	20529976	-	510	processed_pseudogene	NADH dehydrogenase (ubiquinone) complex I, assembly factor 2 (NDUFAF2) pseudogene	-	7	11	5	18	26	35	0.320613	0.421364	0.173713	0.919748	0.913876	1.1856
ENSG00000087077	3122.94	2718.85	2807.01	4014.72	3225.86	3254.79	2882.93	3498.46	-0.278746	0.0338796	0.400743	TRIP6	7	100867138	100873454	+	2802	protein_coding	thyroid hormone receptor interactor 6 [Source:HGNC Symbol;Acc:HGNC:12311]	-	2698	2817	3197	3110	3634	3795	22.4919	19.6405	20.2165	28.924	23.2488	23.3983
ENSG00000113369	63.6626	83.0035	28.9745	123.927	79.8921	132.079	58.5469	111.966	-0.937722	0.0339072	0.400743	ARRDC3	5	91368724	91383359	-	4934	protein_coding	arrestin domain containing 3 [Source:HGNC Symbol;Acc:HGNC:29263]	-	55	86	33	96	90	154	0.260385	0.340513	0.118508	0.507036	0.326985	0.539215
ENSG00000260673	8.10252	0.965157	0.878015	23.2363	20.4169	9.43418	3.31523	17.6958	-2.45822	0.0340541	0.401932	AL034376,1	6	4599287	4602420	-	573	lincRNA	novel transcript	-	7	1	1	18	23	11	0.285362	0.0340942	0.0309227	0.818624	0.719544	0.331649
ENSG00000207445	0	0	0	2.58182	0	18.0107	0	6.86417	-5.23701	0.0340956	1	SNORD15B	11	75404421	75404566	+	146	snoRNA	small nucleolar RNA, C/D box 15B [Source:HGNC Symbol;Acc:HGNC:16649]	-	0	0	0	2	0	21	0	0	0	0.35698	0	2.48489
ENSG00000146278	1495.49	1332.88	1558.48	2210.03	1472.68	1877.4	1462.28	1853.37	-0.34083	0.034183	0.402631	PNRC1	6	89080751	89085160	+	2992	protein_coding	proline rich nuclear receptor coactivator 1 [Source:HGNC Symbol;Acc:HGNC:17278]	-	1292	1381	1775	1712	1659	2189	10.0868	9.0171	10.5116	14.9111	9.9396	12.6393
ENSG00000123975	3407.69	2544.15	3023	4028.92	3544.55	3410.03	2991.62	3661.17	-0.291272	0.0343408	0.404215	CKS2	9	89311198	89316703	+	613	protein_coding	CDC28 protein kinase regulatory subunit 2 [Source:HGNC Symbol;Acc:HGNC:2000]	-	2944	2636	3443	3121	3993	3976	112.184	84.0078	99.5195	132.678	116.768	112.054
ENSG00000176945	3.47251	0	0	19.3636	0.88769	18.0107	1.1575	12.754	-3.54266	0.034481	0.405315	MUC20	3	195720882	195741123	+	4249	protein_coding	mucin 20, cell surface associated [Source:HGNC Symbol;Acc:HGNC:23282]	-	3	0	0	15	1	21	0.0164925	0	0	0.0919964	0.00421888	0.0853833
ENSG00000131096	21.9925	37.6411	36.8766	135.545	33.7322	54.8898	32.1701	74.7224	-1.20168	0.0345642	0.405744	PYY	17	43952738	44004469	-	1181	protein_coding	peptide YY [Source:HGNC Symbol;Acc:HGNC:9748]	-	19	39	42	105	38	64	0.3758	0.645133	0.630131	2.31689	0.57679	0.936204
ENSG00000256084	0	0	0	3.87272	0	16.2954	0	6.72271	-5.20537	0.0346896	1	AC092112,1	12	14216590	14221297	+	640	lincRNA	novel transcript	-	0	0	0	3	0	19	0	0	0	0.122154	0	0.512878
ENSG00000270031	0	0	0	7.74545	4.43845	4.28826	0	5.49072	-4.90389	0.0347624	1	AL020997,3	1	27819983	27820341	+	359	sense_intronic	novel transcript, sense intronic to STX12	-	0	0	0	6	5	5	0	0	0	0.435535	0.249666	0.240611
ENSG00000150281	0	0	0	7.74545	4.43845	4.28826	0	5.49072	-4.90389	0.0347624	1	CTF1	16	30896607	30903560	+	1664	protein_coding	cardiotrophin 1 [Source:HGNC Symbol;Acc:HGNC:2499]	-	0	0	0	6	5	5	0	0	0	0.0939646	0.0538643	0.0519107
ENSG00000182541	1716.58	1726.67	1641.01	1932.49	2271.6	1932.29	1694.75	2045.46	-0.271879	0.0348827	0.408001	LIMK2	22	31212239	31280080	+	6170	protein_coding	LIM domain kinase 2 [Source:HGNC Symbol;Acc:HGNC:6614]	-	1483	1789	1869	1497	2559	2253	5.61447	5.66448	5.3673	6.32271	7.4348	6.30836
ENSG00000186470	2547.66	2790.27	3018.61	3349.91	3359.91	3230.78	2785.52	3313.53	-0.249948	0.0348976	0.408001	BTN3A2	6	26365159	26378320	+	7042	protein_coding	butyrophilin subfamily 3 member A2 [Source:HGNC Symbol;Acc:HGNC:1139]	-	2201	2891	3438	2595	3785	3767	7.30091	8.02023	8.6505	9.60302	9.63505	9.24144
ENSG00000255057	0	0	0	7.74545	0	12.0071	0	6.5842	-5.16996	0.0350024	1	AP003041,1	11	130008586	130009765	+	1180	processed_pseudogene	zinc finger protein 260 (ZNF260) pseudogene	-	0	0	0	6	0	14	0	0	0	0.132506	0	0.204968
ENSG00000228878	15.0475	15.4425	7.02412	45.1818	20.4169	40.3097	12.5047	35.3028	-1.50068	0.0350277	0.409169	SEPT7-AS1	7	35751856	35800616	-	4051	lincRNA	SEPT7 antisense RNA 1 (head to head) [Source:HGNC Symbol;Acc:HGNC:51153]	-	13	16	8	35	23	47	0.0749608	0.07716	0.0349912	0.22515	0.101777	0.200436
ENSG00000099866	12.7325	5.79094	3.51206	18.0727	51.486	12.0071	7.34518	27.1886	-1.91107	0.035072	0.409169	MADCAM1	19	489176	505342	+	2651	protein_coding	mucosal vascular addressin cell adhesion molecule 1 [Source:HGNC Symbol;Acc:HGNC:6765]	-	11	6	4	14	58	14	0.0969251	0.0442157	0.0267351	0.137621	0.392195	0.0912344
ENSG00000279179	55.5601	56.9442	25.4624	58.0909	109.186	103.776	45.9889	90.3509	-0.984482	0.0350918	0.409169	AL662907,2	1	33162851	33166298	+	3448	TEC	TEC	-	48	59	29	45	123	121	0.325182	0.334287	0.149026	0.340104	0.639472	0.606259
ENSG00000279926	0	0	0	9.03636	1.77538	6.00357	0	5.6051	-4.93179	0.0351484	1	AL138831,3	6	3982673	3984130	+	1458	TEC	TEC	-	0	0	0	7	2	7	0	0	0	0.125114	0.0245899	0.0829432
ENSG00000134470	0	0	0	7.74545	3.55076	5.14592	0	5.48071	-4.90139	0.0351801	1	IL15RA	10	5943639	5978187	-	3634	protein_coding	interleukin 15 receptor subunit alpha [Source:HGNC Symbol;Acc:HGNC:5978]	-	0	0	0	6	4	6	0	0	0	0.0430262	0.0197315	0.0285237
ENSG00000171450	125.01	66.5958	63.2171	140.709	191.741	108.922	84.9411	147.124	-0.79881	0.0354007	0.411664	CDK5R2	2	218959655	218962162	+	2508	protein_coding	cyclin dependent kinase 5 regulatory subunit 2 [Source:HGNC Symbol;Acc:HGNC:1776]	-	108	69	72	109	216	127	1.00589	0.537473	0.50867	1.13257	1.54387	0.874815
ENSG00000214193	18.52	8.68641	11.4142	21.9454	52.3737	32.5908	12.8735	35.6366	-1.48403	0.0357167	0.413624	SH3D21	1	36306387	36324886	+	4474	protein_coding	SH3 domain containing 21 [Source:HGNC Symbol;Acc:HGNC:26236]	-	16	9	13	17	59	38	0.0835367	0.039299	0.0514848	0.0990192	0.236396	0.146733
ENSG00000165355	422.488	465.206	391.595	596.4	447.396	671.542	426.43	571.779	-0.423014	0.0357294	0.413624	FBXO33	14	39397669	39432500	-	3853	protein_coding	F-box protein 33 [Source:HGNC Symbol;Acc:HGNC:19833]	-	365	482	446	462	504	783	2.21282	2.4439	2.05101	3.12471	2.34485	3.51078
ENSG00000160094	3607.94	3213.01	3360.16	4398.12	3731.85	3980.37	3393.7	4036.78	-0.250099	0.0357867	0.413657	ZNF362	1	33256545	33300719	+	3331	protein_coding	zinc finger protein 362 [Source:HGNC Symbol;Acc:HGNC:18079]	zf-C2H2	3117	3329	3827	3407	4204	4641	21.8582	19.5242	20.3571	26.6541	22.6241	24.0701
ENSG00000279641	40.5126	27.9895	37.7546	70.9999	84.3305	54.0321	35.4189	69.7875	-0.97957	0.0358652	0.413887	AC120057,3	17	7242200	7243814	+	1615	TEC	TEC	-	35	29	43	55	95	63	0.506231	0.3508	0.471767	0.887476	1.05447	0.67392
ENSG00000075884	24.3076	1.93031	15.8043	38.7272	58.5875	30.0178	14.014	42.4442	-1.60927	0.0358875	0.413887	ARHGAP15	2	143091362	143768352	+	6226	protein_coding	Rho GTPase activating protein 15 [Source:HGNC Symbol;Acc:HGNC:21030]	-	21	2	18	30	66	35	0.0787886	0.0062756	0.0512265	0.125568	0.190029	0.0971179
ENSG00000104936	207.193	167.937	125.556	276.254	235.238	228.993	166.895	246.828	-0.566349	0.0359021	0.413887	DMPK	19	45769717	45782552	-	5807	protein_coding	DM1 protein kinase [Source:HGNC Symbol;Acc:HGNC:2933]	-	179	174	143	214	265	267	0.720036	0.585372	0.436331	0.960348	0.818047	0.794328
ENSG00000258881	82.1827	41.5017	56.1929	83.909	119.838	116.641	59.9591	106.796	-0.841416	0.0360635	0.414851	AC007040,2	2	70939318	70995336	-	4451	protein_coding	novel protein	-	71	43	64	65	135	136	0.372609	0.188732	0.254773	0.380559	0.543701	0.527863
ENSG00000175087	503.514	627.352	547.881	702.254	653.34	804.478	559.582	720.024	-0.363436	0.0360909	0.414851	PDIK1L	1	26111165	26125543	+	4535	protein_coding	PDLIM1 interacting kinase 1 like [Source:HGNC Symbol;Acc:HGNC:18981]	-	435	650	624	544	736	938	2.2406	2.80008	2.43803	3.12599	2.90927	3.57327
ENSG00000081059	3737.58	3721.64	3667.47	4338.74	4388.74	4244.52	3708.9	4324	-0.22139	0.0360985	0.414851	TCF7	5	134114711	134151865	+	10063	protein_coding	transcription factor 7 [Source:HGNC Symbol;Acc:HGNC:11639]	HMG	3229	3856	4177	3361	4944	4949	7.49538	7.4859	7.35476	8.70377	8.80714	8.49631
ENSG00000183208	68.2927	56.9442	70.2412	229.782	64.8014	88.3382	65.1594	127.64	-0.961701	0.0361845	0.414972	GDPGP1	15	90233808	90245811	+	5778	protein_coding	GDP-D-glucose phosphorylase 1 [Source:HGNC Symbol;Acc:HGNC:34360]	-	59	59	80	178	73	103	0.238522	0.199485	0.245326	0.802803	0.22648	0.307964
ENSG00000106799	1689.95	2058.68	2016.8	2464.34	2015.94	2635.57	1921.81	2371.95	-0.302989	0.0362678	0.415344	TGFBR1	9	99104038	99154192	+	6844	protein_coding	transforming growth factor beta receptor 1 [Source:HGNC Symbol;Acc:HGNC:11772]	-	1460	2133	2297	1909	2271	3073	4.98306	6.08857	5.94679	7.26879	5.94828	7.75698
ENSG00000135070	1457.3	1180.39	1127.37	1816.31	1368.82	1554.07	1255.02	1579.73	-0.331786	0.0363606	0.415858	ISCA1	9	86264546	86283102	-	3251	protein_coding	iron-sulfur cluster assembly 1 [Source:HGNC Symbol;Acc:HGNC:28660]	-	1259	1223	1284	1407	1542	1812	9.04611	7.34927	6.99809	11.2783	8.50259	9.62901
ENSG00000059758	2712.03	3097.19	2745.55	2845.16	3564.07	4192.21	2851.59	3533.81	-0.310117	0.0365221	0.41743	CDK17	12	96278261	96400560	-	6547	protein_coding	cyclin dependent kinase 17 [Source:HGNC Symbol;Acc:HGNC:8750]	-	2343	3209	3127	2204	4015	4888	8.35955	9.57551	8.46286	8.77275	10.9933	12.8982
ENSG00000187959	1.1575	2.89547	0	12.9091	15.0907	6.00357	1.35099	11.3345	-3.07885	0.0366482	0.418089	CPSF4L	17	73248449	73262352	-	1528	protein_coding	cleavage and polyadenylation specific factor 4 like [Source:HGNC Symbol;Acc:HGNC:33632]	-	1	3	0	10	17	7	0.0152873	0.0383559	0	0.170547	0.199439	0.0791434
ENSG00000283959	1.1575	5.79094	0	7.74545	5.32614	36.0214	2.31615	16.3643	-2.82686	0.0367306	0.4182	AP002851,1	8	102656464	102687118	+	2130	bidirectional_promoter_lncRNA	vegetative cell wall protein gp1-like [Source:NCBI gene;Acc:101927245]	-	1	6	0	6	6	42	0.0109666	0.0550309	0	0.0734071	0.0504958	0.340651
ENSG00000224086	24.3076	38.6063	28.0965	50.3454	80.7798	56.6051	30.3368	62.5768	-1.04531	0.0367326	0.4182	AC245452,1	22	21938293	21977632	+	37852	antisense	novel transcript, antisense to PPM1F and TOP3B	-	21	40	32	39	91	66	0.0129594	0.0206446	0.0149793	0.0268499	0.043096	0.0301228
ENSG00000102924	350.723	330.084	314.329	525.4	408.337	400.524	331.712	444.754	-0.421013	0.0368186	0.418613	CBLN1	16	49277917	49281831	-	2594	protein_coding	cerebellin 1 precursor [Source:HGNC Symbol;Acc:HGNC:1543]	-	303	342	358	407	460	467	2.72851	2.57567	2.44537	4.08875	3.17886	3.11019
ENSG00000177565	1817.28	2131.07	1843.83	2807.72	1934.28	2495.77	1930.73	2412.59	-0.320571	0.036862	0.418832	TBL1XR1	3	177019340	177228000	-	11603	protein_coding	transducin beta like 1 X-linked receptor 1 [Source:HGNC Symbol;Acc:HGNC:29529]	-	1570	2208	2100	2175	2179	2910	3.16069	3.71761	3.20686	4.8849	3.36644	4.33274
ENSG00000269958	68.2927	62.7352	46.5348	120.054	107.41	82.3347	59.1875	103.267	-0.803357	0.0368904	0.418879	AL049840,4	14	103696353	103697163	+	811	sense_intronic	novel transcript, sense intronic to KLC1	-	59	65	53	93	121	96	1.69936	1.56577	1.15794	2.98833	2.67454	2.04499
ENSG00000141068	179.413	204.613	182.627	294.327	242.339	261.584	188.884	266.083	-0.492004	0.0370307	0.419923	KSR1	17	27456470	27626438	+	12178	protein_coding	kinase suppressor of ras 1 [Source:HGNC Symbol;Acc:HGNC:6465]	-	155	212	208	228	273	305	0.29731	0.340091	0.302635	0.487894	0.401856	0.432677
ENSG00000227799	1.1575	3.86063	6.1461	19.3636	7.98921	26.5872	3.72141	17.98	-2.24683	0.0370851	0.420266	AC012358,2	2	55224280	55225908	+	1434	processed_pseudogene	pseudogene similar to RIKEN cDNA 2210021J22	-	1	4	7	15	9	31	0.0162894	0.0544936	0.0864929	0.272589	0.112506	0.373467
ENSG00000197021	686.399	675.61	652.365	804.236	823.776	870.517	671.458	832.843	-0.31159	0.0371456	0.420402	CXorf40B	X	149929527	149938811	-	2509	protein_coding	chromosome X open reading frame 40B [Source:HGNC Symbol;Acc:HGNC:17402]	-	593	700	743	623	928	1015	5.52087	5.45045	5.2471	6.47074	6.63027	6.98885
ENSG00000139352	6.94502	0	0	19.3636	25.743	5.14592	2.31501	16.7508	-2.91678	0.0375895	0.42404	ASCL1	12	102957686	102960516	+	2472	protein_coding	achaete-scute family bHLH transcription factor 1 [Source:HGNC Symbol;Acc:HGNC:738]	bHLH	6	0	0	15	29	6	0.0566965	0	0	0.158128	0.210297	0.0419318
ENSG00000129951	28.9376	19.3031	8.78015	45.1818	31.9568	64.3239	19.0069	47.1542	-1.32407	0.0376381	0.42404	PLPPR3	19	812488	821977	-	2741	protein_coding	phospholipid phosphatase related 3 [Source:HGNC Symbol;Acc:HGNC:23497]	-	25	20	10	35	36	75	0.213051	0.142546	0.0646431	0.332756	0.235438	0.472707
ENSG00000205832	27.7801	54.0488	34.2426	59.3818	87.8813	79.7617	38.6905	75.6749	-0.968248	0.0376711	0.424136	C16orf96	16	4556490	4600714	+	3823	protein_coding	chromosome 16 open reading frame 96 [Source:HGNC Symbol;Acc:HGNC:40031]	-	24	56	39	46	99	93	0.146643	0.286166	0.180756	0.31356	0.46421	0.420261
ENSG00000181789	8225.21	8512.68	8520.26	10461.5	9252.39	9666.6	8419.38	9793.5	-0.217899	0.037726	0.424204	COPG1	3	129249606	129277773	+	4425	protein_coding	coatomer protein complex subunit gamma 1 [Source:HGNC Symbol;Acc:HGNC:2236]	-	7106	8820	9704	8104	10423	11271	37.5116	38.9395	38.857	47.7257	42.2244	44.0037
ENSG00000243389	0	0	0	0	5.32614	13.7224	0	6.34953	-5.128	0.0377765	1	AC012442,2	2	112589040	112614431	+	425	3prime_overlapping_ncRNA	novel transcript	-	0	0	0	0	6	16	0	0	0	0	0.253073	0.650386
ENSG00000125875	3948.24	3235.21	3649.03	4500.11	4657.71	3862.87	3610.83	4340.23	-0.265463	0.0380833	0.426901	TBC1D20	20	435480	462553	-	5831	protein_coding	TBC1 domain family member 20 [Source:HGNC Symbol;Acc:HGNC:16133]	-	3411	3352	4156	3486	5247	4504	13.6644	11.2304	12.6289	15.5794	16.1307	13.3443
ENSG00000162642	1324.18	1208.38	1219.56	1520.69	1432.73	1573.79	1250.71	1509.07	-0.271287	0.038089	0.426901	C1orf52	1	85249953	85259672	-	3420	protein_coding	chromosome 1 open reading frame 52 [Source:HGNC Symbol;Acc:HGNC:24871]	-	1144	1252	1389	1178	1614	1835	7.81363	7.15176	7.19627	8.97606	8.45983	9.26937
ENSG00000223799	8.10252	6.7561	0	40.0181	13.3153	15.4377	4.95287	22.9237	-2.22465	0.0382094	0.427698	IL10RB-DT	21	33263873	33266260	-	2228	antisense	IL10RB divergent transcript [Source:HGNC Symbol;Acc:HGNC:44303]	-	7	7	0	31	15	18	0.0733899	0.0613787	0	0.362588	0.120687	0.139572
ENSG00000164169	476.891	448.798	355.596	558.963	527.288	588.35	427.095	558.2	-0.387892	0.0386049	0.430736	PRMT9	4	147637785	147684230	-	4019	protein_coding	protein arginine methyltransferase 9 [Source:HGNC Symbol;Acc:HGNC:25099]	-	412	465	405	433	594	686	2.3946	2.26032	1.78554	2.80761	2.64943	2.94881
ENSG00000138279	3585.94	3306.63	3731.56	4044.41	4036.33	4440.07	3541.38	4173.6	-0.237125	0.0386662	0.431143	ANXA7	10	73375101	73414076	-	2862	protein_coding	annexin A7 [Source:HGNC Symbol;Acc:HGNC:545]	-	3098	3426	4250	3133	4547	5177	25.2851	23.3858	26.3118	28.5271	28.48	31.2499
ENSG00000135521	798.677	793.359	896.453	979.799	1001.31	1087.5	829.496	1022.87	-0.302364	0.0387405	0.431417	LTV1	6	143843344	143863812	+	1847	protein_coding	LTV1 ribosome biogenesis factor [Source:HGNC Symbol;Acc:HGNC:21173]	-	690	822	1021	759	1128	1268	8.7264	8.6944	9.79468	10.7088	10.9478	11.8602
ENSG00000115641	1711.95	1462.21	1593.6	2438.53	1628.91	1926.29	1589.25	1997.91	-0.3292	0.0390057	0.432428	FHL2	2	105357712	105438513	-	6626	protein_coding	four and a half LIM domains 2 [Source:HGNC Symbol;Acc:HGNC:3703]	-	1479	1515	1815	1889	1835	2246	5.21399	4.46679	4.85352	7.42928	4.96442	5.85597
ENSG00000214212	25.4651	21.2334	27.2185	63.2545	55.9245	39.452	24.639	52.877	-1.09737	0.0392558	0.434645	C19orf38	19	10836575	10869790	+	1565	protein_coding	chromosome 19 open reading frame 38 [Source:HGNC Symbol;Acc:HGNC:34073]	-	22	22	31	49	63	46	0.328369	0.274627	0.350977	0.815921	0.721623	0.50779
ENSG00000230510	1.1575	0.965157	0	6.45454	0	24.8719	0.707553	10.4422	-3.93297	0.0394203	0.435604	PPP5D1	19	46480796	46601200	-	5703	protein_coding	PPP5 tetratricopeptide repeat domain containing 1 [Source:HGNC Symbol;Acc:HGNC:44209]	-	1	1	0	5	0	29	0.0040959	0.00342556	0	0.0228472	0	0.0878486
ENSG00000004455	24129.3	24943.5	25774.1	28403.8	29836.1	27899.4	24949	28713.1	-0.202714	0.0394327	0.435604	AK2	1	33007940	33080996	-	5727	protein_coding	adenylate kinase 2 [Source:HGNC Symbol;Acc:HGNC:362]	-	20846	25844	29355	22003	33611	32530	85.0254	88.1591	90.821	100.12	105.205	98.1289
ENSG00000116741	149.318	147.669	148.385	234.945	191.741	216.128	148.457	214.272	-0.527624	0.0394665	0.435604	RGS2	1	192809039	192812283	+	2096	protein_coding	regulator of G protein signaling 2 [Source:HGNC Symbol;Acc:HGNC:9998]	-	129	153	169	182	216	252	1.43764	1.42605	1.42865	2.2628	1.84734	2.07706
ENSG00000182111	0	0.965157	0	0	14.203	9.43418	0.321719	7.87907	-4.4781	0.039468	0.435604	ZNF716	7	57450177	57473546	+	5197	protein_coding	zinc finger protein 716 [Source:HGNC Symbol;Acc:HGNC:32458]	zf-C2H2	0	1	0	0	16	11	0	0.00375908	0	0	0.0551888	0.0365662
ENSG00000006283	1.1575	0	0	12.9091	0	11.1495	0.385834	8.01952	-4.48805	0.0395835	0.436323	CACNA1G	17	50561068	50627474	+	9709	protein_coding	calcium voltage-gated channel subunit alpha1 G [Source:HGNC Symbol;Acc:HGNC:1394]	-	1	0	0	10	0	13	0.00240591	0	0	0.0268406	0	0.0231318
ENSG00000111229	7213.56	6333.36	6357.71	9166.74	6803.25	8015.62	6634.87	7995.2	-0.268898	0.0396373	0.436639	ARPC3	12	110434825	110450422	-	3025	protein_coding	actin related protein 2/3 complex subunit 3 [Source:HGNC Symbol;Acc:HGNC:706]	-	6232	6562	7241	7101	7664	9346	48.1233	42.3785	42.4136	61.1731	45.4165	53.3753
ENSG00000250802	278.958	246.115	196.675	329.182	313.354	352.495	240.583	331.677	-0.465922	0.0396769	0.436799	ZBED3-AS1	5	77086688	77166909	+	17200	antisense	ZBED3 antisense RNA 1 [Source:HGNC Symbol;Acc:HGNC:44188]	-	241	255	224	255	353	411	0.327297	0.289632	0.230755	0.386348	0.3679	0.412813
ENSG00000104413	879.702	718.077	790.213	1043.05	869.936	1088.36	795.997	1000.45	-0.330109	0.0398512	0.438146	ESRP1	8	94641074	94707466	+	4875	protein_coding	epithelial splicing regulatory protein 1 [Source:HGNC Symbol;Acc:HGNC:25966]	-	760	744	900	808	980	1269	3.6416	2.98149	3.27114	4.3192	3.60359	4.49705
ENSG00000278763	0	0	3.51206	3.87272	12.4277	18.8684	1.17069	11.7229	-3.26723	0.039867	0.438146	FAM27B	9	67725690	67725902	-	213	processed_pseudogene	family with sequence similarity 27 member B [Source:HGNC Symbol;Acc:HGNC:23667]	-	0	0	4	3	14	22	0	0	0.332745	0.367036	1.17824	1.78436
ENSG00000221968	284.746	283.756	228.284	418.254	368.391	307.897	265.595	364.848	-0.457004	0.039875	0.438146	FADS3	11	61873519	61892051	-	6283	protein_coding	fatty acid desaturase 3 [Source:HGNC Symbol;Acc:HGNC:3576]	-	246	294	260	324	415	359	0.914579	0.914145	0.733226	1.34383	1.18404	0.987115
ENSG00000124802	656.304	641.829	664.657	839.09	706.601	938.272	654.263	827.988	-0.33967	0.0399556	0.438753	EEF1E1	6	8073360	8102578	-	2107	protein_coding	eukaryotic translation elongation factor 1 epsilon 1 [Source:HGNC Symbol;Acc:HGNC:3212]	-	567	665	757	650	796	1094	6.28596	6.16583	6.36594	8.03925	6.77224	8.97001
ENSG00000233586	0	0	0	0	23.0799	0	0	7.69331	-5.40122	0.0400029	0.438994	AC246785,2	1	144418678	144419190	+	513	processed_pseudogene	novel pseudogene (FLJ39739)	-	0	0	0	0	26	0	0	0	0	0	0.908532	0
ENSG00000081479	0	4.82578	0	10.3273	14.203	14.5801	1.60859	13.0368	-3.0062	0.0402817	0.440383	LRP2	2	169127109	169362685	-	16260	protein_coding	LDL receptor related protein 2 [Source:HGNC Symbol;Acc:HGNC:6694]	-	0	5	0	8	16	17	0	0.00600737	0	0.0128214	0.0176394	0.0180621
ENSG00000139793	547.499	583.92	475.884	684.181	579.661	836.211	535.768	700.018	-0.386677	0.0403455	0.440802	MBNL2	13	97221434	97394120	+	4908	protein_coding	muscleblind like splicing regulator 2 [Source:HGNC Symbol;Acc:HGNC:16746]	-	473	605	542	530	653	975	2.25118	2.40816	1.95671	2.81409	2.38502	3.43195
ENSG00000228696	13.89	6.7561	3.51206	19.3636	10.6523	55.7474	8.05273	28.5878	-1.85066	0.0404272	0.441417	ARL17B	17	46274784	46361797	-	4219	protein_coding	ADP ribosylation factor like GTPase 17B [Source:HGNC Symbol;Acc:HGNC:32387]	-	12	7	4	15	12	65	0.0664393	0.0324133	0.0167989	0.0926506	0.0509866	0.266161
ENSG00000227992	90.2852	41.5017	50.9249	134.254	124.277	74.6158	60.9039	111.049	-0.869672	0.0407118	0.442426	AC108463,1	2	111203964	111206215	-	347	processed_pseudogene	pseudogene similar to part of ubiquitin carboxyl-terminal hydrolase L5 UCHL5	-	78	43	58	104	140	87	5.25071	2.42088	2.96162	7.81035	7.2324	4.33142
ENSG00000156232	208.35	187.24	251.99	274.963	326.67	299.321	215.86	300.318	-0.476584	0.0407492	0.442428	WHAMM	15	82809628	82836108	+	5123	protein_coding	WAS protein homolog associated with actin, golgi membranes and microtubules [Source:HGNC Symbol;Acc:HGNC:30493]	-	180	194	287	213	368	349	0.820732	0.739796	0.992634	1.08348	1.28768	1.1769
ENSG00000104518	732.699	628.317	699.778	882.981	871.711	807.909	686.931	854.2	-0.314356	0.0409283	0.443813	GSDMD	8	143553207	143563062	+	5116	protein_coding	gasdermin D [Source:HGNC Symbol;Acc:HGNC:25697]	-	633	651	797	684	982	942	2.89019	2.48591	2.76032	3.48411	3.44084	3.18098
ENSG00000183305	98.3877	129.331	78.1433	123.927	383.482	79.7617	101.954	195.724	-0.943411	0.0410981	0.44464	MAGEA2B	X	152714586	152718607	+	2422	protein_coding	MAGE family member A2B [Source:HGNC Symbol;Acc:HGNC:19340]	-	85	134	89	96	432	93	0.819781	1.08085	0.651099	1.03291	3.19738	0.66336
ENSG00000214922	141.215	177.589	179.115	237.527	195.292	295.033	165.973	242.617	-0.546374	0.0411068	0.44464	HLA-F-AS1	6	29726601	29749049	-	4179	processed_transcript	HLA-F antisense RNA 1 [Source:HGNC Symbol;Acc:HGNC:26645]	-	122	184	204	184	220	344	0.681931	0.860162	0.864947	1.14739	0.943701	1.42209
ENSG00000136040	12917.7	16244.6	14885	15143.6	18949.5	18761.2	14682.4	17618.1	-0.263036	0.0411682	0.445027	PLXNC1	12	94148723	94307675	+	9887	protein_coding	plexin C1 [Source:HGNC Symbol;Acc:HGNC:9106]	-	11160	16831	16953	11731	21347	21875	26.3665	33.2568	30.3818	30.9198	38.704	38.2229
ENSG00000103043	4943.69	4633.72	4536.7	5699.36	5404.26	5326.88	4704.7	5476.83	-0.219214	0.0412126	0.445229	VAC14	16	70687439	70801161	-	8276	protein_coding	Vac14, PIKFYVE complex component [Source:HGNC Symbol;Acc:HGNC:25507]	-	4271	4801	5167	4415	6088	6211	12.0549	11.333	11.0624	13.902	13.1868	12.9653
ENSG00000113319	194.46	180.484	129.068	356.291	163.335	263.299	168.004	260.975	-0.633528	0.041407	0.446496	RASGRF2	5	80960672	81230156	+	10717	protein_coding	Ras protein specific guanine nucleotide releasing factor 2 [Source:HGNC Symbol;Acc:HGNC:9876]	-	168	187	147	276	184	307	0.366175	0.340881	0.243039	0.671123	0.307772	0.494886
ENSG00000128573	32.4101	32.8153	34.2426	34.8545	91.432	77.1887	33.156	67.8251	-1.03976	0.0414427	0.446603	FOXP2	7	114086327	114693772	+	16152	protein_coding	forkhead box P2 [Source:HGNC Symbol;Acc:HGNC:13875]	Fork	28	34	39	27	103	90	0.0404935	0.0411232	0.0427829	0.0435616	0.114313	0.0962624
ENSG00000132793	219.925	258.662	205.455	316.272	381.707	260.726	228.014	319.568	-0.487046	0.0414934	0.446872	LPIN3	20	41340920	41360582	+	4568	protein_coding	lipin 3 [Source:HGNC Symbol;Acc:HGNC:14451]	-	190	268	234	245	430	304	0.971585	1.14616	0.907656	1.39768	1.68743	1.14971
ENSG00000227063	107.648	116.784	97.4596	234.945	91.432	211.84	107.297	179.406	-0.738598	0.0415607	0.447319	RPL41P1	20	21755270	21755350	+	81	processed_pseudogene	ribosomal protein L41 pseudogene 1 [Source:HGNC Symbol;Acc:HGNC:10356]	-	93	121	111	182	103	247	26.8195	29.1833	24.2812	58.5535	22.7948	52.6808
ENSG00000167987	1020.92	1200.65	1146.69	1338.67	1399.89	1345.66	1122.75	1361.41	-0.277614	0.0417215	0.448493	VPS37C	11	61130256	61161617	-	3960	protein_coding	VPS37C, ESCRT-I subunit [Source:HGNC Symbol;Acc:HGNC:26097]	-	882	1244	1306	1037	1577	1569	5.20267	6.13705	5.84359	6.82417	7.13872	6.84491
ENSG00000169740	199.09	192.066	299.403	286.582	346.199	347.349	230.187	326.71	-0.504495	0.0417691	0.448726	ZNF32	10	43643859	43648856	-	1436	protein_coding	zinc finger protein 32 [Source:HGNC Symbol;Acc:HGNC:13095]	zf-C2H2	172	199	341	222	390	405	2.79787	2.70728	4.20757	4.0287	4.86849	4.87238
ENSG00000147485	4.63001	0	0	5.16363	7.98921	25.7296	1.54334	12.9608	-3.15344	0.0418188	0.448983	PXDNL	8	51319578	51809445	-	5238	protein_coding	peroxidasin like [Source:HGNC Symbol;Acc:HGNC:26359]	-	4	0	0	4	9	30	0.0178381	0	0	0.0199004	0.0308007	0.0989455
ENSG00000063169	618.106	370.62	577.734	750.018	728.793	620.941	522.153	699.917	-0.422752	0.0418838	0.449286	BICRA	19	47608196	47703277	+	7507	protein_coding	BRD4 interacting chromatin remodeling complex associated protein [Source:HGNC Symbol;Acc:HGNC:4332]	-	534	384	658	581	821	724	1.66161	0.999308	1.55307	2.01686	1.96047	1.66614
ENSG00000279332	11.575	14.4773	11.4142	29.6909	20.4169	51.4592	12.4889	33.8556	-1.44089	0.0419639	0.449428	AC090772,4	18	24135468	24135829	-	362	TEC	TEC	-	10	15	13	23	23	60	0.645275	0.809501	0.636306	1.65572	1.13895	2.86341
ENSG00000279377	0	0	0	0	7.10152	11.1495	0	6.08367	-5.06624	0.0420668	1	AC003973,3	19	21965708	21968529	-	2822	TEC	TEC	-	0	0	0	0	8	13	0	0	0	0	0.0508179	0.0795842
ENSG00000135241	1265.15	1291.38	1326.68	1476.8	1602.28	1565.22	1294.4	1548.1	-0.258505	0.0422378	0.450644	PNPLA8	7	108470422	108569666	-	5668	protein_coding	patatin like phospholipase domain containing 8 [Source:HGNC Symbol;Acc:HGNC:28900]	-	1093	1338	1511	1144	1805	1825	4.50447	4.6117	4.72352	5.25972	5.70862	5.56254
ENSG00000074181	252.336	301.129	204.577	324.018	407.45	320.762	252.681	350.743	-0.47487	0.042257	0.450644	NOTCH3	19	15159038	15200981	-	9394	protein_coding	notch 3 [Source:HGNC Symbol;Acc:HGNC:7883]	-	218	312	233	251	459	374	0.542075	0.648842	0.439478	0.696289	0.875883	0.687799
ENSG00000037280	0	0.965157	0	10.3273	13.3153	0	0.321719	7.88087	-4.46479	0.0422592	0.450644	FLT4	5	180601506	180649624	-	8852	protein_coding	fms related tyrosine kinase 4 [Source:HGNC Symbol;Acc:HGNC:3767]	-	0	1	0	8	15	0	0	0.00220695	0	0.0235513	0.0303762	0
ENSG00000182287	15556.8	16728.1	17607.7	17364	19438.6	22271.5	16630.9	19691.4	-0.243773	0.0423924	0.451432	AP1S2	X	15825806	15854931	-	5371	protein_coding	adaptor related protein complex 1 subunit sigma 2 [Source:HGNC Symbol;Acc:HGNC:560]	-	13440	17332	20054	13451	21898	25968	58.4517	63.0417	66.1572	65.2628	73.0859	83.5264
ENSG00000108984	989.665	1113.79	1039.57	1287.04	1229.45	1286.48	1047.68	1267.65	-0.274465	0.0424112	0.451432	MAP2K6	17	69414698	69553861	+	16655	protein_coding	mitogen-activated protein kinase kinase 6 [Source:HGNC Symbol;Acc:HGNC:6846]	-	855	1154	1184	997	1385	1500	1.19915	1.35362	1.25962	1.55997	1.4907	1.55592
ENSG00000047365	250.021	248.045	251.112	339.509	324.894	337.057	249.726	333.82	-0.4184	0.0424926	0.451856	ARAP2	4	35948221	36244509	-	12428	protein_coding	ArfGAP with RhoGAP domain, ankyrin repeat and PH domain 2 [Source:HGNC Symbol;Acc:HGNC:16924]	-	216	257	286	263	366	393	0.405981	0.403986	0.407752	0.551469	0.527915	0.5463
ENSG00000273319	0	0	0	9.03636	0	9.43418	0	6.15685	-5.07039	0.0426785	1	AC058791,1	7	130936464	130939661	+	3198	lincRNA	novel transcript	-	0	0	0	7	0	11	0	0	0	0.0570409	0	0.059423
ENSG00000168477	0	0.965157	0	12.9091	10.6523	0	0.321719	7.85379	-4.45658	0.0427416	0.453488	TNXB	6	32041153	32115334	-	15909	protein_coding	tenascin XB [Source:HGNC Symbol;Acc:HGNC:11976]	-	0	1	0	10	12	0	0	0.00122798	0	0.0163804	0.0135214	0
ENSG00000134321	0	0.965157	0	3.87272	2.66307	13.7224	0.321719	6.75275	-4.25197	0.0427615	1	RSAD2	2	6865806	6898239	+	4834	protein_coding	radical S-adenosyl methionine domain containing 2 [Source:HGNC Symbol;Acc:HGNC:30908]	-	0	1	0	3	3	16	0	0.00404136	0	0.0161726	0.011125	0.0571812
ENSG00000222046	1.1575	0	0	9.03636	6.21383	4.28826	0.385834	6.51282	-4.18776	0.042785	1	DCDC2B	1	32209094	32216196	+	1869	protein_coding	doublecortin domain containing 2B [Source:HGNC Symbol;Acc:HGNC:32576]	-	1	0	0	7	7	5	0.0124981	0	0	0.0976012	0.0671387	0.0462169
ENSG00000205424	0	0	0	2.58182	4.43845	8.57653	0	5.19893	-4.83649	0.0428039	1	AL592528,1	21	45827961	45836419	-	3466	antisense	uncharacterized LOC100129027 [Source:NCBI gene;Acc:100129027]	-	0	0	0	2	5	10	0	0	0	0.0150372	0.0258598	0.0498439
ENSG00000130829	25.4651	12.547	17.5603	54.2181	27.5184	50.6015	18.5241	44.1127	-1.25488	0.0428147	0.453488	DUSP9	X	153642492	153651326	+	2776	protein_coding	dual specificity phosphatase 9 [Source:HGNC Symbol;Acc:HGNC:3076]	-	22	13	20	42	31	59	0.185121	0.0914868	0.127656	0.394272	0.200183	0.367175
ENSG00000133243	4192.47	4092.26	4289.98	4917.07	4888.51	4766.83	4191.57	4857.47	-0.212616	0.0428554	0.453488	BTBD2	19	1985438	2034881	-	5944	protein_coding	BTB domain containing 2 [Source:HGNC Symbol;Acc:HGNC:15504]	-	3622	4240	4886	3809	5507	5558	14.2339	13.9355	14.5649	16.6993	16.6081	16.154
ENSG00000069966	670.194	900.491	564.564	862.327	876.15	1050.62	711.75	929.7	-0.38623	0.042895	0.453488	GNB5	15	52115105	52191369	-	13302	protein_coding	G protein subunit beta 5 [Source:HGNC Symbol;Acc:HGNC:4401]	-	579	933	643	668	987	1225	1.01675	1.37025	0.856496	1.30866	1.3301	1.59096
ENSG00000085063	4507.31	4055.59	4223.25	5917.52	4658.6	4728.24	4262.05	5101.45	-0.25894	0.0429464	0.453488	CD59	11	33703010	33736491	-	10358	protein_coding	CD59 molecule (CD59 blood group) [Source:HGNC Symbol;Acc:HGNC:1689]	-	3894	4202	4810	4584	5248	5513	8.78159	7.92528	8.22812	11.5328	9.08243	9.19501
ENSG00000274191	0	0	0	7.74545	2.66307	5.14592	0	5.18481	-4.82044	0.042975	1	AC026333,4	12	122634130	122634673	+	544	lincRNA	novel transcript	-	0	0	0	6	3	6	0	0	0	0.287421	0.0988568	0.190543
ENSG00000224609	0	0	0	0	1.77538	17.1531	0	6.30948	-5.11871	0.042984	1	HSD52	1	59131936	59296491	-	4595	processed_transcript	uncharacterized LOC729467 [Source:NCBI gene;Acc:729467]	-	0	0	0	0	2	20	0	0	0	0	0.00780241	0.0751943
ENSG00000198855	119.223	59.8397	39.5107	123.927	148.244	117.498	72.8577	129.89	-0.842989	0.0430346	0.453615	FICD	12	108515185	108525837	+	4267	protein_coding	FIC domain containing [Source:HGNC Symbol;Acc:HGNC:18416]	-	103	62	45	96	167	137	0.563855	0.28386	0.186862	0.586293	0.701581	0.554674
ENSG00000014164	1796.44	1492.13	1539.16	1922.16	2007.95	1870.54	1609.25	1933.55	-0.265521	0.0433473	0.456357	ZC3H3	8	143437655	143541453	-	3731	protein_coding	zinc finger CCCH-type containing 3 [Source:HGNC Symbol;Acc:HGNC:28972]	-	1552	1546	1753	1489	2262	2181	9.71672	8.09504	8.32508	10.4001	10.868	10.0988
ENSG00000075790	3993.38	4782.35	4746.55	4471.71	5804.6	6213.69	4507.43	5496.67	-0.286535	0.043541	0.45784	BCAP29	7	107579977	107629170	+	8409	protein_coding	B cell receptor associated protein 29 [Source:HGNC Symbol;Acc:HGNC:24131]	-	3450	4955	5406	3464	6539	7245	9.58358	11.5116	11.391	10.7349	13.9396	14.8845
ENSG00000268496	0	0	0	0	0	22.299	0	7.43299	-5.35302	0.0437168	1	AC245884,9	19	54434183	54434665	+	483	sense_intronic	novel transcript, sense intronic to TTYH1	-	0	0	0	0	0	26	0	0	0	0	0	0.929965
ENSG00000125744	613.476	529.871	597.05	771.963	768.739	654.389	580.132	731.697	-0.334368	0.0437678	0.459668	RTN2	19	45485289	45497061	-	3238	protein_coding	reticulon 2 [Source:HGNC Symbol;Acc:HGNC:10468]	-	530	549	680	598	866	763	3.82342	3.3123	3.72103	4.81272	4.7943	4.07088
ENSG00000143479	839.189	927.516	958.792	1004.33	1341.3	1061.77	908.499	1135.8	-0.32262	0.0437959	0.459684	DYRK3	1	206635536	206684419	+	4336	protein_coding	dual specificity tyrosine phosphorylation regulated kinase 3 [Source:HGNC Symbol;Acc:HGNC:3094]	-	725	961	1092	778	1511	1238	3.90573	4.32981	4.46236	4.67581	6.24682	4.93255
ENSG00000215305	3790.82	3685.93	3768.44	4306.47	4674.57	4141.6	3748.4	4374.22	-0.222833	0.0441562	0.462907	VPS16	20	2840703	2866732	+	3364	protein_coding	VPS16, CORVET/HOPS core subunit [Source:HGNC Symbol;Acc:HGNC:14584]	-	3275	3819	4292	3336	5266	4829	22.7409	22.1783	22.6066	25.8426	28.0614	24.7994
ENSG00000257918	0	0	0	3.87272	6.21383	5.14592	0	5.07749	-4.79886	0.0442822	1	AC079385,3	12	106714924	106733066	-	809	antisense	novel transcript, antisense to RFX4	-	0	0	0	3	7	6	0	0	0	0.0966361	0.155108	0.128128
ENSG00000087076	797.519	819.418	873.625	1225.07	941.839	950.279	830.187	1039.06	-0.321518	0.044367	0.464836	HSD17B14	19	48813017	48836678	-	1281	protein_coding	hydroxysteroid 17-beta dehydrogenase 14 [Source:HGNC Symbol;Acc:HGNC:23238]	-	689	849	995	949	1061	1108	12.5639	12.9477	13.7628	19.3056	14.8474	14.9428
ENSG00000126524	3449.36	2953.38	3491.86	3774.62	3672.37	4349.16	3298.2	3932.05	-0.253854	0.0444439	0.46536	SBDS	7	66987677	66995601	-	1732	protein_coding	SBDS, ribosome maturation factor [Source:HGNC Symbol;Acc:HGNC:19440]	-	2980	3060	3977	2924	4137	5071	40.1903	34.515	40.6855	43.9943	42.8175	50.5808
ENSG00000104892	143.53	105.202	118.532	238.818	146.469	176.676	122.421	187.321	-0.611321	0.0445201	0.465877	KLC3	19	45333434	45351520	+	3654	protein_coding	kinesin light chain 3 [Source:HGNC Symbol;Acc:HGNC:20717]	-	124	109	135	185	165	206	0.792695	0.582764	0.654631	1.31938	0.809468	0.973955
ENSG00000285851	0	0.965157	0	6.45454	10.6523	2.57296	0.321719	6.55993	-4.20343	0.0446319	1	AL359762,3	1	84498350	84556688	-	2686	processed_transcript	novel transcript	-	0	1	0	5	12	3	0	0.00727325	0	0.0485099	0.0800865	0.0192955
ENSG00000172086	72.9227	44.3972	33.3646	52.9272	142.918	94.3418	50.2281	96.729	-0.957635	0.044693	0.467404	KRCC1	2	88027205	88055729	-	1753	protein_coding	lysine rich coiled-coil 1 [Source:HGNC Symbol;Acc:HGNC:28039]	-	63	46	38	41	161	110	0.839483	0.512638	0.38409	0.609493	1.64637	1.08405
ENSG00000125355	13.89	24.1289	4.39007	20.6545	40.8337	57.4627	14.1363	39.6503	-1.49913	0.0447448	0.467499	TMEM255A	X	120258650	120311556	-	3858	protein_coding	transmembrane protein 255A [Source:HGNC Symbol;Acc:HGNC:26086]	-	12	25	5	16	46	67	0.0726561	0.126594	0.0229636	0.108075	0.213737	0.300022
ENSG00000081237	0	0	0	5.16363	1.77538	8.57653	0	5.17185	-4.8232	0.0449912	1	PTPRC	1	198638457	198757476	+	9168	protein_coding	protein tyrosine phosphatase, receptor type C [Source:HGNC Symbol;Acc:HGNC:9666]	-	0	0	0	4	2	10	0	0	0	0.0113698	0.00391056	0.0188437
ENSG00000272384	2.31501	1.93031	3.51206	11.6182	28.4061	3.43061	2.58579	14.485	-2.48019	0.0450172	0.469663	AC016405,3	8	122779971	122780830	-	860	lincRNA	novel transcript	-	2	2	4	9	32	4	0.0543231	0.0454325	0.0824125	0.272716	0.667015	0.0803529
ENSG00000166887	1695.74	2308.65	2024.7	2151.94	2782.02	2498.34	2009.7	2477.44	-0.302052	0.0451657	0.470645	VPS39	15	42158701	42208316	-	8354	protein_coding	VPS39, HOPS complex subunit [Source:HGNC Symbol;Acc:HGNC:20593]	-	1465	2392	2306	1667	3134	2913	4.09634	5.59373	4.89098	5.20005	6.72494	6.02402
ENSG00000158122	626.209	486.439	551.393	746.145	695.949	666.396	554.68	702.83	-0.341685	0.0452636	0.470817	PRXL2C	9	96639577	96655303	-	3084	protein_coding	peroxiredoxin like 2C [Source:HGNC Symbol;Acc:HGNC:16881]	-	541	504	628	578	784	777	4.09766	3.19265	3.60809	4.88405	4.55707	4.35258
ENSG00000188641	0	0	0	6.45454	6.21383	2.57296	0	5.08044	-4.79328	0.0455362	1	DPYD	1	97077743	97995000	-	7131	protein_coding	dihydropyrimidine dehydrogenase [Source:HGNC Symbol;Acc:HGNC:3012]	-	0	0	0	5	7	3	0	0	0	0.018272	0.0175967	0.00726794
ENSG00000134160	8639.6	9716.23	9855.72	10647.4	11517.8	10620.3	9403.85	10928.5	-0.216702	0.0455671	0.472756	TRPM1	15	31001061	31161273	-	7454	protein_coding	transient receptor potential cation channel subfamily M member 1 [Source:HGNC Symbol;Acc:HGNC:7146]	-	7464	10067	11225	8248	12975	12383	23.3903	26.3843	26.6826	28.8354	31.2034	28.6997
ENSG00000146285	153.948	158.286	127.312	207.836	182.864	247.004	146.515	212.568	-0.538791	0.0456899	0.473548	SCML4	6	107704104	107824317	-	7116	protein_coding	Scm polycomb group protein like 4 [Source:HGNC Symbol;Acc:HGNC:21397]	-	133	164	145	161	206	288	0.436585	0.450238	0.361047	0.589599	0.518938	0.699193
ENSG00000087008	417.858	409.226	434.617	608.018	549.48	470.851	420.567	542.783	-0.365917	0.0458415	0.474269	ACOX3	4	8366282	8440723	-	3846	protein_coding	acyl-CoA oxidase 3, pristanoyl [Source:HGNC Symbol;Acc:HGNC:121]	-	361	424	495	471	619	549	2.19256	2.15373	2.28049	3.19138	2.88513	2.46606
ENSG00000091106	9.26002	0	7.90213	10.3273	20.4169	42.025	5.72072	24.2564	-2.09888	0.0461504	0.476046	NLRC4	2	32224453	32265854	-	3624	protein_coding	NLR family CARD domain containing 4 [Source:HGNC Symbol;Acc:HGNC:16412]	-	8	0	9	8	23	49	0.051565	0	0.0440034	0.0575265	0.113769	0.233587
ENSG00000004766	855.394	1006.66	912.257	978.508	1210.81	1247.88	924.77	1145.73	-0.310192	0.0462489	0.476546	VPS50	7	93232340	93361121	+	9557	protein_coding	VPS50, EARP/GARPII complex subunit [Source:HGNC Symbol;Acc:HGNC:25956]	-	739	1043	1039	758	1364	1455	1.80624	2.13205	1.92631	2.06687	2.55845	2.63016
ENSG00000126768	1503.6	1076.15	1025.52	1716.91	1349.29	1503.47	1201.76	1523.22	-0.342358	0.0462538	0.476546	TIMM17B	X	48893447	48898143	-	2562	protein_coding	translocase of inner mitochondrial membrane 17B [Source:HGNC Symbol;Acc:HGNC:17310]	-	1299	1115	1168	1330	1520	1753	11.8436	8.50218	8.07784	13.5282	10.6353	11.8207
ENSG00000076053	1233.9	1229.61	1212.54	1466.47	1370.59	1570.36	1225.35	1469.14	-0.261927	0.046353	0.477002	RBM7	11	114400030	114414203	+	7885	protein_coding	RNA binding motif protein 7 [Source:HGNC Symbol;Acc:HGNC:9904]	-	1066	1274	1381	1136	1544	1831	3.15797	3.15648	3.1033	3.75442	3.51018	4.01169
ENSG00000105053	1898.3	1771.06	2003.63	2225.53	2200.58	2275.35	1891	2233.82	-0.240299	0.0465663	0.478629	VRK3	19	49976467	50025946	-	9796	protein_coding	vaccinia related kinase 3 [Source:HGNC Symbol;Acc:HGNC:18996]	-	1640	1835	2282	1724	2479	2653	3.91064	3.6595	4.12761	4.58622	4.5364	4.67874
ENSG00000106328	0	0	0	6.45454	11.54	0	0	5.99817	-5.03513	0.0466257	1	FSCN3	7	127591409	127602144	+	3214	protein_coding	fascin actin-bundling protein 3 [Source:HGNC Symbol;Acc:HGNC:3961]	-	0	0	0	5	13	0	0	0	0	0.0405406	0.0725073	0
ENSG00000121270	37.0401	26.0592	70.2412	73.5818	94.9828	86.6229	44.4468	85.0625	-0.932982	0.0467345	0.479506	ABCC11	16	48166910	48247568	-	7245	protein_coding	ATP binding cassette subfamily C member 11 [Source:HGNC Symbol;Acc:HGNC:14639]	-	32	27	80	57	107	101	0.103173	0.0728048	0.195651	0.205023	0.264746	0.240837
ENSG00000135655	1959.65	2188.98	2305.67	2246.18	2877	2666.44	2151.43	2596.54	-0.271666	0.0468179	0.480042	USP15	12	62260338	62417431	+	19418	protein_coding	ubiquitin specific peptidase 15 [Source:HGNC Symbol;Acc:HGNC:12613]	-	1693	2268	2626	1740	3241	3109	2.0366	2.28178	2.39619	2.33513	2.99198	2.76603
ENSG00000146830	1039.44	1068.43	882.405	1407.09	1244.54	1066.92	996.757	1239.52	-0.313684	0.0468873	0.480221	GIGYF1	7	100679507	100694037	-	6917	protein_coding	GRB10 interacting GYF protein 1 [Source:HGNC Symbol;Acc:HGNC:9126]	-	898	1107	1005	1090	1402	1244	3.03258	3.12654	2.57442	4.10653	3.63341	3.10701
ENSG00000118418	1017.44	1019.21	1063.28	1389.02	1092.75	1314.78	1033.31	1265.51	-0.291355	0.0469177	0.480249	HMGN3	6	79201245	79234738	-	1014	protein_coding	high mobility group nucleosomal binding domain 3 [Source:HGNC Symbol;Acc:HGNC:12312]	Others	879	1056	1211	1076	1231	1533	20.249	20.3451	21.1611	27.6529	21.7623	26.1183
ENSG00000121578	863.497	997.972	1061.52	1161.82	1256.08	1156.12	974.33	1191.34	-0.289392	0.0469868	0.480447	B4GALT4	3	119211732	119241103	-	7145	protein_coding	beta-1,4-galactosyltransferase 4 [Source:HGNC Symbol;Acc:HGNC:927]	-	746	1034	1209	900	1415	1348	2.43888	2.82718	2.99817	3.28252	3.55008	3.25933
ENSG00000115271	163.208	150.564	157.165	194.927	211.27	265.872	156.979	224.023	-0.516108	0.0469924	0.480447	GCA	2	162318840	162371595	+	3664	protein_coding	grancalcin [Source:HGNC Symbol;Acc:HGNC:15990]	-	141	156	179	151	238	310	0.898911	0.831771	0.865624	1.07396	1.16441	1.46166
ENSG00000273951	11.575	27.9895	13.1702	56.8	23.0799	51.4592	17.5783	43.7797	-1.3088	0.0471116	0.481067	AL031667,3	20	41485571	41486225	-	655	sense_intronic	novel transcript, sense intronic to CHD6	-	10	29	15	44	26	60	0.356625	0.864951	0.405771	1.75056	0.711567	1.58252
ENSG00000124772	260.438	301.129	307.305	380.818	458.936	330.196	289.624	389.983	-0.428206	0.0471362	0.481067	CPNE5	6	36740775	36840002	-	6330	protein_coding	copine 5 [Source:HGNC Symbol;Acc:HGNC:2318]	-	225	312	350	295	517	385	0.830294	0.96291	0.979706	1.21446	1.4641	1.05074
ENSG00000213465	884.332	431.425	607.586	1210.87	645.35	867.944	641.114	908.056	-0.501887	0.0472253	0.481594	ARL2	11	65014113	65022184	+	2084	protein_coding	ADP ribosylation factor like GTPase 2 [Source:HGNC Symbol;Acc:HGNC:693]	-	764	447	692	938	727	1012	8.56345	4.19029	5.88356	11.7293	6.25346	8.38925
ENSG00000184608	0	0	0	3.87272	2.66307	8.57653	0	5.03744	-4.78791	0.0473695	1	FAM167A-AS1	8	11368402	11438658	+	1909	antisense	FAM167A antisense RNA 1 [Source:HGNC Symbol;Acc:HGNC:15548]	-	0	0	0	3	3	10	0	0	0	0.0409526	0.0281708	0.090497
ENSG00000236104	401.653	296.303	313.451	568	415.439	390.232	337.136	457.89	-0.440355	0.0474035	0.4823	ZBTB22	6	33314406	33317942	-	2728	protein_coding	zinc finger and BTB domain containing 22 [Source:HGNC Symbol;Acc:HGNC:13085]	-	347	307	357	440	468	455	2.97124	2.19851	2.31876	4.20315	3.07529	2.88142
ENSG00000197586	3000.25	3143.52	2880.77	3500.94	3666.16	3370.57	3008.18	3512.56	-0.223691	0.0474167	0.4823	ENTPD6	20	25195693	25226729	+	5327	protein_coding	ectonucleoside triphosphate diphosphohydrolase 6 (putative) [Source:HGNC Symbol;Acc:HGNC:3368]	-	2592	3257	3281	2712	4130	3930	11.3659	11.9445	10.9133	13.267	13.898	12.7453
ENSG00000090104	60.1901	79.1428	69.3632	100.691	88.769	162.096	69.5654	117.185	-0.753464	0.0474238	0.4823	RGS1	1	192575727	192580031	+	4117	protein_coding	regulator of G protein signaling 1 [Source:HGNC Symbol;Acc:HGNC:9991]	-	52	82	79	78	100	189	0.295036	0.389106	0.339999	0.493719	0.435415	0.793088
ENSG00000251131	0	0	0	2.58182	1.77538	11.1495	0	5.16889	-4.82823	0.0475499	1	AC025171,3	5	43018429	43024247	+	553	antisense	novel transcript	-	0	0	0	2	2	13	0	0	0	0.0942478	0.0648319	0.406124
ENSG00000232028	8.10252	2.89547	7.02412	20.6545	30.1815	12.8648	6.00737	21.2336	-1.82744	0.047608	0.482767	AC007391,1	2	37325340	37326797	+	504	lincRNA	novel transcript	-	7	3	8	16	34	15	0.32443	0.116285	0.281249	0.827286	1.2093	0.514163
ENSG00000142188	1118.15	909.178	839.382	1141.16	1201.93	1194.71	955.569	1179.27	-0.305045	0.0476418	0.482819	TMEM50B	21	33432485	33480011	-	4495	protein_coding	transmembrane protein 50B [Source:HGNC Symbol;Acc:HGNC:1280]	-	966	942	956	884	1354	1393	5.01996	4.09408	3.76842	5.12494	5.39974	5.35379
ENSG00000162572	0	0	4.39007	3.87272	7.98921	26.5872	1.46336	12.8164	-3.08257	0.0477041	0.483168	SCNN1D	1	1280436	1292029	+	4025	protein_coding	sodium channel epithelial 1 delta subunit [Source:HGNC Symbol;Acc:HGNC:10601]	-	0	0	5	3	9	31	0	0	0.0220108	0.0194232	0.040083	0.133056
ENSG00000053501	4777.01	3555.64	4149.5	5628.36	4631.97	4812.29	4160.72	5024.2	-0.271957	0.0478652	0.483566	USE1	19	17215346	17219829	+	2431	protein_coding	unconventional SNARE in the ER 1 [Source:HGNC Symbol;Acc:HGNC:30882]	-	4127	3684	4726	4360	5218	5611	39.6554	29.6053	34.4461	46.7378	38.4772	39.8745
ENSG00000257543	1.1575	7.72125	0	11.6182	12.4277	25.7296	2.95959	16.5918	-2.48807	0.0479228	0.483566	AC063948,1	12	101408372	101409060	-	379	lincRNA	novel transcript	-	1	8	0	9	14	30	0.0616331	0.412368	0	0.618828	0.662175	1.36748
ENSG00000095794	12760.3	12851.1	12772.5	14081.2	14143.6	16145.3	12794.6	14790	-0.209176	0.0479267	0.483566	CREM	10	35126791	35212958	+	5699	protein_coding	cAMP responsive element modulator [Source:HGNC Symbol;Acc:HGNC:2352]	TF_bZIP	11024	13315	14547	10908	15933	18825	45.1849	45.6433	45.2279	49.8784	50.1168	57.0659
ENSG00000103066	443.323	527.941	481.152	730.654	590.314	551.471	484.139	624.146	-0.363543	0.0479386	0.483566	PLA2G15	16	68245304	68261062	+	4464	protein_coding	phospholipase A2 group XV [Source:HGNC Symbol;Acc:HGNC:17163]	-	383	547	548	566	665	643	2.00414	2.39386	2.17514	3.30414	2.67043	2.48844
ENSG00000217314	0	0	0	21.9454	0	0	0	7.31515	-5.30982	0.0480812	1	UQCRFS1P3	6	19638040	19638808	-	385	processed_pseudogene	ubiquinol-cytochrome c reductase, Rieske iron-sulfur polypeptide 1 pseudogene 3 [Source:HGNC Symbol;Acc:HGNC:39173]	-	0	0	0	17	0	0	0	0	0	1.15068	0	0
ENSG00000149600	996.61	1028.86	1038.69	1279.29	1152.22	1259.89	1021.39	1230.47	-0.268014	0.0480939	0.483772	COMMD7	20	32702691	32743997	-	2584	protein_coding	COMM domain containing 7 [Source:HGNC Symbol;Acc:HGNC:16223]	-	861	1066	1183	991	1298	1469	7.7833	8.05934	8.11192	9.99419	9.00464	9.82131
ENSG00000151376	3.47251	0	0	0	23.0799	14.5801	1.1575	12.5533	-3.52374	0.0481032	0.483772	ME3	11	86441108	86672636	-	3838	protein_coding	malic enzyme 3 [Source:HGNC Symbol;Acc:HGNC:6985]	-	3	0	0	0	26	17	0.0182587	0	0	0	0.121437	0.0765216
ENSG00000134256	21.9925	9.65157	21.9504	43.8909	25.743	60.0357	17.8648	43.2232	-1.27687	0.0481262	0.483772	CD101	1	117001750	117036476	+	3828	protein_coding	CD101 molecule [Source:HGNC Symbol;Acc:HGNC:5949]	-	19	10	25	34	29	70	0.11594	0.0510344	0.115718	0.231459	0.135803	0.315912
ENSG00000257122	159.735	134.157	93.0696	254.309	159.784	180.965	128.987	198.353	-0.620433	0.048167	0.483774	RRN3P3	16	22418672	22437715	-	3366	transcribed_unprocessed_pseudogene	RRN3 homolog, RNA polymerase I transcription factor pseudogene 3 [Source:HGNC Symbol;Acc:HGNC:37620]	-	138	139	106	197	180	211	0.957675	0.806743	0.557986	1.52517	0.958611	1.08295
ENSG00000166922	6.94502	1.93031	11.4142	14.2	21.3046	36.0214	6.76317	23.842	-1.81801	0.0482291	0.483774	SCG5	15	32641676	32697098	+	2196	protein_coding	secretogranin V [Source:HGNC Symbol;Acc:HGNC:10816]	-	6	2	13	11	24	42	0.0638222	0.0177923	0.104892	0.130535	0.195913	0.330413
ENSG00000185561	206.035	219.091	308.183	458.272	264.532	332.769	244.436	351.858	-0.520088	0.0485322	0.484916	TLCD2	17	1702790	1710438	-	5971	protein_coding	TLC domain containing 2 [Source:HGNC Symbol;Acc:HGNC:33522]	-	178	227	351	355	298	388	0.696348	0.7427	1.04158	1.54934	0.89465	1.1226
ENSG00000123815	2553.45	2159.06	2089.68	3091.72	2663.07	2462.32	2267.39	2739.04	-0.272411	0.0485636	0.484916	COQ8B	19	40691529	40718207	-	5488	protein_coding	coenzyme Q8B [Source:HGNC Symbol;Acc:HGNC:19041]	-	2206	2237	2380	2395	3000	2871	9.38955	7.96318	7.68412	11.3726	9.79921	9.03773
ENSG00000130294	500.041	348.422	379.302	657.072	540.603	448.552	409.255	548.743	-0.422584	0.0486054	0.484916	KIF1A	2	240713761	240821036	-	16695	protein_coding	kinesin family member 1A [Source:HGNC Symbol;Acc:HGNC:888]	-	432	361	432	509	609	523	0.604436	0.422431	0.458489	0.794507	0.653905	0.541197
ENSG00000199804	8.10252	14.4773	19.3163	36.1454	39.946	30.0178	13.9654	35.3698	-1.32901	0.0486314	0.484916	RNA5SP383	14	24158603	24158722	+	120	rRNA_pseudogene	RNA, 5S ribosomal pseudogene 383 [Source:HGNC Symbol;Acc:HGNC:43283]	-	7	15	22	28	45	35	1.3626	2.44199	3.24843	6.08056	6.72226	5.0388
ENSG00000100219	6353.53	6200.17	6816.91	7198.1	7848.95	7362.09	6456.87	7469.72	-0.210258	0.0487022	0.485067	XBP1	22	28794555	28800597	-	3028	protein_coding	X-box binding protein 1 [Source:HGNC Symbol;Acc:HGNC:12801]	TF_bZIP	5489	6424	7764	5576	8842	8584	42.3439	41.4462	45.4319	47.9881	52.3454	48.975
ENSG00000263006	2.31501	3.86063	1.75603	12.9091	24.8553	4.28826	2.64389	14.0176	-2.40801	0.0487024	0.485067	ROCK1P1	18	109065	122219	+	2645	transcribed_unprocessed_pseudogene	Rho associated coiled-coil containing protein kinase 1 pseudogene 1 [Source:HGNC Symbol;Acc:HGNC:37832]	-	2	4	2	10	28	5	0.0176627	0.029544	0.0133979	0.0985237	0.189765	0.0326576
ENSG00000218713	0	0	0	5.16363	4.43845	5.14592	0	4.916	-4.74886	0.0487663	1	AL512378,1	6	53206598	53208697	-	2100	processed_pseudogene	regulator of chromosome condensation 1 (RCC1) pseudogene	-	0	0	0	4	5	6	0	0	0	0.0496372	0.042681	0.0493597
ENSG00000130529	107.648	114.854	136.97	205.254	176.65	153.52	119.824	178.475	-0.569802	0.048901	0.486486	TRPM4	19	49157741	49211836	+	6604	protein_coding	transient receptor potential cation channel subfamily M member 4 [Source:HGNC Symbol;Acc:HGNC:17993]	-	93	119	156	159	199	179	0.328949	0.352026	0.418552	0.627417	0.540169	0.468259
ENSG00000120942	1214.22	1291.38	1181.81	1450.98	1681.28	1340.51	1229.14	1490.93	-0.278764	0.0490564	0.487752	UBIAD1	1	11273206	11296049	+	5082	protein_coding	UbiA prenyltransferase domain containing 1 [Source:HGNC Symbol;Acc:HGNC:30791]	-	1049	1338	1346	1124	1894	1563	4.82163	5.14347	4.69291	5.76366	6.68081	5.3133
ENSG00000269973	144.688	110.028	74.6313	187.182	118.063	225.563	109.782	176.936	-0.692414	0.0491579	0.488482	AC010969,2	2	9936360	9939590	+	3231	lincRNA	novel transcript	-	125	114	85	145	133	263	0.903704	0.689291	0.466137	1.16949	0.737902	1.40624
ENSG00000266265	86.8127	63.7003	97.4596	114.891	147.357	131.221	82.6576	131.156	-0.667854	0.0492571	0.488907	KLF14	7	130731235	130734176	-	2942	protein_coding	Kruppel like factor 14 [Source:HGNC Symbol;Acc:HGNC:23025]	zf-C2H2	75	66	111	89	166	153	0.595486	0.438264	0.668516	0.78834	1.01146	0.89844
ENSG00000115685	3647.29	3433.06	3618.3	4746.67	3929.8	3951.21	3566.22	4209.23	-0.238626	0.049357	0.489179	PPP1R7	2	241149576	241183652	+	3781	protein_coding	protein phosphatase 1 regulatory subunit 7 [Source:HGNC Symbol;Acc:HGNC:9295]	-	3151	3557	4121	3677	4427	4607	19.4668	18.3786	19.312	25.3427	20.9888	21.05
ENSG00000113456	3363.7	3321.1	3066.03	3685.54	3895.18	3763.38	3250.28	3781.37	-0.218681	0.0494274	0.489186	RAD1	5	34905264	34918989	-	6766	protein_coding	RAD1 checkpoint DNA exonuclease [Source:HGNC Symbol;Acc:HGNC:9806]	-	2906	3441	3492	2855	4388	4388	10.0327	9.93545	9.14479	10.9961	11.6257	11.204
ENSG00000142235	25.4651	10.6167	16.6823	67.1272	36.3953	25.7296	17.588	43.084	-1.29105	0.0494543	0.489186	LMTK3	19	48485271	48513935	-	5667	protein_coding	lemur tyrosine kinase 3 [Source:HGNC Symbol;Acc:HGNC:19295]	-	22	11	19	52	41	30	0.0906823	0.0379205	0.0594062	0.23912	0.129692	0.0914552
ENSG00000186439	0	0	0	0	21.3046	0	0	7.10152	-5.28587	0.0495198	1	TRDN	6	123216339	123637093	-	6700	protein_coding	triadin [Source:HGNC Symbol;Acc:HGNC:12261]	-	0	0	0	0	24	0	0	0	0	0	0.0642126	0
ENSG00000225963	0	1.93031	4.39007	24.5273	7.98921	7.71887	2.1068	13.4118	-2.61691	0.0499001	0.492472	AC009950,1	2	230121370	230174223	+	3734	antisense	novel transcript, antisense to SP110	-	0	2	5	19	9	9	0	0.0104638	0.0237261	0.132601	0.0432068	0.0416398

## Sheet: DOWN IFNG vs UN
gene_id	UN_1	UN_2	UN_3	IFNg_1	IFNg_2	IFNg_3	UN	IFNg	log2FoldChange	pvalue	padj	gene_name	gene_chr	gene_start	gene_end	gene_strand	gene_length	gene_biotype	gene_description	tf_family	UN_1_count	UN_2_count	UN_3_count	IFNg_1_count	IFNg_2_count	IFNg_3_count	UN_1_fpkm	UN_2_fpkm	UN_3_fpkm	IFNg_1_fpkm	IFNg_2_fpkm	IFNg_3_fpkm
ENSG00000168268	5216.86	4630.82	4282.96	2352.03	2029.26	1889.41	4710.21	2090.23	1.17286	7.00015e-19	1.25209e-16	NT5DC2	3	52524385	52535054	-	4719	protein_coding	5'-nucleotidase domain containing 2 [Source:HGNC Symbol;Acc:HGNC:25717]	-	4507	4798	4878	1822	2286	2203	22.3095	19.863	18.3157	10.0615	8.68381	8.06501
ENSG00000004799	24775.2	25785.1	26498.5	13258.9	15695.2	15583.5	25686.3	14845.9	0.790787	5.61669e-13	8.18904e-11	PDK4	7	95583499	95596491	-	4519	protein_coding	pyruvate dehydrogenase kinase 4 [Source:HGNC Symbol;Acc:HGNC:8812]	-	21404	26716	30180	10271	17681	18170	110.638	115.495	118.334	59.2293	70.1372	69.4629
ENSG00000065361	967.672	1096.42	1068.54	382.109	524.625	421.107	1044.21	442.614	1.23605	6.85834e-13	9.91602e-11	ERBB3	12	56076799	56103505	+	9039	protein_coding	erb-b2 receptor tyrosine kinase 3 [Source:HGNC Symbol;Acc:HGNC:3431]	-	836	1136	1217	296	591	491	2.16042	2.45523	2.38562	0.853371	1.17206	0.938429
ENSG00000133816	1613.56	1581.89	1662.96	584.781	829.102	789.04	1619.47	734.308	1.13819	8.28141e-13	1.18746e-10	MICAL2	11	12094008	12359144	+	20191	protein_coding	microtubule associated monooxygenase, calponin and LIM domain containing 2 [Source:HGNC Symbol;Acc:HGNC:24693]	-	1394	1639	1894	453	934	920	1.61272	1.58583	1.66209	0.584665	0.829226	0.787173
ENSG00000170500	1383.22	1515.3	1485.6	618.345	809.573	745.3	1461.37	724.406	1.01037	2.60116e-11	3.39324e-09	LONRF2	2	100273291	100322733	-	13933	protein_coding	LON peptidase N-terminal domain and ring finger 2 [Source:HGNC Symbol;Acc:HGNC:24788]	-	1195	1570	1692	479	912	869	2.00344	2.20135	2.15173	0.895895	1.17337	1.0775
ENSG00000120833	490.781	479.683	427.593	161.364	173.987	90.9112	466.019	142.087	1.71754	3.46869e-11	4.42513e-09	SOCS2	12	93569814	93583487	+	6776	protein_coding	suppressor of cytokine signaling 2 [Source:HGNC Symbol;Acc:HGNC:19382]	-	424	497	487	125	196	106	1.46166	1.43291	1.27347	0.480732	0.518521	0.270254
ENSG00000185565	498.884	504.777	478.518	210.418	197.067	215.271	494.06	207.585	1.25114	1.67918e-10	2.03733e-08	LSAMP	3	115802363	117139389	-	10330	protein_coding	limbic system associated membrane protein [Source:HGNC Symbol;Acc:HGNC:6705]	-	431	523	545	163	222	251	0.974608	0.989091	0.934819	0.411201	0.385245	0.419772
ENSG00000164125	1223.48	1279.8	1436.43	606.727	680.858	737.581	1313.24	675.055	0.958719	2.5223e-10	2.99739e-08	FAM198B	4	158124474	158173318	-	7880	protein_coding	family with sequence similarity 198 member B [Source:HGNC Symbol;Acc:HGNC:25312]	-	1057	1326	1636	470	767	860	3.1333	3.2874	3.67865	1.55431	1.74483	1.88544
ENSG00000079482	1639.02	1817.39	1565.5	645.454	995.1	785.61	1673.97	808.721	1.04729	6.56496e-10	7.39624e-08	OPHN1	X	68042344	68433913	-	8224	protein_coding	oligophrenin 1 [Source:HGNC Symbol;Acc:HGNC:8148]	-	1416	1883	1783	500	1121	916	4.02192	4.47303	3.84149	1.58436	2.44347	1.92421
ENSG00000226950	4595.29	3749.63	3902.78	2630.87	1926.29	2006.91	4082.56	2188.02	0.900808	9.47725e-10	1.04733e-07	DANCR	4	52712404	52720351	+	2285	processed_transcript	differentiation antagonizing non-protein coding RNA [Source:HGNC Symbol;Acc:HGNC:28964]	-	3970	3885	4445	2038	2170	2340	40.5842	33.2154	34.4681	23.2426	17.0238	17.6917
ENSG00000138185	7732.12	8665.18	8570.3	5208.81	5578.24	5711.97	8322.53	5499.67	0.597558	4.22739e-08	3.7613e-06	ENTPD1	10	95711779	95869695	+	6975	protein_coding	ectonucleoside triphosphate diphosphohydrolase 1 [Source:HGNC Symbol;Acc:HGNC:3363]	-	6680	8978	9761	4035	6284	6660	22.371	25.1461	24.796	15.0753	16.1501	16.4957
ENSG00000056998	9242.66	8799.33	9524.7	5909.78	6534.28	6048.17	9188.9	6164.08	0.575867	5.4903e-08	4.78677e-06	GYG2	X	2828788	2882820	+	3655	protein_coding	glycogenin 2 [Source:HGNC Symbol;Acc:HGNC:4700]	-	7985	9117	10848	4578	7361	7052	51.0318	48.7303	52.5889	32.6404	36.1022	33.3323
ENSG00000155530	981.562	915.934	1043.96	438.909	559.245	569.481	980.485	522.545	0.905115	5.95717e-08	5.16785e-06	LRGUK	7	134127299	134264591	+	4799	protein_coding	leucine rich repeats and guanylate kinase domain containing [Source:HGNC Symbol;Acc:HGNC:21964]	-	848	949	1189	340	630	664	4.12761	3.86323	4.38998	1.84627	2.35328	2.39033
ENSG00000012124	222.24	272.174	308.183	61.9636	117.175	60.0357	267.533	79.7248	1.74176	6.97784e-08	5.96382e-06	CD22	19	35319261	35347355	+	6159	protein_coding	CD22 molecule [Source:HGNC Symbol;Acc:HGNC:1643]	-	192	282	351	48	132	70	0.728189	0.894486	1.00978	0.203094	0.384191	0.196349
ENSG00000143171	3340.55	3428.24	3510.3	2135.16	2391.44	2209.31	3426.36	2245.3	0.609445	1.22936e-07	1.01569e-05	RXRG	1	165400917	165445355	-	2696	protein_coding	retinoid X receptor gamma [Source:HGNC Symbol;Acc:HGNC:10479]	RXR-like	2886	3552	3998	1654	2694	2576	25.0052	25.7388	26.2757	15.9876	17.9127	16.5069
ENSG00000105929	473.419	639.899	542.613	232.363	175.763	299.321	551.977	235.816	1.22683	1.58893e-07	1.30037e-05	ATP6V0A4	7	138706294	138799560	-	4124	protein_coding	ATPase H+ transporting V0 subunit a4 [Source:HGNC Symbol;Acc:HGNC:866]	-	409	663	618	180	198	349	2.31664	3.14072	2.65522	1.13742	0.860658	1.462
ENSG00000115758	6235.47	6934.65	7104.9	3979.87	4782.87	4578.15	6758.34	4446.96	0.60353	4.18535e-07	3.25631e-05	ODC1	2	10439968	10448504	-	2968	protein_coding	ornithine decarboxylase 1 [Source:HGNC Symbol;Acc:HGNC:8109]	-	5387	7185	8092	3083	5388	5338	42.3971	47.2931	48.3085	27.0692	32.5423	31.071
ENSG00000100191	1348.49	1671.65	1701.59	570.581	985.336	861.941	1573.91	805.953	0.963337	4.73341e-07	3.63383e-05	SLC5A4	22	32218476	32255341	-	2030	protein_coding	solute carrier family 5 member 4 [Source:HGNC Symbol;Acc:HGNC:11039]	-	1165	1732	1938	442	1110	1005	13.4055	16.6681	16.9157	5.67404	9.80192	8.55284
ENSG00000246985	86.8127	78.1777	144.872	27.1091	15.9784	13.7224	103.288	18.9366	2.4726	5.13473e-07	3.90735e-05	SOCS2-AS1	12	93542463	93571768	-	3816	processed_transcript	SOCS2 antisense RNA 1 [Source:HGNC Symbol;Acc:HGNC:27054]	-	75	81	165	21	18	16	0.459099	0.414678	0.766138	0.143409	0.0845567	0.0724356
ENSG00000102445	857.709	913.038	825.334	391.145	564.571	421.965	865.361	459.227	0.911638	6.03013e-07	4.52913e-05	RUBCNL	13	46342000	46438190	-	6105	protein_coding	RUN and cysteine rich domain containing beclin 1 interacting protein like [Source:HGNC Symbol;Acc:HGNC:20420]	-	741	946	940	303	636	492	2.83521	3.02719	2.72818	1.29337	1.86748	1.39226
ENSG00000112137	1802.23	1716.05	1823.64	1223.78	1124.7	987.158	1780.64	1111.88	0.680762	7.04728e-07	5.18502e-05	PHACTR1	6	12716805	13290484	+	11198	protein_coding	phosphatase and actin regulator 1 [Source:HGNC Symbol;Acc:HGNC:20990]	-	1557	1778	2077	948	1267	1151	3.24789	3.10189	3.28645	2.20615	2.02824	1.77572
ENSG00000033327	14085.6	14513.1	15316.1	8691.68	11218.6	9282.37	14638.3	9730.89	0.588942	1.21777e-06	8.8403e-05	GAB2	11	78215297	78418348	-	6771	protein_coding	GRB2 associated binding protein 2 [Source:HGNC Symbol;Acc:HGNC:14458]	-	12169	15037	17444	6733	12638	10823	41.9812	43.3853	45.6483	25.9133	33.4587	27.6144
ENSG00000197893	616.949	622.526	594.416	302.072	306.253	379.082	611.297	329.136	0.890904	1.4032e-06	0.000101019	NRAP	10	113588716	113664127	-	5724	protein_coding	nebulin related anchoring protein [Source:HGNC Symbol;Acc:HGNC:7988]	-	533	645	677	234	345	442	2.17511	2.20138	2.09566	1.06533	1.08045	1.33402
ENSG00000124098	22328.2	21029.8	21237.4	15484.4	15319.8	15822	21531.8	15542.1	0.470256	1.46122e-06	0.00010433	FAM210B	20	56358915	56368663	+	3577	protein_coding	family with sequence similarity 210 member B [Source:HGNC Symbol;Acc:HGNC:16102]	-	19290	21789	24188	11995	17258	18448	125.97	119.002	119.815	87.3872	86.4879	89.0985
ENSG00000116717	744.274	552.07	585.636	383.4	281.398	307.897	627.327	324.232	0.95468	2.94568e-06	0.000201211	GADD45A	1	67685061	67688338	+	2069	protein_coding	growth arrest and DNA damage inducible alpha [Source:HGNC Symbol;Acc:HGNC:4095]	-	643	572	667	297	317	359	7.25945	5.40095	5.71211	3.74078	2.74652	2.9976
ENSG00000099622	3800.08	3545.02	3525.23	2735.43	2089.62	2300.22	3623.44	2375.09	0.61025	3.51399e-06	0.000238155	CIRBP	19	1259384	1274880	+	6368	protein_coding	cold inducible RNA binding protein [Source:HGNC Symbol;Acc:HGNC:1982]	-	3283	3673	4015	2119	2354	2682	12.0426	11.2681	11.1716	8.6715	6.62655	7.27606
ENSG00000246898	797.519	720.007	806.018	447.945	422.54	493.15	774.515	454.545	0.768364	3.54383e-06	0.000238316	LINC00920	16	66408524	66412135	+	2147	lincRNA	long intergenic non-protein coding RNA 920 [Source:HGNC Symbol;Acc:HGNC:48611]	-	689	746	918	347	476	575	7.49619	6.78799	7.57604	4.21176	3.97428	4.62675
ENSG00000065413	919.057	1072.29	1040.45	555.09	659.554	621.798	1010.6	612.147	0.722169	4.02878e-06	0.000267814	ANKRD44	2	196967017	197311173	-	12813	protein_coding	ankyrin repeat domain 44 [Source:HGNC Symbol;Acc:HGNC:25259]	-	794	1111	1185	430	743	725	1.44751	1.69394	1.6387	0.874549	1.03949	0.977524
ENSG00000169247	282.431	271.209	302.037	145.873	132.266	117.498	285.226	131.879	1.1168	5.46869e-06	0.000352721	SH3TC2	5	148923639	149063163	-	15165	protein_coding	SH3 domain and tetratricopeptide repeats 2 [Source:HGNC Symbol;Acc:HGNC:29427]	-	244	281	344	113	149	137	0.375838	0.361992	0.401927	0.194179	0.176128	0.15607
ENSG00000111252	5256.22	4998.55	4865.96	3866.27	3288	3293.39	5040.24	3482.55	0.533871	5.7437e-06	0.000367724	SH2B3	12	111405948	111451623	+	5682	protein_coding	SH2B adaptor protein 3 [Source:HGNC Symbol;Acc:HGNC:29605]	-	4541	5179	5542	2995	3704	3840	18.6682	17.8065	17.2821	13.7361	11.6857	11.6754
ENSG00000071242	2620.59	2758.42	2588.39	1595.56	1981.32	1748.75	2655.8	1775.21	0.580259	6.72068e-06	0.00042869	RPS6KA2	6	166409364	166906451	-	8243	protein_coding	ribosomal protein S6 kinase A2 [Source:HGNC Symbol;Acc:HGNC:10431]	-	2264	2858	2948	1236	2232	2039	6.4157	6.77348	6.33685	3.90751	4.85392	4.27339
ENSG00000168672	3591.73	3608.72	3624.45	2688.96	2230.76	2530.08	3608.3	2483.27	0.539701	6.84575e-06	0.000435069	FAM84B	8	126552442	126558393	-	5404	protein_coding	family with sequence similarity 84 member B [Source:HGNC Symbol;Acc:HGNC:24166]	-	3103	3739	4128	2083	2513	2950	13.4128	13.5168	13.5349	10.0448	8.33607	9.43077
ENSG00000005471	645.886	647.62	664.657	305.945	361.29	428.826	652.721	365.354	0.833728	8.16507e-06	0.000507756	ABCB4	7	87401697	87480435	-	7727	protein_coding	ATP binding cassette subfamily B member 4 [Source:HGNC Symbol;Acc:HGNC:45]	-	558	671	757	237	407	500	1.68685	1.69647	1.73587	0.799289	0.944208	1.11789
ENSG00000102804	2774.53	2493.96	2735.02	1809.85	1878.35	1859.39	2667.84	1849.2	0.528453	8.44346e-06	0.000519846	TSC22D1	13	44432143	44577147	-	8586	protein_coding	TSC22 domain family member 1 [Source:HGNC Symbol;Acc:HGNC:16826]	TSC22	2397	2584	3115	1402	2116	2168	6.52124	5.87944	6.42834	4.25524	4.41783	4.36223
ENSG00000114200	1204.96	1467.04	1497.02	739.69	943.614	879.094	1389.67	854.133	0.701154	8.44938e-06	0.000519846	BCHE	3	165772904	165837472	-	3082	protein_coding	butyrylcholinesterase [Source:HGNC Symbol;Acc:HGNC:983]	-	1041	1520	1705	573	1063	1025	7.8899	9.63487	9.80219	4.84494	6.18279	5.74555
ENSG00000137285	3563.95	2692.79	2954.52	2279.74	1756.74	1667.28	3070.42	1901.25	0.692384	8.50284e-06	0.00052102	TUBB2B	6	3224261	3231730	-	2194	protein_coding	tubulin beta 2B class IIb [Source:HGNC Symbol;Acc:HGNC:30829]	-	3079	2790	3365	1766	1979	1944	32.7813	24.8429	27.1756	20.9759	16.1694	15.3073
ENSG00000144959	1302.19	1497.92	1352.14	584.781	962.256	831.065	1384.09	792.701	0.801529	9.481e-06	0.000573154	NCEH1	3	172630249	172711218	-	4808	protein_coding	neutral cholesterol ester hydrolase 1 [Source:HGNC Symbol;Acc:HGNC:29260]	-	1125	1552	1540	453	1084	969	5.46564	6.30612	5.67529	2.45528	4.04156	3.48177
ENSG00000068489	6752.87	7220.34	6825.69	4150.27	4944.43	5291.72	6932.96	4795.47	0.531289	1.3012e-05	0.000773144	PRR11	17	59155499	59204705	+	4080	protein_coding	proline rich 11 [Source:HGNC Symbol;Acc:HGNC:25619]	-	5834	7481	7774	3215	5570	6170	33.401	35.8207	33.761	20.5346	24.4725	26.1255
ENSG00000081181	474.576	415.017	511.005	274.963	237.013	251.292	466.866	254.423	0.877995	1.30754e-05	0.000774258	ARG2	14	67619798	67651720	+	2418	protein_coding	arginase 2 [Source:HGNC Symbol;Acc:HGNC:664]	-	410	430	582	213	267	293	3.96078	3.47414	4.2648	2.29557	1.97942	2.0934
ENSG00000111859	5382.39	6168.32	6227.76	3580.98	4573.38	3927.19	5926.15	4027.18	0.557036	1.35669e-05	0.000795222	NEDD9	6	11183298	11382348	-	10359	protein_coding	neural precursor cell expressed, developmentally down-regulated 9 [Source:HGNC Symbol;Acc:HGNC:7733]	-	4650	6391	7093	2774	5152	4579	10.4855	12.0527	12.1323	6.97839	8.91542	7.63648
ENSG00000084731	5704.17	5500.43	5752.75	3874.01	4343.47	4046.41	5652.45	4087.96	0.467208	1.7098e-05	0.000985546	KIF3C	2	25926596	25982749	-	6403	protein_coding	kinesin family member 3C [Source:HGNC Symbol;Acc:HGNC:6321]	-	4928	5699	6552	3001	4893	4718	17.978	17.388	18.131	12.2137	13.6986	12.7296
ENSG00000075618	17987.6	15304.5	15807.8	12381.1	11869.3	10187.2	16366.6	11479.2	0.511814	1.73234e-05	0.000995234	FSCN1	7	5592823	5606655	+	3692	protein_coding	fascin actin-bundling protein 1 [Source:HGNC Symbol;Acc:HGNC:11148]	-	15540	15857	18004	9591	13371	11878	98.3201	83.9062	86.405	67.6969	64.9212	55.5804
ENSG00000063046	38930.3	46702	45899.1	27977.8	32134.4	32794.1	43843.8	30968.8	0.501523	1.74562e-05	0.000999553	EIF4B	12	53006158	53042209	+	6146	protein_coding	eukaryotic translation initiation factor 4B [Source:HGNC Symbol;Acc:HGNC:3285]	-	33633	48388	52276	21673	36200	38237	127.828	153.808	150.71	91.8952	105.584	107.481
ENSG00000078295	3701.69	4020.84	4081.01	2713.49	2865.46	2867.13	3934.52	2815.36	0.482782	1.7644e-05	0.00100407	ADCY2	5	7396208	7830081	+	17538	protein_coding	adenylate cyclase 2 [Source:HGNC Symbol;Acc:HGNC:233]	-	3198	4166	4648	2102	3228	3343	4.25943	4.6406	4.69589	3.12334	3.29942	3.29304
ENSG00000165025	3288.46	4320.04	3955.46	2110.63	2831.73	2532.65	3854.65	2491.67	0.628969	1.84204e-05	0.00103764	SYK	9	90801787	90898549	+	5210	protein_coding	spleen associated tyrosine kinase [Source:HGNC Symbol;Acc:HGNC:11491]	-	2841	4476	4505	1635	3190	2953	12.7376	16.7837	15.3211	8.17799	10.9758	9.79188
ENSG00000127863	4844.15	5469.54	4461.19	3284.07	3349.25	3659.6	4924.96	3430.98	0.521197	1.9282e-05	0.00108256	TNFRSF19	13	23570370	23676104	+	5113	protein_coding	TNF receptor superfamily member 19 [Source:HGNC Symbol;Acc:HGNC:11915]	-	4185	5667	5081	2544	3773	4267	19.1193	21.6527	17.6078	12.9661	13.228	14.4174
ENSG00000136167	387.763	693.948	513.639	242.691	262.756	290.744	531.783	265.397	1.00218	1.95232e-05	0.00108566	LCP1	13	46125920	46211871	-	5061	protein_coding	lymphocyte cytosolic protein 1 [Source:HGNC Symbol;Acc:HGNC:6528]	-	335	719	585	188	296	339	1.54619	2.77541	2.0481	0.968028	1.04843	1.15719
ENSG00000135116	324.101	362.899	368.766	205.254	178.426	164.669	351.922	182.783	0.949507	2.24602e-05	0.00122542	HRK	12	116856144	116881441	-	6853	protein_coding	harakiri, BCL2 interacting protein [Source:HGNC Symbol;Acc:HGNC:5185]	-	280	376	420	159	201	192	0.9544	1.07187	1.08593	0.60462	0.525774	0.484017
ENSG00000165105	1157.5	1127.3	1098.4	679.018	715.478	803.621	1127.73	732.705	0.620575	2.25939e-05	0.00122886	RASEF	9	82979585	83063177	-	6649	protein_coding	RAS and EF-hand domain containing [Source:HGNC Symbol;Acc:HGNC:26464]	-	1000	1168	1251	526	806	937	3.51315	3.43179	3.33375	2.06156	2.17302	2.43458
ENSG00000175970	1246.63	1161.08	1217.81	873.945	718.141	768.457	1208.51	786.848	0.620674	2.30348e-05	0.0012487	UNC119B	12	120710435	120723640	+	5195	protein_coding	unc-119 lipid binding chaperone B [Source:HGNC Symbol;Acc:HGNC:16488]	-	1077	1203	1387	677	809	896	4.84265	4.52392	4.73067	3.39601	2.79156	2.97963
ENSG00000101384	16069.6	15716.6	15589.2	12175.8	11958.1	11357.9	15791.8	11830.6	0.416706	2.52895e-05	0.00135007	JAG1	20	10637684	10673999	-	9298	protein_coding	jagged 1 [Source:HGNC Symbol;Acc:HGNC:6188]	-	13883	16284	17755	9432	13471	13243	34.8776	34.2142	33.8347	26.4351	25.9713	24.6058
ENSG00000005981	10547.2	9413.17	10818.9	6886.99	7134.36	8019.05	10259.7	7346.8	0.48161	2.61162e-05	0.00138992	ASB4	7	95478444	95540232	+	4605	protein_coding	ankyrin repeat and SOCS box containing 4 [Source:HGNC Symbol;Acc:HGNC:16009]	-	9112	9753	12322	5335	8037	9350	46.2208	41.3755	47.4114	30.1906	31.2859	35.077
ENSG00000086570	314.841	418.878	361.742	149.745	217.484	174.103	365.154	180.444	1.01373	2.66071e-05	0.00141172	FAT2	5	151504093	151568944	-	14537	protein_coding	FAT atypical cadherin 2 [Source:HGNC Symbol;Acc:HGNC:3596]	-	272	434	412	116	245	203	0.437066	0.583243	0.502174	0.207946	0.302117	0.241247
ENSG00000152128	967.672	1009.55	999.181	583.49	710.152	612.364	992.136	635.335	0.641809	3.04248e-05	0.00159477	TMEM163	2	134455759	134719000	-	6804	protein_coding	transmembrane protein 163 [Source:HGNC Symbol;Acc:HGNC:25380]	-	836	1046	1138	452	800	714	2.87009	3.00332	2.96353	1.73117	2.1077	1.8129
ENSG00000123416	34615.1	33028.6	32444.4	26049.2	25333.8	22933.6	33362.7	24772.2	0.429554	3.1384e-05	0.0016401	TUBA1B	12	49127782	49131397	-	3574	protein_coding	tubulin alpha 1b [Source:HGNC Symbol;Acc:HGNC:18809]	-	29905	34221	36952	20179	28539	26740	195.453	187.057	183.196	147.133	143.142	129.255
ENSG00000065150	18366.1	20608	20237.4	12471.5	15202.6	14771.4	19737.2	14148.5	0.480136	3.33912e-05	0.00173975	IPO5	13	97953658	98024297	+	9671	protein_coding	importin 5 [Source:HGNC Symbol;Acc:HGNC:6402]	-	15867	21352	23049	9661	17126	17223	38.3245	43.1322	42.2291	26.0326	31.7445	30.7665
ENSG00000166558	83.3402	92.655	46.5348	24.5273	6.21383	4.28826	74.1767	11.6764	2.72157	3.59739e-05	0.00186313	SLC38A8	16	84009667	84042636	-	1819	protein_coding	solute carrier family 38 member 8 [Source:HGNC Symbol;Acc:HGNC:32434]	-	72	96	53	19	7	5	0.924598	1.03103	0.516267	0.2722	0.0689842	0.0474873
ENSG00000140479	1033.65	1020.17	1057.13	653.199	694.173	716.14	1036.98	687.838	0.59135	4.0704e-05	0.00208623	PCSK6	15	101297142	101525202	-	13239	protein_coding	proprotein convertase subtilisin/kexin type 6 [Source:HGNC Symbol;Acc:HGNC:8569]	-	893	1057	1204	506	782	835	1.57561	1.55975	1.6114	0.996006	1.05885	1.08961
ENSG00000102302	2420.34	2491.07	2620.87	1789.2	1877.46	1460.58	2510.76	1709.08	0.55555	4.07627e-05	0.00208623	FGD1	X	54445454	54496166	-	4275	protein_coding	FYVE, RhoGEF and PH domain containing 1 [Source:HGNC Symbol;Acc:HGNC:3663]	-	2091	2581	2985	1386	2115	1703	11.4254	11.7947	12.372	8.44877	8.86867	6.88207
ENSG00000112144	1921.45	1946.72	2103.72	1385.14	1266.73	1478.59	1990.63	1376.82	0.532121	4.16094e-05	0.0021233	ICK	6	53001279	53061802	-	6259	protein_coding	intestinal cell kinase [Source:HGNC Symbol;Acc:HGNC:21219]	-	1660	2017	2396	1073	1427	1724	6.19521	6.29558	6.78287	4.46747	4.08698	4.75853
ENSG00000123200	24880.5	37202.9	35697.4	13963.8	22234.9	22727.8	32593.6	19642.1	0.730544	4.31726e-05	0.00219661	ZC3H13	13	45954465	46052759	-	10265	protein_coding	zinc finger CCCH-type containing 13 [Source:HGNC Symbol;Acc:HGNC:20368]	-	21495	38546	40657	10817	25048	26500	48.9138	73.3593	70.1791	27.4609	43.7419	44.5992
ENSG00000137267	5096.48	5383.64	5666.71	4040.54	4039.88	3768.53	5382.28	3949.65	0.446794	4.70509e-05	0.00237998	TUBB2A	6	3153669	3157526	-	1727	protein_coding	tubulin beta 2A class IIa [Source:HGNC Symbol;Acc:HGNC:12412]	-	4403	5578	6454	3130	4551	4394	59.5538	63.0988	66.2168	47.2301	47.2388	43.955
ENSG00000241476	505.829	548.209	295.891	290.454	139.367	126.075	449.976	185.299	1.28747	5.1972e-05	0.00261375	SSX2	X	52696896	52707189	-	1536	protein_coding	SSX family member 2 [Source:HGNC Symbol;Acc:HGNC:11336]	-	437	568	337	225	157	147	6.64574	7.22423	3.8875	3.81731	1.83228	1.65336
ENSG00000152061	875.072	975.773	1031.67	595.109	613.394	661.25	960.838	623.251	0.624301	5.21506e-05	0.00261507	RABGAP1L	1	174159410	174995308	+	16071	protein_coding	RAB GTPase activating protein 1 like [Source:HGNC Symbol;Acc:HGNC:24663]	-	756	1011	1175	461	691	771	1.09883	1.22897	1.29547	0.747523	0.77076	0.828804
ENSG00000140848	1038.28	1071.32	1289.8	740.981	755.424	723.859	1133.14	740.088	0.615322	5.25812e-05	0.00262906	CPNE2	16	57092537	57148367	+	7781	protein_coding	copine 2 [Source:HGNC Symbol;Acc:HGNC:2315]	-	897	1110	1469	574	851	844	2.69284	2.78691	3.34517	1.9224	1.96055	1.8739
ENSG00000065809	1983.96	1768.17	1936.9	1314.14	1277.39	1390.25	1896.34	1327.26	0.514451	5.6908e-05	0.0028291	FAM107B	10	14518557	14774897	-	7019	protein_coding	family with sequence similarity 107 member B [Source:HGNC Symbol;Acc:HGNC:23726]	-	1714	1832	2206	1018	1439	1621	5.70412	5.099	5.5688	3.77954	3.6751	3.98977
ENSG00000164684	4272.34	4372.16	4007.26	2944.56	3092.71	3226.49	4217.25	3087.92	0.449239	6.02338e-05	0.00298588	ZNF704	8	80628451	80874781	-	15008	protein_coding	zinc finger protein 704 [Source:HGNC Symbol;Acc:HGNC:32291]	-	3691	4530	4564	2281	3484	3762	5.74479	5.89671	5.38833	3.96067	4.1614	4.33048
ENSG00000260075	76.3952	6.7561	24.5844	1.29091	2.66307	0.857653	35.9119	1.60388	4.46549	6.449e-05	0.00316969	NSFP1	17	46372855	46487141	+	1471	unprocessed_pseudogene	N-ethylmaleimide-sensitive factor pseudogene 1 [Source:HGNC Symbol;Acc:HGNC:31405]	-	66	7	28	1	3	1	1.04806	0.0929651	0.337269	0.0177155	0.0365589	0.0117443
ENSG00000198133	3096.32	3057.62	2814.92	2176.47	2261.83	2011.2	2989.62	2149.83	0.475697	6.811e-05	0.00333816	TMEM229B	14	67447084	67533739	-	6377	protein_coding	transmembrane protein 229B [Source:HGNC Symbol;Acc:HGNC:20130]	-	2675	3168	3206	1686	2548	2345	9.79852	9.70518	8.90797	6.88982	7.16254	6.35282
ENSG00000189067	19797.9	18867.8	19353.2	15385	14684.2	14124.7	19339.7	14731.3	0.392749	8.1016e-05	0.00385103	LITAF	16	11547722	11636381	-	5060	protein_coding	lipopolysaccharide induced TNF factor [Source:HGNC Symbol;Acc:HGNC:16841]	zf-LITAF-like	17104	19549	22042	11918	16542	16469	78.9588	75.476	77.1848	61.3789	58.6032	56.2286
ENSG00000104833	28482.7	27385.4	27441.5	19927.7	22832.3	19479	27769.8	20746.3	0.420609	8.14558e-05	0.0038518	TUBB4A	19	6494319	6502848	-	3466	protein_coding	tubulin beta 4A class IVa [Source:HGNC Symbol;Acc:HGNC:20774]	-	24607	28374	31254	15437	25721	22712	165.838	159.929	159.775	116.065	133.028	113.205
ENSG00000151025	3717.9	4178.16	4330.37	2461.76	3051.88	3045.52	4075.48	2853.05	0.513896	8.1857e-05	0.0038518	GPR158	10	25174802	25602226	+	7986	protein_coding	G protein-coupled receptor 158 [Source:HGNC Symbol;Acc:HGNC:23689]	-	3212	4329	4932	1907	3438	3551	9.39506	10.5899	10.9427	6.22283	7.71721	7.68178
ENSG00000173926	262.753	312.711	285.355	169.109	121.614	144.943	286.94	145.222	0.987672	8.19201e-05	0.0038518	MARCH3	5	126867714	127030808	-	5179	protein_coding	membrane associated ring-CH-type finger 3 [Source:HGNC Symbol;Acc:HGNC:28728]	-	227	324	325	131	137	169	1.02384	1.22218	1.11191	0.659162	0.474197	0.563743
ENSG00000135424	2668.04	2823.08	2585.75	2064.16	1942.27	1608.96	2692.29	1871.79	0.525292	8.44028e-05	0.00395781	ITGA7	12	55684568	55716043	-	6373	protein_coding	integrin subunit alpha 7 [Source:HGNC Symbol;Acc:HGNC:6143]	-	2305	2925	2945	1599	2188	1876	8.44851	8.96637	8.18791	6.53839	6.15442	5.08545
ENSG00000100422	5052.5	6101.72	5606.12	3489.32	4260.02	4120.16	5586.78	3956.5	0.49742	8.59949e-05	0.00402159	CERK	22	46684411	46738261	-	4938	protein_coding	ceramide kinase [Source:HGNC Symbol;Acc:HGNC:19256]	-	4365	6322	6385	2703	4799	4804	20.6484	25.0114	22.9109	14.2647	17.4214	16.8071
ENSG00000105186	3436.63	3634.78	3498.01	2398.51	2747.4	2562.67	3523.14	2569.52	0.454907	8.64443e-05	0.00403174	ANKRD27	19	32597007	32676597	-	7855	protein_coding	ankyrin repeat domain 27 [Source:HGNC Symbol;Acc:HGNC:25310]	-	2969	3766	3984	1858	3095	2988	8.82911	9.36632	8.98679	6.16405	7.06315	6.57165
ENSG00000130939	6252.83	7279.21	6845.88	4537.54	5057.17	5253.98	6792.64	4949.56	0.456437	8.91178e-05	0.00414529	UBE4B	1	10032832	10181239	+	9128	protein_coding	ubiquitination factor E4B [Source:HGNC Symbol;Acc:HGNC:12500]	-	5402	7542	7797	3515	5697	6126	13.8239	16.1416	15.135	10.035	11.1881	11.5942
ENSG00000198825	2893.76	3404.11	3210.9	2035.76	2387	2320.81	3169.59	2247.86	0.495268	9.23107e-05	0.00427091	INPP5F	10	119726042	119829278	+	7610	protein_coding	inositol polyphosphate-5-phosphatase F [Source:HGNC Symbol;Acc:HGNC:17054]	-	2500	3527	3657	1577	2689	2706	7.67377	9.05431	8.51475	5.40025	6.33418	6.14304
ENSG00000182670	14670.2	16282.2	15531.2	10089.7	11097.9	12725.9	15494.5	11304.5	0.454695	0.000113877	0.0051818	TTC3	21	37073226	37203112	+	15883	protein_coding	tetratricopeptide repeat domain 3 [Source:HGNC Symbol;Acc:HGNC:12393]	-	12674	16870	17689	7816	12502	14838	18.6395	20.75	19.7334	12.8239	14.1101	16.1392
ENSG00000219481	2302.27	2537.4	2682.34	1427.74	1983.1	1669.85	2507.33	1693.56	0.565225	0.000114089	0.0051818	NBPF1	1	16562319	16613562	-	12212	protein_coding	NBPF member 1 [Source:HGNC Symbol;Acc:HGNC:26088]	-	1989	2629	3055	1106	2234	1947	3.80453	4.2057	4.43257	2.36012	3.27929	2.75435
ENSG00000147588	177.098	281.826	277.453	65.8363	113.624	129.506	245.459	102.989	1.24581	0.000114395	0.00518214	PMP2	8	81440326	81447523	-	3608	protein_coding	peripheral myelin protein 2 [Source:HGNC Symbol;Acc:HGNC:9117]	-	153	292	316	51	128	151	0.990554	1.58107	1.55186	0.368358	0.635957	0.723021
ENSG00000188643	714.179	724.833	854.308	551.218	420.765	455.414	764.44	475.799	0.687478	0.000118085	0.00532149	S100A16	1	153606886	153613145	-	1701	protein_coding	S100 calcium binding protein A16 [Source:HGNC Symbol;Acc:HGNC:20441]	-	617	751	973	427	474	531	8.47294	8.62522	10.1354	6.54169	4.99526	5.393
ENSG00000138336	406.283	610.944	652.365	197.509	341.761	321.62	556.531	286.963	0.952254	0.000140058	0.00618321	TET1	10	68560656	68694482	+	9288	protein_coding	tet methylcytosine dioxygenase 1 [Source:HGNC Symbol;Acc:HGNC:29484]	-	351	633	743	153	385	375	0.882751	1.33142	1.41742	0.429275	0.743058	0.697508
ENSG00000152127	4099.87	4518.86	4480.51	2954.89	3537.44	3062.68	4366.42	3185	0.454904	0.000167715	0.00731118	MGAT5	2	134119983	134454621	+	8578	protein_coding	alpha-1,6-mannosylglycoprotein 6-beta-N-acetylglucosaminyltransferase [Source:HGNC Symbol;Acc:HGNC:7049]	-	3542	4682	5103	2289	3985	3571	9.6453	10.663	10.5407	6.95386	8.32772	7.19191
ENSG00000177173	568.334	604.188	572.466	329.182	324.894	417.677	581.662	357.251	0.701455	0.000182412	0.00787274	NAP1L4P1	1	116532936	116534092	-	1157	processed_pseudogene	nucleosome assembly protein 1 like 4 pseudogene 1 [Source:HGNC Symbol;Acc:HGNC:39740]	-	491	626	652	255	366	487	9.91291	10.57	9.98495	5.74346	5.67064	7.2717
ENSG00000243335	743.117	781.777	914.891	525.4	478.465	572.054	813.262	525.306	0.631244	0.000191047	0.00820464	KCTD7	7	66628767	66649067	+	7565	protein_coding	potassium channel tetramerization domain containing 7 [Source:HGNC Symbol;Acc:HGNC:21957]	-	642	810	1042	407	539	667	1.98235	2.09175	2.44056	1.40201	1.27721	1.5232
ENSG00000149212	1564.94	1922.59	1873.68	1293.49	1117.6	1301.06	1787.07	1237.38	0.531261	0.000194066	0.0082932	SESN3	11	95165513	95232541	-	10573	protein_coding	sestrin 3 [Source:HGNC Symbol;Acc:HGNC:23060]	-	1352	1992	2134	1002	1259	1517	2.98698	3.68066	3.57625	2.46965	2.13458	2.47872
ENSG00000242265	13839.1	14990.8	14208	10376.3	10955	11619.5	14346	10983.6	0.385188	0.000220398	0.00928132	PEG10	7	94656325	94669695	+	6689	protein_coding	paternally expressed 10 [Source:HGNC Symbol;Acc:HGNC:14005]	-	11956	15532	16182	8038	12341	13548	41.7521	45.3629	42.865	31.3151	33.073	34.9908
ENSG00000078018	1121.62	1047.19	1140.54	580.909	824.664	755.592	1103.12	720.388	0.612138	0.000231712	0.00973415	MAP2	2	209424058	209734118	+	11559	protein_coding	microtubule associated protein 2 [Source:HGNC Symbol;Acc:HGNC:6839]	-	969	1085	1299	450	929	881	1.9582	1.83377	1.99123	1.01452	1.44072	1.31673
ENSG00000174705	13337.9	14745.7	14990.3	8979.56	11849.8	10558.6	14358	10462.6	0.456423	0.000248053	0.0103955	SH3PXD2B	5	172325000	172454523	-	8242	protein_coding	SH3 and PX domains 2B [Source:HGNC Symbol;Acc:HGNC:29242]	-	11523	15278	17073	6956	13349	12311	32.6577	36.2133	36.7036	21.9935	29.0335	25.8048
ENSG00000100347	21905.7	22310.6	22769.6	17664.8	17903.8	16744.8	22328.6	17437.8	0.356718	0.000270934	0.0111948	SAMM50	22	43955421	44010531	+	6435	protein_coding	SAMM50 sorting and assembly machinery component [Source:HGNC Symbol;Acc:HGNC:24276]	-	18925	23116	25933	13684	20169	19524	68.6974	70.1777	71.4062	55.4155	56.1849	52.4156
ENSG00000183723	1974.7	1902.32	2134.45	1209.58	1547.24	1464.01	2003.83	1406.95	0.508956	0.000270999	0.0111948	CMTM4	16	66614750	66696707	-	8117	protein_coding	CKLF like MARVEL transmembrane domain containing 4 [Source:HGNC Symbol;Acc:HGNC:19175]	-	1706	1971	2431	937	1743	1707	4.90949	4.74379	5.30666	3.00823	3.84934	3.63311
ENSG00000152990	1574.2	2196.7	1698.96	1000.45	1365.27	1216.15	1823.29	1193.96	0.609762	0.000272661	0.0112368	ADGRA3	4	22345071	22516054	-	9250	protein_coding	adhesion G protein-coupled receptor A3 [Source:HGNC Symbol;Acc:HGNC:13839]	-	1360	2276	1935	775	1538	1418	3.4344	4.8069	3.70656	2.18337	2.98057	2.64835
ENSG00000031081	5021.25	5152.01	5116.19	3099.47	4176.58	3764.24	5096.48	3680.1	0.469093	0.000294196	0.0120385	ARHGAP31	3	119294373	119420714	+	9384	protein_coding	Rho GTPase activating protein 31 [Source:HGNC Symbol;Acc:HGNC:29216]	-	4338	5338	5827	2401	4705	4389	10.7983	11.1128	11.0024	6.66762	8.98785	8.08012
ENSG00000089057	5811.82	6363.28	5834.41	4208.36	4807.73	4574.72	6003.17	4530.27	0.405823	0.000296803	0.0121165	SLC23A2	20	4852356	5010293	-	7515	protein_coding	solute carrier family 23 member 2 [Source:HGNC Symbol;Acc:HGNC:10973]	-	5021	6593	6645	3260	5416	5334	15.6068	17.1391	15.6674	11.3046	12.9191	12.2621
ENSG00000140470	248.863	253.836	184.383	99.3999	129.603	109.78	229.027	112.927	1.01552	0.000305988	0.012433	ADAMTS17	15	99971589	100342005	-	8242	protein_coding	ADAM metallopeptidase with thrombospondin type 1 motif 17 [Source:HGNC Symbol;Acc:HGNC:17109]	-	215	263	210	77	146	128	0.609339	0.623387	0.451459	0.243458	0.317544	0.268298
ENSG00000183397	692.187	770.195	701.534	300.782	571.672	357.641	721.305	410.032	0.81175	0.000316985	0.0128198	C19orf71	19	3539154	3544030	+	674	protein_coding	chromosome 19 open reading frame 71 [Source:HGNC Symbol;Acc:HGNC:34496]	-	598	798	799	233	644	417	20.725	23.1301	21.0048	9.00871	17.1281	10.6885
ENSG00000105771	1137.83	1227.68	1306.49	879.108	853.958	870.517	1224	867.861	0.49681	0.000371557	0.014888	SMG9	19	43727992	43754990	-	7927	protein_coding	SMG9, nonsense mediated mRNA decay factor [Source:HGNC Symbol;Acc:HGNC:25763]	-	983	1272	1488	681	962	1015	2.89666	3.13482	3.32603	2.23875	2.17546	2.21206
ENSG00000186472	2331.21	2340.5	2617.36	1518.11	1960.02	1718.74	2429.69	1732.29	0.487305	0.000374535	0.0149728	PCLO	7	82754013	83162930	-	22873	protein_coding	piccolo presynaptic cytomatrix protein [Source:HGNC Symbol;Acc:HGNC:13406]	-	2014	2425	2981	1176	2208	2004	2.05679	2.07121	2.30925	1.33983	1.73045	1.51361
ENSG00000275131	1659.86	1964.09	1823.64	1281.87	1276.5	1387.68	1815.86	1315.35	0.465224	0.000441979	0.01731	AC241952,1	1	120489860	120701289	-	9444	transcribed_unprocessed_pseudogene	phosphodiesterase 4D interacting protein-like [Source:NCBI gene;Acc:100996724]	-	1434	2035	2077	993	1438	1618	3.54688	4.20962	3.89683	2.74006	2.72952	2.9598
ENSG00000145040	348.408	351.317	293.257	220.745	157.121	180.965	330.994	186.277	0.833207	0.000446087	0.0173534	UCN2	3	48561727	48563773	-	1481	protein_coding	urocortin 2 [Source:HGNC Symbol;Acc:HGNC:18414]	-	301	364	334	171	177	211	4.7475	4.80155	3.99598	3.0089	2.14241	2.46132
ENSG00000274356	8.10252	5.79094	28.0965	0	0	0	13.9966	0	6.26233	0.000462137	0.0178975	AL355987,5	9	136728953	136729855	-	411	unprocessed_pseudogene	ral guanine nucleotide dissociation stimulator (RALGDS) pseudogene	-	7	6	32	0	0	0	0.397841	0.285196	1.37956	0	0	0
ENSG00000215301	7779.57	9760.63	8626.5	5633.52	6477.47	7048.19	8722.23	6386.39	0.449469	0.000479211	0.0184353	DDX3X	X	41333284	41364472	+	15892	protein_coding	DEAD-box helicase 3 X-linked [Source:HGNC Symbol;Acc:HGNC:2745]	-	6721	10113	9825	4364	7297	8218	9.8789	12.4319	10.9543	7.15604	8.23095	8.93363
ENSG00000114948	2392.56	2433.16	2518.15	1772.42	1981.32	1694.72	2447.95	1816.15	0.430632	0.000499558	0.0190491	ADAM23	2	206443539	206621130	+	6421	protein_coding	ADAM metallopeptidase domain 23 [Source:HGNC Symbol;Acc:HGNC:202]	-	2067	2521	2868	1373	2232	1976	7.51953	7.67017	7.91422	5.5723	6.23126	5.31648
ENSG00000010810	7380.24	9433.44	9008.43	5676.12	6979.02	6209.41	8607.37	6288.18	0.452831	0.000511838	0.0194319	FYN	6	111660332	111873452	-	7411	protein_coding	FYN proto-oncogene, Src family tyrosine kinase [Source:HGNC Symbol;Acc:HGNC:4037]	-	6376	9774	10260	4397	7862	7240	20.0967	25.765	24.5303	15.4613	19.0169	16.8773
ENSG00000198857	693.344	957.435	713.826	247.854	518.411	524.026	788.202	430.097	0.869817	0.000513435	0.01945	HSD3BP5	1	119601340	119609250	+	1132	transcribed_unprocessed_pseudogene	hydroxy-delta-5-steroid dehydrogenase, 3 beta, pseudogene 5 [Source:HGNC Symbol;Acc:HGNC:5223]	-	599	992	813	192	584	611	12.3604	17.1198	12.7255	4.41999	9.24806	9.3247
ENSG00000278259	3399.59	3448.5	3572.64	2719.94	2716.33	2529.22	3473.58	2655.16	0.387946	0.00052856	0.0199793	MYO19	17	36495633	36543435	-	13075	protein_coding	myosin XIX [Source:HGNC Symbol;Acc:HGNC:26234]	-	2937	3573	4069	2107	3060	2949	5.24705	5.33858	5.51414	4.19942	4.19531	3.89649
ENSG00000131370	296.321	229.707	276.575	158.782	128.715	150.947	267.534	146.148	0.873875	0.000545143	0.0205614	SH3BP5	3	15254853	15341368	-	4159	protein_coding	SH3 domain binding protein 5 [Source:HGNC Symbol;Acc:HGNC:10827]	-	256	238	315	123	145	176	1.43782	1.11795	1.342	0.770695	0.624976	0.731078
ENSG00000173546	362.298	345.526	371.4	191.054	256.542	144.086	359.742	197.227	0.866933	0.000568961	0.0213668	CSPG4	15	75674322	75712848	-	8290	protein_coding	chondroitin sulfate proteoglycan 4 [Source:HGNC Symbol;Acc:HGNC:2466]	-	313	358	423	148	289	168	0.881948	0.843652	0.904102	0.465236	0.624924	0.350102
ENSG00000269713	1548.74	1712.19	1700.71	1039.18	1203.71	1301.06	1653.88	1181.32	0.484315	0.000572067	0.0214371	NBPF9	1	149054027	149103561	-	9046	protein_coding	NBPF member 9 [Source:HGNC Symbol;Acc:HGNC:31991]	-	1338	1774	1937	805	1356	1517	3.45504	3.83117	3.79406	2.31903	2.68712	2.89714
ENSG00000244026	599.586	582.955	585.636	454.4	318.681	346.492	589.392	373.191	0.663362	0.000613492	0.0228905	FAM86DP	3	75421552	75435110	-	3626	transcribed_unprocessed_pseudogene	family with sequence similarity 86 member D, pseudogene [Source:HGNC Symbol;Acc:HGNC:32659]	-	518	604	667	352	359	404	3.33699	3.2542	3.25934	2.52977	1.77481	1.92484
ENSG00000159788	5822.24	5800.59	5993.33	4616.29	4763.34	4272.83	5872.05	4550.82	0.367869	0.000615338	0.0229101	RGS12	4	3293028	3439913	+	13755	protein_coding	regulator of G protein signaling 12 [Source:HGNC Symbol;Acc:HGNC:9994]	-	5030	6010	6826	3576	5366	4982	8.54202	8.53589	8.793	6.77491	6.99317	6.25725
ENSG00000145833	7467.05	8048.44	8099.69	5163.63	6141.93	6465.84	7871.73	5923.8	0.409804	0.000623268	0.0230569	DDX46	5	134758771	134855133	+	9222	protein_coding	DEAD-box helicase 46 [Source:HGNC Symbol;Acc:HGNC:18681]	-	6451	8339	9225	4000	6919	7539	16.3401	17.6654	17.7244	11.3032	13.4494	14.1231
ENSG00000143341	1558	2385.87	2134.45	1019.82	1486.88	1432.28	2026.11	1312.99	0.624943	0.000632748	0.0233082	HMCN1	1	185734551	186190949	+	18579	protein_coding	hemicentin 1 [Source:HGNC Symbol;Acc:HGNC:19194]	-	1346	2472	2431	790	1675	1670	1.69229	2.59933	2.31843	1.10808	1.61613	1.55287
ENSG00000152894	2653	3268.02	2962.42	1781.45	2094.06	2428.87	2961.15	2101.46	0.493992	0.000669988	0.0245757	PTPRK	6	127968779	128520674	-	9000	protein_coding	protein tyrosine phosphatase, receptor type K [Source:HGNC Symbol;Acc:HGNC:9674]	-	2292	3386	3374	1380	2359	2832	5.94874	7.34986	6.64254	3.99579	4.69861	5.43614
ENSG00000050426	3425.05	3922.4	4098.57	2997.49	2830.84	2805.38	3815.34	2877.9	0.407391	0.000684226	0.025045	LETMD1	12	51047962	51060424	+	6032	protein_coding	LETM1 domain containing 1 [Source:HGNC Symbol;Acc:HGNC:24241]	-	2959	4064	4668	2322	3189	3271	11.4587	13.1622	13.712	10.0315	9.47714	9.36827
ENSG00000179104	696.817	844.512	717.338	396.309	528.175	537.748	752.889	487.411	0.624487	0.000689689	0.0251918	TMTC2	12	82686880	83134870	+	8323	protein_coding	transmembrane and tetratricopeptide repeat containing 2 [Source:HGNC Symbol;Acc:HGNC:25440]	-	602	875	817	307	595	627	1.68954	2.05382	1.7393	0.961225	1.28151	1.30145
ENSG00000177225	3272.26	2674.45	2577.85	2434.65	1747.86	1548.06	2841.52	1910.19	0.574043	0.000720744	0.0261063	GATD1	11	767220	777488	-	5510	protein_coding	glutamine amidotransferase like class 1 domain containing 1 [Source:HGNC Symbol;Acc:HGNC:26616]	-	2827	2771	2936	1886	1969	1805	11.9847	9.82471	9.44139	8.91983	6.40587	5.65934
ENSG00000173614	684.084	544.348	575.1	442.781	376.38	324.193	601.177	381.118	0.659777	0.000723977	0.0261687	NMNAT1	1	9943428	9985501	+	4610	protein_coding	nicotinamide nucleotide adenylyltransferase 1 [Source:HGNC Symbol;Acc:HGNC:17877]	-	591	564	655	343	424	378	2.99461	2.39008	2.51751	1.93892	1.64873	1.41655
ENSG00000188677	8224.06	8215.41	8234.02	6970.9	6245.79	5703.39	8224.5	6306.69	0.383415	0.00072872	0.0262854	PARVB	22	43999211	44172949	+	7403	protein_coding	parvin beta [Source:HGNC Symbol;Acc:HGNC:14653]	-	7105	8512	9378	5400	7036	6650	22.4187	22.4625	22.4457	19.0087	17.0374	15.5187
ENSG00000058056	4016.53	4497.63	4441.88	2943.27	3474.42	3370.57	4318.68	3262.75	0.404102	0.000768761	0.0276149	USP13	3	179652755	179789401	+	8440	protein_coding	ubiquitin specific peptidase 13 [Source:HGNC Symbol;Acc:HGNC:12611]	-	3470	4660	5059	2280	3914	3930	9.60374	10.7864	10.6207	7.03978	8.31309	8.04434
ENSG00000112146	2815.05	3071.13	3013.35	2021.56	2318.65	2354.26	2966.51	2231.49	0.410145	0.000788855	0.028104	FBXO9	6	53051991	53100873	+	8164	protein_coding	F-box protein 9 [Source:HGNC Symbol;Acc:HGNC:13588]	-	2432	3182	3432	1566	2612	2745	6.95847	7.61433	7.44862	4.99868	5.73527	5.80871
ENSG00000152931	537.081	425.634	357.352	245.273	255.655	289.029	440.022	263.319	0.737382	0.000864272	0.0304161	PART1	5	60487713	60547657	+	9752	lincRNA	prostate androgen-regulated transcript 1 [Source:HGNC Symbol;Acc:HGNC:17263]	-	464	441	407	190	288	337	1.11142	0.883445	0.73949	0.507722	0.529399	0.597003
ENSG00000132205	1188.76	1185.21	1170.39	907.508	876.15	768.457	1181.45	850.705	0.474901	0.000881773	0.0308443	EMILIN2	18	2847030	2915993	+	6435	protein_coding	elastin microfibril interfacer 2 [Source:HGNC Symbol;Acc:HGNC:19881]	-	1027	1228	1333	703	987	896	3.72799	3.72807	3.6704	2.84691	2.74949	2.40547
ENSG00000160712	9745.01	10388	9929.47	7318.16	8315.88	7907.56	10020.8	7847.2	0.352572	0.000901829	0.0314824	IL6R	1	154405193	154469450	+	6453	protein_coding	interleukin 6 receptor [Source:HGNC Symbol;Acc:HGNC:6019]	-	8419	10763	11309	5669	9368	9220	30.4756	32.5841	31.0523	22.8935	26.0237	24.6837
ENSG00000147274	19153.2	21953.5	21627.3	14835.1	16379.7	17330.6	20911.3	16181.8	0.369844	0.000939336	0.0324006	RBMX	X	136848004	136880764	-	5882	protein_coding	RNA binding motif protein X-linked [Source:HGNC Symbol;Acc:HGNC:9910]	-	16547	22746	24632	11492	18452	20207	65.7124	75.5466	74.2004	50.914	56.2344	59.3495
ENSG00000090621	27987.3	29691.1	30598.8	22481.2	23798.1	23943.9	29425.7	23407.7	0.330075	0.000957922	0.0329761	PABPC4	1	39560816	39576790	-	6782	protein_coding	poly(A) binding protein cytoplasmic 4 [Source:HGNC Symbol;Acc:HGNC:8557]	-	24179	30763	34850	17415	26809	27918	83.2787	88.6147	91.0493	66.9163	70.8609	71.1159
ENSG00000150244	1700.37	1439.05	1814.86	1248.31	1169.98	1180.13	1651.43	1199.47	0.461845	0.00100545	0.0344073	TRIM48	11	55262182	55271119	+	1445	protein_coding	tripartite motif containing 48 [Source:HGNC Symbol;Acc:HGNC:19021]	-	1469	1491	2067	967	1318	1376	23.7469	20.1579	25.3457	17.4391	16.3505	16.4509
ENSG00000134955	9453.32	10230.7	10086.6	7387.87	8343.4	7588.51	9923.54	7773.26	0.352254	0.00101614	0.0346366	SLC37A2	11	125063067	125090312	+	6371	protein_coding	solute carrier family 37 member 2 [Source:HGNC Symbol;Acc:HGNC:20644]	-	8167	10600	11488	5723	9399	8848	29.9439	32.5037	31.9498	23.409	26.4459	23.9926
ENSG00000205592	113.435	78.1777	93.0696	43.8909	38.1707	21.4413	94.8942	34.501	1.46904	0.00105369	0.035846	MUC19	12	40393395	40570832	+	29488	protein_coding	mucin 19, oligomeric [Source:HGNC Symbol;Acc:HGNC:14362]	-	98	81	106	34	43	25	0.0776308	0.0536629	0.063693	0.0300469	0.0261401	0.0146465
ENSG00000111728	1068.37	861.885	1029.03	663.527	713.703	701.56	986.431	692.93	0.50849	0.00108782	0.0368025	ST8SIA1	12	22063773	22437041	-	14483	protein_coding	ST8 alpha-N-acetyl-neuraminide alpha-2,8-sialyltransferase 1 [Source:HGNC Symbol;Acc:HGNC:10869]	-	923	893	1172	514	804	818	1.48866	1.20456	1.43384	0.924849	0.995134	0.975742
ENSG00000180354	7335.09	6643.17	6706.28	5481.2	4974.61	5631.35	6894.85	5362.39	0.362603	0.0011049	0.0372234	MTURN	7	30134810	30162762	+	6532	protein_coding	maturin, neural progenitor differentiation regulator homolog [Source:HGNC Symbol;Acc:HGNC:25457]	-	6337	6883	7638	4246	5604	6566	22.6616	20.5857	20.7188	16.9395	15.3793	17.3658
ENSG00000075415	40202.4	37042.7	38467.6	31809.3	30556.9	30400.4	38570.9	30922.2	0.318882	0.00113789	0.0381864	SLC25A3	12	98593591	98606379	+	8896	protein_coding	solute carrier family 25 member 3 [Source:HGNC Symbol;Acc:HGNC:10989]	-	34732	38380	43812	24641	34423	35446	91.1986	84.284	87.2629	72.1822	69.3646	68.8355
ENSG00000163689	1068.37	779.847	1027.28	610.599	748.322	526.599	958.5	628.507	0.608343	0.00116446	0.0387114	C3orf67	3	58717365	59050084	-	9455	protein_coding	chromosome 3 open reading frame 67 [Source:HGNC Symbol;Acc:HGNC:24763]	-	923	808	1170	473	843	614	2.28031	1.66949	2.19258	1.30367	1.59827	1.12188
ENSG00000172667	723.439	649.55	765.629	481.509	497.106	498.296	712.873	492.304	0.533779	0.00116931	0.0387166	ZMAT3	3	179017223	179072279	-	9646	protein_coding	zinc finger matrin-type 3 [Source:HGNC Symbol;Acc:HGNC:29983]	-	625	673	872	373	560	581	1.51351	1.36302	1.60177	1.00769	1.0407	1.04056
ENSG00000162944	430.591	518.289	457.446	281.418	302.702	323.335	468.775	302.485	0.630856	0.00118747	0.0392429	RFTN2	2	197568224	197676045	-	6007	protein_coding	raftlin family member 2 [Source:HGNC Symbol;Acc:HGNC:26402]	-	372	537	521	218	341	377	1.44657	1.74643	1.53678	0.945726	1.01761	1.08424
ENSG00000259845	28.9376	60.8049	38.6327	5.16363	14.203	5.14592	42.7917	8.17086	2.37331	0.00120285	0.0396758	HERC2P10	15	30815271	30844153	+	2393	unprocessed_pseudogene	hect domain and RLD 2 pseudogene 10 [Source:HGNC Symbol;Acc:HGNC:39056]	-	25	63	44	4	16	6	0.244034	0.514319	0.325793	0.0435596	0.119856	0.043316
ENSG00000173473	20909.1	20827.1	20334.8	16633.3	17183	16039	20690.4	16618.4	0.316167	0.00122343	0.0402782	SMARCC1	3	47585272	47782106	-	7645	protein_coding	SWI/SNF related, matrix associated, actin dependent regulator of chromatin subfamily c member 1 [Source:HGNC Symbol;Acc:HGNC:11104]	MYB	18064	21579	23160	12885	19357	18701	55.1937	55.1428	53.6775	43.9211	45.3884	42.2598
ENSG00000169499	2544.19	2773.86	2472.49	2114.51	1905.87	1903.99	2596.85	1974.79	0.395716	0.00123632	0.0406254	PLEKHA2	8	38901235	38973909	+	6325	protein_coding	pleckstrin homology domain containing A2 [Source:HGNC Symbol;Acc:HGNC:14336]	-	2198	2874	2816	1638	2147	2220	8.11746	8.87689	7.88867	6.7487	6.08493	6.06363
ENSG00000271254	759.322	817.488	574.222	365.327	434.08	551.471	717.01	450.293	0.667712	0.00127557	0.0415217	AC240274,1	KI270711,1	4612	29626	-	4520	protein_coding	neuroblastoma breakpoint family member 1 [Source:NCBI gene;Acc:102724250]	-	656	847	654	283	489	643	3.39015	3.66083	2.56372	1.6316	1.93934	2.45761
ENSG00000270279	256.966	240.324	155.409	116.182	94.9828	122.644	217.566	111.27	0.966209	0.00132586	0.0430781	AL132655,3	20	58754351	58756838	+	1619	lincRNA	novel transcript	-	222	249	177	90	107	143	3.20302	3.0046	1.93713	1.44865	1.18473	1.52591
ENSG00000111412	5013.14	4758.22	4264.52	3925.65	3267.59	3473.49	4678.63	3555.58	0.396322	0.00134185	0.043516	C12orf49	12	116710185	116738070	-	8664	protein_coding	chromosome 12 open reading frame 49 [Source:HGNC Symbol;Acc:HGNC:26128]	-	4331	4930	4857	3041	3681	4050	11.6768	11.1164	9.93302	9.1467	7.61608	8.07564
ENSG00000183688	5706.49	5010.13	5024	4500.11	3459.33	3850.86	5246.87	3936.76	0.414876	0.00138717	0.0447592	RFLNB	17	439978	445939	-	3621	protein_coding	refilin B [Source:HGNC Symbol;Acc:HGNC:28705]	-	4930	5191	5722	3486	3897	4490	31.8033	28.0064	27.9995	25.088	19.2924	21.4219
ENSG00000174130	259.281	242.254	189.651	83.909	162.447	96.0571	230.395	114.138	1.00648	0.00141138	0.0452634	TLR6	4	38823715	38856817	-	6035	protein_coding	toll like receptor 6 [Source:HGNC Symbol;Acc:HGNC:16711]	-	224	251	216	65	183	112	0.86701	0.812515	0.634173	0.280674	0.543573	0.320613
ENSG00000136044	1306.82	1342.53	1193.22	836.508	855.733	1055.77	1280.86	916.004	0.482225	0.00146024	0.0466577	APPL2	12	105173296	105236238	-	5124	protein_coding	adaptor protein, phosphotyrosine interacting with PH domain and leucine zipper 2 [Source:HGNC Symbol;Acc:HGNC:18242]	-	1129	1391	1359	648	964	1231	5.14681	5.30338	4.69939	3.29558	3.3725	4.15039
ENSG00000224032	963.042	932.341	955.28	756.472	679.083	520.595	950.221	652.05	0.545622	0.00154367	0.0492329	EPB41L4A-AS1	5	112160526	112164276	+	3344	lincRNA	EPB41L4A antisense RNA 1 [Source:HGNC Symbol;Acc:HGNC:30749]	-	832	966	1088	586	765	607	5.81179	5.64346	5.76493	4.56665	4.1009	3.1359
ENSG00000215817	268.541	374.481	273.941	120.054	160.672	216.128	305.654	165.618	0.87845	0.00157288	0.0500725	ZC3H11B	1	219609627	219612062	-	2436	processed_pseudogene	zinc finger CCCH-type containing 11B [Source:HGNC Symbol;Acc:HGNC:25659]	-	232	388	312	93	181	252	2.22466	3.11164	2.26939	0.994883	1.33194	1.78716
ENSG00000255647	8.10252	5.79094	19.3163	0	0	0	11.0699	0	5.92278	0.00159067	0.0505461	AC093510,1	5	90410000	90410669	+	670	processed_transcript	uncharacterized LOC731157 [Source:NCBI gene;Acc:731157]	-	7	6	22	0	0	0	0.244049	0.174949	0.581808	0	0	0
ENSG00000254350	921.372	897.596	783.189	561.545	567.234	683.549	867.386	604.109	0.519996	0.00162426	0.0513313	AC091979,1	5	158424585	158452758	+	706	lincRNA	novel transcript	-	796	930	892	435	639	797	26.3367	25.7343	22.3868	16.0565	16.2248	19.5027
ENSG00000164683	7788.83	8074.5	7767.8	6342.23	6436.64	6167.38	7877.04	6315.42	0.318809	0.00165766	0.0521023	HEY1	8	79764010	79767863	-	3232	protein_coding	hes related family bHLH transcription factor with YRPW motif 1 [Source:HGNC Symbol;Acc:HGNC:4880]	bHLH	6729	8366	8847	4913	7251	7191	48.6331	50.5686	48.5016	39.6134	40.2171	38.4378
ENSG00000228495	423.646	345.526	342.426	206.545	257.43	223.847	370.533	229.274	0.688976	0.00174166	0.0546435	LINC01013	6	132131915	132169374	+	4206	lincRNA	long intergenic non-protein coding RNA 1013 [Source:HGNC Symbol;Acc:HGNC:48987]	-	366	358	390	160	290	261	2.03266	1.66283	1.64296	0.991328	1.23598	1.07204
ENSG00000164418	258.123	266.383	272.185	98.109	144.693	187.826	265.564	143.543	0.880175	0.0017478	0.0547372	GRIK2	6	101181257	102070083	+	7585	protein_coding	glutamate ionotropic receptor kainate type subunit 2 [Source:HGNC Symbol;Acc:HGNC:4580]	-	223	276	310	76	163	219	0.686756	0.710867	0.724165	0.261111	0.385226	0.498803
ENSG00000166147	4.63001	16.4077	11.4142	0	0	0	10.8173	0	5.88942	0.00178765	0.0557836	FBN1	15	48408306	48645849	-	16057	protein_coding	fibrillin 1 [Source:HGNC Symbol;Acc:HGNC:3603]	-	4	17	13	0	0	0	0.00581901	0.0206833	0.0143453	0	0	0
ENSG00000147536	2187.68	2083.77	2132.7	1431.62	1714.13	1693.86	2134.72	1613.2	0.402884	0.00184247	0.0570837	GINS4	8	41529206	41545046	+	5475	protein_coding	GINS complex subunit 4 [Source:HGNC Symbol;Acc:HGNC:28226]	-	1890	2159	2429	1109	1931	1975	8.06363	7.70377	7.86095	5.27854	6.3224	6.23194
ENSG00000185989	1777.92	1821.25	1832.42	1311.56	1440.72	1399.69	1810.53	1383.99	0.387031	0.00187983	0.0577828	RASA3	13	113977783	114132611	-	4763	protein_coding	RAS p21 protein activator 3 [Source:HGNC Symbol;Acc:HGNC:20331]	-	1536	1887	2087	1016	1623	1632	7.53293	7.73973	7.76378	5.55878	6.10832	5.91943
ENSG00000141577	5147.41	4502.46	4880.88	4111.54	3382.1	3692.19	4843.58	3728.61	0.377831	0.00190927	0.0584229	CEP131	17	81189593	81222999	-	3966	protein_coding	centrosomal protein 131 [Source:HGNC Symbol;Acc:HGNC:29511]	-	4447	4665	5559	3185	3810	4305	26.1919	22.9791	24.8356	20.9278	17.2209	18.7526
ENSG00000182378	3466.72	3538.26	3760.54	2962.63	2861.02	2452.03	3588.51	2758.56	0.380131	0.00191683	0.0584997	PLCXD1	X	276322	303356	+	6191	protein_coding	phosphatidylinositol specific phospholipase C X domain containing 1 [Source:HGNC Symbol;Acc:HGNC:23148]	-	2995	3666	4283	2295	3223	2859	11.3003	11.5682	12.258	9.66025	9.33219	7.97799
ENSG00000115902	40234.8	44134.7	45648	31709.9	37995.8	32031.6	43339.2	33912.4	0.353842	0.00192827	0.0586937	SLC1A4	2	64988477	65023865	+	6939	protein_coding	solute carrier family 1 member 4 [Source:HGNC Symbol;Acc:HGNC:10942]	-	34760	45728	51990	24564	42803	37348	117.014	128.742	132.756	92.2505	110.576	92.9845
ENSG00000152818	3137.99	3954.25	3440.06	1874.4	2717.22	2853.41	3510.77	2481.68	0.499554	0.00201409	0.0604574	UTRN	6	144285701	144853034	+	14604	protein_coding	utrophin [Source:HGNC Symbol;Acc:HGNC:12635]	-	2711	4097	3918	1452	3061	3327	4.33622	5.48061	4.75362	2.59096	3.7573	3.93569
ENSG00000144554	2163.37	2645.49	2229.28	1874.4	1707.03	1729.89	2346.05	1770.44	0.406822	0.00204299	0.0611135	FANCD2	3	10026414	10101930	+	8378	protein_coding	FA complementation group D2 [Source:HGNC Symbol;Acc:HGNC:3585]	-	1869	2741	2539	1452	1923	2017	5.21101	6.39151	5.36975	4.5164	4.11456	4.15916
ENSG00000162734	8680.11	7700.98	7839.79	6759.19	6281.29	6125.36	8073.63	6388.61	0.337811	0.00204879	0.0611816	PEA15	1	160205337	160215376	+	2806	protein_coding	proliferation and apoptosis adaptor protein 15 [Source:HGNC Symbol;Acc:HGNC:8822]	-	7499	7979	8929	5236	7076	7142	62.4265	55.5515	56.3828	48.6271	45.2048	43.9716
ENSG00000185414	3577.84	3167.64	3039.69	2681.22	2315.98	2503.49	3261.72	2500.23	0.383746	0.00208486	0.0621519	MRPL30	2	99181079	99197626	+	2898	protein_coding	mitochondrial ribosomal protein L30 [Source:HGNC Symbol;Acc:HGNC:14036]	-	3091	3282	3462	2077	2609	2919	24.9146	22.1246	21.167	18.6769	16.1384	17.4011
ENSG00000167553	14854.2	14133.8	12630.2	11828.6	10909.7	9178.6	13872.7	10639	0.383027	0.00214751	0.0635824	TUBA1C	12	49188736	49274603	+	4631	protein_coding	tubulin alpha 1c [Source:HGNC Symbol;Acc:HGNC:20768]	-	12833	14644	14385	9163	12290	10702	64.7301	61.776	55.0385	51.562	47.5731	39.9237
ENSG00000159082	5391.65	6371	6298.88	3320.22	4556.51	5147.63	6020.51	4341.45	0.47117	0.00217505	0.0642882	SYNJ1	21	32628759	32728048	-	8070	protein_coding	synaptojanin 1 [Source:HGNC Symbol;Acc:HGNC:11503]	-	4658	6601	7174	2572	5133	6002	13.4828	15.9798	15.7514	8.30546	11.402	12.8488
ENSG00000185442	2457.38	2293.21	2474.25	2047.38	1773.6	1682.71	2408.28	1834.57	0.393607	0.00224344	0.0657494	FAM174B	15	92617443	92809884	-	4657	protein_coding	family with sequence similarity 174 member B [Source:HGNC Symbol;Acc:HGNC:34339]	-	2123	2376	2818	1586	1998	1962	10.6487	9.96724	10.7218	8.8749	7.69083	7.27835
ENSG00000167325	12496.4	13214.9	13467.9	8810.45	11468.1	10058.6	13059.7	10112.4	0.368811	0.00224965	0.0658203	RRM1	11	4094707	4138876	+	4177	protein_coding	ribonucleotide reductase catalytic subunit M1 [Source:HGNC Symbol;Acc:HGNC:10451]	-	10796	13692	15339	6825	12919	11728	60.3742	64.0379	65.0675	42.5799	55.4432	48.5065
ENSG00000159259	3888.05	4637.58	4931.81	3000.07	3410.5	3729.93	4485.81	3380.17	0.40803	0.00235575	0.0685775	CHAF1B	21	36385378	36419015	+	5118	protein_coding	chromatin assembly factor 1 subunit B [Source:HGNC Symbol;Acc:HGNC:1911]	-	3359	4805	5617	2324	3842	4349	15.3307	18.3412	19.4462	11.8332	13.4568	14.6801
ENSG00000144381	94877	104278	106742	77258.3	83101.1	85701.8	101966	82020.4	0.314023	0.00244522	0.0706192	HSPD1	2	197486581	197516737	-	4245	protein_coding	heat shock protein family D (Hsp60) member 1 [Source:HGNC Symbol;Acc:HGNC:5261]	-	81967	108043	121572	59848	93615	99926	451.039	497.226	507.443	367.399	395.323	406.669
ENSG00000085840	4119.55	4386.64	4714.94	2978.12	3762.92	3389.44	4407.04	3376.83	0.383735	0.0024503	0.0706192	ORC1	1	52372829	52404459	-	3157	protein_coding	origin recognition complex subunit 1 [Source:HGNC Symbol;Acc:HGNC:8487]	-	3559	4545	5370	2307	4239	3952	26.3334	28.1251	30.1392	19.0432	24.0698	21.6263
ENSG00000106070	4147.33	4284.33	4343.54	3169.18	3214.32	3656.17	4258.4	3346.56	0.347351	0.00250406	0.0719295	GRB10	7	50590063	50793462	-	9795	protein_coding	growth factor receptor bound protein 10 [Source:HGNC Symbol;Acc:HGNC:4564]	-	3583	4439	4947	2455	3621	4263	8.54467	8.85351	8.94889	6.53151	6.62686	7.51885
ENSG00000257176	9.26002	0.965157	23.7064	0	0	0	11.3105	0	5.9536	0.00256067	0.073192	AC009318,1	12	29280418	29317848	-	2813	antisense	uncharacterized LOC100506606 [Source:NCBI gene;Acc:100506606]	-	8	1	27	0	0	0	0.0664314	0.00694488	0.170069	0	0	0
ENSG00000179361	1247.79	1380.17	1376.73	975.926	1063.45	970.005	1334.9	1003.13	0.412287	0.00258114	0.073535	ARID3B	15	74541177	74598131	+	6212	protein_coding	AT-rich interaction domain 3B [Source:HGNC Symbol;Acc:HGNC:14350]	ARID	1078	1430	1568	756	1198	1131	4.0536	4.49717	4.47246	3.17144	3.45708	3.14537
ENSG00000159200	1692.27	1608.92	1687.54	1263.8	1359.94	1180.13	1662.91	1267.96	0.39118	0.00269685	0.0763301	RCAN1	21	34513142	34615142	-	6990	protein_coding	regulator of calcineurin 1 [Source:HGNC Symbol;Acc:HGNC:3040]	-	1462	1667	1922	979	1532	1376	4.88566	4.659	4.872	3.64982	3.92885	3.4008
ENSG00000141540	4638.11	4875.97	5088.1	3698.45	4242.27	3325.98	4867.39	3755.57	0.374204	0.0027059	0.0764053	TTYH2	17	74213514	74262020	+	5375	protein_coding	tweety family member 2 [Source:HGNC Symbol;Acc:HGNC:13877]	-	4007	5052	5795	2865	4779	3878	17.4138	18.362	19.1032	13.8903	15.9383	12.4643
ENSG00000006607	10167.5	10329.1	10419.4	7039.32	8741.97	8497.62	10305.3	8092.97	0.348339	0.00273622	0.0768542	FARP2	2	241356243	241494841	+	14413	protein_coding	FERM, ARH/RhoGEF and pleckstrin domain protein 2 [Source:HGNC Symbol;Acc:HGNC:16460]	-	8784	10702	11867	5453	9848	9908	14.2361	14.5059	14.5887	9.85933	12.2484	11.876
ENSG00000002587	182.885	166.972	178.237	104.564	105.635	60.8933	176.032	90.364	0.966734	0.00273752	0.0768542	HS3ST1	4	11393150	11429765	-	8166	protein_coding	heparan sulfate-glucosamine 3-sulfotransferase 1 [Source:HGNC Symbol;Acc:HGNC:5194]	-	158	173	203	81	119	71	0.451961	0.413877	0.440472	0.258489	0.261229	0.150207
ENSG00000146409	5536.33	6195.34	5895.87	3939.85	4921.35	4779.7	5875.85	4546.97	0.369447	0.0027542	0.0770733	SLC18B1	6	132769370	132813339	-	2760	protein_coding	solute carrier family 18 member B1 [Source:HGNC Symbol;Acc:HGNC:21573]	-	4783	6419	6715	3052	5544	5573	40.4804	45.4353	43.109	28.8165	36.0079	34.8835
ENSG00000205339	33975	35167.4	35204	23430	28566.7	29946.7	34782.1	27314.5	0.348582	0.00281424	0.0782486	IPO7	11	9384622	9448126	+	7245	protein_coding	importin 7 [Source:HGNC Symbol;Acc:HGNC:9852]	-	29352	36437	40095	18150	32181	34917	94.6351	98.2514	98.0581	65.2837	79.6242	83.2605
ENSG00000177602	1083.42	1293.31	1186.2	934.617	864.61	842.215	1187.64	880.481	0.433107	0.0028519	0.0790422	HASPIN	17	3723903	3726699	+	2797	protein_coding	histone H3 associated protein kinase [Source:HGNC Symbol;Acc:HGNC:19682]	-	936	1340	1351	724	974	982	7.81694	9.35938	8.55844	6.74548	6.24238	6.0654
ENSG00000154553	1652.91	1496.96	1580.43	1028.85	1154.88	1326.79	1576.77	1170.18	0.428626	0.00286651	0.0793204	PDLIM3	4	185500660	185535612	-	9117	protein_coding	PDZ and LIM domain 3 [Source:HGNC Symbol;Acc:HGNC:20767]	-	1428	1551	1800	797	1301	1547	3.65872	3.32349	3.49826	2.2781	2.55805	2.93142
ENSG00000133789	8514.59	9465.29	9815.33	6302.21	7658.99	7679.42	9265.07	7213.54	0.360864	0.00290771	0.0803324	SWAP70	11	9664077	9752991	+	7190	protein_coding	switching B cell complex subunit SWAP70 [Source:HGNC Symbol;Acc:HGNC:17070]	-	7356	9807	11179	4882	8628	8954	23.8982	26.6466	27.549	17.6944	21.5112	21.5144
ENSG00000004846	1019.76	1163.01	1088.74	786.163	854.845	789.04	1090.5	810.016	0.428908	0.00295304	0.0809404	ABCB5	7	20615207	20777038	+	9257	protein_coding	ATP binding cassette subfamily B member 5 [Source:HGNC Symbol;Acc:HGNC:46]	-	881	1205	1240	609	963	920	2.2231	2.54303	2.37347	1.71441	1.86483	1.71695
ENSG00000183317	52.0876	29.9199	8.78015	7.74545	1.77538	3.43061	30.2625	4.31715	2.85111	0.00297368	0.0813775	EPHA10	1	37713880	37765133	-	8152	protein_coding	EPH receptor A10 [Source:HGNC Symbol;Acc:HGNC:19987]	-	45	31	10	6	2	4	0.128944	0.0742903	0.0217354	0.0191802	0.00439795	0.00847688
ENSG00000125827	4440.18	5042.94	4988.88	4017.31	3582.72	3822.56	4824	3807.53	0.341857	0.00300276	0.0817863	TMX4	20	7977348	8019829	-	6579	protein_coding	thioredoxin related transmembrane protein 4 [Source:HGNC Symbol;Acc:HGNC:25237]	-	3836	5225	5682	3112	4036	4457	13.6198	15.5153	15.3029	12.3267	10.997	11.7037
ENSG00000170745	1167.92	1384.03	1453.11	867.49	1044.81	1018.89	1335.02	977.064	0.449679	0.00303723	0.08252	KCNS3	2	17877847	18361616	+	3131	protein_coding	potassium voltage-gated channel modifier subfamily S member 3 [Source:HGNC Symbol;Acc:HGNC:6302]	-	1009	1434	1655	672	1177	1188	7.52768	8.94748	9.36583	5.5931	6.73872	6.55501
ENSG00000139926	1431.83	1642.7	1519.84	952.69	1276.5	1141.54	1531.46	1123.57	0.445444	0.00307113	0.082997	FRMD6	14	51489100	51730727	+	9416	protein_coding	FERM domain containing 6 [Source:HGNC Symbol;Acc:HGNC:19839]	-	1237	1702	1731	738	1438	1331	3.06871	3.53124	3.25733	2.04247	2.73764	2.44203
ENSG00000235903	909.797	697.808	612.854	586.072	391.471	474.282	740.153	483.942	0.614428	0.00310631	0.0838173	CPB2-AS1	13	46052806	46122670	+	6803	antisense	CPB2 antisense RNA 1 [Source:HGNC Symbol;Acc:HGNC:39898]	-	786	723	698	454	441	553	2.69883	2.07622	1.81797	1.73909	1.16204	1.40432
ENSG00000022267	1108.89	1032.72	1080.84	831.345	677.307	846.503	1074.15	785.052	0.452938	0.00311661	0.0839647	FHL1	X	136146702	136211359	+	5997	protein_coding	four and a half LIM domains 1 [Source:HGNC Symbol;Acc:HGNC:3702]	-	958	1070	1231	644	763	987	3.73151	3.48566	3.6371	2.79845	2.28073	2.8433
ENSG00000176890	2772.22	3869.31	4099.45	1982.83	2883.22	2703.32	3580.33	2523.12	0.504443	0.00319501	0.0859432	TYMS	18	657604	673578	+	2470	protein_coding	thymidylate synthetase [Source:HGNC Symbol;Acc:HGNC:12441]	-	2395	4009	4669	1536	3248	3152	22.6497	31.7084	33.4933	16.2054	23.5724	22.046
ENSG00000091490	414.386	443.972	524.175	254.309	358.627	278.737	460.844	297.224	0.631082	0.00324216	0.0869419	SEL1L3	4	25747427	25863760	-	7489	protein_coding	SEL1L family member 3 [Source:HGNC Symbol;Acc:HGNC:29108]	-	358	460	597	197	404	325	1.11664	1.19997	1.41248	0.685502	0.967034	0.749721
ENSG00000273366	15.0475	25.0941	28.0965	1.29091	5.32614	0	22.746	2.20568	3.34559	0.00328321	0.0878444	Z83851,2	22	42278188	42278846	+	659	lincRNA	novel transcript	-	13	26	32	1	6	0	0.460799	0.770766	0.860391	0.039544	0.163211	0
ENSG00000136982	1645.97	1691.92	1988.7	1159.24	1397.22	1410.84	1775.53	1322.43	0.424265	0.00328594	0.0878444	DSCC1	8	119833976	119856010	-	2603	protein_coding	DNA replication and sister chromatid cohesion 1 [Source:HGNC Symbol;Acc:HGNC:24453]	-	1422	1753	2265	898	1574	1645	12.7608	13.1566	15.4179	8.99019	10.8396	10.9177
ENSG00000198753	692.187	636.038	590.026	379.527	525.512	392.805	639.417	432.615	0.561111	0.00333814	0.0891028	PLXNB3	X	153764196	153779346	+	7007	protein_coding	plexin B3 [Source:HGNC Symbol;Acc:HGNC:9105]	-	598	659	672	294	592	458	1.99353	1.83733	1.69929	1.09341	1.51452	1.12921
ENSG00000101333	1244.32	1305.86	1299.46	712.581	947.165	1078.07	1283.21	912.605	0.489416	0.00343566	0.0909046	PLCB4	20	9068763	9481242	+	6900	protein_coding	phospholipase C beta 4 [Source:HGNC Symbol;Acc:HGNC:9059]	-	1075	1353	1480	552	1067	1257	3.63926	3.83075	3.80053	2.08476	2.77204	3.14722
ENSG00000150656	325.258	375.446	339.792	260.763	217.484	138.082	346.832	205.443	0.761318	0.00344374	0.090942	CNDP1	18	74534440	74587212	+	7177	protein_coding	carnosine dipeptidase 1 [Source:HGNC Symbol;Acc:HGNC:20675]	-	281	389	387	202	245	161	0.914569	1.05887	0.955431	0.733457	0.611938	0.387546
ENSG00000136868	15863.6	15649.1	15577.7	12783.9	13070.3	12863.1	15696.8	12905.8	0.282421	0.00345632	0.0911356	SLC31A1	9	113221562	113264492	+	5127	protein_coding	solute carrier family 31 member 1 [Source:HGNC Symbol;Acc:HGNC:11016]	-	13705	16214	17742	9903	14724	14998	62.4409	61.7819	61.3156	50.335	51.4809	50.5371
ENSG00000169744	136.585	142.843	163.311	91.6545	73.6783	64.3239	147.58	76.5522	0.954524	0.00350031	0.0920158	LDB2	4	16501541	16898809	-	5586	protein_coding	LIM domain binding 2 [Source:HGNC Symbol;Acc:HGNC:6533]	-	118	148	186	71	83	75	0.49344	0.517601	0.589988	0.331226	0.266355	0.231953
ENSG00000187240	890.119	983.495	1115.96	575.745	746.547	784.752	996.524	702.348	0.503039	0.00354056	0.0928681	DYNC2H1	11	103109410	103479863	+	15012	protein_coding	dynein cytoplasmic 2 heavy chain 1 [Source:HGNC Symbol;Acc:HGNC:2962]	-	769	1019	1271	446	841	915	1.19658	1.32608	1.50016	0.774217	1.00425	1.05299
ENSG00000100814	2552.29	2301.9	2436.49	1998.33	1813.55	1899.7	2430.23	1903.86	0.352463	0.00354344	0.0928681	CCNB1IP1	14	20311368	20333312	-	3680	protein_coding	cyclin B1 interacting protein 1 [Source:HGNC Symbol;Acc:HGNC:19437]	-	2205	2385	2775	1548	2043	2215	13.9963	12.6612	13.3612	10.962	9.95187	10.3984
ENSG00000100505	759.322	720.972	658.511	476.345	496.219	554.044	712.935	508.869	0.484514	0.00364236	0.0951732	TRIM9	14	50975262	51096061	-	8945	protein_coding	tripartite motif containing 9 [Source:HGNC Symbol;Acc:HGNC:16288]	-	656	747	750	369	559	646	1.71308	1.63145	1.48564	1.07501	1.12025	1.24765
ENSG00000260941	855.394	752.822	775.287	662.236	419.877	545.467	794.501	542.527	0.552915	0.00369651	0.0961634	LINC00622	1	119597702	119599271	-	1570	sense_overlapping	long intergenic non-protein coding RNA 622 [Source:HGNC Symbol;Acc:HGNC:44251]	-	739	780	883	513	473	636	10.9951	9.70576	9.96535	8.51499	5.40064	6.99838
ENSG00000180011	1936.5	1834.76	1757.79	1349	1542.8	1361.95	1843.02	1417.92	0.377494	0.00370243	0.0961634	ZADH2	18	75195108	75209348	-	8157	protein_coding	zinc binding alcohol dehydrogenase domain containing 2 [Source:HGNC Symbol;Acc:HGNC:28697]	-	1673	1901	2002	1045	1738	1588	4.79092	4.55288	4.34876	3.33851	3.81947	3.36326
ENSG00000145191	4580.24	5115.33	5032.78	3553.87	4301.74	3678.47	4909.45	3844.7	0.35249	0.0037204	0.096375	EIF2B5	3	184135038	184146112	+	7188	protein_coding	eukaryotic translation initiation factor 2B subunit epsilon [Source:HGNC Symbol;Acc:HGNC:3261]	-	3957	5300	5732	2753	4846	4289	12.8591	14.4046	14.1296	9.98078	12.0854	10.3083
ENSG00000155542	1261.68	1163.98	1132.64	806.818	918.759	935.699	1186.1	887.092	0.417268	0.00372169	0.096375	SETD9	5	56909260	56925532	+	2711	protein_coding	SET domain containing 9 [Source:HGNC Symbol;Acc:HGNC:28508]	-	1090	1206	1290	625	1035	1091	9.39183	8.69065	8.43124	6.00782	6.84376	6.95241
ENSG00000120889	2049.94	2052.89	1895.63	1529.73	1598.73	1565.22	1999.49	1564.56	0.35341	0.00377206	0.0973888	TNFRSF10B	8	23020133	23069179	-	5158	protein_coding	TNF receptor superfamily member 10b [Source:HGNC Symbol;Acc:HGNC:11905]	-	1771	2127	2159	1185	1801	1825	8.0203	8.05603	7.41656	5.98692	6.25916	6.11254
ENSG00000269737	3.47251	13.5122	11.4142	0	0	0	9.4663	0	5.69763	0.00377862	0.0974132	AL691432,1	1	1671990	1674397	+	1819	transcribed_processed_pseudogene	ribosomal protein S7 (RPS7) pseudogene	-	3	14	13	0	0	0	0.0385249	0.150359	0.126632	0	0	0
ENSG00000117298	7979.82	8531.02	8296.36	6244.12	7311.9	6231.7	8269.07	6595.91	0.326041	0.00387775	0.0992316	ECE1	1	21217247	21345572	-	7333	protein_coding	endothelin converting enzyme 1 [Source:HGNC Symbol;Acc:HGNC:3146]	-	6894	8839	9449	4837	8237	7266	21.9605	23.5481	22.8316	17.1894	20.1359	17.118
ENSG00000196782	621.579	572.338	497.834	426	283.173	405.67	563.917	371.614	0.603107	0.00389269	0.0994671	MAML3	4	139716753	140154184	-	7012	protein_coding	mastermind like transcriptional coactivator 3 [Source:HGNC Symbol;Acc:HGNC:16272]	-	537	593	567	330	319	473	1.7889	1.65214	1.43276	1.22642	0.815517	1.16536
ENSG00000001461	1754.77	2032.62	2252.99	1350.29	1627.14	1553.21	2013.46	1510.21	0.414571	0.00390289	0.0995811	NIPAL3	1	24415794	24472976	+	9404	protein_coding	NIPA like domain containing 3 [Source:HGNC Symbol;Acc:HGNC:25233]	-	1516	2106	2566	1046	1833	1811	3.76565	4.37502	4.83477	2.89858	3.49409	3.32695
ENSG00000152465	290.533	337.805	414.423	182.018	231.687	234.997	347.587	216.234	0.682961	0.00394768	0.100429	NMT2	10	15102584	15168693	-	4700	protein_coding	N-myristoyltransferase 2 [Source:HGNC Symbol;Acc:HGNC:7858]	-	251	350	472	141	261	274	1.24747	1.45481	1.77941	0.781786	0.995467	1.00715
ENSG00000131697	843.819	637.003	774.409	498.29	586.763	494.866	751.744	526.64	0.51206	0.00397091	0.100872	NPHP4	1	5862811	5992473	-	13167	protein_coding	nephrocystin 4 [Source:HGNC Symbol;Acc:HGNC:19104]	-	729	660	882	386	661	577	1.29328	0.979246	1.1869	0.763954	0.899909	0.757058
ENSG00000236901	99.5452	104.237	68.4852	41.3091	22.1922	46.3132	90.7558	36.6048	1.31195	0.00410379	0.103339	MIR600HG	9	123109494	123115477	-	5984	sense_intronic	MIR600 host gene [Source:HGNC Symbol;Acc:HGNC:23642]	-	86	108	78	32	25	54	0.335707	0.352587	0.230959	0.139356	0.0748915	0.155899
ENSG00000146282	3072.01	3312.42	3685.91	2601.18	2507.72	2783.94	3356.78	2630.95	0.351718	0.00419112	0.104907	RARS2	6	87514378	87590003	-	2545	protein_coding	arginyl-tRNA synthetase 2, mitochondrial [Source:HGNC Symbol;Acc:HGNC:21406]	-	2654	3432	4198	2015	2825	3246	24.3594	26.3448	29.2271	20.6326	19.8982	22.0344
ENSG00000249207	4.63001	19.3031	4.39007	0	0	0	9.44107	0	5.6913	0.00428828	0.106745	AC079921,1	4	39112677	39126818	-	946	antisense	novel transcript	-	4	20	5	0	0	0	0.0987693	0.413022	0.0936506	0	0	0
ENSG00000104368	2713.19	2792.2	2432.1	1940.23	2210.35	2055.79	2645.83	2068.79	0.354224	0.0044207	0.109727	PLAT	8	42175233	42207724	-	6618	protein_coding	plasminogen activator, tissue type [Source:HGNC Symbol;Acc:HGNC:9051]	-	2344	2893	2770	1503	2490	2397	8.2734	8.53997	7.41625	5.91832	6.74461	6.25722
ENSG00000178401	754.692	764.404	738.41	508.618	526.4	604.645	752.502	546.554	0.459835	0.00444145	0.110085	DNAJC22	12	49346917	49357546	+	5109	protein_coding	DnaJ heat shock protein family (Hsp40) member C22 [Source:HGNC Symbol;Acc:HGNC:25802]	-	652	792	841	394	593	705	2.98102	3.02847	2.9167	2.00968	2.08067	2.38393
ENSG00000170271	545.184	754.753	724.362	432.454	489.117	482.001	674.766	467.857	0.528306	0.00446112	0.110257	FAXDC2	5	154818491	154859252	-	7222	protein_coding	fatty acid hydroxylase domain containing 2 [Source:HGNC Symbol;Acc:HGNC:1334]	-	471	782	825	335	551	562	1.52341	2.11536	2.02408	1.2088	1.36766	1.34437
ENSG00000176788	2368.25	2606.89	2577.85	2070.62	1898.77	2005.19	2517.66	1991.53	0.338826	0.00464482	0.113692	BASP1	5	17065598	17276843	+	2217	protein_coding	brain abundant membrane attached signal protein 1 [Source:HGNC Symbol;Acc:HGNC:957]	-	2046	2701	2936	1604	2139	2338	21.5572	23.8009	23.4651	18.8541	17.2953	18.2188
ENSG00000117020	2015.21	2202.49	2168.7	1444.53	1764.73	1713.59	2128.8	1640.95	0.374588	0.00464598	0.113692	AKT3	1	243488233	243851079	-	9475	protein_coding	AKT serine/threonine kinase 3 [Source:HGNC Symbol;Acc:HGNC:393]	-	1741	2282	2470	1119	1988	1998	4.29213	4.70512	4.61901	3.07764	3.76115	3.64298
ENSG00000174371	3195.86	3603.89	3647.27	2411.42	2904.52	2839.69	3482.34	2718.54	0.356751	0.00475195	0.115958	EXO1	1	241847967	241895148	+	4140	protein_coding	exonuclease 1 [Source:HGNC Symbol;Acc:HGNC:3511]	-	2761	3734	4154	1868	3272	3311	15.5783	17.6201	17.7786	11.7583	14.1676	13.8165
ENSG00000170231	10.4175	14.4773	2.63404	0	0	0	9.17631	0	5.64653	0.00478044	0.11649	FABP6	5	160187367	160238735	+	1164	protein_coding	fatty acid binding protein 6 [Source:HGNC Symbol;Acc:HGNC:3561]	-	9	15	3	0	0	0	0.18061	0.251752	0.0456667	0	0	0
ENSG00000152270	6057.21	8006.94	7706.34	4430.4	5881.83	6001	7256.83	5437.74	0.416052	0.00483122	0.117069	PDE3B	11	14643723	14872044	+	11707	protein_coding	phosphodiesterase 3B [Source:HGNC Symbol;Acc:HGNC:8779]	-	5233	8296	8777	3432	6626	6997	10.4414	13.8439	13.2841	7.63956	10.1459	10.3254
ENSG00000154545	75.2377	33.7805	160.677	20.6545	42.6091	24.0143	89.8983	29.0926	1.62286	0.00485016	0.117364	MAGED4	X	52184823	52192268	+	4809	protein_coding	MAGE family member D4 [Source:HGNC Symbol;Acc:HGNC:23793]	-	65	35	183	16	48	28	0.315727	0.142183	0.674261	0.0867025	0.178925	0.100587
ENSG00000198056	3405.37	4878.87	5349.74	2890.34	3724.75	3301.11	4544.66	3305.4	0.459318	0.00489185	0.118044	PRIM1	12	56731596	56752373	-	2437	protein_coding	DNA primase subunit 1 [Source:HGNC Symbol;Acc:HGNC:9369]	-	2942	5055	6093	2239	4196	3849	28.1994	40.5229	44.3003	23.9423	30.8648	27.2855
ENSG00000109452	8952.12	9501	9634.46	7047.07	7870.26	7898.12	9362.53	7605.15	0.299755	0.00512176	0.1224	INPP4B	4	142023160	142847432	-	14153	protein_coding	inositol polyphosphate-4-phosphatase type II B [Source:HGNC Symbol;Acc:HGNC:6075]	-	7734	9844	10973	5459	8866	9209	12.7646	13.5881	13.7375	10.0515	11.2296	11.241
ENSG00000247828	254.651	225.847	272.185	180.727	127.827	149.232	250.894	152.595	0.722258	0.00520902	0.123973	TMEM161B-AS1	5	88268895	88436685	+	4439	antisense	TMEM161B antisense RNA 1 [Source:HGNC Symbol;Acc:HGNC:43839]	-	220	234	310	140	144	174	1.15769	1.02983	1.23739	0.821882	0.581516	0.67718
ENSG00000165209	2597.44	2895.47	2984.37	1879.56	2329.3	2332.82	2825.76	2180.56	0.373233	0.00525183	0.124821	STRBP	9	123109500	123268576	-	8097	protein_coding	spermatid perinuclear RNA binding protein [Source:HGNC Symbol;Acc:HGNC:16462]	-	2244	3000	3399	1456	2624	2720	6.47369	7.23822	7.43804	4.68602	5.8093	5.80343
ENSG00000183196	781.314	587.78	673.437	467.309	490.892	493.15	680.844	483.784	0.491411	0.00530107	0.125819	CHST6	16	75472052	75495445	-	8620	protein_coding	carbohydrate sulfotransferase 6 [Source:HGNC Symbol;Acc:HGNC:6938]	-	675	609	767	362	553	575	1.82915	1.38021	1.57659	1.09438	1.15001	1.15239
ENSG00000031003	1132.04	1114.76	1060.64	695.799	742.996	966.575	1102.48	801.79	0.457457	0.00531423	0.125959	FAM13B	5	137937960	138051961	-	6808	protein_coding	family with sequence similarity 13 member B [Source:HGNC Symbol;Acc:HGNC:1335]	-	978	1155	1208	539	837	1127	3.35562	3.31434	3.14397	2.06317	2.20389	2.85986
ENSG00000109971	176039	183144	189891	142897	153191	157149	183025	151079	0.276726	0.00532652	0.126061	HSPA8	11	123057489	123063230	-	4849	protein_coding	heat shock protein family A (Hsp70) member 8 [Source:HGNC Symbol;Acc:HGNC:5241]	-	152085	189756	216273	110695	172573	183232	732.634	764.501	790.281	594.898	637.976	652.814
ENSG00000173077	0	15.4425	16.6823	0	0	0	10.7083	0	5.87642	0.00533798	0.126061	DEC1	9	114850968	115402644	+	6650	protein_coding	deleted in esophageal cancer 1 [Source:HGNC Symbol;Acc:HGNC:23658]	-	0	16	19	0	0	0	0	0.0470038	0.0506248	0	0	0
ENSG00000111266	3616.04	3353.92	3395.28	2889.05	2722.54	2736.77	3455.08	2782.79	0.312327	0.00534035	0.126061	DUSP16	12	12474210	12562383	-	5724	protein_coding	dual specificity phosphatase 16 [Source:HGNC Symbol;Acc:HGNC:17909]	-	3124	3475	3867	2238	3067	3191	12.7487	11.8601	11.9703	10.1889	9.60502	9.63091
ENSG00000128272	8182.39	10797.2	10735.5	7513.08	8150.77	7514.75	9905.03	7726.2	0.358514	0.00538922	0.127042	ATF4	22	39519695	39522685	+	2514	protein_coding	activating transcription factor 4 [Source:HGNC Symbol;Acc:HGNC:786]	TF_bZIP	7069	11187	12227	5820	9182	8762	65.6819	86.9327	86.176	60.3287	65.4721	60.2113
ENSG00000047662	10.4175	16.4077	28.0965	2.58182	2.66307	0.857653	18.3072	2.03418	3.19935	0.00544033	0.127899	FAM184B	4	17629306	17781512	-	6622	protein_coding	family with sequence similarity 184 member B [Source:HGNC Symbol;Acc:HGNC:29235]	-	9	17	32	2	3	1	0.0317473	0.0501527	0.0856234	0.00787059	0.00812112	0.00260886
ENSG00000198513	28.9376	58.8746	39.5107	15.4909	10.6523	10.2918	42.4409	12.145	1.82043	0.00558252	0.130888	ATL1	14	50532509	50633068	+	4360	protein_coding	atlastin GTPase 1 [Source:HGNC Symbol;Acc:HGNC:11231]	-	25	61	45	12	12	12	0.133939	0.273324	0.182876	0.0717235	0.0493377	0.0475483
ENSG00000152102	4068.62	4252.48	3821.12	2858.07	3167.28	3543.82	4047.41	3189.72	0.342889	0.00559017	0.13089	FAM168B	2	131047876	131093460	-	5435	protein_coding	family with sequence similarity 168 member B [Source:HGNC Symbol;Acc:HGNC:27016]	-	3515	4406	4352	2214	3568	4132	15.107	15.8372	14.188	10.6156	11.7682	13.1341
ENSG00000132849	408.598	478.718	497.834	302.072	286.724	355.068	461.717	314.621	0.553421	0.00564567	0.131656	PATJ	1	61742406	62178675	+	11990	protein_coding	PATJ, crumbs cell polarity complex component [Source:HGNC Symbol;Acc:HGNC:28881]	-	353	496	567	234	323	414	0.687715	0.80816	0.837906	0.508585	0.482911	0.596515
ENSG00000261329	18.52	42.4669	53.5589	14.2	7.10152	6.86122	38.1819	9.38758	2.0536	0.00568133	0.132133	AC016597,1	16	27678940	27718806	-	1456	antisense	novel transcript, antisense to a novel protein	-	16	44	61	11	8	8	0.256692	0.590372	0.742335	0.196878	0.0984946	0.0949224
ENSG00000107581	40369.1	49010.7	49232.9	29400.4	37520	40102.1	46204.2	35674.2	0.373091	0.00571052	0.132634	EIF3A	10	119033670	119080823	-	7101	protein_coding	eukaryotic translation initiation factor 3 subunit A [Source:HGNC Symbol;Acc:HGNC:3271]	-	34876	50780	56073	22775	42267	46758	114.726	139.704	139.915	83.5806	106.7	113.757
ENSG00000062485	21934.7	22274.9	24011.9	17114.9	20085.8	18273.1	22740.5	18491.3	0.298358	0.00582521	0.134757	CS	12	56271699	56300392	-	6402	protein_coding	citrate synthase [Source:HGNC Symbol;Acc:HGNC:2422]	-	18950	23079	27348	13258	22627	21306	69.1428	70.4265	75.6905	53.9671	63.3571	57.4945
ENSG00000044524	2016.37	2806.68	2516.39	1284.45	1960.91	1980.32	2446.48	1741.89	0.489041	0.00591982	0.136399	EPHA3	3	89107524	89482134	+	6674	protein_coding	EPH receptor A3 [Source:HGNC Symbol;Acc:HGNC:3387]	-	1742	2908	2866	995	2209	2309	6.09698	8.51222	7.60889	3.88511	5.93326	5.97693
ENSG00000175643	3459.78	3642.5	3919.46	2707.03	2826.4	3204.19	3673.91	2912.54	0.334765	0.00608624	0.139863	RMI2	16	11249619	11381662	+	3632	protein_coding	RecQ mediated genome instability 2 [Source:HGNC Symbol;Acc:HGNC:28349]	-	2989	3774	4464	2097	3184	3736	19.2235	20.2998	21.7776	15.0459	15.7149	17.7706
ENSG00000185614	799.834	518.289	596.172	533.145	344.424	374.794	638.098	417.454	0.614603	0.00614179	0.140581	INKA1	3	49803254	49805030	+	1040	protein_coding	inka box actin regulator 1 [Source:HGNC Symbol;Acc:HGNC:32480]	-	691	537	679	413	388	437	15.5202	10.0873	11.5683	10.3486	6.68779	7.25919
ENSG00000135486	142940	129058	146505	121890	105215	114054	139501	113720	0.294805	0.00618902	0.141472	HNRNPA1	12	54280193	54287088	+	5093	protein_coding	heterogeneous nuclear ribonucleoprotein A1 [Source:HGNC Symbol;Acc:HGNC:5031]	-	123490	133717	166859	94422	118527	132984	566.384	512.918	580.507	483.132	417.184	451.093
ENSG00000100129	22259.9	19700.8	19598.2	17487.9	16857.2	15954.9	20519.6	16766.7	0.291414	0.00623195	0.141895	EIF3L	22	37848868	37889407	+	4296	protein_coding	eukaryotic translation initiation factor 3 subunit L [Source:HGNC Symbol;Acc:HGNC:18138]	-	19231	20412	22321	13547	18990	18603	104.566	92.8231	92.0621	82.1761	79.24	74.8099
ENSG00000270647	15636.7	11164.9	13088.6	12046.8	8162.31	9493.36	13296.7	9900.81	0.425627	0.00625489	0.142231	TAF15	17	35713791	35864615	+	5909	protein_coding	TATA-box binding protein associated factor 15 [Source:HGNC Symbol;Acc:HGNC:11547]	-	13509	11568	14907	9332	9195	11069	53.4026	38.2454	44.7	41.1554	27.8947	32.3619
ENSG00000116667	4715.67	4485.08	4482.27	3787.52	3773.57	3615.01	4561	3725.37	0.291985	0.00632685	0.143627	C1orf21	1	184387058	184629020	+	11013	protein_coding	chromosome 1 open reading frame 21 [Source:HGNC Symbol;Acc:HGNC:15494]	-	4074	4647	5105	2934	4251	4215	8.64109	8.24331	8.21337	6.94258	6.91942	6.61199
ENSG00000198964	479.206	554.965	649.731	324.018	370.167	449.41	561.301	381.198	0.556746	0.00633284	0.143627	SGMS1	10	50305586	50625163	-	6429	protein_coding	sphingomyelin synthase 1 [Source:HGNC Symbol;Acc:HGNC:29799]	-	414	575	740	251	417	524	1.50422	1.74727	2.03948	1.01741	1.16272	1.40808
ENSG00000180525	167.838	253.836	304.671	120.054	137.592	159.523	242.115	139.057	0.799501	0.00640083	0.144791	PRR26	10	649948	669581	+	9247	protein_coding	proline rich 26 [Source:HGNC Symbol;Acc:HGNC:30724]	-	145	263	347	93	155	186	0.366286	0.555635	0.664906	0.262089	0.30048	0.347498
ENSG00000140795	641.256	672.714	529.443	370.491	464.262	456.271	614.471	430.341	0.510745	0.00647163	0.14573	MYLK3	16	46703369	46790407	-	9522	protein_coding	myosin light chain kinase 3 [Source:HGNC Symbol;Acc:HGNC:29826]	-	554	697	603	287	523	532	1.35905	1.43001	1.12207	0.785453	0.984595	0.965214
ENSG00000166025	7639.52	8171.02	7586.93	5615.45	6678.09	6567.05	7799.15	6286.86	0.310628	0.00656189	0.147173	AMOTL1	11	94706431	94876753	+	10035	protein_coding	angiomotin like 1 [Source:HGNC Symbol;Acc:HGNC:17811]	-	6600	8466	8641	4350	7523	7657	15.3631	16.4815	15.2573	11.2964	13.4387	13.182
ENSG00000171217	272.013	216.195	295.013	172.982	158.896	157.808	261.074	163.229	0.679283	0.00656552	0.147173	CLDN20	6	155264013	155276548	+	1209	protein_coding	claudin 20 [Source:HGNC Symbol;Acc:HGNC:2042]	-	235	224	336	134	179	184	4.54041	3.61957	4.9243	2.88832	2.65406	2.62925
ENSG00000164032	112331	104217	110172	95967.4	85665.6	88438.6	108906	90023.9	0.274726	0.00662375	0.148286	H2AFZ	4	99948086	99950388	-	2303	protein_coding	H2A histone family member Z [Source:HGNC Symbol;Acc:HGNC:4741]	-	97046	107979	125478	74341	96504	103117	984.321	915.968	965.395	841.203	751.165	773.529
ENSG00000279800	82.1827	47.2927	32.4865	16.7818	15.0907	20.5837	53.9873	17.4854	1.61926	0.00663245	0.14829	BCLAF1P2	16	34266041	34268649	-	2609	processed_pseudogene	BCL2 associated transcription factor 1 pseudogene 2 [Source:HGNC Symbol;Acc:HGNC:51807]	-	71	49	37	13	17	24	0.635678	0.366908	0.251281	0.129848	0.116804	0.15892
ENSG00000156218	5.78751	3.86063	15.8043	0	0	0	8.48414	0	5.53952	0.00665221	0.14854	ADAMTSL3	15	83654086	84039842	+	9754	protein_coding	ADAMTS like 3 [Source:HGNC Symbol;Acc:HGNC:14633]	-	5	4	18	0	0	0	0.011974	0.00801147	0.032698	0	0	0
ENSG00000215277	9.26002	0	21.9504	0	0	0	10.4035	0	5.83229	0.00668771	0.148995	RNF212B	14	23185316	23273477	+	2059	protein_coding	ring finger protein 212B [Source:HGNC Symbol;Acc:HGNC:20438]	-	8	0	25	0	0	0	0.0907584	0	0.215137	0	0	0
ENSG00000058668	1480.45	1967.95	1692.81	956.563	1490.43	1247.88	1713.74	1231.63	0.475326	0.00669746	0.148995	ATP2B4	1	203626561	203744081	+	9721	protein_coding	ATPase plasma membrane Ca2+ transporting 4 [Source:HGNC Symbol;Acc:HGNC:817]	-	1279	2039	1928	741	1679	1455	3.07336	4.09771	3.51421	1.98643	3.09616	2.58578
ENSG00000181322	6.94502	15.4425	9.65816	0	0	0.857653	10.6819	0.285884	4.90817	0.00672664	0.149433	NME9	3	138261437	138329886	-	3738	protein_coding	NME/NM23 family member 9 [Source:HGNC Symbol;Acc:HGNC:21343]	-	6	16	11	0	0	1	0.0374943	0.083621	0.0521417	0	0	0.00462169
ENSG00000187678	2337	2373.32	2202.94	1857.62	1847.28	1841.38	2304.42	1848.76	0.31776	0.00685966	0.151999	SPRY4	5	142310427	142326455	-	6565	protein_coding	sprouty RTK signaling antagonist 4 [Source:HGNC Symbol;Acc:HGNC:15533]	-	2019	2459	2509	1439	2081	2147	7.18381	7.31743	6.7717	5.71206	5.68226	5.64986
ENSG00000169891	703.762	647.62	768.263	456.981	557.469	523.168	706.548	512.54	0.461485	0.00699317	0.153196	REPS2	X	16946691	17153280	+	11311	protein_coding	RALBP1 associated Eps domain containing 2 [Source:HGNC Symbol;Acc:HGNC:9963]	-	608	671	875	354	628	610	1.25561	1.15893	1.37069	0.815584	0.995274	0.931685
ENSG00000134042	28.9376	20.2683	47.4128	14.2	2.66307	2.57296	32.2062	6.47867	2.37608	0.00705808	0.154343	MRO	18	50795120	50825402	-	5525	protein_coding	maestro [Source:HGNC Symbol;Acc:HGNC:24121]	-	25	21	54	11	3	3	0.105697	0.0742543	0.173178	0.0518832	0.00973359	0.00938057
ENSG00000285747	10.4175	7.72125	6.1461	0	0	0	8.09496	0	5.46582	0.00717646	0.15603	AL133485,2	14	50831962	50838100	+	2430	lincRNA	novel transcript	-	9	8	7	0	0	0	0.0865146	0.0643159	0.0510415	0	0	0
ENSG00000021300	935.262	1037.54	978.987	802.945	726.13	715.282	983.931	748.119	0.396808	0.00720058	0.156163	PLEKHB1	11	73646178	73662819	+	4933	protein_coding	pleckstrin homology domain containing B1 [Source:HGNC Symbol;Acc:HGNC:19079]	-	808	1075	1115	622	818	834	3.82607	4.25728	4.00493	3.28583	2.97253	2.92076
ENSG00000271383	247.706	526.976	331.89	222.036	239.676	201.548	368.857	221.087	0.739922	0.00733742	0.158504	NBPF19	1	149390623	149556361	+	18785	protein_coding	NBPF member 19 [Source:HGNC Symbol;Acc:HGNC:31999]	-	214	546	378	172	270	235	0.266107	0.567827	0.356543	0.238607	0.257654	0.216121
ENSG00000110660	1983.96	2029.72	1749.01	1550.38	1375.92	1578.94	1920.9	1501.75	0.355144	0.00752266	0.161933	SLC35F2	11	107790991	107928293	-	3717	protein_coding	solute carrier family 35 member F2 [Source:HGNC Symbol;Acc:HGNC:23615]	-	1714	2103	1992	1201	1550	1841	10.7714	11.053	9.49573	8.42009	7.47521	8.55661
ENSG00000166275	765.109	768.265	784.945	504.745	512.197	666.396	772.773	561.113	0.460047	0.00767324	0.164359	BORCS7	10	102854223	102864961	+	2708	protein_coding	BLOC-1 related complex subunit 7 [Source:HGNC Symbol;Acc:HGNC:23516]	-	661	796	894	391	577	777	5.70172	5.74247	5.84952	3.76266	3.81954	4.95693
ENSG00000105429	5077.96	5122.09	4861.57	4195.45	4307.96	3728.22	5020.54	4077.21	0.300391	0.00775548	0.165304	MEGF8	19	42325609	42378769	+	11372	protein_coding	multiple EGF like domains 8 [Source:HGNC Symbol;Acc:HGNC:3233]	-	4387	5307	5537	3250	4853	4347	9.01123	9.11689	8.62719	7.44754	7.64993	6.60379
ENSG00000196584	616.949	578.129	644.463	378.236	428.754	505.157	613.18	437.383	0.484894	0.00793601	0.168531	XRCC2	7	152644779	152676165	-	4853	protein_coding	X-ray repair cross complementing 2 [Source:HGNC Symbol;Acc:HGNC:12829]	-	533	599	734	293	483	589	2.56549	2.4113	2.67989	1.57334	1.78411	2.09674
ENSG00000184384	553.286	611.909	770.897	281.418	491.78	490.577	645.364	421.258	0.612243	0.00794933	0.168607	MAML2	11	95976598	96343180	-	7109	protein_coding	mastermind like transcriptional coactivator 2 [Source:HGNC Symbol;Acc:HGNC:16259]	-	478	634	878	218	554	572	1.57063	1.74227	2.18835	0.799125	1.39696	1.39004
ENSG00000236165	5.78751	0	24.5844	0	0	0	10.124	0	5.79463	0.00805152	0.170566	PRADC1P1	3	36976316	36976840	+	525	processed_pseudogene	protease associated domain containing 1 pseudogene 1 [Source:HGNC Symbol;Acc:HGNC:44534]	-	5	0	28	0	0	0	0.222466	0	0.944997	0	0	0
ENSG00000143476	4150.8	4641.44	4833.47	3108.51	3921.81	3731.65	4541.9	3587.32	0.339972	0.00821846	0.173257	DTL	1	212035553	212107400	+	4916	protein_coding	denticleless E3 ubiquitin protein ligase homolog [Source:HGNC Symbol;Acc:HGNC:30288]	-	3586	4809	5505	2408	4418	4351	17.0393	19.1107	19.8416	12.7647	16.1101	15.2904
ENSG00000076555	738.487	709.39	725.24	473.763	611.618	504.3	724.372	529.894	0.449173	0.00836356	0.175675	ACACB	12	109116595	109268226	+	14505	protein_coding	acetyl-CoA carboxylase beta [Source:HGNC Symbol;Acc:HGNC:85]	-	638	735	826	367	689	588	1.02744	0.98993	1.00901	0.659348	0.851502	0.700325
ENSG00000187109	47888.2	49127.4	52040.8	39618	38366.8	44717.2	49685.5	40900.7	0.280691	0.00839124	0.176044	NAP1L1	12	76036587	76085033	-	17355	protein_coding	nucleosome assembly protein 1 like 1 [Source:HGNC Symbol;Acc:HGNC:7637]	-	41372	50901	59271	30690	43221	52139	55.6846	57.2976	60.5131	46.0828	44.6431	51.9013
ENSG00000156709	5405.54	5978.18	6218.1	4537.54	4949.76	4852.6	5867.27	4779.97	0.295643	0.00840696	0.17616	AIFM1	X	130129362	130165887	-	3306	protein_coding	apoptosis inducing factor mitochondria associated 1 [Source:HGNC Symbol;Acc:HGNC:8768]	-	4670	6194	7082	3515	5576	5658	32.9964	36.6019	37.9564	27.707	30.2346	29.5665
ENSG00000184185	0	20.2683	8.78015	0	0	0	9.68281	0	5.73009	0.00855985	0.178717	KCNJ12	17	21376197	21419872	+	5617	protein_coding	potassium voltage-gated channel subfamily J member 12 [Source:HGNC Symbol;Acc:HGNC:6258]	-	0	21	10	0	0	0	0	0.0730381	0.0315447	0	0	0
ENSG00000166963	524.349	638.934	574.222	282.709	508.646	361.072	579.168	384.142	0.589226	0.0085979	0.179183	MAP1A	15	43510958	43531620	+	10629	protein_coding	microtubule associated protein 1A [Source:HGNC Symbol;Acc:HGNC:6835]	-	453	662	654	219	573	421	0.995541	1.21675	1.09023	0.536931	0.966376	0.684274
ENSG00000234492	48.6151	28.9547	35.9986	15.4909	4.43845	11.1495	37.8561	10.3596	1.88928	0.00883313	0.182882	RPL34-AS1	4	108538190	108620460	-	4570	lincRNA	RPL34 antisense RNA 1 (head to head) [Source:HGNC Symbol;Acc:HGNC:26749]	-	42	30	41	12	5	13	0.214677	0.128245	0.158964	0.0684276	0.0196127	0.0491437
ENSG00000165092	86.8127	105.202	93.9476	54.2181	38.1707	47.1709	95.3208	46.5199	1.04126	0.00887761	0.183583	ALDH1A1	9	72900662	73080442	-	2849	protein_coding	aldehyde dehydrogenase 1 family member A1 [Source:HGNC Symbol;Acc:HGNC:402]	-	75	109	107	42	43	55	0.614925	0.747427	0.665461	0.38417	0.270558	0.333511
ENSG00000023902	3766.51	3664.7	3714	3105.92	3116.68	2918.59	3715.07	3047.07	0.286094	0.00894279	0.184491	PLEKHO1	1	150149183	150164720	+	6565	protein_coding	pleckstrin homology domain containing O1 [Source:HGNC Symbol;Acc:HGNC:24310]	-	3254	3797	4230	2406	3511	3403	11.5781	11.299	11.4166	9.55053	9.58694	8.95504
ENSG00000139697	2833.57	3427.27	3260.07	2247.47	2676.38	2596.97	3173.64	2506.94	0.339826	0.00902418	0.18595	SBNO1	12	123289109	123364843	-	11124	protein_coding	strawberry notch homolog 1 [Source:HGNC Symbol;Acc:HGNC:22973]	-	2448	3551	3713	1741	3015	3028	5.14048	6.23626	5.91419	4.07854	4.85859	4.70257
ENSG00000133121	1389	1463.18	1396.04	1049.51	1175.3	1117.52	1416.07	1114.11	0.345284	0.00910221	0.186903	STARD13	13	33103135	33350630	-	8388	protein_coding	StAR related lipid transfer domain containing 13 [Source:HGNC Symbol;Acc:HGNC:19164]	-	1200	1516	1590	813	1324	1303	3.34177	3.53082	3.35869	2.5258	2.82953	2.68365
ENSG00000013583	1874	1689.99	1517.21	1469.05	1147.78	1271.9	1693.73	1296.25	0.386592	0.00911352	0.186903	HEBP1	12	12974864	13000273	-	3442	protein_coding	heme binding protein 1 [Source:HGNC Symbol;Acc:HGNC:17176]	-	1619	1751	1728	1138	1293	1483	10.9873	9.93825	8.89538	8.61584	6.73398	7.44339
ENSG00000105486	5612.73	5827.62	5564.86	4119.29	4946.21	4742.82	5668.4	4602.77	0.299972	0.00925678	0.189617	LIG1	19	48115445	48170603	-	6576	protein_coding	DNA ligase 1 [Source:HGNC Symbol;Acc:HGNC:6598]	-	4849	6038	6338	3191	5572	5530	17.2244	17.9377	17.0774	12.6454	15.1891	14.5279
ENSG00000109084	4156.59	4207.12	4295.25	3570.65	3349.25	3508.66	4219.65	3476.19	0.279855	0.00926903	0.189643	TMEM97	17	28319095	28328685	+	3034	protein_coding	transmembrane protein 97 [Source:HGNC Symbol;Acc:HGNC:28106]	-	3591	4359	4892	2766	3773	4091	27.6473	28.0676	28.5695	23.7576	22.2923	23.2945
ENSG00000234323	8.10252	16.4077	21.0724	2.58182	0	1.71531	15.1942	1.43237	3.47625	0.00929204	0.18989	LINC01505	9	105993310	106740875	+	10944	lincRNA	long intergenic non-protein coding RNA 1505 [Source:HGNC Symbol;Acc:HGNC:51186]	-	7	17	24	2	0	2	0.0149408	0.0303464	0.0388568	0.00476234	0	0.00315714
ENSG00000135919	9720.71	10572.3	10595	8649.08	8479.21	8573.1	10296	8567.13	0.265313	0.00931216	0.190078	SERPINE2	2	223975112	224039319	-	8891	protein_coding	serpin family E member 2 [Source:HGNC Symbol;Acc:HGNC:8951]	-	8398	10954	12067	6700	9552	9996	22.0637	24.0689	24.0481	19.6377	19.2587	19.423
ENSG00000215883	863.497	1119.58	1090.49	790.036	812.236	692.126	1024.52	764.799	0.423209	0.00935893	0.190584	CYB5RL	1	54169651	54200036	-	8926	protein_coding	cytochrome b5 reductase like [Source:HGNC Symbol;Acc:HGNC:32220]	-	746	1160	1242	612	915	807	1.95225	2.53884	2.46545	1.78674	1.83759	1.56191
ENSG00000175155	129.64	175.659	110.63	86.4908	59.4752	75.4734	138.643	73.8132	0.913938	0.0094332	0.191871	YPEL2	17	59331689	59401729	+	8667	protein_coding	yippee like 2 [Source:HGNC Symbol;Acc:HGNC:18326]	-	112	182	126	67	67	88	0.301858	0.410239	0.257593	0.201452	0.138577	0.17541
ENSG00000135048	2950.47	3361.64	3239	2122.25	2547.67	2809.67	3183.7	2493.2	0.351966	0.00944494	0.191885	CEMIP2	9	71683366	71816690	-	9625	protein_coding	cell migration inducing hyaluronidase 2 [Source:HGNC Symbol;Acc:HGNC:11869]	-	2549	3483	3689	1644	2870	3276	6.18618	7.06948	6.79109	4.4511	5.34521	5.88008
ENSG00000185418	453.741	466.171	506.615	347.254	331.996	346.492	475.509	341.914	0.476777	0.0095418	0.192915	TARSL2	15	101653598	101724604	-	4584	protein_coding	threonyl-tRNA synthetase like 2 [Source:HGNC Symbol;Acc:HGNC:24728]	-	392	483	577	269	374	404	1.99754	2.05844	2.2303	1.52923	1.46255	1.52257
ENSG00000073417	2841.67	2911.88	3277.63	1878.27	2418.07	2650.15	3010.39	2315.49	0.377744	0.00963356	0.194126	PDE8A	15	84980440	85139145	+	7886	protein_coding	phosphodiesterase 8A [Source:HGNC Symbol;Acc:HGNC:8793]	-	2455	3017	3733	1455	2724	3090	7.2719	7.474	8.3875	4.80809	6.19205	6.76927
ENSG00000113657	1262.84	1373.42	1260.83	871.363	1131.8	976.009	1299.03	993.059	0.386099	0.009712	0.195027	DPYSL3	5	147390811	147510056	-	7164	protein_coding	dihydropyrimidinase like 3 [Source:HGNC Symbol;Acc:HGNC:3015]	-	1091	1423	1436	675	1275	1138	3.55732	3.88047	3.55165	2.45536	3.19035	2.74427
ENSG00000089101	3585.94	4424.28	4138.96	2820.63	3265.81	3501.8	4049.73	3196.08	0.34115	0.00980152	0.196143	CFAP61	20	20052514	20360702	+	7322	protein_coding	cilia and flagella associated protein 61 [Source:HGNC Symbol;Acc:HGNC:15872]	-	3098	4584	4714	2185	3679	4083	9.88337	12.2307	11.4075	7.77657	9.00708	9.63363
ENSG00000285106	21.9925	25.0941	30.7305	6.45454	6.21383	5.14592	25.939	5.93809	2.1345	0.00989924	0.197871	AC016831,6	7	130791264	131110161	-	11088	lincRNA	novel transcript	-	19	26	35	5	7	6	0.040027	0.0458094	0.0559302	0.0117512	0.0113169	0.00934842
ENSG00000055732	295.163	226.812	381.058	138.127	203.281	209.267	301.011	183.558	0.709583	0.00995334	0.198723	MCOLN3	1	85018082	85048499	-	6623	protein_coding	mucolipin 3 [Source:HGNC Symbol;Acc:HGNC:13358]	-	255	235	434	107	229	244	0.89937	0.693183	1.16109	0.421013	0.619819	0.636466
ENSG00000083290	12.7325	7.72125	21.0724	2.58182	0	0.857653	13.842	1.14649	3.71189	0.00997693	0.198929	ULK2	17	19770829	19867936	-	9843	protein_coding	unc-51 like autophagy activating kinase 2 [Source:HGNC Symbol;Acc:HGNC:13480]	-	11	8	24	2	0	1	0.0261047	0.0158781	0.0432031	0.00529504	0	0.00175514
ENSG00000117906	5455.31	6030.3	6058.3	3925.65	4505.91	5387.77	5847.97	4606.45	0.343861	0.00999805	0.198929	RCN2	15	76931619	76954392	+	10019	protein_coding	reticulocalbin 2 [Source:HGNC Symbol;Acc:HGNC:9935]	-	4713	6248	6900	3041	5076	6282	10.9882	12.1829	12.2027	7.90967	9.08199	10.8321
ENSG00000197535	11246.3	13325.9	12271.1	7479.52	10492.5	10616.9	12281.1	9529.63	0.36568	0.010046	0.199453	MYO5A	15	52307283	52529050	-	12988	protein_coding	myosin VA [Source:HGNC Symbol;Acc:HGNC:7602]	-	9716	13807	13976	5794	11820	12379	17.4742	20.7679	19.0665	11.6253	16.314	16.4658
ENSG00000129103	8364.11	10425.6	9213.01	7417.56	7956.36	7342.36	9334.25	7572.1	0.301893	0.0100474	0.199453	SUMF2	7	56064002	56080670	+	4101	protein_coding	sulfatase modifying factor 2 [Source:HGNC Symbol;Acc:HGNC:20415]	-	7226	10802	10493	5746	8963	8561	41.1587	51.4576	45.3358	36.5126	39.1785	36.0641
ENSG00000225177	627.366	481.613	629.537	445.363	370.167	421.965	579.505	412.498	0.491529	0.0100669	0.199611	FLJ46906	6	138692548	138697288	+	1220	antisense	uncharacterized LOC441172 [Source:NCBI gene;Acc:441172]	-	542	499	717	345	417	492	10.3775	7.99053	10.4134	7.36929	6.12717	6.967
ENSG00000226791	60.1901	48.2578	95.7036	29.6909	26.6307	27.4449	68.0505	27.9222	1.28987	0.0100906	0.199855	AC109826,1	2	98761938	98772920	-	2101	lincRNA	uncharacterized LOC101927070 [Source:NCBI gene;Acc:101927070]	-	52	50	109	23	30	32	0.578137	0.46492	0.919246	0.285278	0.255964	0.263126
ENSG00000161091	15503.6	15673.2	15718.2	13123.4	13981.1	11041.4	15631.7	12715.3	0.297978	0.0101549	0.200898	MFSD12	19	3538261	3574290	-	5277	protein_coding	major facilitator superfamily domain containing 12 [Source:HGNC Symbol;Acc:HGNC:28299]	-	13394	16239	17902	10166	15750	12874	59.2893	60.1183	60.1099	50.203	53.5029	42.147
ENSG00000157077	6005.12	7319.75	7695.8	4301.31	6098.43	5749.7	7006.89	5383.15	0.380013	0.0102742	0.202566	ZFYVE9	1	52142094	52346686	+	5809	protein_coding	zinc finger FYVE-type containing 9 [Source:HGNC Symbol;Acc:HGNC:6775]	-	5188	7584	8765	3332	6870	6704	20.8618	25.5054	26.7351	14.9476	21.2002	19.9376
ENSG00000197006	39152.5	41319.3	41462.5	33255.1	34761	34641.4	40644.8	34219.2	0.248255	0.0103151	0.20314	METTL9	16	21597218	21657473	+	7035	protein_coding	methyltransferase like 9 [Source:HGNC Symbol;Acc:HGNC:24586]	-	33825	42811	47223	25761	39159	40391	112.312	118.885	118.938	95.4256	99.7818	99.1884
ENSG00000156103	87.9702	132.226	186.139	78.7454	67.4644	63.4663	135.445	69.892	0.961584	0.0104182	0.204474	MMP16	8	88032009	88328025	-	12115	protein_coding	matrix metallopeptidase 16 [Source:HGNC Symbol;Acc:HGNC:7162]	-	76	137	212	61	76	74	0.146536	0.220918	0.310059	0.131212	0.112454	0.105523
ENSG00000123243	377.346	378.341	356.474	189.763	300.039	247.862	370.72	245.888	0.587521	0.010458	0.205024	ITIH5	10	7559270	7666998	-	14628	protein_coding	inter-alpha-trypsin inhibitor heavy chain family member 5 [Source:HGNC Symbol;Acc:HGNC:21449]	-	326	392	406	147	338	289	0.520578	0.523523	0.491782	0.261878	0.414205	0.341313
ENSG00000044459	1263.99	1338.67	1384.63	851.999	1022.62	1159.55	1329.1	1011.39	0.392516	0.0104726	0.205079	CNTLN	9	17134982	17503923	+	11064	protein_coding	centlein [Source:HGNC Symbol;Acc:HGNC:23432]	-	1092	1387	1577	660	1152	1352	2.30549	2.44906	2.52552	1.55453	1.86648	2.11108
ENSG00000165288	1138.98	1559.69	1405.7	882.981	1117.6	1070.35	1368.13	1023.64	0.417754	0.0105371	0.205816	BRWD3	X	80670854	80809688	-	12694	protein_coding	bromodomain and WD repeat domain containing 3 [Source:HGNC Symbol;Acc:HGNC:17342]	-	984	1616	1601	684	1259	1248	1.81071	2.48701	2.23473	1.40418	1.77792	1.69846
ENSG00000253582	8.10252	13.5122	7.02412	1.29091	0	0	9.54628	0.430303	4.74434	0.0105458	0.205816	AC090579,1	8	106520474	106657548	-	504	antisense	uncharacterized LOC105375700 [Source:NCBI gene;Acc:105375700]	-	7	14	8	1	0	0	0.32443	0.542665	0.281249	0.0517054	0	0
ENSG00000184005	4332.53	5200.26	5256.67	3489.32	3720.31	4452.07	4929.82	3887.24	0.342577	0.0105858	0.2062	ST6GALNAC3	1	76074719	76634601	+	7237	protein_coding	ST6 N-acetylgalactosaminide alpha-2,6-sialyltransferase 3 [Source:HGNC Symbol;Acc:HGNC:19343]	-	3743	5388	5987	2703	4191	5191	12.0813	14.5447	14.6583	9.73316	10.3811	12.3918
ENSG00000116205	1274.41	1317.44	1250.29	993.999	936.513	1080.64	1280.71	1003.72	0.351346	0.0105893	0.2062	TCEANC2	1	54053584	54112519	+	12168	protein_coding	transcription elongation factor A N-terminal and central domain containing 2 [Source:HGNC Symbol;Acc:HGNC:26494]	-	1101	1365	1424	770	1055	1260	2.11359	2.19153	2.07359	1.64907	1.55424	1.78892
ENSG00000010803	1769.82	1924.52	1913.19	1354.16	1558.78	1543.77	1869.18	1485.57	0.330674	0.0106446	0.207044	SCMH1	1	41027200	41242154	-	4447	protein_coding	Scm polycomb group protein homolog 1 [Source:HGNC Symbol;Acc:HGNC:19003]	-	1529	1994	2179	1049	1756	1800	8.03144	8.75977	8.68204	6.14716	7.0785	6.99271
[truncated: 498 more rows]
